# Supplementary material for: Microsatellite Repeat Instability Fuels Evolution of Embryonic Enhancers in Hawaiian Drosophila
Source: PLoS One. 2014 Jun 30;9(6):e101177. doi: 10.1371/journal.pone.0101177 (PMC4076327; doi:10.1371/journal.pone.0101177)
Supplement: File S1 — Unix computer scripts. (TGZ) [file pone.0101177.s002.tgz]

Archive with 16 entries (15 files):
- PLoS-ONE-scripts
- PLoS-ONE-scripts/00_A_script_to_fetch_SuH_strings_v20
- PLoS-ONE-scripts/00_A_script_to_fetch_Zld_strings_v01
- PLoS-ONE-scripts/05_A_script_to_make_and_use_blastdbs_Zld_v01
- PLoS-ONE-scripts/07_A_script_to_build_fetch3975_scripts
- PLoS-ONE-scripts/08_A_script_to_fetch_3975_Dgrim_e-40_to_Dviri
- PLoS-ONE-scripts/08_A_script_to_fetch_3975_Dviri_e-40_to_Dgrim
- PLoS-ONE-scripts/10_A_script_for_AACCRCA_Runt
- PLoS-ONE-scripts/13_A_script_to_build_fetch_318_scripts
- PLoS-ONE-scripts/14_A_script_to_fetch_318.txt
- PLoS-ONE-scripts/15_A_script_to_fetch_UNIQ318.txt
- PLoS-ONE-scripts/16_A_script_for_reciprocal_287_Dgrim_to_Dviri
- PLoS-ONE-scripts/19_A_script_for_fetching_287_fasta
- PLoS-ONE-scripts/20_A_script_to_fetch_287_part2
- PLoS-ONE-scripts/21_A_script_to_fetch_287_part2_sortuniq
- PLoS-ONE-scripts/Dgrim_600bp_NEEs.txt
