# Supplementary material for: Microsatellite Repeat Instability Fuels Evolution of Embryonic Enhancers in Hawaiian Drosophila
Source: PLoS One. 2014 Jun 30;9(6):e101177. doi: 10.1371/journal.pone.0101177 (PMC4076327; doi:10.1371/journal.pone.0101177)
Supplement: File S1 — Unix computer scripts. (TGZ) [file pone.0101177.s002.tgz › PLoS-ONE-scripts/00_A_script_to_fetch_SuH_strings_v20]

# Albert Erives, August 10-18, 2013
# Version "v20", w/ Elizabeth Stroebele and Andrew Brittain
# This script is associated with the BATCHFETCH_7.1 folder.
#   This script is set to "Dmela_r5.51" and "Dpseu_r3.1"
#   This script will prefix lcl numbers with a "071" indicating its use in the BATCHFETCH_"7.1" folder.
#   This is set to "296" bp flanks (replace also "295"=flank-1) and "591" (2*flank-1) bp intra-cluster spacing maximum.

echo 'Running: "00_A_script_to_fetch_SuH_strings_v20", which is set for 296 bp flanks.'

if cp 00_Dmela_r5.51.txt 01_Dmela_r5.51_SuHmarks.txt && cp 00_Dpseu_r3.1.txt 01_Dpseu_r3.1_SuHmarks.txt && echo ''; then
   echo '    1. Genome files have been copied into their "01" versions for marking Su(H) sites within them.'
   echo 'grep -c -E ">" 01*'; grep -c -E ">" 01*
   echo 'grep -c -E "S[AGCT]" 01*'; grep -c -E "S[AGCT]"  01*
   echo 'grep -c -E "[AGCT]s" 01*'; grep -c -E "[AGCT]s"  01*
fi

if perl -pi -e 's/([CT]GTG[AG]GAA)/S$1s/g' 01_D*_SuHmarks.txt && perl -pi -e 's/(TTC[CT]CAC[AG])/S$1s/g' 01_D*_SuHmarks.txt && echo ''; then
   echo '    2. Suppressor of Hairless sites ("YGTGRGAA") have been marked with an upstream uppercase "S" and a downstream lowercase "s" inserted as shown: "...SYGTGRGAAs...".'
   echo 'grep -c -E "S[AGCT]" 01*'; grep -c -E "S[AGCT]"  01*
   echo 'grep -c -E "S+" 01*'; grep -c -E "S+"  01*
   echo 'grep -c -E "[AGCT]s" 01*'; grep -c -E "[AGCT]s"  01*
fi

if grep -E "S" 01_Dmela_r5.51_SuHmarks.txt > 02_Dmela_r5.51_SuH_contigs.txt && grep -E "S" 01_Dpseu_r3.1_SuHmarks.txt > 02_Dpseu_r3.1_SuH_contigs.txt && echo ''; then
   echo '    3. Contigs with SuH sites (i.e., "SYGTGRGAAs" and rev. comp., "STTCYCACRs") have been copied to new files ("02" versions).'
   echo 'grep -c -E "S[AGCT]" 02*'; grep -c -E "S[AGCT]"  02*
   echo 'grep -c -E "S+" 02*'; grep -c -E "S+"  02*
   echo 'grep -c -E "[AGCT]s" 02*'; grep -c -E "[AGCT]s"  02*
fi

if perl -pi -e 's/([AGCT]{8})s([NAGCT]{0,591})S/S$1$2/g' 02_D*_SuH_contigs.txt && echo ''; then
   echo '    4. Cases where there is a lowercase "s" followed by an uppercase "S" less than 591 bp downstream have been handled by deleting little "s" and adding another big "S" upfront.'
   echo '       These cases are still marked by the upstream-most "S" and downstream-most "s".'
fi  

if perl -pi -e 's/^([NAGCT]{0,295})(S+)/$2X$1/' 02_D*_SuH_contigs.txt && perl -pi -e 's/s([NAGCT]{0,295})$/$1x\n/' 02_D*_SuH_contigs.txt && echo ''; then 
   echo '    5. Cases where there is a Su(H) site less than 295 bp downstream of the beginning or end of a line have had their ends marked "S+X..." or "...x", respectively.' 
   echo 'grep -c -E "S[AGCT]" 02*'; grep -c -E "S[AGCT]"  02*
   echo 'grep -c -E "^S[AGCT]" 02*'; grep -c -E "^S[AGCT]"  02*
   echo 'grep -c -E "^S[FX]" 02*'; grep -c -E "^S[AGCT]"  02*
   echo 'grep -c -E "[AGCT]s" 02*'; grep -c -E "[AGCT]s"  02*
   echo 'grep -c -E "S+" 02*'; grep -c -E "S+"  02*
fi 

if perl -pi -e 's/^([NAGCT]{0,295})([NAGCT]{296})(S+)/$1\n$3F$2/g' 02_D*_SuH_contigs.txt && echo ''; then 
   echo '    6. Cases where there is a second Su(H) site that has an upstream "buffer" region of 296 to 591 bp is marked with a line break and "S+" AT 296 bp upstream.' 
   echo 'grep -c -E "S[AGCT]" 02*'; grep -c -E "S[AGCT]"  02*
   echo 'grep -c -E "^S[AGCT]" 02*'; grep -c -E "^S[AGCT]"  02*
   echo 'grep -c -E "^S[FX]" 02*'; grep -c -E "^S[AGCT]"  02*
   echo 'grep -c -E "[AGCT]s" 02*'; grep -c -E "[AGCT]s"  02*
fi 

if perl -pi -e 's/([NAGCT]{296})([NAGCT]{296})(S+)/$1\n$3F$2/g' 02_D*_SuH_contigs.txt && echo ''; then 
   echo '    7. Cases where there is a second Su(H) site that has an upstream "buffer" region of at least 2*296 bp is marked with a line break and "S+" AT 296 bp upstream.' 
   echo 'grep -c -E "S[AGCT]" 02*'; grep -c -E "S[AGCT]"  02*
   echo 'grep -c -E "^S[AGCT]" 02*'; grep -c -E "^S[AGCT]"  02*
   echo 'grep -c -E "^S[FX]" 02*'; grep -c -E "^S[AGCT]"  02*
   echo 'grep -c -E "[AGCT]s" 02*'; grep -c -E "[AGCT]s"  02*
fi 

if perl -pi -e 's/^(S+[XF])([NAGCT]{0})S/S$1$2/' 02* && perl -pi -e 's/^(S+[XF])([NAGCT]+)S/S$1$2/' 02* && perl -pi -e 's/^(S+[XF])([NAGCT]+)S/S$1$2/' 02* && echo ''; then
   echo '    8. Strings that began with S+X? and still had up to 3 internal "S"s in the "02" files have been handled.'
   echo 'grep -c -E "S[AGCT]" 02*'; grep -c -E "S[AGCT]"  02*
   echo 'grep -c Z 02*'; grep -c Z  02*
fi

if perl -pi -e 's/^(S+)([XF][NAGCT]+)S([NAGCT]+)/$1Z$2$3/' 02* && perl -pi -e 's/([NAGCT]+)S([NAGCT]+)/$1$2/g' 02* && echo ''; then
   echo '    9. Strings that have lots of Su(H) (i.e., more than 5) have their internal "S"s deleted and the line header labeled with "Z".'
   echo 'grep -c Z 02*'; grep -c Z  02*
fi

if perl -pi -e 's/s([NAGCT]{0,296})/$1f\n/g' 02_D*_SuH_contigs.txt && echo ''; then 
   echo '   10. Cases where there is a Su(H) site with 296 bp flanking sequence are marked at the ends with "\nSF..." or "...fs\n" for a full flank.' 
   echo 'grep -c -E "S[AGCT]" 02*'; grep -c -E "S[AGCT]"  02*
   echo 'grep -c -E "^S[AGCT]" 02*'; grep -c -E "^S[AGCT]"  02*
   echo 'grep -c -E "^S[FX]" 02*'; grep -c -E "^S[AGCT]"  02*
   echo 'grep -c -E "[AGCT]s" 02*'; grep -c -E "[AGCT]s"  02*
fi 

if grep -E "S" 02_Dmela_r5.51_SuH_contigs.txt > 03_Dmela_r5.51_SuH_strings.txt && grep -E "S" 02_Dpseu_r3.1_SuH_contigs.txt > 03_Dpseu_r3.1_SuH_strings.txt && echo ''; then
   echo '   11. Strings with Su(H) sites and Su(H) clusters flanked by 296 bp of DNA or less have been copied to new files ("03" versions).'
   echo 'grep -c -E "S[AGCT]" 03*'; grep -c -E "S[AGCT]"  03*
   echo 'grep -c -E "^S[AGCT]" 03*'; grep -c -E "^S[AGCT]"  03*
   echo 'grep -c -E "S+" 03*'; grep -c -E "S+"  03*
   echo 'grep -c -E "[AGCT]s" 03*'; grep -c -E "[AGCT]s"  03*
fi

if perl -pi -e 's/([NAGCT])S([NAGCT])/$1$2/g' 03* && echo ''; then
   echo '   12. Strings that STILL have internal "S"s have had their "S"s removed.'
   echo 'grep -c -E "[NAGCT]S[NAGCT]" 03*'; grep -c -E "[NAGCT]S[NAGCT]"  03*
fi

if perl -pi -e 's/([NAGCT])$/$1m/g' 03* && echo ''; then
   echo '   13. Strings that do NOT end in an "x" or an "f" get a mystery "m" added to the end of the line.'
   echo 'grep -c -E "[NAGCT]m$" 03*'; grep -c -E "[NAGCT]m$"  03*
fi

if perl -pi -e 's/--\n//' 03_D* && perl -pi -e 's/^\n//' 03_D* && perl -pi -e 's/^(S+Z?[FX]?)([NAGCT]+)([xfm])$/>lcl_071$. SuH_block_type_$1$3\n$2/' 03_D* && echo ''; then
   echo '   14. The "03_" files has been made into FASTA-format with header info containing a unique indexed "lcl_" number and its block type.'
fi
 
if echo '    All done! Here is how many sequence entries there are in each file.' && echo ''; then
   echo 'grep -c lcl 03*'; grep -c lcl 03*
   echo 'grep -c -E "^" 03*'; grep -c "^" 03*
   echo 'grep -c -E "S" 03*'; grep -c -E "S"  03*
   echo 'grep -c -E "^S" 03*'; grep -c -E "^S"  03*
   echo 'grep -c -E "S+" 03*'; grep -c -E "S+"  03*
fi 
