# Supplementary material for: Microsatellite Repeat Instability Fuels Evolution of Embryonic Enhancers in Hawaiian Drosophila
Source: PLoS One. 2014 Jun 30;9(6):e101177. doi: 10.1371/journal.pone.0101177 (PMC4076327; doi:10.1371/journal.pone.0101177)
Supplement: File S1 — Unix computer scripts. (TGZ) [file pone.0101177.s002.tgz › PLoS-ONE-scripts/00_A_script_to_fetch_Zld_strings_v01]

# Verzion "v01", w/ Elizabeth Ztroebele and Albert Erivez
# Thiz zcript iz azzociated with the BATCHFETCH_8.0_Zelda folder.
#   Thiz zcript iz zet to "Dgrim_r1.3" and "Dviri_r1.2"
#   Thiz zcript will prefix lcl numberz with a "080" indicating itz uze in the BATCHFETCH_"8.0" folder.
#   Thiz iz zet to "300" bp flankz (replace alzo "299"=flank-1) and "599" (2*flank-1) bp intra-cluzter zpacing maximum.

echo 'Running: "00_A_zcript_to_fetch_Zld_ztringz_v01", which iz zet for 300 bp flankz.'

if cp 00_Dgrim_r1.3.txt 01_Dgrim_r1.3_ZeldaMarkz.txt && cp 00_Dviri_r1.2.txt 01_Dviri_r1.2_ZeldaMarkz.txt && echo ''; then
   echo '    1. Genome filez have been copied into their "01" verzionz for marking Zelda zitez within them.'
   echo 'grep -c -E ">" 01*'; grep -c -E ">" 01*
   echo 'grep -c -E "Z[AGCT]" 01*'; grep -c -E "Z[AGCT]"  01*
   echo 'grep -c -E "[AGCT]z" 01*'; grep -c -E "[AGCT]z"  01*
fi

if perl -pi -e 's/(CAGGTA[AG])/Z$1z/g' 01_D*_ZeldaMarkz.txt && perl -pi -e 's/([CT]TACCTG)/Z$1z/g' 01_D*_ZeldaMarkz.txt && echo ''; then
   echo '    2. Zelda zitez ("CAGGTAR") have been marked with an upztream uppercaze "Z" and a downztream lowercaze "z" inzerted az zhown: "...ZCAGGTARz...".'
   echo 'grep -c -E "Z[AGCT]" 01*'; grep -c -E "Z[AGCT]"  01*
   echo 'grep -c -E "Z+" 01*'; grep -c -E "Z+"  01*
   echo 'grep -c -E "[AGCT]z" 01*'; grep -c -E "[AGCT]z"  01*
fi

if grep -E "Z" 01_Dgrim_r1.3_ZeldaMarkz.txt > 02_Dgrim_r1.3_Zelda_contigz.txt && grep -E "Z" 01_Dviri_r1.2_ZeldaMarkz.txt > 02_Dviri_r1.2_Zelda_contigz.txt && echo ''; then
   echo '    3. Contigz with Zelda zitez (i.e., "ZCAGGTARz" and rev. comp., "ZYTACCTGz") have been copied to new filez ("02" verzionz).'
   echo 'grep -c -E "Z[AGCT]" 02*'; grep -c -E "Z[AGCT]"  02*
   echo 'grep -c -E "Z+" 02*'; grep -c -E "Z+"  02*
   echo 'grep -c -E "[AGCT]z" 02*'; grep -c -E "[AGCT]z"  02*
fi

if perl -pi -e 's/([AGCT]{7})z([NAGCT]{0,593})Z/Z$1$2/g' 02_D*_Zelda_contigz.txt && echo ''; then
   echo '    4. Cazez where there iz a lowercaze "z" followed by an uppercaze "Z" lezz than 593 bp downztream have been handled by deleting little "z" and adding another big "Z" upfront.'
   echo '       Theze cazez are ztill marked by the upztream-mozt "Z" and downztream-mozt "z".'
fi  

if perl -pi -e 's/^([NAGCT]{0,300})(Z+)/$2X$1/' 02_D*_Zelda_contigz.txt && perl -pi -e 's/z([NAGCT]{0,300})$/$1x\n/' 02_D*_Zelda_contigz.txt && echo ''; then 
   echo '    5. Cazez where there iz a Zelda zite lezz than 299 bp downztream of the beginning or end of a line have had their endz marked "Z+X..." or "...x", rezpectively.' 
   echo 'grep -c -E "Z[AGCT]" 02*'; grep -c -E "Z[AGCT]"  02*
   echo 'grep -c -E "^Z[AGCT]" 02*'; grep -c -E "^Z[AGCT]"  02*
   echo 'grep -c -E "^Z[FX]" 02*'; grep -c -E "^Z[AGCT]"  02*
   echo 'grep -c -E "[AGCT]z" 02*'; grep -c -E "[AGCT]z"  02*
   echo 'grep -c -E "Z+" 02*'; grep -c -E "Z+"  02*
fi 

if perl -pi -e 's/^([NAGCT]{0,299})([NAGCT]{300})(Z+)/$1\n$3F$2/g' 02_D*_Zelda_contigz.txt && echo ''; then 
   echo '    6. Cazez where there iz a zecond Zelda zite that haz an upztream "buffer" region of 300 to 599 bp iz marked with a line break and "Z+" AT 300 bp upztream.' 
   echo 'grep -c -E "Z[AGCT]" 02*'; grep -c -E "Z[AGCT]"  02*
   echo 'grep -c -E "^Z[AGCT]" 02*'; grep -c -E "^Z[AGCT]"  02*
   echo 'grep -c -E "^Z[FX]" 02*'; grep -c -E "^Z[AGCT]"  02*
   echo 'grep -c -E "[AGCT]z" 02*'; grep -c -E "[AGCT]z"  02*
fi 

if perl -pi -e 's/([NAGCT]{300})([NAGCT]{300})(Z+)/$1\n$3F$2/g' 02_D*_Zelda_contigz.txt && echo ''; then 
   echo '    7. Cazez where there iz a zecond Zelda zite that haz an upztream "buffer" region of at leazt 2*300 bp iz marked with a line break and "Z+" AT 300 bp upztream.' 
   echo 'grep -c -E "Z[AGCT]" 02*'; grep -c -E "Z[AGCT]"  02*
   echo 'grep -c -E "^Z[AGCT]" 02*'; grep -c -E "^Z[AGCT]"  02*
   echo 'grep -c -E "^Z[FX]" 02*'; grep -c -E "^Z[AGCT]"  02*
   echo 'grep -c -E "[AGCT]z" 02*'; grep -c -E "[AGCT]z"  02*
fi 

if perl -pi -e 's/^(Z+[XF])([NAGCT]{0})Z/Z$1$2/' 02* && perl -pi -e 's/^(Z+[XF])([NAGCT]+)Z/Z$1$2/' 02* && perl -pi -e 's/^(Z+[XF])([NAGCT]+)Z/Z$1$2/' 02* && echo ''; then
   echo '    8. Ztringz that began with Z+X? and ztill had up to 3 internal "Z"z in the "02" filez have been handled.'
   echo 'grep -c -E "Z[AGCT]" 02*'; grep -c -E "Z[AGCT]"  02*
   echo 'grep -c Z 02*'; grep -c Z  02*
fi

if perl -pi -e 's/^(Z+)([XF][NAGCT]+)Z([NAGCT]+)/$1Z$2$3/' 02* && perl -pi -e 's/([NAGCT]+)Z([NAGCT]+)/$1$2/g' 02* && echo ''; then
   echo '    9. Ztringz that have lotz of Zelda (i.e., more than 5) have their internal "Z"z deleted and the line header labeled with "Z".'
   echo 'grep -c Z 02*'; grep -c Z  02*
fi

if perl -pi -e 's/z([NAGCT]{0,300})/$1f\n/g' 02_D*_Zelda_contigz.txt && echo ''; then 
   echo '   10. Cazez where there iz a Zu(H) zite with 300 bp flanking zequence are marked at the endz with "\nZF..." or "...fz\n" for a full flank.' 
   echo 'grep -c -E "Z[AGCT]" 02*'; grep -c -E "Z[AGCT]"  02*
   echo 'grep -c -E "^Z[AGCT]" 02*'; grep -c -E "^Z[AGCT]"  02*
   echo 'grep -c -E "^Z[FX]" 02*'; grep -c -E "^Z[AGCT]"  02*
   echo 'grep -c -E "[AGCT]z" 02*'; grep -c -E "[AGCT]z"  02*
fi 

if grep -E "Z" 02_Dgrim_r1.3_Zelda_contigz.txt > 03_Dgrim_r1.3_Zelda_ztringz.txt && grep -E "Z" 02_Dviri_r1.2_Zelda_contigz.txt > 03_Dviri_r1.2_Zelda_ztringz.txt && echo ''; then
   echo '   11. Ztringz with Zelda zitez and Zelda cluzterz flanked by 300 bp of DNA or lezz have been copied to new filez ("03" verzionz).'
   echo 'grep -c -E "Z[AGCT]" 03*'; grep -c -E "Z[AGCT]"  03*
   echo 'grep -c -E "^Z[AGCT]" 03*'; grep -c -E "^Z[AGCT]"  03*
   echo 'grep -c -E "Z+" 03*'; grep -c -E "Z+"  03*
   echo 'grep -c -E "[AGCT]z" 03*'; grep -c -E "[AGCT]z"  03*
fi

if perl -pi -e 's/([NAGCT])Z([NAGCT])/$1$2/g' 03* && echo ''; then
   echo '   12. Ztringz that ZTILL have internal "Z"z have had their "Z"z removed.'
   echo 'grep -c -E "[NAGCT]Z[NAGCT]" 03*'; grep -c -E "[NAGCT]Z[NAGCT]"  03*
fi

if perl -pi -e 's/([NAGCT])$/$1m/g' 03* && echo ''; then
   echo '   13. Ztringz that do NOT end in an "x" or an "f" get a myztery "m" added to the end of the line.'
   echo 'grep -c -E "[NAGCT]m$" 03*'; grep -c -E "[NAGCT]m$"  03*
fi

if perl -pi -e 's/--\n//' 03_D* && perl -pi -e 's/^\n//' 03_D* && perl -pi -e 's/^(Z+Z?[FX]?)([NAGCT]+)([xfm])$/>lcl_080$. Zelda_block_type_$1$3\n$2/' 03_D* && echo ''; then
   echo '   14. The "03_" filez haz been made into FAZTA-format with header info containing a unique indexed "lcl_" number and itz block type.'
fi
 
if echo '    All done! Here iz how many zequence entriez there are in each file.' && echo ''; then
   echo 'grep -c lcl 03*'; grep -c lcl 03*
   echo 'grep -c -E "^" 03*'; grep -c "^" 03*
   echo 'grep -c -E "Z" 03*'; grep -c -E "Z"  03*
   echo 'grep -c -E "^Z" 03*'; grep -c -E "^Z"  03*
   echo 'grep -c -E "Z+" 03*'; grep -c -E "Z+"  03*
fi 
