# Supplementary material for: Microsatellite Repeat Instability Fuels Evolution of Embryonic Enhancers in Hawaiian Drosophila
Source: PLoS One. 2014 Jun 30;9(6):e101177. doi: 10.1371/journal.pone.0101177 (PMC4076327; doi:10.1371/journal.pone.0101177)
Supplement: File S1 — Unix computer scripts. (TGZ) [file pone.0101177.s002.tgz › PLoS-ONE-scripts/05_A_script_to_make_and_use_blastdbs_Zld_v01]

# Albert Erives, August 19, 2013
# No need to re-make initial v01 blastdbs.

echo 'Running: "05_A_script_to_make_and_use_blastdbs_Zldv01"'

if cp 03_Dgrim_r1.3_Zelda_ztringz.txt blastdb_03_17578_Dgrim_r1.3_Zelda_strings && echo ''; then
  makeblastdb -dbtype nucl -in blastdb_03_17578_Dgrim_r1.3_Zelda_strings -out blastdb_03_17578_Dgrim_r1.3_Zelda_strings
fi

if cp 03_Dviri_r1.2_Zelda_ztringz.txt blastdb_03_21179_Dviri_r1.2_Zelda_strings && echo ''; then
   makeblastdb -dbtype nucl -in blastdb_03_21179_Dviri_r1.2_Zelda_strings -out blastdb_03_21179_Dviri_r1.2_Zelda_strings
fi

if echo ''; then
   blastn -query blastdb_03_17578_Dgrim_r1.3_Zelda_strings -task blastn -db blastdb_03_21179_Dviri_r1.2_Zelda_strings -out 06_2way_Zelda_Dgrim_to_Dviri_e-40.out -evalue 1E-40 -penalty -4 -reward 5 -word_size 9 -gapopen 8 -gapextend 6 -xdrop_gap_final 90 -best_hit_overhang 0.25 -best_hit_score_edge 0.1 -num_alignments 0
   echo 'BLASTN of 17590 D. grim. Zelda strings to 21200 D. viri. Zelda strings at e-40 completed and output stored in "06" version file.'
fi

if echo ''; then 
   blastn -query blastdb_03_21179_Dviri_r1.2_Zelda_strings -task blastn -db blastdb_03_17578_Dgrim_r1.3_Zelda_strings -out 06_2way_Zelda_Dviri_to_Dgrim-40.out -evalue 1E-40 -penalty -4 -reward 5 -word_size 9 -gapopen 8 -gapextend 6 -xdrop_gap_final 90 -best_hit_overhang 0.25 -best_hit_score_edge 0.1 -num_alignments 0
   echo 'BLASTN of 21179 D. viri. Zelda strings to 17578 D. grim. Zelda strings at e-40 completed and output stored in "06" version file.'
fi

if echo ''; then
   echo 'grep -c alignments 06*'; grep -c alignments 06*
fi 
