# Supplementary material for: Microsatellite Repeat Instability Fuels Evolution of Embryonic Enhancers in Hawaiian Drosophila
Source: PLoS One. 2014 Jun 30;9(6):e101177. doi: 10.1371/journal.pone.0101177 (PMC4076327; doi:10.1371/journal.pone.0101177)
Supplement: File S1 — Unix computer scripts. (TGZ) [file pone.0101177.s002.tgz › PLoS-ONE-scripts/07_A_script_to_build_fetch3975_scripts]

grep -B3 -A2 alignments 06_2way_Zelda_Dgrim_to_Dviri_e-40.out > 07_3975_alignment_hits_Dgrim_e-40_to_Dviri.txt
grep -E "^Query" 07_3975_alignment_hits_Dgrim_e-40_to_Dviri.txt > 08_A_script_to_fetch_3975_Dgrim_e-40_to_Dviri
grep -E "^  lcl" 07_3975_alignment_hits_Dgrim_e-40_to_Dviri.txt > 08_A_script_to_fetch_3975_Dviri_e-40_to_Dgrim

#
# icon:BATCHFETCH_8.0-300bp_Zld aerives$ head 08_A_script_to_fetch_3975_D*
# ==> 08_A_script_to_fetch_3975_Dgrim_e-40_to_Dviri <==
# Query=  lcl_08020 Zelda_block_type_ZFf
# ... 
# ==> 08_A_script_to_fetch_3975_Dviri_e-40_to_Dgrim <==
#  lcl_08030484 Zelda_block_type_ZFf                                    207    1e-53
# ...

perl -pi -e 's/^Query=  (lcl_\d* ).*/grep -A1 -E "$1" 03_Dgrim_r1.3_Zelda_ztringz.txt >> 09_3975_Dgrim_e-40_Dviri_hmlgs.fasta/' 08_A_script_to_fetch_3975_Dgrim_e-40_to_Dviri
perl -pi -e 's/^  (lcl_\d* )Zelda_.*/grep -A1 -E "$1" 03_Dviri_r1.2_Zelda_ztringz.txt >> 09_3975_Dviri_e-40_Dgrim_hmlgs.fasta/' 08_A_script_to_fetch_3975_Dviri_e-40_to_Dgrim
perl -pi -e 's/^--\n//' 08_A_script_to_fetch_3975_D*
chmod +x 08_A_script_to_fetch_3975_D*
./08_A_script_to_fetch_3975_Dgrim_e-40_to_Dviri
./08_A_script_to_fetch_3975_Dviri_e-40_to_Dgrim
perl -pi -e 's/^--\n//' 09_3975*
