# Supplementary material for: Microsatellite Repeat Instability Fuels Evolution of Embryonic Enhancers in Hawaiian Drosophila
Source: PLoS One. 2014 Jun 30;9(6):e101177. doi: 10.1371/journal.pone.0101177 (PMC4076327; doi:10.1371/journal.pone.0101177)
Supplement: File S1 — Unix computer scripts. (TGZ) [file pone.0101177.s002.tgz › PLoS-ONE-scripts/08_A_script_to_fetch_3975_Dgrim_e-40_to_Dviri]

grep -A1 -E "lcl_08020 " 03_Dgrim_r1.3_Zelda_ztringz.txt >> 09_3975_Dgrim_e-40_Dviri_hmlgs.fasta
grep -A1 -E "lcl_08027 " 03_Dgrim_r1.3_Zelda_ztringz.txt >> 09_3975_Dgrim_e-40_Dviri_hmlgs.fasta
grep -A1 -E "lcl_08032 " 03_Dgrim_r1.3_Zelda_ztringz.txt >> 09_3975_Dgrim_e-40_Dviri_hmlgs.fasta
grep -A1 -E "lcl_08033 " 03_Dgrim_r1.3_Zelda_ztringz.txt >> 09_3975_Dgrim_e-40_Dviri_hmlgs.fasta
grep -A1 -E "lcl_08039 " 03_Dgrim_r1.3_Zelda_ztringz.txt >> 09_3975_Dgrim_e-40_Dviri_hmlgs.fasta
grep -A1 -E "lcl_08040 " 03_Dgrim_r1.3_Zelda_ztringz.txt >> 09_3975_Dgrim_e-40_Dviri_hmlgs.fasta
grep -A1 -E "lcl_08056 " 03_Dgrim_r1.3_Zelda_ztringz.txt >> 09_3975_Dgrim_e-40_Dviri_hmlgs.fasta
grep -A1 -E "lcl_08064 " 03_Dgrim_r1.3_Zelda_ztringz.txt >> 09_3975_Dgrim_e-40_Dviri_hmlgs.fasta
grep -A1 -E "lcl_08074 " 03_Dgrim_r1.3_Zelda_ztringz.txt >> 09_3975_Dgrim_e-40_Dviri_hmlgs.fasta
grep -A1 -E "lcl_08084 " 03_Dgrim_r1.3_Zelda_ztringz.txt >> 09_3975_Dgrim_e-40_Dviri_hmlgs.fasta
grep -A1 -E "lcl_08094 " 03_Dgrim_r1.3_Zelda_ztringz.txt >> 09_3975_Dgrim_e-40_Dviri_hmlgs.fasta
grep -A1 -E "lcl_080111 " 03_Dgrim_r1.3_Zelda_ztringz.txt >> 09_3975_Dgrim_e-40_Dviri_hmlgs.fasta
grep -A1 -E "lcl_080114 " 03_Dgrim_r1.3_Zelda_ztringz.txt >> 09_3975_Dgrim_e-40_Dviri_hmlgs.fasta
grep -A1 -E "lcl_080130 " 03_Dgrim_r1.3_Zelda_ztringz.txt >> 09_3975_Dgrim_e-40_Dviri_hmlgs.fasta
grep -A1 -E "lcl_080131 " 03_Dgrim_r1.3_Zelda_ztringz.txt >> 09_3975_Dgrim_e-40_Dviri_hmlgs.fasta
grep -A1 -E "lcl_080134 " 03_Dgrim_r1.3_Zelda_ztringz.txt >> 09_3975_Dgrim_e-40_Dviri_hmlgs.fasta
grep -A1 -E "lcl_080143 " 03_Dgrim_r1.3_Zelda_ztringz.txt >> 09_3975_Dgrim_e-40_Dviri_hmlgs.fasta
grep -A1 -E "lcl_080153 " 03_Dgrim_r1.3_Zelda_ztringz.txt >> 09_3975_Dgrim_e-40_Dviri_hmlgs.fasta
grep -A1 -E "lcl_080154 " 03_Dgrim_r1.3_Zelda_ztringz.txt >> 09_3975_Dgrim_e-40_Dviri_hmlgs.fasta
grep -A1 -E "lcl_080171 " 03_Dgrim_r1.3_Zelda_ztringz.txt >> 09_3975_Dgrim_e-40_Dviri_hmlgs.fasta
grep -A1 -E "lcl_080180 " 03_Dgrim_r1.3_Zelda_ztringz.txt >> 09_3975_Dgrim_e-40_Dviri_hmlgs.fasta
grep -A1 -E "lcl_080184 " 03_Dgrim_r1.3_Zelda_ztringz.txt >> 09_3975_Dgrim_e-40_Dviri_hmlgs.fasta
grep -A1 -E "lcl_080191 " 03_Dgrim_r1.3_Zelda_ztringz.txt >> 09_3975_Dgrim_e-40_Dviri_hmlgs.fasta
grep -A1 -E "lcl_080193 " 03_Dgrim_r1.3_Zelda_ztringz.txt >> 09_3975_Dgrim_e-40_Dviri_hmlgs.fasta
grep -A1 -E "lcl_080198 " 03_Dgrim_r1.3_Zelda_ztringz.txt >> 09_3975_Dgrim_e-40_Dviri_hmlgs.fasta
grep -A1 -E "lcl_080209 " 03_Dgrim_r1.3_Zelda_ztringz.txt >> 09_3975_Dgrim_e-40_Dviri_hmlgs.fasta
grep -A1 -E "lcl_080213 " 03_Dgrim_r1.3_Zelda_ztringz.txt >> 09_3975_Dgrim_e-40_Dviri_hmlgs.fasta
grep -A1 -E "lcl_080220 " 03_Dgrim_r1.3_Zelda_ztringz.txt >> 09_3975_Dgrim_e-40_Dviri_hmlgs.fasta
grep -A1 -E "lcl_080225 " 03_Dgrim_r1.3_Zelda_ztringz.txt >> 09_3975_Dgrim_e-40_Dviri_hmlgs.fasta
grep -A1 -E "lcl_080227 " 03_Dgrim_r1.3_Zelda_ztringz.txt >> 09_3975_Dgrim_e-40_Dviri_hmlgs.fasta
grep -A1 -E "lcl_080231 " 03_Dgrim_r1.3_Zelda_ztringz.txt >> 09_3975_Dgrim_e-40_Dviri_hmlgs.fasta
grep -A1 -E "lcl_080232 " 03_Dgrim_r1.3_Zelda_ztringz.txt >> 09_3975_Dgrim_e-40_Dviri_hmlgs.fasta
grep -A1 -E "lcl_080235 " 03_Dgrim_r1.3_Zelda_ztringz.txt >> 09_3975_Dgrim_e-40_Dviri_hmlgs.fasta
grep -A1 -E "lcl_080236 " 03_Dgrim_r1.3_Zelda_ztringz.txt >> 09_3975_Dgrim_e-40_Dviri_hmlgs.fasta
grep -A1 -E "lcl_080245 " 03_Dgrim_r1.3_Zelda_ztringz.txt >> 09_3975_Dgrim_e-40_Dviri_hmlgs.fasta
grep -A1 -E "lcl_080247 " 03_Dgrim_r1.3_Zelda_ztringz.txt >> 09_3975_Dgrim_e-40_Dviri_hmlgs.fasta
grep -A1 -E "lcl_080263 " 03_Dgrim_r1.3_Zelda_ztringz.txt >> 09_3975_Dgrim_e-40_Dviri_hmlgs.fasta
grep -A1 -E "lcl_080265 " 03_Dgrim_r1.3_Zelda_ztringz.txt >> 09_3975_Dgrim_e-40_Dviri_hmlgs.fasta
grep -A1 -E "lcl_080268 " 03_Dgrim_r1.3_Zelda_ztringz.txt >> 09_3975_Dgrim_e-40_Dviri_hmlgs.fasta
grep -A1 -E "lcl_080274 " 03_Dgrim_r1.3_Zelda_ztringz.txt >> 09_3975_Dgrim_e-40_Dviri_hmlgs.fasta
grep -A1 -E "lcl_080282 " 03_Dgrim_r1.3_Zelda_ztringz.txt >> 09_3975_Dgrim_e-40_Dviri_hmlgs.fasta
grep -A1 -E "lcl_080284 " 03_Dgrim_r1.3_Zelda_ztringz.txt >> 09_3975_Dgrim_e-40_Dviri_hmlgs.fasta
grep -A1 -E "lcl_080285 " 03_Dgrim_r1.3_Zelda_ztringz.txt >> 09_3975_Dgrim_e-40_Dviri_hmlgs.fasta
grep -A1 -E "lcl_080297 " 03_Dgrim_r1.3_Zelda_ztringz.txt >> 09_3975_Dgrim_e-40_Dviri_hmlgs.fasta
grep -A1 -E "lcl_080298 " 03_Dgrim_r1.3_Zelda_ztringz.txt >> 09_3975_Dgrim_e-40_Dviri_hmlgs.fasta
grep -A1 -E "lcl_080301 " 03_Dgrim_r1.3_Zelda_ztringz.txt >> 09_3975_Dgrim_e-40_Dviri_hmlgs.fasta
grep -A1 -E "lcl_080305 " 03_Dgrim_r1.3_Zelda_ztringz.txt >> 09_3975_Dgrim_e-40_Dviri_hmlgs.fasta
grep -A1 -E "lcl_080307 " 03_Dgrim_r1.3_Zelda_ztringz.txt >> 09_3975_Dgrim_e-40_Dviri_hmlgs.fasta
grep -A1 -E "lcl_080309 " 03_Dgrim_r1.3_Zelda_ztringz.txt >> 09_3975_Dgrim_e-40_Dviri_hmlgs.fasta
grep -A1 -E "lcl_080310 " 03_Dgrim_r1.3_Zelda_ztringz.txt >> 09_3975_Dgrim_e-40_Dviri_hmlgs.fasta
grep -A1 -E "lcl_080311 " 03_Dgrim_r1.3_Zelda_ztringz.txt >> 09_3975_Dgrim_e-40_Dviri_hmlgs.fasta
grep -A1 -E "lcl_080323 " 03_Dgrim_r1.3_Zelda_ztringz.txt >> 09_3975_Dgrim_e-40_Dviri_hmlgs.fasta
grep -A1 -E "lcl_080328 " 03_Dgrim_r1.3_Zelda_ztringz.txt >> 09_3975_Dgrim_e-40_Dviri_hmlgs.fasta
grep -A1 -E "lcl_080329 " 03_Dgrim_r1.3_Zelda_ztringz.txt >> 09_3975_Dgrim_e-40_Dviri_hmlgs.fasta
grep -A1 -E "lcl_080330 " 03_Dgrim_r1.3_Zelda_ztringz.txt >> 09_3975_Dgrim_e-40_Dviri_hmlgs.fasta
grep -A1 -E "lcl_080334 " 03_Dgrim_r1.3_Zelda_ztringz.txt >> 09_3975_Dgrim_e-40_Dviri_hmlgs.fasta
grep -A1 -E "lcl_080341 " 03_Dgrim_r1.3_Zelda_ztringz.txt >> 09_3975_Dgrim_e-40_Dviri_hmlgs.fasta
grep -A1 -E "lcl_080342 " 03_Dgrim_r1.3_Zelda_ztringz.txt >> 09_3975_Dgrim_e-40_Dviri_hmlgs.fasta
grep -A1 -E "lcl_080343 " 03_Dgrim_r1.3_Zelda_ztringz.txt >> 09_3975_Dgrim_e-40_Dviri_hmlgs.fasta
grep -A1 -E "lcl_080345 " 03_Dgrim_r1.3_Zelda_ztringz.txt >> 09_3975_Dgrim_e-40_Dviri_hmlgs.fasta
grep -A1 -E "lcl_080358 " 03_Dgrim_r1.3_Zelda_ztringz.txt >> 09_3975_Dgrim_e-40_Dviri_hmlgs.fasta
grep -A1 -E "lcl_080368 " 03_Dgrim_r1.3_Zelda_ztringz.txt >> 09_3975_Dgrim_e-40_Dviri_hmlgs.fasta
grep -A1 -E "lcl_080370 " 03_Dgrim_r1.3_Zelda_ztringz.txt >> 09_3975_Dgrim_e-40_Dviri_hmlgs.fasta
grep -A1 -E "lcl_080376 " 03_Dgrim_r1.3_Zelda_ztringz.txt >> 09_3975_Dgrim_e-40_Dviri_hmlgs.fasta
grep -A1 -E "lcl_080379 " 03_Dgrim_r1.3_Zelda_ztringz.txt >> 09_3975_Dgrim_e-40_Dviri_hmlgs.fasta
grep -A1 -E "lcl_080381 " 03_Dgrim_r1.3_Zelda_ztringz.txt >> 09_3975_Dgrim_e-40_Dviri_hmlgs.fasta
grep -A1 -E "lcl_080384 " 03_Dgrim_r1.3_Zelda_ztringz.txt >> 09_3975_Dgrim_e-40_Dviri_hmlgs.fasta
grep -A1 -E "lcl_080385 " 03_Dgrim_r1.3_Zelda_ztringz.txt >> 09_3975_Dgrim_e-40_Dviri_hmlgs.fasta
grep -A1 -E "lcl_080394 " 03_Dgrim_r1.3_Zelda_ztringz.txt >> 09_3975_Dgrim_e-40_Dviri_hmlgs.fasta
grep -A1 -E "lcl_080398 " 03_Dgrim_r1.3_Zelda_ztringz.txt >> 09_3975_Dgrim_e-40_Dviri_hmlgs.fasta
grep -A1 -E "lcl_080402 " 03_Dgrim_r1.3_Zelda_ztringz.txt >> 09_3975_Dgrim_e-40_Dviri_hmlgs.fasta
grep -A1 -E "lcl_080404 " 03_Dgrim_r1.3_Zelda_ztringz.txt >> 09_3975_Dgrim_e-40_Dviri_hmlgs.fasta
grep -A1 -E "lcl_080411 " 03_Dgrim_r1.3_Zelda_ztringz.txt >> 09_3975_Dgrim_e-40_Dviri_hmlgs.fasta
grep -A1 -E "lcl_080416 " 03_Dgrim_r1.3_Zelda_ztringz.txt >> 09_3975_Dgrim_e-40_Dviri_hmlgs.fasta
grep -A1 -E "lcl_080422 " 03_Dgrim_r1.3_Zelda_ztringz.txt >> 09_3975_Dgrim_e-40_Dviri_hmlgs.fasta
grep -A1 -E "lcl_080423 " 03_Dgrim_r1.3_Zelda_ztringz.txt >> 09_3975_Dgrim_e-40_Dviri_hmlgs.fasta
grep -A1 -E "lcl_080425 " 03_Dgrim_r1.3_Zelda_ztringz.txt >> 09_3975_Dgrim_e-40_Dviri_hmlgs.fasta
grep -A1 -E "lcl_080428 " 03_Dgrim_r1.3_Zelda_ztringz.txt >> 09_3975_Dgrim_e-40_Dviri_hmlgs.fasta
grep -A1 -E "lcl_080431 " 03_Dgrim_r1.3_Zelda_ztringz.txt >> 09_3975_Dgrim_e-40_Dviri_hmlgs.fasta
grep -A1 -E "lcl_080432 " 03_Dgrim_r1.3_Zelda_ztringz.txt >> 09_3975_Dgrim_e-40_Dviri_hmlgs.fasta
grep -A1 -E "lcl_080433 " 03_Dgrim_r1.3_Zelda_ztringz.txt >> 09_3975_Dgrim_e-40_Dviri_hmlgs.fasta
grep -A1 -E "lcl_080434 " 03_Dgrim_r1.3_Zelda_ztringz.txt >> 09_3975_Dgrim_e-40_Dviri_hmlgs.fasta
grep -A1 -E "lcl_080437 " 03_Dgrim_r1.3_Zelda_ztringz.txt >> 09_3975_Dgrim_e-40_Dviri_hmlgs.fasta
grep -A1 -E "lcl_080439 " 03_Dgrim_r1.3_Zelda_ztringz.txt >> 09_3975_Dgrim_e-40_Dviri_hmlgs.fasta
grep -A1 -E "lcl_080442 " 03_Dgrim_r1.3_Zelda_ztringz.txt >> 09_3975_Dgrim_e-40_Dviri_hmlgs.fasta
grep -A1 -E "lcl_080443 " 03_Dgrim_r1.3_Zelda_ztringz.txt >> 09_3975_Dgrim_e-40_Dviri_hmlgs.fasta
grep -A1 -E "lcl_080444 " 03_Dgrim_r1.3_Zelda_ztringz.txt >> 09_3975_Dgrim_e-40_Dviri_hmlgs.fasta
grep -A1 -E "lcl_080445 " 03_Dgrim_r1.3_Zelda_ztringz.txt >> 09_3975_Dgrim_e-40_Dviri_hmlgs.fasta
grep -A1 -E "lcl_080451 " 03_Dgrim_r1.3_Zelda_ztringz.txt >> 09_3975_Dgrim_e-40_Dviri_hmlgs.fasta
grep -A1 -E "lcl_080453 " 03_Dgrim_r1.3_Zelda_ztringz.txt >> 09_3975_Dgrim_e-40_Dviri_hmlgs.fasta
grep -A1 -E "lcl_080454 " 03_Dgrim_r1.3_Zelda_ztringz.txt >> 09_3975_Dgrim_e-40_Dviri_hmlgs.fasta
grep -A1 -E "lcl_080459 " 03_Dgrim_r1.3_Zelda_ztringz.txt >> 09_3975_Dgrim_e-40_Dviri_hmlgs.fasta
grep -A1 -E "lcl_080460 " 03_Dgrim_r1.3_Zelda_ztringz.txt >> 09_3975_Dgrim_e-40_Dviri_hmlgs.fasta
grep -A1 -E "lcl_080463 " 03_Dgrim_r1.3_Zelda_ztringz.txt >> 09_3975_Dgrim_e-40_Dviri_hmlgs.fasta
grep -A1 -E "lcl_080470 " 03_Dgrim_r1.3_Zelda_ztringz.txt >> 09_3975_Dgrim_e-40_Dviri_hmlgs.fasta
grep -A1 -E "lcl_080472 " 03_Dgrim_r1.3_Zelda_ztringz.txt >> 09_3975_Dgrim_e-40_Dviri_hmlgs.fasta
grep -A1 -E "lcl_080478 " 03_Dgrim_r1.3_Zelda_ztringz.txt >> 09_3975_Dgrim_e-40_Dviri_hmlgs.fasta
grep -A1 -E "lcl_080479 " 03_Dgrim_r1.3_Zelda_ztringz.txt >> 09_3975_Dgrim_e-40_Dviri_hmlgs.fasta
grep -A1 -E "lcl_080480 " 03_Dgrim_r1.3_Zelda_ztringz.txt >> 09_3975_Dgrim_e-40_Dviri_hmlgs.fasta
grep -A1 -E "lcl_080482 " 03_Dgrim_r1.3_Zelda_ztringz.txt >> 09_3975_Dgrim_e-40_Dviri_hmlgs.fasta
grep -A1 -E "lcl_080484 " 03_Dgrim_r1.3_Zelda_ztringz.txt >> 09_3975_Dgrim_e-40_Dviri_hmlgs.fasta
grep -A1 -E "lcl_080487 " 03_Dgrim_r1.3_Zelda_ztringz.txt >> 09_3975_Dgrim_e-40_Dviri_hmlgs.fasta
grep -A1 -E "lcl_080498 " 03_Dgrim_r1.3_Zelda_ztringz.txt >> 09_3975_Dgrim_e-40_Dviri_hmlgs.fasta
grep -A1 -E "lcl_080500 " 03_Dgrim_r1.3_Zelda_ztringz.txt >> 09_3975_Dgrim_e-40_Dviri_hmlgs.fasta
grep -A1 -E "lcl_080509 " 03_Dgrim_r1.3_Zelda_ztringz.txt >> 09_3975_Dgrim_e-40_Dviri_hmlgs.fasta
grep -A1 -E "lcl_080512 " 03_Dgrim_r1.3_Zelda_ztringz.txt >> 09_3975_Dgrim_e-40_Dviri_hmlgs.fasta
grep -A1 -E "lcl_080520 " 03_Dgrim_r1.3_Zelda_ztringz.txt >> 09_3975_Dgrim_e-40_Dviri_hmlgs.fasta
grep -A1 -E "lcl_080524 " 03_Dgrim_r1.3_Zelda_ztringz.txt >> 09_3975_Dgrim_e-40_Dviri_hmlgs.fasta
grep -A1 -E "lcl_080526 " 03_Dgrim_r1.3_Zelda_ztringz.txt >> 09_3975_Dgrim_e-40_Dviri_hmlgs.fasta
grep -A1 -E "lcl_080536 " 03_Dgrim_r1.3_Zelda_ztringz.txt >> 09_3975_Dgrim_e-40_Dviri_hmlgs.fasta
grep -A1 -E "lcl_080539 " 03_Dgrim_r1.3_Zelda_ztringz.txt >> 09_3975_Dgrim_e-40_Dviri_hmlgs.fasta
grep -A1 -E "lcl_080544 " 03_Dgrim_r1.3_Zelda_ztringz.txt >> 09_3975_Dgrim_e-40_Dviri_hmlgs.fasta
grep -A1 -E "lcl_080545 " 03_Dgrim_r1.3_Zelda_ztringz.txt >> 09_3975_Dgrim_e-40_Dviri_hmlgs.fasta
grep -A1 -E "lcl_080549 " 03_Dgrim_r1.3_Zelda_ztringz.txt >> 09_3975_Dgrim_e-40_Dviri_hmlgs.fasta
grep -A1 -E "lcl_080551 " 03_Dgrim_r1.3_Zelda_ztringz.txt >> 09_3975_Dgrim_e-40_Dviri_hmlgs.fasta
grep -A1 -E "lcl_080555 " 03_Dgrim_r1.3_Zelda_ztringz.txt >> 09_3975_Dgrim_e-40_Dviri_hmlgs.fasta
grep -A1 -E "lcl_080556 " 03_Dgrim_r1.3_Zelda_ztringz.txt >> 09_3975_Dgrim_e-40_Dviri_hmlgs.fasta
grep -A1 -E "lcl_080560 " 03_Dgrim_r1.3_Zelda_ztringz.txt >> 09_3975_Dgrim_e-40_Dviri_hmlgs.fasta
grep -A1 -E "lcl_080563 " 03_Dgrim_r1.3_Zelda_ztringz.txt >> 09_3975_Dgrim_e-40_Dviri_hmlgs.fasta
grep -A1 -E "lcl_080565 " 03_Dgrim_r1.3_Zelda_ztringz.txt >> 09_3975_Dgrim_e-40_Dviri_hmlgs.fasta
grep -A1 -E "lcl_080570 " 03_Dgrim_r1.3_Zelda_ztringz.txt >> 09_3975_Dgrim_e-40_Dviri_hmlgs.fasta
grep -A1 -E "lcl_080583 " 03_Dgrim_r1.3_Zelda_ztringz.txt >> 09_3975_Dgrim_e-40_Dviri_hmlgs.fasta
grep -A1 -E "lcl_080584 " 03_Dgrim_r1.3_Zelda_ztringz.txt >> 09_3975_Dgrim_e-40_Dviri_hmlgs.fasta
grep -A1 -E "lcl_080588 " 03_Dgrim_r1.3_Zelda_ztringz.txt >> 09_3975_Dgrim_e-40_Dviri_hmlgs.fasta
grep -A1 -E "lcl_080589 " 03_Dgrim_r1.3_Zelda_ztringz.txt >> 09_3975_Dgrim_e-40_Dviri_hmlgs.fasta
grep -A1 -E "lcl_080600 " 03_Dgrim_r1.3_Zelda_ztringz.txt >> 09_3975_Dgrim_e-40_Dviri_hmlgs.fasta
grep -A1 -E "lcl_080603 " 03_Dgrim_r1.3_Zelda_ztringz.txt >> 09_3975_Dgrim_e-40_Dviri_hmlgs.fasta
grep -A1 -E "lcl_080621 " 03_Dgrim_r1.3_Zelda_ztringz.txt >> 09_3975_Dgrim_e-40_Dviri_hmlgs.fasta
grep -A1 -E "lcl_080624 " 03_Dgrim_r1.3_Zelda_ztringz.txt >> 09_3975_Dgrim_e-40_Dviri_hmlgs.fasta
grep -A1 -E "lcl_080648 " 03_Dgrim_r1.3_Zelda_ztringz.txt >> 09_3975_Dgrim_e-40_Dviri_hmlgs.fasta
grep -A1 -E "lcl_080655 " 03_Dgrim_r1.3_Zelda_ztringz.txt >> 09_3975_Dgrim_e-40_Dviri_hmlgs.fasta
grep -A1 -E "lcl_080656 " 03_Dgrim_r1.3_Zelda_ztringz.txt >> 09_3975_Dgrim_e-40_Dviri_hmlgs.fasta
grep -A1 -E "lcl_080657 " 03_Dgrim_r1.3_Zelda_ztringz.txt >> 09_3975_Dgrim_e-40_Dviri_hmlgs.fasta
grep -A1 -E "lcl_080659 " 03_Dgrim_r1.3_Zelda_ztringz.txt >> 09_3975_Dgrim_e-40_Dviri_hmlgs.fasta
grep -A1 -E "lcl_080660 " 03_Dgrim_r1.3_Zelda_ztringz.txt >> 09_3975_Dgrim_e-40_Dviri_hmlgs.fasta
grep -A1 -E "lcl_080676 " 03_Dgrim_r1.3_Zelda_ztringz.txt >> 09_3975_Dgrim_e-40_Dviri_hmlgs.fasta
grep -A1 -E "lcl_080679 " 03_Dgrim_r1.3_Zelda_ztringz.txt >> 09_3975_Dgrim_e-40_Dviri_hmlgs.fasta
grep -A1 -E "lcl_080680 " 03_Dgrim_r1.3_Zelda_ztringz.txt >> 09_3975_Dgrim_e-40_Dviri_hmlgs.fasta
grep -A1 -E "lcl_080681 " 03_Dgrim_r1.3_Zelda_ztringz.txt >> 09_3975_Dgrim_e-40_Dviri_hmlgs.fasta
grep -A1 -E "lcl_080685 " 03_Dgrim_r1.3_Zelda_ztringz.txt >> 09_3975_Dgrim_e-40_Dviri_hmlgs.fasta
grep -A1 -E "lcl_080688 " 03_Dgrim_r1.3_Zelda_ztringz.txt >> 09_3975_Dgrim_e-40_Dviri_hmlgs.fasta
grep -A1 -E "lcl_080689 " 03_Dgrim_r1.3_Zelda_ztringz.txt >> 09_3975_Dgrim_e-40_Dviri_hmlgs.fasta
grep -A1 -E "lcl_080691 " 03_Dgrim_r1.3_Zelda_ztringz.txt >> 09_3975_Dgrim_e-40_Dviri_hmlgs.fasta
grep -A1 -E "lcl_080698 " 03_Dgrim_r1.3_Zelda_ztringz.txt >> 09_3975_Dgrim_e-40_Dviri_hmlgs.fasta
grep -A1 -E "lcl_080703 " 03_Dgrim_r1.3_Zelda_ztringz.txt >> 09_3975_Dgrim_e-40_Dviri_hmlgs.fasta
grep -A1 -E "lcl_080709 " 03_Dgrim_r1.3_Zelda_ztringz.txt >> 09_3975_Dgrim_e-40_Dviri_hmlgs.fasta
grep -A1 -E "lcl_080714 " 03_Dgrim_r1.3_Zelda_ztringz.txt >> 09_3975_Dgrim_e-40_Dviri_hmlgs.fasta
grep -A1 -E "lcl_080715 " 03_Dgrim_r1.3_Zelda_ztringz.txt >> 09_3975_Dgrim_e-40_Dviri_hmlgs.fasta
grep -A1 -E "lcl_080717 " 03_Dgrim_r1.3_Zelda_ztringz.txt >> 09_3975_Dgrim_e-40_Dviri_hmlgs.fasta
grep -A1 -E "lcl_080719 " 03_Dgrim_r1.3_Zelda_ztringz.txt >> 09_3975_Dgrim_e-40_Dviri_hmlgs.fasta
grep -A1 -E "lcl_080735 " 03_Dgrim_r1.3_Zelda_ztringz.txt >> 09_3975_Dgrim_e-40_Dviri_hmlgs.fasta
grep -A1 -E "lcl_080743 " 03_Dgrim_r1.3_Zelda_ztringz.txt >> 09_3975_Dgrim_e-40_Dviri_hmlgs.fasta
grep -A1 -E "lcl_080751 " 03_Dgrim_r1.3_Zelda_ztringz.txt >> 09_3975_Dgrim_e-40_Dviri_hmlgs.fasta
grep -A1 -E "lcl_080816 " 03_Dgrim_r1.3_Zelda_ztringz.txt >> 09_3975_Dgrim_e-40_Dviri_hmlgs.fasta
grep -A1 -E "lcl_080817 " 03_Dgrim_r1.3_Zelda_ztringz.txt >> 09_3975_Dgrim_e-40_Dviri_hmlgs.fasta
grep -A1 -E "lcl_080828 " 03_Dgrim_r1.3_Zelda_ztringz.txt >> 09_3975_Dgrim_e-40_Dviri_hmlgs.fasta
grep -A1 -E "lcl_080835 " 03_Dgrim_r1.3_Zelda_ztringz.txt >> 09_3975_Dgrim_e-40_Dviri_hmlgs.fasta
grep -A1 -E "lcl_080836 " 03_Dgrim_r1.3_Zelda_ztringz.txt >> 09_3975_Dgrim_e-40_Dviri_hmlgs.fasta
grep -A1 -E "lcl_080842 " 03_Dgrim_r1.3_Zelda_ztringz.txt >> 09_3975_Dgrim_e-40_Dviri_hmlgs.fasta
grep -A1 -E "lcl_080855 " 03_Dgrim_r1.3_Zelda_ztringz.txt >> 09_3975_Dgrim_e-40_Dviri_hmlgs.fasta
grep -A1 -E "lcl_080881 " 03_Dgrim_r1.3_Zelda_ztringz.txt >> 09_3975_Dgrim_e-40_Dviri_hmlgs.fasta
grep -A1 -E "lcl_080886 " 03_Dgrim_r1.3_Zelda_ztringz.txt >> 09_3975_Dgrim_e-40_Dviri_hmlgs.fasta
grep -A1 -E "lcl_080888 " 03_Dgrim_r1.3_Zelda_ztringz.txt >> 09_3975_Dgrim_e-40_Dviri_hmlgs.fasta
grep -A1 -E "lcl_080889 " 03_Dgrim_r1.3_Zelda_ztringz.txt >> 09_3975_Dgrim_e-40_Dviri_hmlgs.fasta
grep -A1 -E "lcl_080890 " 03_Dgrim_r1.3_Zelda_ztringz.txt >> 09_3975_Dgrim_e-40_Dviri_hmlgs.fasta
grep -A1 -E "lcl_080916 " 03_Dgrim_r1.3_Zelda_ztringz.txt >> 09_3975_Dgrim_e-40_Dviri_hmlgs.fasta
grep -A1 -E "lcl_080919 " 03_Dgrim_r1.3_Zelda_ztringz.txt >> 09_3975_Dgrim_e-40_Dviri_hmlgs.fasta
grep -A1 -E "lcl_080920 " 03_Dgrim_r1.3_Zelda_ztringz.txt >> 09_3975_Dgrim_e-40_Dviri_hmlgs.fasta
grep -A1 -E "lcl_080922 " 03_Dgrim_r1.3_Zelda_ztringz.txt >> 09_3975_Dgrim_e-40_Dviri_hmlgs.fasta
grep -A1 -E "lcl_080930 " 03_Dgrim_r1.3_Zelda_ztringz.txt >> 09_3975_Dgrim_e-40_Dviri_hmlgs.fasta
grep -A1 -E "lcl_080934 " 03_Dgrim_r1.3_Zelda_ztringz.txt >> 09_3975_Dgrim_e-40_Dviri_hmlgs.fasta
grep -A1 -E "lcl_080948 " 03_Dgrim_r1.3_Zelda_ztringz.txt >> 09_3975_Dgrim_e-40_Dviri_hmlgs.fasta
grep -A1 -E "lcl_080957 " 03_Dgrim_r1.3_Zelda_ztringz.txt >> 09_3975_Dgrim_e-40_Dviri_hmlgs.fasta
grep -A1 -E "lcl_080958 " 03_Dgrim_r1.3_Zelda_ztringz.txt >> 09_3975_Dgrim_e-40_Dviri_hmlgs.fasta
grep -A1 -E "lcl_080959 " 03_Dgrim_r1.3_Zelda_ztringz.txt >> 09_3975_Dgrim_e-40_Dviri_hmlgs.fasta
grep -A1 -E "lcl_080966 " 03_Dgrim_r1.3_Zelda_ztringz.txt >> 09_3975_Dgrim_e-40_Dviri_hmlgs.fasta
grep -A1 -E "lcl_080993 " 03_Dgrim_r1.3_Zelda_ztringz.txt >> 09_3975_Dgrim_e-40_Dviri_hmlgs.fasta
grep -A1 -E "lcl_080994 " 03_Dgrim_r1.3_Zelda_ztringz.txt >> 09_3975_Dgrim_e-40_Dviri_hmlgs.fasta
grep -A1 -E "lcl_080998 " 03_Dgrim_r1.3_Zelda_ztringz.txt >> 09_3975_Dgrim_e-40_Dviri_hmlgs.fasta
grep -A1 -E "lcl_080999 " 03_Dgrim_r1.3_Zelda_ztringz.txt >> 09_3975_Dgrim_e-40_Dviri_hmlgs.fasta
grep -A1 -E "lcl_0801009 " 03_Dgrim_r1.3_Zelda_ztringz.txt >> 09_3975_Dgrim_e-40_Dviri_hmlgs.fasta
grep -A1 -E "lcl_0801015 " 03_Dgrim_r1.3_Zelda_ztringz.txt >> 09_3975_Dgrim_e-40_Dviri_hmlgs.fasta
grep -A1 -E "lcl_0801020 " 03_Dgrim_r1.3_Zelda_ztringz.txt >> 09_3975_Dgrim_e-40_Dviri_hmlgs.fasta
grep -A1 -E "lcl_0801021 " 03_Dgrim_r1.3_Zelda_ztringz.txt >> 09_3975_Dgrim_e-40_Dviri_hmlgs.fasta
grep -A1 -E "lcl_0801025 " 03_Dgrim_r1.3_Zelda_ztringz.txt >> 09_3975_Dgrim_e-40_Dviri_hmlgs.fasta
grep -A1 -E "lcl_0801028 " 03_Dgrim_r1.3_Zelda_ztringz.txt >> 09_3975_Dgrim_e-40_Dviri_hmlgs.fasta
grep -A1 -E "lcl_0801029 " 03_Dgrim_r1.3_Zelda_ztringz.txt >> 09_3975_Dgrim_e-40_Dviri_hmlgs.fasta
grep -A1 -E "lcl_0801042 " 03_Dgrim_r1.3_Zelda_ztringz.txt >> 09_3975_Dgrim_e-40_Dviri_hmlgs.fasta
grep -A1 -E "lcl_0801044 " 03_Dgrim_r1.3_Zelda_ztringz.txt >> 09_3975_Dgrim_e-40_Dviri_hmlgs.fasta
grep -A1 -E "lcl_0801059 " 03_Dgrim_r1.3_Zelda_ztringz.txt >> 09_3975_Dgrim_e-40_Dviri_hmlgs.fasta
grep -A1 -E "lcl_0801063 " 03_Dgrim_r1.3_Zelda_ztringz.txt >> 09_3975_Dgrim_e-40_Dviri_hmlgs.fasta
grep -A1 -E "lcl_0801071 " 03_Dgrim_r1.3_Zelda_ztringz.txt >> 09_3975_Dgrim_e-40_Dviri_hmlgs.fasta
grep -A1 -E "lcl_0801072 " 03_Dgrim_r1.3_Zelda_ztringz.txt >> 09_3975_Dgrim_e-40_Dviri_hmlgs.fasta
grep -A1 -E "lcl_0801074 " 03_Dgrim_r1.3_Zelda_ztringz.txt >> 09_3975_Dgrim_e-40_Dviri_hmlgs.fasta
grep -A1 -E "lcl_0801078 " 03_Dgrim_r1.3_Zelda_ztringz.txt >> 09_3975_Dgrim_e-40_Dviri_hmlgs.fasta
grep -A1 -E "lcl_0801080 " 03_Dgrim_r1.3_Zelda_ztringz.txt >> 09_3975_Dgrim_e-40_Dviri_hmlgs.fasta
grep -A1 -E "lcl_0801082 " 03_Dgrim_r1.3_Zelda_ztringz.txt >> 09_3975_Dgrim_e-40_Dviri_hmlgs.fasta
grep -A1 -E "lcl_0801083 " 03_Dgrim_r1.3_Zelda_ztringz.txt >> 09_3975_Dgrim_e-40_Dviri_hmlgs.fasta
grep -A1 -E "lcl_0801085 " 03_Dgrim_r1.3_Zelda_ztringz.txt >> 09_3975_Dgrim_e-40_Dviri_hmlgs.fasta
grep -A1 -E "lcl_0801086 " 03_Dgrim_r1.3_Zelda_ztringz.txt >> 09_3975_Dgrim_e-40_Dviri_hmlgs.fasta
grep -A1 -E "lcl_0801092 " 03_Dgrim_r1.3_Zelda_ztringz.txt >> 09_3975_Dgrim_e-40_Dviri_hmlgs.fasta
grep -A1 -E "lcl_0801098 " 03_Dgrim_r1.3_Zelda_ztringz.txt >> 09_3975_Dgrim_e-40_Dviri_hmlgs.fasta
grep -A1 -E "lcl_0801103 " 03_Dgrim_r1.3_Zelda_ztringz.txt >> 09_3975_Dgrim_e-40_Dviri_hmlgs.fasta
grep -A1 -E "lcl_0801107 " 03_Dgrim_r1.3_Zelda_ztringz.txt >> 09_3975_Dgrim_e-40_Dviri_hmlgs.fasta
grep -A1 -E "lcl_0801108 " 03_Dgrim_r1.3_Zelda_ztringz.txt >> 09_3975_Dgrim_e-40_Dviri_hmlgs.fasta
grep -A1 -E "lcl_0801110 " 03_Dgrim_r1.3_Zelda_ztringz.txt >> 09_3975_Dgrim_e-40_Dviri_hmlgs.fasta
grep -A1 -E "lcl_0801116 " 03_Dgrim_r1.3_Zelda_ztringz.txt >> 09_3975_Dgrim_e-40_Dviri_hmlgs.fasta
grep -A1 -E "lcl_0801117 " 03_Dgrim_r1.3_Zelda_ztringz.txt >> 09_3975_Dgrim_e-40_Dviri_hmlgs.fasta
grep -A1 -E "lcl_0801120 " 03_Dgrim_r1.3_Zelda_ztringz.txt >> 09_3975_Dgrim_e-40_Dviri_hmlgs.fasta
grep -A1 -E "lcl_0801121 " 03_Dgrim_r1.3_Zelda_ztringz.txt >> 09_3975_Dgrim_e-40_Dviri_hmlgs.fasta
grep -A1 -E "lcl_0801132 " 03_Dgrim_r1.3_Zelda_ztringz.txt >> 09_3975_Dgrim_e-40_Dviri_hmlgs.fasta
grep -A1 -E "lcl_0801134 " 03_Dgrim_r1.3_Zelda_ztringz.txt >> 09_3975_Dgrim_e-40_Dviri_hmlgs.fasta
grep -A1 -E "lcl_0801138 " 03_Dgrim_r1.3_Zelda_ztringz.txt >> 09_3975_Dgrim_e-40_Dviri_hmlgs.fasta
grep -A1 -E "lcl_0801141 " 03_Dgrim_r1.3_Zelda_ztringz.txt >> 09_3975_Dgrim_e-40_Dviri_hmlgs.fasta
grep -A1 -E "lcl_0801143 " 03_Dgrim_r1.3_Zelda_ztringz.txt >> 09_3975_Dgrim_e-40_Dviri_hmlgs.fasta
grep -A1 -E "lcl_0801145 " 03_Dgrim_r1.3_Zelda_ztringz.txt >> 09_3975_Dgrim_e-40_Dviri_hmlgs.fasta
grep -A1 -E "lcl_0801149 " 03_Dgrim_r1.3_Zelda_ztringz.txt >> 09_3975_Dgrim_e-40_Dviri_hmlgs.fasta
grep -A1 -E "lcl_0801154 " 03_Dgrim_r1.3_Zelda_ztringz.txt >> 09_3975_Dgrim_e-40_Dviri_hmlgs.fasta
grep -A1 -E "lcl_0801156 " 03_Dgrim_r1.3_Zelda_ztringz.txt >> 09_3975_Dgrim_e-40_Dviri_hmlgs.fasta
grep -A1 -E "lcl_0801157 " 03_Dgrim_r1.3_Zelda_ztringz.txt >> 09_3975_Dgrim_e-40_Dviri_hmlgs.fasta
grep -A1 -E "lcl_0801177 " 03_Dgrim_r1.3_Zelda_ztringz.txt >> 09_3975_Dgrim_e-40_Dviri_hmlgs.fasta
grep -A1 -E "lcl_0801180 " 03_Dgrim_r1.3_Zelda_ztringz.txt >> 09_3975_Dgrim_e-40_Dviri_hmlgs.fasta
grep -A1 -E "lcl_0801183 " 03_Dgrim_r1.3_Zelda_ztringz.txt >> 09_3975_Dgrim_e-40_Dviri_hmlgs.fasta
grep -A1 -E "lcl_0801192 " 03_Dgrim_r1.3_Zelda_ztringz.txt >> 09_3975_Dgrim_e-40_Dviri_hmlgs.fasta
grep -A1 -E "lcl_0801193 " 03_Dgrim_r1.3_Zelda_ztringz.txt >> 09_3975_Dgrim_e-40_Dviri_hmlgs.fasta
grep -A1 -E "lcl_0801200 " 03_Dgrim_r1.3_Zelda_ztringz.txt >> 09_3975_Dgrim_e-40_Dviri_hmlgs.fasta
grep -A1 -E "lcl_0801207 " 03_Dgrim_r1.3_Zelda_ztringz.txt >> 09_3975_Dgrim_e-40_Dviri_hmlgs.fasta
grep -A1 -E "lcl_0801212 " 03_Dgrim_r1.3_Zelda_ztringz.txt >> 09_3975_Dgrim_e-40_Dviri_hmlgs.fasta
grep -A1 -E "lcl_0801213 " 03_Dgrim_r1.3_Zelda_ztringz.txt >> 09_3975_Dgrim_e-40_Dviri_hmlgs.fasta
grep -A1 -E "lcl_0801221 " 03_Dgrim_r1.3_Zelda_ztringz.txt >> 09_3975_Dgrim_e-40_Dviri_hmlgs.fasta
grep -A1 -E "lcl_0801224 " 03_Dgrim_r1.3_Zelda_ztringz.txt >> 09_3975_Dgrim_e-40_Dviri_hmlgs.fasta
grep -A1 -E "lcl_0801226 " 03_Dgrim_r1.3_Zelda_ztringz.txt >> 09_3975_Dgrim_e-40_Dviri_hmlgs.fasta
grep -A1 -E "lcl_0801229 " 03_Dgrim_r1.3_Zelda_ztringz.txt >> 09_3975_Dgrim_e-40_Dviri_hmlgs.fasta
grep -A1 -E "lcl_0801231 " 03_Dgrim_r1.3_Zelda_ztringz.txt >> 09_3975_Dgrim_e-40_Dviri_hmlgs.fasta
grep -A1 -E "lcl_0801252 " 03_Dgrim_r1.3_Zelda_ztringz.txt >> 09_3975_Dgrim_e-40_Dviri_hmlgs.fasta
grep -A1 -E "lcl_0801253 " 03_Dgrim_r1.3_Zelda_ztringz.txt >> 09_3975_Dgrim_e-40_Dviri_hmlgs.fasta
grep -A1 -E "lcl_0801259 " 03_Dgrim_r1.3_Zelda_ztringz.txt >> 09_3975_Dgrim_e-40_Dviri_hmlgs.fasta
grep -A1 -E "lcl_0801264 " 03_Dgrim_r1.3_Zelda_ztringz.txt >> 09_3975_Dgrim_e-40_Dviri_hmlgs.fasta
grep -A1 -E "lcl_0801270 " 03_Dgrim_r1.3_Zelda_ztringz.txt >> 09_3975_Dgrim_e-40_Dviri_hmlgs.fasta
grep -A1 -E "lcl_0801272 " 03_Dgrim_r1.3_Zelda_ztringz.txt >> 09_3975_Dgrim_e-40_Dviri_hmlgs.fasta
grep -A1 -E "lcl_0801274 " 03_Dgrim_r1.3_Zelda_ztringz.txt >> 09_3975_Dgrim_e-40_Dviri_hmlgs.fasta
grep -A1 -E "lcl_0801275 " 03_Dgrim_r1.3_Zelda_ztringz.txt >> 09_3975_Dgrim_e-40_Dviri_hmlgs.fasta
grep -A1 -E "lcl_0801276 " 03_Dgrim_r1.3_Zelda_ztringz.txt >> 09_3975_Dgrim_e-40_Dviri_hmlgs.fasta
grep -A1 -E "lcl_0801281 " 03_Dgrim_r1.3_Zelda_ztringz.txt >> 09_3975_Dgrim_e-40_Dviri_hmlgs.fasta
grep -A1 -E "lcl_0801288 " 03_Dgrim_r1.3_Zelda_ztringz.txt >> 09_3975_Dgrim_e-40_Dviri_hmlgs.fasta
grep -A1 -E "lcl_0801291 " 03_Dgrim_r1.3_Zelda_ztringz.txt >> 09_3975_Dgrim_e-40_Dviri_hmlgs.fasta
grep -A1 -E "lcl_0801292 " 03_Dgrim_r1.3_Zelda_ztringz.txt >> 09_3975_Dgrim_e-40_Dviri_hmlgs.fasta
grep -A1 -E "lcl_0801295 " 03_Dgrim_r1.3_Zelda_ztringz.txt >> 09_3975_Dgrim_e-40_Dviri_hmlgs.fasta
grep -A1 -E "lcl_0801306 " 03_Dgrim_r1.3_Zelda_ztringz.txt >> 09_3975_Dgrim_e-40_Dviri_hmlgs.fasta
grep -A1 -E "lcl_0801307 " 03_Dgrim_r1.3_Zelda_ztringz.txt >> 09_3975_Dgrim_e-40_Dviri_hmlgs.fasta
grep -A1 -E "lcl_0801308 " 03_Dgrim_r1.3_Zelda_ztringz.txt >> 09_3975_Dgrim_e-40_Dviri_hmlgs.fasta
grep -A1 -E "lcl_0801310 " 03_Dgrim_r1.3_Zelda_ztringz.txt >> 09_3975_Dgrim_e-40_Dviri_hmlgs.fasta
grep -A1 -E "lcl_0801311 " 03_Dgrim_r1.3_Zelda_ztringz.txt >> 09_3975_Dgrim_e-40_Dviri_hmlgs.fasta
grep -A1 -E "lcl_0801315 " 03_Dgrim_r1.3_Zelda_ztringz.txt >> 09_3975_Dgrim_e-40_Dviri_hmlgs.fasta
grep -A1 -E "lcl_0801320 " 03_Dgrim_r1.3_Zelda_ztringz.txt >> 09_3975_Dgrim_e-40_Dviri_hmlgs.fasta
grep -A1 -E "lcl_0801323 " 03_Dgrim_r1.3_Zelda_ztringz.txt >> 09_3975_Dgrim_e-40_Dviri_hmlgs.fasta
grep -A1 -E "lcl_0801324 " 03_Dgrim_r1.3_Zelda_ztringz.txt >> 09_3975_Dgrim_e-40_Dviri_hmlgs.fasta
grep -A1 -E "lcl_0801325 " 03_Dgrim_r1.3_Zelda_ztringz.txt >> 09_3975_Dgrim_e-40_Dviri_hmlgs.fasta
grep -A1 -E "lcl_0801330 " 03_Dgrim_r1.3_Zelda_ztringz.txt >> 09_3975_Dgrim_e-40_Dviri_hmlgs.fasta
grep -A1 -E "lcl_0801332 " 03_Dgrim_r1.3_Zelda_ztringz.txt >> 09_3975_Dgrim_e-40_Dviri_hmlgs.fasta
grep -A1 -E "lcl_0801333 " 03_Dgrim_r1.3_Zelda_ztringz.txt >> 09_3975_Dgrim_e-40_Dviri_hmlgs.fasta
grep -A1 -E "lcl_0801337 " 03_Dgrim_r1.3_Zelda_ztringz.txt >> 09_3975_Dgrim_e-40_Dviri_hmlgs.fasta
grep -A1 -E "lcl_0801338 " 03_Dgrim_r1.3_Zelda_ztringz.txt >> 09_3975_Dgrim_e-40_Dviri_hmlgs.fasta
grep -A1 -E "lcl_0801339 " 03_Dgrim_r1.3_Zelda_ztringz.txt >> 09_3975_Dgrim_e-40_Dviri_hmlgs.fasta
grep -A1 -E "lcl_0801340 " 03_Dgrim_r1.3_Zelda_ztringz.txt >> 09_3975_Dgrim_e-40_Dviri_hmlgs.fasta
grep -A1 -E "lcl_0801344 " 03_Dgrim_r1.3_Zelda_ztringz.txt >> 09_3975_Dgrim_e-40_Dviri_hmlgs.fasta
grep -A1 -E "lcl_0801346 " 03_Dgrim_r1.3_Zelda_ztringz.txt >> 09_3975_Dgrim_e-40_Dviri_hmlgs.fasta
grep -A1 -E "lcl_0801349 " 03_Dgrim_r1.3_Zelda_ztringz.txt >> 09_3975_Dgrim_e-40_Dviri_hmlgs.fasta
grep -A1 -E "lcl_0801353 " 03_Dgrim_r1.3_Zelda_ztringz.txt >> 09_3975_Dgrim_e-40_Dviri_hmlgs.fasta
grep -A1 -E "lcl_0801354 " 03_Dgrim_r1.3_Zelda_ztringz.txt >> 09_3975_Dgrim_e-40_Dviri_hmlgs.fasta
grep -A1 -E "lcl_0801360 " 03_Dgrim_r1.3_Zelda_ztringz.txt >> 09_3975_Dgrim_e-40_Dviri_hmlgs.fasta
grep -A1 -E "lcl_0801363 " 03_Dgrim_r1.3_Zelda_ztringz.txt >> 09_3975_Dgrim_e-40_Dviri_hmlgs.fasta
grep -A1 -E "lcl_0801368 " 03_Dgrim_r1.3_Zelda_ztringz.txt >> 09_3975_Dgrim_e-40_Dviri_hmlgs.fasta
grep -A1 -E "lcl_0801369 " 03_Dgrim_r1.3_Zelda_ztringz.txt >> 09_3975_Dgrim_e-40_Dviri_hmlgs.fasta
grep -A1 -E "lcl_0801371 " 03_Dgrim_r1.3_Zelda_ztringz.txt >> 09_3975_Dgrim_e-40_Dviri_hmlgs.fasta
grep -A1 -E "lcl_0801372 " 03_Dgrim_r1.3_Zelda_ztringz.txt >> 09_3975_Dgrim_e-40_Dviri_hmlgs.fasta
grep -A1 -E "lcl_0801378 " 03_Dgrim_r1.3_Zelda_ztringz.txt >> 09_3975_Dgrim_e-40_Dviri_hmlgs.fasta
grep -A1 -E "lcl_0801379 " 03_Dgrim_r1.3_Zelda_ztringz.txt >> 09_3975_Dgrim_e-40_Dviri_hmlgs.fasta
grep -A1 -E "lcl_0801380 " 03_Dgrim_r1.3_Zelda_ztringz.txt >> 09_3975_Dgrim_e-40_Dviri_hmlgs.fasta
grep -A1 -E "lcl_0801385 " 03_Dgrim_r1.3_Zelda_ztringz.txt >> 09_3975_Dgrim_e-40_Dviri_hmlgs.fasta
grep -A1 -E "lcl_0801392 " 03_Dgrim_r1.3_Zelda_ztringz.txt >> 09_3975_Dgrim_e-40_Dviri_hmlgs.fasta
grep -A1 -E "lcl_0801393 " 03_Dgrim_r1.3_Zelda_ztringz.txt >> 09_3975_Dgrim_e-40_Dviri_hmlgs.fasta
grep -A1 -E "lcl_0801394 " 03_Dgrim_r1.3_Zelda_ztringz.txt >> 09_3975_Dgrim_e-40_Dviri_hmlgs.fasta
grep -A1 -E "lcl_0801396 " 03_Dgrim_r1.3_Zelda_ztringz.txt >> 09_3975_Dgrim_e-40_Dviri_hmlgs.fasta
grep -A1 -E "lcl_0801397 " 03_Dgrim_r1.3_Zelda_ztringz.txt >> 09_3975_Dgrim_e-40_Dviri_hmlgs.fasta
grep -A1 -E "lcl_0801398 " 03_Dgrim_r1.3_Zelda_ztringz.txt >> 09_3975_Dgrim_e-40_Dviri_hmlgs.fasta
grep -A1 -E "lcl_0801399 " 03_Dgrim_r1.3_Zelda_ztringz.txt >> 09_3975_Dgrim_e-40_Dviri_hmlgs.fasta
grep -A1 -E "lcl_0801402 " 03_Dgrim_r1.3_Zelda_ztringz.txt >> 09_3975_Dgrim_e-40_Dviri_hmlgs.fasta
grep -A1 -E "lcl_0801405 " 03_Dgrim_r1.3_Zelda_ztringz.txt >> 09_3975_Dgrim_e-40_Dviri_hmlgs.fasta
grep -A1 -E "lcl_0801406 " 03_Dgrim_r1.3_Zelda_ztringz.txt >> 09_3975_Dgrim_e-40_Dviri_hmlgs.fasta
grep -A1 -E "lcl_0801413 " 03_Dgrim_r1.3_Zelda_ztringz.txt >> 09_3975_Dgrim_e-40_Dviri_hmlgs.fasta
grep -A1 -E "lcl_0801414 " 03_Dgrim_r1.3_Zelda_ztringz.txt >> 09_3975_Dgrim_e-40_Dviri_hmlgs.fasta
grep -A1 -E "lcl_0801415 " 03_Dgrim_r1.3_Zelda_ztringz.txt >> 09_3975_Dgrim_e-40_Dviri_hmlgs.fasta
grep -A1 -E "lcl_0801416 " 03_Dgrim_r1.3_Zelda_ztringz.txt >> 09_3975_Dgrim_e-40_Dviri_hmlgs.fasta
grep -A1 -E "lcl_0801420 " 03_Dgrim_r1.3_Zelda_ztringz.txt >> 09_3975_Dgrim_e-40_Dviri_hmlgs.fasta
grep -A1 -E "lcl_0801421 " 03_Dgrim_r1.3_Zelda_ztringz.txt >> 09_3975_Dgrim_e-40_Dviri_hmlgs.fasta
grep -A1 -E "lcl_0801423 " 03_Dgrim_r1.3_Zelda_ztringz.txt >> 09_3975_Dgrim_e-40_Dviri_hmlgs.fasta
grep -A1 -E "lcl_0801424 " 03_Dgrim_r1.3_Zelda_ztringz.txt >> 09_3975_Dgrim_e-40_Dviri_hmlgs.fasta
grep -A1 -E "lcl_0801429 " 03_Dgrim_r1.3_Zelda_ztringz.txt >> 09_3975_Dgrim_e-40_Dviri_hmlgs.fasta
grep -A1 -E "lcl_0801431 " 03_Dgrim_r1.3_Zelda_ztringz.txt >> 09_3975_Dgrim_e-40_Dviri_hmlgs.fasta
grep -A1 -E "lcl_0801432 " 03_Dgrim_r1.3_Zelda_ztringz.txt >> 09_3975_Dgrim_e-40_Dviri_hmlgs.fasta
grep -A1 -E "lcl_0801434 " 03_Dgrim_r1.3_Zelda_ztringz.txt >> 09_3975_Dgrim_e-40_Dviri_hmlgs.fasta
grep -A1 -E "lcl_0801455 " 03_Dgrim_r1.3_Zelda_ztringz.txt >> 09_3975_Dgrim_e-40_Dviri_hmlgs.fasta
grep -A1 -E "lcl_0801458 " 03_Dgrim_r1.3_Zelda_ztringz.txt >> 09_3975_Dgrim_e-40_Dviri_hmlgs.fasta
grep -A1 -E "lcl_0801459 " 03_Dgrim_r1.3_Zelda_ztringz.txt >> 09_3975_Dgrim_e-40_Dviri_hmlgs.fasta
grep -A1 -E "lcl_0801465 " 03_Dgrim_r1.3_Zelda_ztringz.txt >> 09_3975_Dgrim_e-40_Dviri_hmlgs.fasta
grep -A1 -E "lcl_0801466 " 03_Dgrim_r1.3_Zelda_ztringz.txt >> 09_3975_Dgrim_e-40_Dviri_hmlgs.fasta
grep -A1 -E "lcl_0801467 " 03_Dgrim_r1.3_Zelda_ztringz.txt >> 09_3975_Dgrim_e-40_Dviri_hmlgs.fasta
grep -A1 -E "lcl_0801474 " 03_Dgrim_r1.3_Zelda_ztringz.txt >> 09_3975_Dgrim_e-40_Dviri_hmlgs.fasta
grep -A1 -E "lcl_0801476 " 03_Dgrim_r1.3_Zelda_ztringz.txt >> 09_3975_Dgrim_e-40_Dviri_hmlgs.fasta
grep -A1 -E "lcl_0801477 " 03_Dgrim_r1.3_Zelda_ztringz.txt >> 09_3975_Dgrim_e-40_Dviri_hmlgs.fasta
grep -A1 -E "lcl_0801478 " 03_Dgrim_r1.3_Zelda_ztringz.txt >> 09_3975_Dgrim_e-40_Dviri_hmlgs.fasta
grep -A1 -E "lcl_0801480 " 03_Dgrim_r1.3_Zelda_ztringz.txt >> 09_3975_Dgrim_e-40_Dviri_hmlgs.fasta
grep -A1 -E "lcl_0801481 " 03_Dgrim_r1.3_Zelda_ztringz.txt >> 09_3975_Dgrim_e-40_Dviri_hmlgs.fasta
grep -A1 -E "lcl_0801482 " 03_Dgrim_r1.3_Zelda_ztringz.txt >> 09_3975_Dgrim_e-40_Dviri_hmlgs.fasta
grep -A1 -E "lcl_0801485 " 03_Dgrim_r1.3_Zelda_ztringz.txt >> 09_3975_Dgrim_e-40_Dviri_hmlgs.fasta
grep -A1 -E "lcl_0801486 " 03_Dgrim_r1.3_Zelda_ztringz.txt >> 09_3975_Dgrim_e-40_Dviri_hmlgs.fasta
grep -A1 -E "lcl_0801487 " 03_Dgrim_r1.3_Zelda_ztringz.txt >> 09_3975_Dgrim_e-40_Dviri_hmlgs.fasta
grep -A1 -E "lcl_0801490 " 03_Dgrim_r1.3_Zelda_ztringz.txt >> 09_3975_Dgrim_e-40_Dviri_hmlgs.fasta
grep -A1 -E "lcl_0801493 " 03_Dgrim_r1.3_Zelda_ztringz.txt >> 09_3975_Dgrim_e-40_Dviri_hmlgs.fasta
grep -A1 -E "lcl_0801506 " 03_Dgrim_r1.3_Zelda_ztringz.txt >> 09_3975_Dgrim_e-40_Dviri_hmlgs.fasta
grep -A1 -E "lcl_0801507 " 03_Dgrim_r1.3_Zelda_ztringz.txt >> 09_3975_Dgrim_e-40_Dviri_hmlgs.fasta
grep -A1 -E "lcl_0801511 " 03_Dgrim_r1.3_Zelda_ztringz.txt >> 09_3975_Dgrim_e-40_Dviri_hmlgs.fasta
grep -A1 -E "lcl_0801512 " 03_Dgrim_r1.3_Zelda_ztringz.txt >> 09_3975_Dgrim_e-40_Dviri_hmlgs.fasta
grep -A1 -E "lcl_0801514 " 03_Dgrim_r1.3_Zelda_ztringz.txt >> 09_3975_Dgrim_e-40_Dviri_hmlgs.fasta
grep -A1 -E "lcl_0801523 " 03_Dgrim_r1.3_Zelda_ztringz.txt >> 09_3975_Dgrim_e-40_Dviri_hmlgs.fasta
grep -A1 -E "lcl_0801524 " 03_Dgrim_r1.3_Zelda_ztringz.txt >> 09_3975_Dgrim_e-40_Dviri_hmlgs.fasta
grep -A1 -E "lcl_0801533 " 03_Dgrim_r1.3_Zelda_ztringz.txt >> 09_3975_Dgrim_e-40_Dviri_hmlgs.fasta
grep -A1 -E "lcl_0801537 " 03_Dgrim_r1.3_Zelda_ztringz.txt >> 09_3975_Dgrim_e-40_Dviri_hmlgs.fasta
grep -A1 -E "lcl_0801541 " 03_Dgrim_r1.3_Zelda_ztringz.txt >> 09_3975_Dgrim_e-40_Dviri_hmlgs.fasta
grep -A1 -E "lcl_0801544 " 03_Dgrim_r1.3_Zelda_ztringz.txt >> 09_3975_Dgrim_e-40_Dviri_hmlgs.fasta
grep -A1 -E "lcl_0801547 " 03_Dgrim_r1.3_Zelda_ztringz.txt >> 09_3975_Dgrim_e-40_Dviri_hmlgs.fasta
grep -A1 -E "lcl_0801550 " 03_Dgrim_r1.3_Zelda_ztringz.txt >> 09_3975_Dgrim_e-40_Dviri_hmlgs.fasta
grep -A1 -E "lcl_0801553 " 03_Dgrim_r1.3_Zelda_ztringz.txt >> 09_3975_Dgrim_e-40_Dviri_hmlgs.fasta
grep -A1 -E "lcl_0801557 " 03_Dgrim_r1.3_Zelda_ztringz.txt >> 09_3975_Dgrim_e-40_Dviri_hmlgs.fasta
grep -A1 -E "lcl_0801559 " 03_Dgrim_r1.3_Zelda_ztringz.txt >> 09_3975_Dgrim_e-40_Dviri_hmlgs.fasta
grep -A1 -E "lcl_0801562 " 03_Dgrim_r1.3_Zelda_ztringz.txt >> 09_3975_Dgrim_e-40_Dviri_hmlgs.fasta
grep -A1 -E "lcl_0801564 " 03_Dgrim_r1.3_Zelda_ztringz.txt >> 09_3975_Dgrim_e-40_Dviri_hmlgs.fasta
grep -A1 -E "lcl_0801565 " 03_Dgrim_r1.3_Zelda_ztringz.txt >> 09_3975_Dgrim_e-40_Dviri_hmlgs.fasta
grep -A1 -E "lcl_0801567 " 03_Dgrim_r1.3_Zelda_ztringz.txt >> 09_3975_Dgrim_e-40_Dviri_hmlgs.fasta
grep -A1 -E "lcl_0801568 " 03_Dgrim_r1.3_Zelda_ztringz.txt >> 09_3975_Dgrim_e-40_Dviri_hmlgs.fasta
grep -A1 -E "lcl_0801573 " 03_Dgrim_r1.3_Zelda_ztringz.txt >> 09_3975_Dgrim_e-40_Dviri_hmlgs.fasta
grep -A1 -E "lcl_0801576 " 03_Dgrim_r1.3_Zelda_ztringz.txt >> 09_3975_Dgrim_e-40_Dviri_hmlgs.fasta
grep -A1 -E "lcl_0801583 " 03_Dgrim_r1.3_Zelda_ztringz.txt >> 09_3975_Dgrim_e-40_Dviri_hmlgs.fasta
grep -A1 -E "lcl_0801586 " 03_Dgrim_r1.3_Zelda_ztringz.txt >> 09_3975_Dgrim_e-40_Dviri_hmlgs.fasta
grep -A1 -E "lcl_0801588 " 03_Dgrim_r1.3_Zelda_ztringz.txt >> 09_3975_Dgrim_e-40_Dviri_hmlgs.fasta
grep -A1 -E "lcl_0801594 " 03_Dgrim_r1.3_Zelda_ztringz.txt >> 09_3975_Dgrim_e-40_Dviri_hmlgs.fasta
grep -A1 -E "lcl_0801605 " 03_Dgrim_r1.3_Zelda_ztringz.txt >> 09_3975_Dgrim_e-40_Dviri_hmlgs.fasta
grep -A1 -E "lcl_0801613 " 03_Dgrim_r1.3_Zelda_ztringz.txt >> 09_3975_Dgrim_e-40_Dviri_hmlgs.fasta
grep -A1 -E "lcl_0801618 " 03_Dgrim_r1.3_Zelda_ztringz.txt >> 09_3975_Dgrim_e-40_Dviri_hmlgs.fasta
grep -A1 -E "lcl_0801621 " 03_Dgrim_r1.3_Zelda_ztringz.txt >> 09_3975_Dgrim_e-40_Dviri_hmlgs.fasta
grep -A1 -E "lcl_0801624 " 03_Dgrim_r1.3_Zelda_ztringz.txt >> 09_3975_Dgrim_e-40_Dviri_hmlgs.fasta
grep -A1 -E "lcl_0801627 " 03_Dgrim_r1.3_Zelda_ztringz.txt >> 09_3975_Dgrim_e-40_Dviri_hmlgs.fasta
grep -A1 -E "lcl_0801631 " 03_Dgrim_r1.3_Zelda_ztringz.txt >> 09_3975_Dgrim_e-40_Dviri_hmlgs.fasta
grep -A1 -E "lcl_0801632 " 03_Dgrim_r1.3_Zelda_ztringz.txt >> 09_3975_Dgrim_e-40_Dviri_hmlgs.fasta
grep -A1 -E "lcl_0801633 " 03_Dgrim_r1.3_Zelda_ztringz.txt >> 09_3975_Dgrim_e-40_Dviri_hmlgs.fasta
grep -A1 -E "lcl_0801635 " 03_Dgrim_r1.3_Zelda_ztringz.txt >> 09_3975_Dgrim_e-40_Dviri_hmlgs.fasta
grep -A1 -E "lcl_0801639 " 03_Dgrim_r1.3_Zelda_ztringz.txt >> 09_3975_Dgrim_e-40_Dviri_hmlgs.fasta
grep -A1 -E "lcl_0801640 " 03_Dgrim_r1.3_Zelda_ztringz.txt >> 09_3975_Dgrim_e-40_Dviri_hmlgs.fasta
grep -A1 -E "lcl_0801642 " 03_Dgrim_r1.3_Zelda_ztringz.txt >> 09_3975_Dgrim_e-40_Dviri_hmlgs.fasta
grep -A1 -E "lcl_0801646 " 03_Dgrim_r1.3_Zelda_ztringz.txt >> 09_3975_Dgrim_e-40_Dviri_hmlgs.fasta
grep -A1 -E "lcl_0801651 " 03_Dgrim_r1.3_Zelda_ztringz.txt >> 09_3975_Dgrim_e-40_Dviri_hmlgs.fasta
grep -A1 -E "lcl_0801656 " 03_Dgrim_r1.3_Zelda_ztringz.txt >> 09_3975_Dgrim_e-40_Dviri_hmlgs.fasta
grep -A1 -E "lcl_0801657 " 03_Dgrim_r1.3_Zelda_ztringz.txt >> 09_3975_Dgrim_e-40_Dviri_hmlgs.fasta
grep -A1 -E "lcl_0801659 " 03_Dgrim_r1.3_Zelda_ztringz.txt >> 09_3975_Dgrim_e-40_Dviri_hmlgs.fasta
grep -A1 -E "lcl_0801660 " 03_Dgrim_r1.3_Zelda_ztringz.txt >> 09_3975_Dgrim_e-40_Dviri_hmlgs.fasta
grep -A1 -E "lcl_0801662 " 03_Dgrim_r1.3_Zelda_ztringz.txt >> 09_3975_Dgrim_e-40_Dviri_hmlgs.fasta
grep -A1 -E "lcl_0801663 " 03_Dgrim_r1.3_Zelda_ztringz.txt >> 09_3975_Dgrim_e-40_Dviri_hmlgs.fasta
grep -A1 -E "lcl_0801666 " 03_Dgrim_r1.3_Zelda_ztringz.txt >> 09_3975_Dgrim_e-40_Dviri_hmlgs.fasta
grep -A1 -E "lcl_0801667 " 03_Dgrim_r1.3_Zelda_ztringz.txt >> 09_3975_Dgrim_e-40_Dviri_hmlgs.fasta
grep -A1 -E "lcl_0801668 " 03_Dgrim_r1.3_Zelda_ztringz.txt >> 09_3975_Dgrim_e-40_Dviri_hmlgs.fasta
grep -A1 -E "lcl_0801669 " 03_Dgrim_r1.3_Zelda_ztringz.txt >> 09_3975_Dgrim_e-40_Dviri_hmlgs.fasta
grep -A1 -E "lcl_0801671 " 03_Dgrim_r1.3_Zelda_ztringz.txt >> 09_3975_Dgrim_e-40_Dviri_hmlgs.fasta
grep -A1 -E "lcl_0801673 " 03_Dgrim_r1.3_Zelda_ztringz.txt >> 09_3975_Dgrim_e-40_Dviri_hmlgs.fasta
grep -A1 -E "lcl_0801674 " 03_Dgrim_r1.3_Zelda_ztringz.txt >> 09_3975_Dgrim_e-40_Dviri_hmlgs.fasta
grep -A1 -E "lcl_0801678 " 03_Dgrim_r1.3_Zelda_ztringz.txt >> 09_3975_Dgrim_e-40_Dviri_hmlgs.fasta
grep -A1 -E "lcl_0801679 " 03_Dgrim_r1.3_Zelda_ztringz.txt >> 09_3975_Dgrim_e-40_Dviri_hmlgs.fasta
grep -A1 -E "lcl_0801680 " 03_Dgrim_r1.3_Zelda_ztringz.txt >> 09_3975_Dgrim_e-40_Dviri_hmlgs.fasta
grep -A1 -E "lcl_0801683 " 03_Dgrim_r1.3_Zelda_ztringz.txt >> 09_3975_Dgrim_e-40_Dviri_hmlgs.fasta
grep -A1 -E "lcl_0801687 " 03_Dgrim_r1.3_Zelda_ztringz.txt >> 09_3975_Dgrim_e-40_Dviri_hmlgs.fasta
grep -A1 -E "lcl_0801695 " 03_Dgrim_r1.3_Zelda_ztringz.txt >> 09_3975_Dgrim_e-40_Dviri_hmlgs.fasta
grep -A1 -E "lcl_0801698 " 03_Dgrim_r1.3_Zelda_ztringz.txt >> 09_3975_Dgrim_e-40_Dviri_hmlgs.fasta
grep -A1 -E "lcl_0801699 " 03_Dgrim_r1.3_Zelda_ztringz.txt >> 09_3975_Dgrim_e-40_Dviri_hmlgs.fasta
grep -A1 -E "lcl_0801700 " 03_Dgrim_r1.3_Zelda_ztringz.txt >> 09_3975_Dgrim_e-40_Dviri_hmlgs.fasta
grep -A1 -E "lcl_0801702 " 03_Dgrim_r1.3_Zelda_ztringz.txt >> 09_3975_Dgrim_e-40_Dviri_hmlgs.fasta
grep -A1 -E "lcl_0801708 " 03_Dgrim_r1.3_Zelda_ztringz.txt >> 09_3975_Dgrim_e-40_Dviri_hmlgs.fasta
grep -A1 -E "lcl_0801709 " 03_Dgrim_r1.3_Zelda_ztringz.txt >> 09_3975_Dgrim_e-40_Dviri_hmlgs.fasta
grep -A1 -E "lcl_0801711 " 03_Dgrim_r1.3_Zelda_ztringz.txt >> 09_3975_Dgrim_e-40_Dviri_hmlgs.fasta
grep -A1 -E "lcl_0801712 " 03_Dgrim_r1.3_Zelda_ztringz.txt >> 09_3975_Dgrim_e-40_Dviri_hmlgs.fasta
grep -A1 -E "lcl_0801715 " 03_Dgrim_r1.3_Zelda_ztringz.txt >> 09_3975_Dgrim_e-40_Dviri_hmlgs.fasta
grep -A1 -E "lcl_0801716 " 03_Dgrim_r1.3_Zelda_ztringz.txt >> 09_3975_Dgrim_e-40_Dviri_hmlgs.fasta
grep -A1 -E "lcl_0801717 " 03_Dgrim_r1.3_Zelda_ztringz.txt >> 09_3975_Dgrim_e-40_Dviri_hmlgs.fasta
grep -A1 -E "lcl_0801722 " 03_Dgrim_r1.3_Zelda_ztringz.txt >> 09_3975_Dgrim_e-40_Dviri_hmlgs.fasta
grep -A1 -E "lcl_0801723 " 03_Dgrim_r1.3_Zelda_ztringz.txt >> 09_3975_Dgrim_e-40_Dviri_hmlgs.fasta
grep -A1 -E "lcl_0801726 " 03_Dgrim_r1.3_Zelda_ztringz.txt >> 09_3975_Dgrim_e-40_Dviri_hmlgs.fasta
grep -A1 -E "lcl_0801727 " 03_Dgrim_r1.3_Zelda_ztringz.txt >> 09_3975_Dgrim_e-40_Dviri_hmlgs.fasta
grep -A1 -E "lcl_0801728 " 03_Dgrim_r1.3_Zelda_ztringz.txt >> 09_3975_Dgrim_e-40_Dviri_hmlgs.fasta
grep -A1 -E "lcl_0801731 " 03_Dgrim_r1.3_Zelda_ztringz.txt >> 09_3975_Dgrim_e-40_Dviri_hmlgs.fasta
grep -A1 -E "lcl_0801734 " 03_Dgrim_r1.3_Zelda_ztringz.txt >> 09_3975_Dgrim_e-40_Dviri_hmlgs.fasta
grep -A1 -E "lcl_0801735 " 03_Dgrim_r1.3_Zelda_ztringz.txt >> 09_3975_Dgrim_e-40_Dviri_hmlgs.fasta
grep -A1 -E "lcl_0801737 " 03_Dgrim_r1.3_Zelda_ztringz.txt >> 09_3975_Dgrim_e-40_Dviri_hmlgs.fasta
grep -A1 -E "lcl_0801738 " 03_Dgrim_r1.3_Zelda_ztringz.txt >> 09_3975_Dgrim_e-40_Dviri_hmlgs.fasta
grep -A1 -E "lcl_0801746 " 03_Dgrim_r1.3_Zelda_ztringz.txt >> 09_3975_Dgrim_e-40_Dviri_hmlgs.fasta
grep -A1 -E "lcl_0801747 " 03_Dgrim_r1.3_Zelda_ztringz.txt >> 09_3975_Dgrim_e-40_Dviri_hmlgs.fasta
grep -A1 -E "lcl_0801754 " 03_Dgrim_r1.3_Zelda_ztringz.txt >> 09_3975_Dgrim_e-40_Dviri_hmlgs.fasta
grep -A1 -E "lcl_0801758 " 03_Dgrim_r1.3_Zelda_ztringz.txt >> 09_3975_Dgrim_e-40_Dviri_hmlgs.fasta
grep -A1 -E "lcl_0801760 " 03_Dgrim_r1.3_Zelda_ztringz.txt >> 09_3975_Dgrim_e-40_Dviri_hmlgs.fasta
grep -A1 -E "lcl_0801761 " 03_Dgrim_r1.3_Zelda_ztringz.txt >> 09_3975_Dgrim_e-40_Dviri_hmlgs.fasta
grep -A1 -E "lcl_0801767 " 03_Dgrim_r1.3_Zelda_ztringz.txt >> 09_3975_Dgrim_e-40_Dviri_hmlgs.fasta
grep -A1 -E "lcl_0801769 " 03_Dgrim_r1.3_Zelda_ztringz.txt >> 09_3975_Dgrim_e-40_Dviri_hmlgs.fasta
grep -A1 -E "lcl_0801770 " 03_Dgrim_r1.3_Zelda_ztringz.txt >> 09_3975_Dgrim_e-40_Dviri_hmlgs.fasta
grep -A1 -E "lcl_0801774 " 03_Dgrim_r1.3_Zelda_ztringz.txt >> 09_3975_Dgrim_e-40_Dviri_hmlgs.fasta
grep -A1 -E "lcl_0801776 " 03_Dgrim_r1.3_Zelda_ztringz.txt >> 09_3975_Dgrim_e-40_Dviri_hmlgs.fasta
grep -A1 -E "lcl_0801779 " 03_Dgrim_r1.3_Zelda_ztringz.txt >> 09_3975_Dgrim_e-40_Dviri_hmlgs.fasta
grep -A1 -E "lcl_0801782 " 03_Dgrim_r1.3_Zelda_ztringz.txt >> 09_3975_Dgrim_e-40_Dviri_hmlgs.fasta
grep -A1 -E "lcl_0801783 " 03_Dgrim_r1.3_Zelda_ztringz.txt >> 09_3975_Dgrim_e-40_Dviri_hmlgs.fasta
grep -A1 -E "lcl_0801784 " 03_Dgrim_r1.3_Zelda_ztringz.txt >> 09_3975_Dgrim_e-40_Dviri_hmlgs.fasta
grep -A1 -E "lcl_0801785 " 03_Dgrim_r1.3_Zelda_ztringz.txt >> 09_3975_Dgrim_e-40_Dviri_hmlgs.fasta
grep -A1 -E "lcl_0801786 " 03_Dgrim_r1.3_Zelda_ztringz.txt >> 09_3975_Dgrim_e-40_Dviri_hmlgs.fasta
grep -A1 -E "lcl_0801787 " 03_Dgrim_r1.3_Zelda_ztringz.txt >> 09_3975_Dgrim_e-40_Dviri_hmlgs.fasta
grep -A1 -E "lcl_0801788 " 03_Dgrim_r1.3_Zelda_ztringz.txt >> 09_3975_Dgrim_e-40_Dviri_hmlgs.fasta
grep -A1 -E "lcl_0801792 " 03_Dgrim_r1.3_Zelda_ztringz.txt >> 09_3975_Dgrim_e-40_Dviri_hmlgs.fasta
grep -A1 -E "lcl_0801794 " 03_Dgrim_r1.3_Zelda_ztringz.txt >> 09_3975_Dgrim_e-40_Dviri_hmlgs.fasta
grep -A1 -E "lcl_0801796 " 03_Dgrim_r1.3_Zelda_ztringz.txt >> 09_3975_Dgrim_e-40_Dviri_hmlgs.fasta
grep -A1 -E "lcl_0801800 " 03_Dgrim_r1.3_Zelda_ztringz.txt >> 09_3975_Dgrim_e-40_Dviri_hmlgs.fasta
grep -A1 -E "lcl_0801815 " 03_Dgrim_r1.3_Zelda_ztringz.txt >> 09_3975_Dgrim_e-40_Dviri_hmlgs.fasta
grep -A1 -E "lcl_0801820 " 03_Dgrim_r1.3_Zelda_ztringz.txt >> 09_3975_Dgrim_e-40_Dviri_hmlgs.fasta
grep -A1 -E "lcl_0801822 " 03_Dgrim_r1.3_Zelda_ztringz.txt >> 09_3975_Dgrim_e-40_Dviri_hmlgs.fasta
grep -A1 -E "lcl_0801824 " 03_Dgrim_r1.3_Zelda_ztringz.txt >> 09_3975_Dgrim_e-40_Dviri_hmlgs.fasta
grep -A1 -E "lcl_0801826 " 03_Dgrim_r1.3_Zelda_ztringz.txt >> 09_3975_Dgrim_e-40_Dviri_hmlgs.fasta
grep -A1 -E "lcl_0801828 " 03_Dgrim_r1.3_Zelda_ztringz.txt >> 09_3975_Dgrim_e-40_Dviri_hmlgs.fasta
grep -A1 -E "lcl_0801830 " 03_Dgrim_r1.3_Zelda_ztringz.txt >> 09_3975_Dgrim_e-40_Dviri_hmlgs.fasta
grep -A1 -E "lcl_0801835 " 03_Dgrim_r1.3_Zelda_ztringz.txt >> 09_3975_Dgrim_e-40_Dviri_hmlgs.fasta
grep -A1 -E "lcl_0801838 " 03_Dgrim_r1.3_Zelda_ztringz.txt >> 09_3975_Dgrim_e-40_Dviri_hmlgs.fasta
grep -A1 -E "lcl_0801840 " 03_Dgrim_r1.3_Zelda_ztringz.txt >> 09_3975_Dgrim_e-40_Dviri_hmlgs.fasta
grep -A1 -E "lcl_0801846 " 03_Dgrim_r1.3_Zelda_ztringz.txt >> 09_3975_Dgrim_e-40_Dviri_hmlgs.fasta
grep -A1 -E "lcl_0801850 " 03_Dgrim_r1.3_Zelda_ztringz.txt >> 09_3975_Dgrim_e-40_Dviri_hmlgs.fasta
grep -A1 -E "lcl_0801854 " 03_Dgrim_r1.3_Zelda_ztringz.txt >> 09_3975_Dgrim_e-40_Dviri_hmlgs.fasta
grep -A1 -E "lcl_0801856 " 03_Dgrim_r1.3_Zelda_ztringz.txt >> 09_3975_Dgrim_e-40_Dviri_hmlgs.fasta
grep -A1 -E "lcl_0801859 " 03_Dgrim_r1.3_Zelda_ztringz.txt >> 09_3975_Dgrim_e-40_Dviri_hmlgs.fasta
grep -A1 -E "lcl_0801866 " 03_Dgrim_r1.3_Zelda_ztringz.txt >> 09_3975_Dgrim_e-40_Dviri_hmlgs.fasta
grep -A1 -E "lcl_0801869 " 03_Dgrim_r1.3_Zelda_ztringz.txt >> 09_3975_Dgrim_e-40_Dviri_hmlgs.fasta
grep -A1 -E "lcl_0801871 " 03_Dgrim_r1.3_Zelda_ztringz.txt >> 09_3975_Dgrim_e-40_Dviri_hmlgs.fasta
grep -A1 -E "lcl_0801875 " 03_Dgrim_r1.3_Zelda_ztringz.txt >> 09_3975_Dgrim_e-40_Dviri_hmlgs.fasta
grep -A1 -E "lcl_0801876 " 03_Dgrim_r1.3_Zelda_ztringz.txt >> 09_3975_Dgrim_e-40_Dviri_hmlgs.fasta
grep -A1 -E "lcl_0801878 " 03_Dgrim_r1.3_Zelda_ztringz.txt >> 09_3975_Dgrim_e-40_Dviri_hmlgs.fasta
grep -A1 -E "lcl_0801880 " 03_Dgrim_r1.3_Zelda_ztringz.txt >> 09_3975_Dgrim_e-40_Dviri_hmlgs.fasta
grep -A1 -E "lcl_0801883 " 03_Dgrim_r1.3_Zelda_ztringz.txt >> 09_3975_Dgrim_e-40_Dviri_hmlgs.fasta
grep -A1 -E "lcl_0801886 " 03_Dgrim_r1.3_Zelda_ztringz.txt >> 09_3975_Dgrim_e-40_Dviri_hmlgs.fasta
grep -A1 -E "lcl_0801887 " 03_Dgrim_r1.3_Zelda_ztringz.txt >> 09_3975_Dgrim_e-40_Dviri_hmlgs.fasta
grep -A1 -E "lcl_0801888 " 03_Dgrim_r1.3_Zelda_ztringz.txt >> 09_3975_Dgrim_e-40_Dviri_hmlgs.fasta
grep -A1 -E "lcl_0801889 " 03_Dgrim_r1.3_Zelda_ztringz.txt >> 09_3975_Dgrim_e-40_Dviri_hmlgs.fasta
grep -A1 -E "lcl_0801890 " 03_Dgrim_r1.3_Zelda_ztringz.txt >> 09_3975_Dgrim_e-40_Dviri_hmlgs.fasta
grep -A1 -E "lcl_0801891 " 03_Dgrim_r1.3_Zelda_ztringz.txt >> 09_3975_Dgrim_e-40_Dviri_hmlgs.fasta
grep -A1 -E "lcl_0801894 " 03_Dgrim_r1.3_Zelda_ztringz.txt >> 09_3975_Dgrim_e-40_Dviri_hmlgs.fasta
grep -A1 -E "lcl_0801896 " 03_Dgrim_r1.3_Zelda_ztringz.txt >> 09_3975_Dgrim_e-40_Dviri_hmlgs.fasta
grep -A1 -E "lcl_0801904 " 03_Dgrim_r1.3_Zelda_ztringz.txt >> 09_3975_Dgrim_e-40_Dviri_hmlgs.fasta
grep -A1 -E "lcl_0801906 " 03_Dgrim_r1.3_Zelda_ztringz.txt >> 09_3975_Dgrim_e-40_Dviri_hmlgs.fasta
grep -A1 -E "lcl_0801909 " 03_Dgrim_r1.3_Zelda_ztringz.txt >> 09_3975_Dgrim_e-40_Dviri_hmlgs.fasta
grep -A1 -E "lcl_0801915 " 03_Dgrim_r1.3_Zelda_ztringz.txt >> 09_3975_Dgrim_e-40_Dviri_hmlgs.fasta
grep -A1 -E "lcl_0801918 " 03_Dgrim_r1.3_Zelda_ztringz.txt >> 09_3975_Dgrim_e-40_Dviri_hmlgs.fasta
grep -A1 -E "lcl_0801930 " 03_Dgrim_r1.3_Zelda_ztringz.txt >> 09_3975_Dgrim_e-40_Dviri_hmlgs.fasta
grep -A1 -E "lcl_0801932 " 03_Dgrim_r1.3_Zelda_ztringz.txt >> 09_3975_Dgrim_e-40_Dviri_hmlgs.fasta
grep -A1 -E "lcl_0801934 " 03_Dgrim_r1.3_Zelda_ztringz.txt >> 09_3975_Dgrim_e-40_Dviri_hmlgs.fasta
grep -A1 -E "lcl_0801945 " 03_Dgrim_r1.3_Zelda_ztringz.txt >> 09_3975_Dgrim_e-40_Dviri_hmlgs.fasta
grep -A1 -E "lcl_0801953 " 03_Dgrim_r1.3_Zelda_ztringz.txt >> 09_3975_Dgrim_e-40_Dviri_hmlgs.fasta
grep -A1 -E "lcl_0801956 " 03_Dgrim_r1.3_Zelda_ztringz.txt >> 09_3975_Dgrim_e-40_Dviri_hmlgs.fasta
grep -A1 -E "lcl_0801957 " 03_Dgrim_r1.3_Zelda_ztringz.txt >> 09_3975_Dgrim_e-40_Dviri_hmlgs.fasta
grep -A1 -E "lcl_0801958 " 03_Dgrim_r1.3_Zelda_ztringz.txt >> 09_3975_Dgrim_e-40_Dviri_hmlgs.fasta
grep -A1 -E "lcl_0801961 " 03_Dgrim_r1.3_Zelda_ztringz.txt >> 09_3975_Dgrim_e-40_Dviri_hmlgs.fasta
grep -A1 -E "lcl_0801966 " 03_Dgrim_r1.3_Zelda_ztringz.txt >> 09_3975_Dgrim_e-40_Dviri_hmlgs.fasta
grep -A1 -E "lcl_0801979 " 03_Dgrim_r1.3_Zelda_ztringz.txt >> 09_3975_Dgrim_e-40_Dviri_hmlgs.fasta
grep -A1 -E "lcl_0801980 " 03_Dgrim_r1.3_Zelda_ztringz.txt >> 09_3975_Dgrim_e-40_Dviri_hmlgs.fasta
grep -A1 -E "lcl_0801981 " 03_Dgrim_r1.3_Zelda_ztringz.txt >> 09_3975_Dgrim_e-40_Dviri_hmlgs.fasta
grep -A1 -E "lcl_0801983 " 03_Dgrim_r1.3_Zelda_ztringz.txt >> 09_3975_Dgrim_e-40_Dviri_hmlgs.fasta
grep -A1 -E "lcl_0801985 " 03_Dgrim_r1.3_Zelda_ztringz.txt >> 09_3975_Dgrim_e-40_Dviri_hmlgs.fasta
grep -A1 -E "lcl_0801987 " 03_Dgrim_r1.3_Zelda_ztringz.txt >> 09_3975_Dgrim_e-40_Dviri_hmlgs.fasta
grep -A1 -E "lcl_0801991 " 03_Dgrim_r1.3_Zelda_ztringz.txt >> 09_3975_Dgrim_e-40_Dviri_hmlgs.fasta
grep -A1 -E "lcl_0801992 " 03_Dgrim_r1.3_Zelda_ztringz.txt >> 09_3975_Dgrim_e-40_Dviri_hmlgs.fasta
grep -A1 -E "lcl_0802000 " 03_Dgrim_r1.3_Zelda_ztringz.txt >> 09_3975_Dgrim_e-40_Dviri_hmlgs.fasta
grep -A1 -E "lcl_0802009 " 03_Dgrim_r1.3_Zelda_ztringz.txt >> 09_3975_Dgrim_e-40_Dviri_hmlgs.fasta
grep -A1 -E "lcl_0802013 " 03_Dgrim_r1.3_Zelda_ztringz.txt >> 09_3975_Dgrim_e-40_Dviri_hmlgs.fasta
grep -A1 -E "lcl_0802015 " 03_Dgrim_r1.3_Zelda_ztringz.txt >> 09_3975_Dgrim_e-40_Dviri_hmlgs.fasta
grep -A1 -E "lcl_0802016 " 03_Dgrim_r1.3_Zelda_ztringz.txt >> 09_3975_Dgrim_e-40_Dviri_hmlgs.fasta
grep -A1 -E "lcl_0802017 " 03_Dgrim_r1.3_Zelda_ztringz.txt >> 09_3975_Dgrim_e-40_Dviri_hmlgs.fasta
grep -A1 -E "lcl_0802020 " 03_Dgrim_r1.3_Zelda_ztringz.txt >> 09_3975_Dgrim_e-40_Dviri_hmlgs.fasta
grep -A1 -E "lcl_0802021 " 03_Dgrim_r1.3_Zelda_ztringz.txt >> 09_3975_Dgrim_e-40_Dviri_hmlgs.fasta
grep -A1 -E "lcl_0802022 " 03_Dgrim_r1.3_Zelda_ztringz.txt >> 09_3975_Dgrim_e-40_Dviri_hmlgs.fasta
grep -A1 -E "lcl_0802023 " 03_Dgrim_r1.3_Zelda_ztringz.txt >> 09_3975_Dgrim_e-40_Dviri_hmlgs.fasta
grep -A1 -E "lcl_0802025 " 03_Dgrim_r1.3_Zelda_ztringz.txt >> 09_3975_Dgrim_e-40_Dviri_hmlgs.fasta
grep -A1 -E "lcl_0802030 " 03_Dgrim_r1.3_Zelda_ztringz.txt >> 09_3975_Dgrim_e-40_Dviri_hmlgs.fasta
grep -A1 -E "lcl_0802031 " 03_Dgrim_r1.3_Zelda_ztringz.txt >> 09_3975_Dgrim_e-40_Dviri_hmlgs.fasta
grep -A1 -E "lcl_0802033 " 03_Dgrim_r1.3_Zelda_ztringz.txt >> 09_3975_Dgrim_e-40_Dviri_hmlgs.fasta
grep -A1 -E "lcl_0802034 " 03_Dgrim_r1.3_Zelda_ztringz.txt >> 09_3975_Dgrim_e-40_Dviri_hmlgs.fasta
grep -A1 -E "lcl_0802037 " 03_Dgrim_r1.3_Zelda_ztringz.txt >> 09_3975_Dgrim_e-40_Dviri_hmlgs.fasta
grep -A1 -E "lcl_0802038 " 03_Dgrim_r1.3_Zelda_ztringz.txt >> 09_3975_Dgrim_e-40_Dviri_hmlgs.fasta
grep -A1 -E "lcl_0802040 " 03_Dgrim_r1.3_Zelda_ztringz.txt >> 09_3975_Dgrim_e-40_Dviri_hmlgs.fasta
grep -A1 -E "lcl_0802042 " 03_Dgrim_r1.3_Zelda_ztringz.txt >> 09_3975_Dgrim_e-40_Dviri_hmlgs.fasta
grep -A1 -E "lcl_0802043 " 03_Dgrim_r1.3_Zelda_ztringz.txt >> 09_3975_Dgrim_e-40_Dviri_hmlgs.fasta
grep -A1 -E "lcl_0802058 " 03_Dgrim_r1.3_Zelda_ztringz.txt >> 09_3975_Dgrim_e-40_Dviri_hmlgs.fasta
grep -A1 -E "lcl_0802073 " 03_Dgrim_r1.3_Zelda_ztringz.txt >> 09_3975_Dgrim_e-40_Dviri_hmlgs.fasta
grep -A1 -E "lcl_0802077 " 03_Dgrim_r1.3_Zelda_ztringz.txt >> 09_3975_Dgrim_e-40_Dviri_hmlgs.fasta
grep -A1 -E "lcl_0802083 " 03_Dgrim_r1.3_Zelda_ztringz.txt >> 09_3975_Dgrim_e-40_Dviri_hmlgs.fasta
grep -A1 -E "lcl_0802085 " 03_Dgrim_r1.3_Zelda_ztringz.txt >> 09_3975_Dgrim_e-40_Dviri_hmlgs.fasta
grep -A1 -E "lcl_0802102 " 03_Dgrim_r1.3_Zelda_ztringz.txt >> 09_3975_Dgrim_e-40_Dviri_hmlgs.fasta
grep -A1 -E "lcl_0802104 " 03_Dgrim_r1.3_Zelda_ztringz.txt >> 09_3975_Dgrim_e-40_Dviri_hmlgs.fasta
grep -A1 -E "lcl_0802105 " 03_Dgrim_r1.3_Zelda_ztringz.txt >> 09_3975_Dgrim_e-40_Dviri_hmlgs.fasta
grep -A1 -E "lcl_0802106 " 03_Dgrim_r1.3_Zelda_ztringz.txt >> 09_3975_Dgrim_e-40_Dviri_hmlgs.fasta
grep -A1 -E "lcl_0802108 " 03_Dgrim_r1.3_Zelda_ztringz.txt >> 09_3975_Dgrim_e-40_Dviri_hmlgs.fasta
grep -A1 -E "lcl_0802109 " 03_Dgrim_r1.3_Zelda_ztringz.txt >> 09_3975_Dgrim_e-40_Dviri_hmlgs.fasta
grep -A1 -E "lcl_0802112 " 03_Dgrim_r1.3_Zelda_ztringz.txt >> 09_3975_Dgrim_e-40_Dviri_hmlgs.fasta
grep -A1 -E "lcl_0802114 " 03_Dgrim_r1.3_Zelda_ztringz.txt >> 09_3975_Dgrim_e-40_Dviri_hmlgs.fasta
grep -A1 -E "lcl_0802116 " 03_Dgrim_r1.3_Zelda_ztringz.txt >> 09_3975_Dgrim_e-40_Dviri_hmlgs.fasta
grep -A1 -E "lcl_0802117 " 03_Dgrim_r1.3_Zelda_ztringz.txt >> 09_3975_Dgrim_e-40_Dviri_hmlgs.fasta
grep -A1 -E "lcl_0802119 " 03_Dgrim_r1.3_Zelda_ztringz.txt >> 09_3975_Dgrim_e-40_Dviri_hmlgs.fasta
grep -A1 -E "lcl_0802120 " 03_Dgrim_r1.3_Zelda_ztringz.txt >> 09_3975_Dgrim_e-40_Dviri_hmlgs.fasta
grep -A1 -E "lcl_0802121 " 03_Dgrim_r1.3_Zelda_ztringz.txt >> 09_3975_Dgrim_e-40_Dviri_hmlgs.fasta
grep -A1 -E "lcl_0802128 " 03_Dgrim_r1.3_Zelda_ztringz.txt >> 09_3975_Dgrim_e-40_Dviri_hmlgs.fasta
grep -A1 -E "lcl_0802129 " 03_Dgrim_r1.3_Zelda_ztringz.txt >> 09_3975_Dgrim_e-40_Dviri_hmlgs.fasta
grep -A1 -E "lcl_0802133 " 03_Dgrim_r1.3_Zelda_ztringz.txt >> 09_3975_Dgrim_e-40_Dviri_hmlgs.fasta
grep -A1 -E "lcl_0802141 " 03_Dgrim_r1.3_Zelda_ztringz.txt >> 09_3975_Dgrim_e-40_Dviri_hmlgs.fasta
grep -A1 -E "lcl_0802145 " 03_Dgrim_r1.3_Zelda_ztringz.txt >> 09_3975_Dgrim_e-40_Dviri_hmlgs.fasta
grep -A1 -E "lcl_0802146 " 03_Dgrim_r1.3_Zelda_ztringz.txt >> 09_3975_Dgrim_e-40_Dviri_hmlgs.fasta
grep -A1 -E "lcl_0802148 " 03_Dgrim_r1.3_Zelda_ztringz.txt >> 09_3975_Dgrim_e-40_Dviri_hmlgs.fasta
grep -A1 -E "lcl_0802150 " 03_Dgrim_r1.3_Zelda_ztringz.txt >> 09_3975_Dgrim_e-40_Dviri_hmlgs.fasta
grep -A1 -E "lcl_0802152 " 03_Dgrim_r1.3_Zelda_ztringz.txt >> 09_3975_Dgrim_e-40_Dviri_hmlgs.fasta
grep -A1 -E "lcl_0802153 " 03_Dgrim_r1.3_Zelda_ztringz.txt >> 09_3975_Dgrim_e-40_Dviri_hmlgs.fasta
grep -A1 -E "lcl_0802156 " 03_Dgrim_r1.3_Zelda_ztringz.txt >> 09_3975_Dgrim_e-40_Dviri_hmlgs.fasta
grep -A1 -E "lcl_0802158 " 03_Dgrim_r1.3_Zelda_ztringz.txt >> 09_3975_Dgrim_e-40_Dviri_hmlgs.fasta
grep -A1 -E "lcl_0802159 " 03_Dgrim_r1.3_Zelda_ztringz.txt >> 09_3975_Dgrim_e-40_Dviri_hmlgs.fasta
grep -A1 -E "lcl_0802161 " 03_Dgrim_r1.3_Zelda_ztringz.txt >> 09_3975_Dgrim_e-40_Dviri_hmlgs.fasta
grep -A1 -E "lcl_0802162 " 03_Dgrim_r1.3_Zelda_ztringz.txt >> 09_3975_Dgrim_e-40_Dviri_hmlgs.fasta
grep -A1 -E "lcl_0802164 " 03_Dgrim_r1.3_Zelda_ztringz.txt >> 09_3975_Dgrim_e-40_Dviri_hmlgs.fasta
grep -A1 -E "lcl_0802169 " 03_Dgrim_r1.3_Zelda_ztringz.txt >> 09_3975_Dgrim_e-40_Dviri_hmlgs.fasta
grep -A1 -E "lcl_0802173 " 03_Dgrim_r1.3_Zelda_ztringz.txt >> 09_3975_Dgrim_e-40_Dviri_hmlgs.fasta
grep -A1 -E "lcl_0802174 " 03_Dgrim_r1.3_Zelda_ztringz.txt >> 09_3975_Dgrim_e-40_Dviri_hmlgs.fasta
grep -A1 -E "lcl_0802176 " 03_Dgrim_r1.3_Zelda_ztringz.txt >> 09_3975_Dgrim_e-40_Dviri_hmlgs.fasta
grep -A1 -E "lcl_0802177 " 03_Dgrim_r1.3_Zelda_ztringz.txt >> 09_3975_Dgrim_e-40_Dviri_hmlgs.fasta
grep -A1 -E "lcl_0802183 " 03_Dgrim_r1.3_Zelda_ztringz.txt >> 09_3975_Dgrim_e-40_Dviri_hmlgs.fasta
grep -A1 -E "lcl_0802186 " 03_Dgrim_r1.3_Zelda_ztringz.txt >> 09_3975_Dgrim_e-40_Dviri_hmlgs.fasta
grep -A1 -E "lcl_0802188 " 03_Dgrim_r1.3_Zelda_ztringz.txt >> 09_3975_Dgrim_e-40_Dviri_hmlgs.fasta
grep -A1 -E "lcl_0802190 " 03_Dgrim_r1.3_Zelda_ztringz.txt >> 09_3975_Dgrim_e-40_Dviri_hmlgs.fasta
grep -A1 -E "lcl_0802198 " 03_Dgrim_r1.3_Zelda_ztringz.txt >> 09_3975_Dgrim_e-40_Dviri_hmlgs.fasta
grep -A1 -E "lcl_0802201 " 03_Dgrim_r1.3_Zelda_ztringz.txt >> 09_3975_Dgrim_e-40_Dviri_hmlgs.fasta
grep -A1 -E "lcl_0802206 " 03_Dgrim_r1.3_Zelda_ztringz.txt >> 09_3975_Dgrim_e-40_Dviri_hmlgs.fasta
grep -A1 -E "lcl_0802209 " 03_Dgrim_r1.3_Zelda_ztringz.txt >> 09_3975_Dgrim_e-40_Dviri_hmlgs.fasta
grep -A1 -E "lcl_0802210 " 03_Dgrim_r1.3_Zelda_ztringz.txt >> 09_3975_Dgrim_e-40_Dviri_hmlgs.fasta
grep -A1 -E "lcl_0802215 " 03_Dgrim_r1.3_Zelda_ztringz.txt >> 09_3975_Dgrim_e-40_Dviri_hmlgs.fasta
grep -A1 -E "lcl_0802219 " 03_Dgrim_r1.3_Zelda_ztringz.txt >> 09_3975_Dgrim_e-40_Dviri_hmlgs.fasta
grep -A1 -E "lcl_0802220 " 03_Dgrim_r1.3_Zelda_ztringz.txt >> 09_3975_Dgrim_e-40_Dviri_hmlgs.fasta
grep -A1 -E "lcl_0802224 " 03_Dgrim_r1.3_Zelda_ztringz.txt >> 09_3975_Dgrim_e-40_Dviri_hmlgs.fasta
grep -A1 -E "lcl_0802225 " 03_Dgrim_r1.3_Zelda_ztringz.txt >> 09_3975_Dgrim_e-40_Dviri_hmlgs.fasta
grep -A1 -E "lcl_0802226 " 03_Dgrim_r1.3_Zelda_ztringz.txt >> 09_3975_Dgrim_e-40_Dviri_hmlgs.fasta
grep -A1 -E "lcl_0802227 " 03_Dgrim_r1.3_Zelda_ztringz.txt >> 09_3975_Dgrim_e-40_Dviri_hmlgs.fasta
grep -A1 -E "lcl_0802228 " 03_Dgrim_r1.3_Zelda_ztringz.txt >> 09_3975_Dgrim_e-40_Dviri_hmlgs.fasta
grep -A1 -E "lcl_0802229 " 03_Dgrim_r1.3_Zelda_ztringz.txt >> 09_3975_Dgrim_e-40_Dviri_hmlgs.fasta
grep -A1 -E "lcl_0802231 " 03_Dgrim_r1.3_Zelda_ztringz.txt >> 09_3975_Dgrim_e-40_Dviri_hmlgs.fasta
grep -A1 -E "lcl_0802232 " 03_Dgrim_r1.3_Zelda_ztringz.txt >> 09_3975_Dgrim_e-40_Dviri_hmlgs.fasta
grep -A1 -E "lcl_0802233 " 03_Dgrim_r1.3_Zelda_ztringz.txt >> 09_3975_Dgrim_e-40_Dviri_hmlgs.fasta
grep -A1 -E "lcl_0802234 " 03_Dgrim_r1.3_Zelda_ztringz.txt >> 09_3975_Dgrim_e-40_Dviri_hmlgs.fasta
grep -A1 -E "lcl_0802237 " 03_Dgrim_r1.3_Zelda_ztringz.txt >> 09_3975_Dgrim_e-40_Dviri_hmlgs.fasta
grep -A1 -E "lcl_0802238 " 03_Dgrim_r1.3_Zelda_ztringz.txt >> 09_3975_Dgrim_e-40_Dviri_hmlgs.fasta
grep -A1 -E "lcl_0802242 " 03_Dgrim_r1.3_Zelda_ztringz.txt >> 09_3975_Dgrim_e-40_Dviri_hmlgs.fasta
grep -A1 -E "lcl_0802243 " 03_Dgrim_r1.3_Zelda_ztringz.txt >> 09_3975_Dgrim_e-40_Dviri_hmlgs.fasta
grep -A1 -E "lcl_0802244 " 03_Dgrim_r1.3_Zelda_ztringz.txt >> 09_3975_Dgrim_e-40_Dviri_hmlgs.fasta
grep -A1 -E "lcl_0802245 " 03_Dgrim_r1.3_Zelda_ztringz.txt >> 09_3975_Dgrim_e-40_Dviri_hmlgs.fasta
grep -A1 -E "lcl_0802248 " 03_Dgrim_r1.3_Zelda_ztringz.txt >> 09_3975_Dgrim_e-40_Dviri_hmlgs.fasta
grep -A1 -E "lcl_0802251 " 03_Dgrim_r1.3_Zelda_ztringz.txt >> 09_3975_Dgrim_e-40_Dviri_hmlgs.fasta
grep -A1 -E "lcl_0802252 " 03_Dgrim_r1.3_Zelda_ztringz.txt >> 09_3975_Dgrim_e-40_Dviri_hmlgs.fasta
grep -A1 -E "lcl_0802262 " 03_Dgrim_r1.3_Zelda_ztringz.txt >> 09_3975_Dgrim_e-40_Dviri_hmlgs.fasta
grep -A1 -E "lcl_0802263 " 03_Dgrim_r1.3_Zelda_ztringz.txt >> 09_3975_Dgrim_e-40_Dviri_hmlgs.fasta
grep -A1 -E "lcl_0802264 " 03_Dgrim_r1.3_Zelda_ztringz.txt >> 09_3975_Dgrim_e-40_Dviri_hmlgs.fasta
grep -A1 -E "lcl_0802268 " 03_Dgrim_r1.3_Zelda_ztringz.txt >> 09_3975_Dgrim_e-40_Dviri_hmlgs.fasta
grep -A1 -E "lcl_0802277 " 03_Dgrim_r1.3_Zelda_ztringz.txt >> 09_3975_Dgrim_e-40_Dviri_hmlgs.fasta
grep -A1 -E "lcl_0802278 " 03_Dgrim_r1.3_Zelda_ztringz.txt >> 09_3975_Dgrim_e-40_Dviri_hmlgs.fasta
grep -A1 -E "lcl_0802279 " 03_Dgrim_r1.3_Zelda_ztringz.txt >> 09_3975_Dgrim_e-40_Dviri_hmlgs.fasta
grep -A1 -E "lcl_0802281 " 03_Dgrim_r1.3_Zelda_ztringz.txt >> 09_3975_Dgrim_e-40_Dviri_hmlgs.fasta
grep -A1 -E "lcl_0802285 " 03_Dgrim_r1.3_Zelda_ztringz.txt >> 09_3975_Dgrim_e-40_Dviri_hmlgs.fasta
grep -A1 -E "lcl_0802286 " 03_Dgrim_r1.3_Zelda_ztringz.txt >> 09_3975_Dgrim_e-40_Dviri_hmlgs.fasta
grep -A1 -E "lcl_0802287 " 03_Dgrim_r1.3_Zelda_ztringz.txt >> 09_3975_Dgrim_e-40_Dviri_hmlgs.fasta
grep -A1 -E "lcl_0802289 " 03_Dgrim_r1.3_Zelda_ztringz.txt >> 09_3975_Dgrim_e-40_Dviri_hmlgs.fasta
grep -A1 -E "lcl_0802292 " 03_Dgrim_r1.3_Zelda_ztringz.txt >> 09_3975_Dgrim_e-40_Dviri_hmlgs.fasta
grep -A1 -E "lcl_0802293 " 03_Dgrim_r1.3_Zelda_ztringz.txt >> 09_3975_Dgrim_e-40_Dviri_hmlgs.fasta
grep -A1 -E "lcl_0802295 " 03_Dgrim_r1.3_Zelda_ztringz.txt >> 09_3975_Dgrim_e-40_Dviri_hmlgs.fasta
grep -A1 -E "lcl_0802296 " 03_Dgrim_r1.3_Zelda_ztringz.txt >> 09_3975_Dgrim_e-40_Dviri_hmlgs.fasta
grep -A1 -E "lcl_0802299 " 03_Dgrim_r1.3_Zelda_ztringz.txt >> 09_3975_Dgrim_e-40_Dviri_hmlgs.fasta
grep -A1 -E "lcl_0802301 " 03_Dgrim_r1.3_Zelda_ztringz.txt >> 09_3975_Dgrim_e-40_Dviri_hmlgs.fasta
grep -A1 -E "lcl_0802309 " 03_Dgrim_r1.3_Zelda_ztringz.txt >> 09_3975_Dgrim_e-40_Dviri_hmlgs.fasta
grep -A1 -E "lcl_0802310 " 03_Dgrim_r1.3_Zelda_ztringz.txt >> 09_3975_Dgrim_e-40_Dviri_hmlgs.fasta
grep -A1 -E "lcl_0802311 " 03_Dgrim_r1.3_Zelda_ztringz.txt >> 09_3975_Dgrim_e-40_Dviri_hmlgs.fasta
grep -A1 -E "lcl_0802320 " 03_Dgrim_r1.3_Zelda_ztringz.txt >> 09_3975_Dgrim_e-40_Dviri_hmlgs.fasta
grep -A1 -E "lcl_0802322 " 03_Dgrim_r1.3_Zelda_ztringz.txt >> 09_3975_Dgrim_e-40_Dviri_hmlgs.fasta
grep -A1 -E "lcl_0802323 " 03_Dgrim_r1.3_Zelda_ztringz.txt >> 09_3975_Dgrim_e-40_Dviri_hmlgs.fasta
grep -A1 -E "lcl_0802333 " 03_Dgrim_r1.3_Zelda_ztringz.txt >> 09_3975_Dgrim_e-40_Dviri_hmlgs.fasta
grep -A1 -E "lcl_0802336 " 03_Dgrim_r1.3_Zelda_ztringz.txt >> 09_3975_Dgrim_e-40_Dviri_hmlgs.fasta
grep -A1 -E "lcl_0802339 " 03_Dgrim_r1.3_Zelda_ztringz.txt >> 09_3975_Dgrim_e-40_Dviri_hmlgs.fasta
grep -A1 -E "lcl_0802349 " 03_Dgrim_r1.3_Zelda_ztringz.txt >> 09_3975_Dgrim_e-40_Dviri_hmlgs.fasta
grep -A1 -E "lcl_0802354 " 03_Dgrim_r1.3_Zelda_ztringz.txt >> 09_3975_Dgrim_e-40_Dviri_hmlgs.fasta
grep -A1 -E "lcl_0802360 " 03_Dgrim_r1.3_Zelda_ztringz.txt >> 09_3975_Dgrim_e-40_Dviri_hmlgs.fasta
grep -A1 -E "lcl_0802369 " 03_Dgrim_r1.3_Zelda_ztringz.txt >> 09_3975_Dgrim_e-40_Dviri_hmlgs.fasta
grep -A1 -E "lcl_0802371 " 03_Dgrim_r1.3_Zelda_ztringz.txt >> 09_3975_Dgrim_e-40_Dviri_hmlgs.fasta
grep -A1 -E "lcl_0802376 " 03_Dgrim_r1.3_Zelda_ztringz.txt >> 09_3975_Dgrim_e-40_Dviri_hmlgs.fasta
grep -A1 -E "lcl_0802383 " 03_Dgrim_r1.3_Zelda_ztringz.txt >> 09_3975_Dgrim_e-40_Dviri_hmlgs.fasta
grep -A1 -E "lcl_0802385 " 03_Dgrim_r1.3_Zelda_ztringz.txt >> 09_3975_Dgrim_e-40_Dviri_hmlgs.fasta
grep -A1 -E "lcl_0802386 " 03_Dgrim_r1.3_Zelda_ztringz.txt >> 09_3975_Dgrim_e-40_Dviri_hmlgs.fasta
grep -A1 -E "lcl_0802389 " 03_Dgrim_r1.3_Zelda_ztringz.txt >> 09_3975_Dgrim_e-40_Dviri_hmlgs.fasta
grep -A1 -E "lcl_0802393 " 03_Dgrim_r1.3_Zelda_ztringz.txt >> 09_3975_Dgrim_e-40_Dviri_hmlgs.fasta
grep -A1 -E "lcl_0802397 " 03_Dgrim_r1.3_Zelda_ztringz.txt >> 09_3975_Dgrim_e-40_Dviri_hmlgs.fasta
grep -A1 -E "lcl_0802399 " 03_Dgrim_r1.3_Zelda_ztringz.txt >> 09_3975_Dgrim_e-40_Dviri_hmlgs.fasta
grep -A1 -E "lcl_0802414 " 03_Dgrim_r1.3_Zelda_ztringz.txt >> 09_3975_Dgrim_e-40_Dviri_hmlgs.fasta
grep -A1 -E "lcl_0802419 " 03_Dgrim_r1.3_Zelda_ztringz.txt >> 09_3975_Dgrim_e-40_Dviri_hmlgs.fasta
grep -A1 -E "lcl_0802421 " 03_Dgrim_r1.3_Zelda_ztringz.txt >> 09_3975_Dgrim_e-40_Dviri_hmlgs.fasta
grep -A1 -E "lcl_0802422 " 03_Dgrim_r1.3_Zelda_ztringz.txt >> 09_3975_Dgrim_e-40_Dviri_hmlgs.fasta
grep -A1 -E "lcl_0802429 " 03_Dgrim_r1.3_Zelda_ztringz.txt >> 09_3975_Dgrim_e-40_Dviri_hmlgs.fasta
grep -A1 -E "lcl_0802432 " 03_Dgrim_r1.3_Zelda_ztringz.txt >> 09_3975_Dgrim_e-40_Dviri_hmlgs.fasta
grep -A1 -E "lcl_0802433 " 03_Dgrim_r1.3_Zelda_ztringz.txt >> 09_3975_Dgrim_e-40_Dviri_hmlgs.fasta
grep -A1 -E "lcl_0802435 " 03_Dgrim_r1.3_Zelda_ztringz.txt >> 09_3975_Dgrim_e-40_Dviri_hmlgs.fasta
grep -A1 -E "lcl_0802436 " 03_Dgrim_r1.3_Zelda_ztringz.txt >> 09_3975_Dgrim_e-40_Dviri_hmlgs.fasta
grep -A1 -E "lcl_0802437 " 03_Dgrim_r1.3_Zelda_ztringz.txt >> 09_3975_Dgrim_e-40_Dviri_hmlgs.fasta
grep -A1 -E "lcl_0802439 " 03_Dgrim_r1.3_Zelda_ztringz.txt >> 09_3975_Dgrim_e-40_Dviri_hmlgs.fasta
grep -A1 -E "lcl_0802456 " 03_Dgrim_r1.3_Zelda_ztringz.txt >> 09_3975_Dgrim_e-40_Dviri_hmlgs.fasta
grep -A1 -E "lcl_0802461 " 03_Dgrim_r1.3_Zelda_ztringz.txt >> 09_3975_Dgrim_e-40_Dviri_hmlgs.fasta
grep -A1 -E "lcl_0802466 " 03_Dgrim_r1.3_Zelda_ztringz.txt >> 09_3975_Dgrim_e-40_Dviri_hmlgs.fasta
grep -A1 -E "lcl_0802470 " 03_Dgrim_r1.3_Zelda_ztringz.txt >> 09_3975_Dgrim_e-40_Dviri_hmlgs.fasta
grep -A1 -E "lcl_0802473 " 03_Dgrim_r1.3_Zelda_ztringz.txt >> 09_3975_Dgrim_e-40_Dviri_hmlgs.fasta
grep -A1 -E "lcl_0802477 " 03_Dgrim_r1.3_Zelda_ztringz.txt >> 09_3975_Dgrim_e-40_Dviri_hmlgs.fasta
grep -A1 -E "lcl_0802478 " 03_Dgrim_r1.3_Zelda_ztringz.txt >> 09_3975_Dgrim_e-40_Dviri_hmlgs.fasta
grep -A1 -E "lcl_0802479 " 03_Dgrim_r1.3_Zelda_ztringz.txt >> 09_3975_Dgrim_e-40_Dviri_hmlgs.fasta
grep -A1 -E "lcl_0802480 " 03_Dgrim_r1.3_Zelda_ztringz.txt >> 09_3975_Dgrim_e-40_Dviri_hmlgs.fasta
grep -A1 -E "lcl_0802486 " 03_Dgrim_r1.3_Zelda_ztringz.txt >> 09_3975_Dgrim_e-40_Dviri_hmlgs.fasta
grep -A1 -E "lcl_0802490 " 03_Dgrim_r1.3_Zelda_ztringz.txt >> 09_3975_Dgrim_e-40_Dviri_hmlgs.fasta
grep -A1 -E "lcl_0802491 " 03_Dgrim_r1.3_Zelda_ztringz.txt >> 09_3975_Dgrim_e-40_Dviri_hmlgs.fasta
grep -A1 -E "lcl_0802496 " 03_Dgrim_r1.3_Zelda_ztringz.txt >> 09_3975_Dgrim_e-40_Dviri_hmlgs.fasta
grep -A1 -E "lcl_0802498 " 03_Dgrim_r1.3_Zelda_ztringz.txt >> 09_3975_Dgrim_e-40_Dviri_hmlgs.fasta
grep -A1 -E "lcl_0802506 " 03_Dgrim_r1.3_Zelda_ztringz.txt >> 09_3975_Dgrim_e-40_Dviri_hmlgs.fasta
grep -A1 -E "lcl_0802507 " 03_Dgrim_r1.3_Zelda_ztringz.txt >> 09_3975_Dgrim_e-40_Dviri_hmlgs.fasta
grep -A1 -E "lcl_0802509 " 03_Dgrim_r1.3_Zelda_ztringz.txt >> 09_3975_Dgrim_e-40_Dviri_hmlgs.fasta
grep -A1 -E "lcl_0802513 " 03_Dgrim_r1.3_Zelda_ztringz.txt >> 09_3975_Dgrim_e-40_Dviri_hmlgs.fasta
grep -A1 -E "lcl_0802514 " 03_Dgrim_r1.3_Zelda_ztringz.txt >> 09_3975_Dgrim_e-40_Dviri_hmlgs.fasta
grep -A1 -E "lcl_0802517 " 03_Dgrim_r1.3_Zelda_ztringz.txt >> 09_3975_Dgrim_e-40_Dviri_hmlgs.fasta
grep -A1 -E "lcl_0802529 " 03_Dgrim_r1.3_Zelda_ztringz.txt >> 09_3975_Dgrim_e-40_Dviri_hmlgs.fasta
grep -A1 -E "lcl_0802530 " 03_Dgrim_r1.3_Zelda_ztringz.txt >> 09_3975_Dgrim_e-40_Dviri_hmlgs.fasta
grep -A1 -E "lcl_0802549 " 03_Dgrim_r1.3_Zelda_ztringz.txt >> 09_3975_Dgrim_e-40_Dviri_hmlgs.fasta
grep -A1 -E "lcl_0802553 " 03_Dgrim_r1.3_Zelda_ztringz.txt >> 09_3975_Dgrim_e-40_Dviri_hmlgs.fasta
grep -A1 -E "lcl_0802555 " 03_Dgrim_r1.3_Zelda_ztringz.txt >> 09_3975_Dgrim_e-40_Dviri_hmlgs.fasta
grep -A1 -E "lcl_0802557 " 03_Dgrim_r1.3_Zelda_ztringz.txt >> 09_3975_Dgrim_e-40_Dviri_hmlgs.fasta
grep -A1 -E "lcl_0802559 " 03_Dgrim_r1.3_Zelda_ztringz.txt >> 09_3975_Dgrim_e-40_Dviri_hmlgs.fasta
grep -A1 -E "lcl_0802565 " 03_Dgrim_r1.3_Zelda_ztringz.txt >> 09_3975_Dgrim_e-40_Dviri_hmlgs.fasta
grep -A1 -E "lcl_0802566 " 03_Dgrim_r1.3_Zelda_ztringz.txt >> 09_3975_Dgrim_e-40_Dviri_hmlgs.fasta
grep -A1 -E "lcl_0802572 " 03_Dgrim_r1.3_Zelda_ztringz.txt >> 09_3975_Dgrim_e-40_Dviri_hmlgs.fasta
grep -A1 -E "lcl_0802574 " 03_Dgrim_r1.3_Zelda_ztringz.txt >> 09_3975_Dgrim_e-40_Dviri_hmlgs.fasta
grep -A1 -E "lcl_0802577 " 03_Dgrim_r1.3_Zelda_ztringz.txt >> 09_3975_Dgrim_e-40_Dviri_hmlgs.fasta
grep -A1 -E "lcl_0802579 " 03_Dgrim_r1.3_Zelda_ztringz.txt >> 09_3975_Dgrim_e-40_Dviri_hmlgs.fasta
grep -A1 -E "lcl_0802584 " 03_Dgrim_r1.3_Zelda_ztringz.txt >> 09_3975_Dgrim_e-40_Dviri_hmlgs.fasta
grep -A1 -E "lcl_0802589 " 03_Dgrim_r1.3_Zelda_ztringz.txt >> 09_3975_Dgrim_e-40_Dviri_hmlgs.fasta
grep -A1 -E "lcl_0802598 " 03_Dgrim_r1.3_Zelda_ztringz.txt >> 09_3975_Dgrim_e-40_Dviri_hmlgs.fasta
grep -A1 -E "lcl_0802602 " 03_Dgrim_r1.3_Zelda_ztringz.txt >> 09_3975_Dgrim_e-40_Dviri_hmlgs.fasta
grep -A1 -E "lcl_0802604 " 03_Dgrim_r1.3_Zelda_ztringz.txt >> 09_3975_Dgrim_e-40_Dviri_hmlgs.fasta
grep -A1 -E "lcl_0802605 " 03_Dgrim_r1.3_Zelda_ztringz.txt >> 09_3975_Dgrim_e-40_Dviri_hmlgs.fasta
grep -A1 -E "lcl_0802607 " 03_Dgrim_r1.3_Zelda_ztringz.txt >> 09_3975_Dgrim_e-40_Dviri_hmlgs.fasta
grep -A1 -E "lcl_0802608 " 03_Dgrim_r1.3_Zelda_ztringz.txt >> 09_3975_Dgrim_e-40_Dviri_hmlgs.fasta
grep -A1 -E "lcl_0802609 " 03_Dgrim_r1.3_Zelda_ztringz.txt >> 09_3975_Dgrim_e-40_Dviri_hmlgs.fasta
grep -A1 -E "lcl_0802611 " 03_Dgrim_r1.3_Zelda_ztringz.txt >> 09_3975_Dgrim_e-40_Dviri_hmlgs.fasta
grep -A1 -E "lcl_0802612 " 03_Dgrim_r1.3_Zelda_ztringz.txt >> 09_3975_Dgrim_e-40_Dviri_hmlgs.fasta
grep -A1 -E "lcl_0802614 " 03_Dgrim_r1.3_Zelda_ztringz.txt >> 09_3975_Dgrim_e-40_Dviri_hmlgs.fasta
grep -A1 -E "lcl_0802619 " 03_Dgrim_r1.3_Zelda_ztringz.txt >> 09_3975_Dgrim_e-40_Dviri_hmlgs.fasta
grep -A1 -E "lcl_0802624 " 03_Dgrim_r1.3_Zelda_ztringz.txt >> 09_3975_Dgrim_e-40_Dviri_hmlgs.fasta
grep -A1 -E "lcl_0802626 " 03_Dgrim_r1.3_Zelda_ztringz.txt >> 09_3975_Dgrim_e-40_Dviri_hmlgs.fasta
grep -A1 -E "lcl_0802630 " 03_Dgrim_r1.3_Zelda_ztringz.txt >> 09_3975_Dgrim_e-40_Dviri_hmlgs.fasta
grep -A1 -E "lcl_0802633 " 03_Dgrim_r1.3_Zelda_ztringz.txt >> 09_3975_Dgrim_e-40_Dviri_hmlgs.fasta
grep -A1 -E "lcl_0802635 " 03_Dgrim_r1.3_Zelda_ztringz.txt >> 09_3975_Dgrim_e-40_Dviri_hmlgs.fasta
grep -A1 -E "lcl_0802639 " 03_Dgrim_r1.3_Zelda_ztringz.txt >> 09_3975_Dgrim_e-40_Dviri_hmlgs.fasta
grep -A1 -E "lcl_0802640 " 03_Dgrim_r1.3_Zelda_ztringz.txt >> 09_3975_Dgrim_e-40_Dviri_hmlgs.fasta
grep -A1 -E "lcl_0802643 " 03_Dgrim_r1.3_Zelda_ztringz.txt >> 09_3975_Dgrim_e-40_Dviri_hmlgs.fasta
grep -A1 -E "lcl_0802646 " 03_Dgrim_r1.3_Zelda_ztringz.txt >> 09_3975_Dgrim_e-40_Dviri_hmlgs.fasta
grep -A1 -E "lcl_0802648 " 03_Dgrim_r1.3_Zelda_ztringz.txt >> 09_3975_Dgrim_e-40_Dviri_hmlgs.fasta
grep -A1 -E "lcl_0802649 " 03_Dgrim_r1.3_Zelda_ztringz.txt >> 09_3975_Dgrim_e-40_Dviri_hmlgs.fasta
grep -A1 -E "lcl_0802651 " 03_Dgrim_r1.3_Zelda_ztringz.txt >> 09_3975_Dgrim_e-40_Dviri_hmlgs.fasta
grep -A1 -E "lcl_0802652 " 03_Dgrim_r1.3_Zelda_ztringz.txt >> 09_3975_Dgrim_e-40_Dviri_hmlgs.fasta
grep -A1 -E "lcl_0802658 " 03_Dgrim_r1.3_Zelda_ztringz.txt >> 09_3975_Dgrim_e-40_Dviri_hmlgs.fasta
grep -A1 -E "lcl_0802659 " 03_Dgrim_r1.3_Zelda_ztringz.txt >> 09_3975_Dgrim_e-40_Dviri_hmlgs.fasta
grep -A1 -E "lcl_0802660 " 03_Dgrim_r1.3_Zelda_ztringz.txt >> 09_3975_Dgrim_e-40_Dviri_hmlgs.fasta
grep -A1 -E "lcl_0802662 " 03_Dgrim_r1.3_Zelda_ztringz.txt >> 09_3975_Dgrim_e-40_Dviri_hmlgs.fasta
grep -A1 -E "lcl_0802665 " 03_Dgrim_r1.3_Zelda_ztringz.txt >> 09_3975_Dgrim_e-40_Dviri_hmlgs.fasta
grep -A1 -E "lcl_0802670 " 03_Dgrim_r1.3_Zelda_ztringz.txt >> 09_3975_Dgrim_e-40_Dviri_hmlgs.fasta
grep -A1 -E "lcl_0802672 " 03_Dgrim_r1.3_Zelda_ztringz.txt >> 09_3975_Dgrim_e-40_Dviri_hmlgs.fasta
grep -A1 -E "lcl_0802674 " 03_Dgrim_r1.3_Zelda_ztringz.txt >> 09_3975_Dgrim_e-40_Dviri_hmlgs.fasta
grep -A1 -E "lcl_0802681 " 03_Dgrim_r1.3_Zelda_ztringz.txt >> 09_3975_Dgrim_e-40_Dviri_hmlgs.fasta
grep -A1 -E "lcl_0802685 " 03_Dgrim_r1.3_Zelda_ztringz.txt >> 09_3975_Dgrim_e-40_Dviri_hmlgs.fasta
grep -A1 -E "lcl_0802687 " 03_Dgrim_r1.3_Zelda_ztringz.txt >> 09_3975_Dgrim_e-40_Dviri_hmlgs.fasta
grep -A1 -E "lcl_0802688 " 03_Dgrim_r1.3_Zelda_ztringz.txt >> 09_3975_Dgrim_e-40_Dviri_hmlgs.fasta
grep -A1 -E "lcl_0802689 " 03_Dgrim_r1.3_Zelda_ztringz.txt >> 09_3975_Dgrim_e-40_Dviri_hmlgs.fasta
grep -A1 -E "lcl_0802690 " 03_Dgrim_r1.3_Zelda_ztringz.txt >> 09_3975_Dgrim_e-40_Dviri_hmlgs.fasta
grep -A1 -E "lcl_0802691 " 03_Dgrim_r1.3_Zelda_ztringz.txt >> 09_3975_Dgrim_e-40_Dviri_hmlgs.fasta
grep -A1 -E "lcl_0802693 " 03_Dgrim_r1.3_Zelda_ztringz.txt >> 09_3975_Dgrim_e-40_Dviri_hmlgs.fasta
grep -A1 -E "lcl_0802699 " 03_Dgrim_r1.3_Zelda_ztringz.txt >> 09_3975_Dgrim_e-40_Dviri_hmlgs.fasta
grep -A1 -E "lcl_0802700 " 03_Dgrim_r1.3_Zelda_ztringz.txt >> 09_3975_Dgrim_e-40_Dviri_hmlgs.fasta
grep -A1 -E "lcl_0802701 " 03_Dgrim_r1.3_Zelda_ztringz.txt >> 09_3975_Dgrim_e-40_Dviri_hmlgs.fasta
grep -A1 -E "lcl_0802702 " 03_Dgrim_r1.3_Zelda_ztringz.txt >> 09_3975_Dgrim_e-40_Dviri_hmlgs.fasta
grep -A1 -E "lcl_0802703 " 03_Dgrim_r1.3_Zelda_ztringz.txt >> 09_3975_Dgrim_e-40_Dviri_hmlgs.fasta
grep -A1 -E "lcl_0802704 " 03_Dgrim_r1.3_Zelda_ztringz.txt >> 09_3975_Dgrim_e-40_Dviri_hmlgs.fasta
grep -A1 -E "lcl_0802708 " 03_Dgrim_r1.3_Zelda_ztringz.txt >> 09_3975_Dgrim_e-40_Dviri_hmlgs.fasta
grep -A1 -E "lcl_0802709 " 03_Dgrim_r1.3_Zelda_ztringz.txt >> 09_3975_Dgrim_e-40_Dviri_hmlgs.fasta
grep -A1 -E "lcl_0802712 " 03_Dgrim_r1.3_Zelda_ztringz.txt >> 09_3975_Dgrim_e-40_Dviri_hmlgs.fasta
grep -A1 -E "lcl_0802713 " 03_Dgrim_r1.3_Zelda_ztringz.txt >> 09_3975_Dgrim_e-40_Dviri_hmlgs.fasta
grep -A1 -E "lcl_0802715 " 03_Dgrim_r1.3_Zelda_ztringz.txt >> 09_3975_Dgrim_e-40_Dviri_hmlgs.fasta
grep -A1 -E "lcl_0802716 " 03_Dgrim_r1.3_Zelda_ztringz.txt >> 09_3975_Dgrim_e-40_Dviri_hmlgs.fasta
grep -A1 -E "lcl_0802718 " 03_Dgrim_r1.3_Zelda_ztringz.txt >> 09_3975_Dgrim_e-40_Dviri_hmlgs.fasta
grep -A1 -E "lcl_0802721 " 03_Dgrim_r1.3_Zelda_ztringz.txt >> 09_3975_Dgrim_e-40_Dviri_hmlgs.fasta
grep -A1 -E "lcl_0802722 " 03_Dgrim_r1.3_Zelda_ztringz.txt >> 09_3975_Dgrim_e-40_Dviri_hmlgs.fasta
grep -A1 -E "lcl_0802724 " 03_Dgrim_r1.3_Zelda_ztringz.txt >> 09_3975_Dgrim_e-40_Dviri_hmlgs.fasta
grep -A1 -E "lcl_0802726 " 03_Dgrim_r1.3_Zelda_ztringz.txt >> 09_3975_Dgrim_e-40_Dviri_hmlgs.fasta
grep -A1 -E "lcl_0802731 " 03_Dgrim_r1.3_Zelda_ztringz.txt >> 09_3975_Dgrim_e-40_Dviri_hmlgs.fasta
grep -A1 -E "lcl_0802735 " 03_Dgrim_r1.3_Zelda_ztringz.txt >> 09_3975_Dgrim_e-40_Dviri_hmlgs.fasta
grep -A1 -E "lcl_0802741 " 03_Dgrim_r1.3_Zelda_ztringz.txt >> 09_3975_Dgrim_e-40_Dviri_hmlgs.fasta
grep -A1 -E "lcl_0802745 " 03_Dgrim_r1.3_Zelda_ztringz.txt >> 09_3975_Dgrim_e-40_Dviri_hmlgs.fasta
grep -A1 -E "lcl_0802749 " 03_Dgrim_r1.3_Zelda_ztringz.txt >> 09_3975_Dgrim_e-40_Dviri_hmlgs.fasta
grep -A1 -E "lcl_0802750 " 03_Dgrim_r1.3_Zelda_ztringz.txt >> 09_3975_Dgrim_e-40_Dviri_hmlgs.fasta
grep -A1 -E "lcl_0802751 " 03_Dgrim_r1.3_Zelda_ztringz.txt >> 09_3975_Dgrim_e-40_Dviri_hmlgs.fasta
grep -A1 -E "lcl_0802755 " 03_Dgrim_r1.3_Zelda_ztringz.txt >> 09_3975_Dgrim_e-40_Dviri_hmlgs.fasta
grep -A1 -E "lcl_0802758 " 03_Dgrim_r1.3_Zelda_ztringz.txt >> 09_3975_Dgrim_e-40_Dviri_hmlgs.fasta
grep -A1 -E "lcl_0802759 " 03_Dgrim_r1.3_Zelda_ztringz.txt >> 09_3975_Dgrim_e-40_Dviri_hmlgs.fasta
grep -A1 -E "lcl_0802764 " 03_Dgrim_r1.3_Zelda_ztringz.txt >> 09_3975_Dgrim_e-40_Dviri_hmlgs.fasta
grep -A1 -E "lcl_0802768 " 03_Dgrim_r1.3_Zelda_ztringz.txt >> 09_3975_Dgrim_e-40_Dviri_hmlgs.fasta
grep -A1 -E "lcl_0802771 " 03_Dgrim_r1.3_Zelda_ztringz.txt >> 09_3975_Dgrim_e-40_Dviri_hmlgs.fasta
grep -A1 -E "lcl_0802773 " 03_Dgrim_r1.3_Zelda_ztringz.txt >> 09_3975_Dgrim_e-40_Dviri_hmlgs.fasta
grep -A1 -E "lcl_0802784 " 03_Dgrim_r1.3_Zelda_ztringz.txt >> 09_3975_Dgrim_e-40_Dviri_hmlgs.fasta
grep -A1 -E "lcl_0802792 " 03_Dgrim_r1.3_Zelda_ztringz.txt >> 09_3975_Dgrim_e-40_Dviri_hmlgs.fasta
grep -A1 -E "lcl_0802795 " 03_Dgrim_r1.3_Zelda_ztringz.txt >> 09_3975_Dgrim_e-40_Dviri_hmlgs.fasta
grep -A1 -E "lcl_0802799 " 03_Dgrim_r1.3_Zelda_ztringz.txt >> 09_3975_Dgrim_e-40_Dviri_hmlgs.fasta
grep -A1 -E "lcl_0802800 " 03_Dgrim_r1.3_Zelda_ztringz.txt >> 09_3975_Dgrim_e-40_Dviri_hmlgs.fasta
grep -A1 -E "lcl_0802806 " 03_Dgrim_r1.3_Zelda_ztringz.txt >> 09_3975_Dgrim_e-40_Dviri_hmlgs.fasta
grep -A1 -E "lcl_0802807 " 03_Dgrim_r1.3_Zelda_ztringz.txt >> 09_3975_Dgrim_e-40_Dviri_hmlgs.fasta
grep -A1 -E "lcl_0802815 " 03_Dgrim_r1.3_Zelda_ztringz.txt >> 09_3975_Dgrim_e-40_Dviri_hmlgs.fasta
grep -A1 -E "lcl_0802820 " 03_Dgrim_r1.3_Zelda_ztringz.txt >> 09_3975_Dgrim_e-40_Dviri_hmlgs.fasta
grep -A1 -E "lcl_0802825 " 03_Dgrim_r1.3_Zelda_ztringz.txt >> 09_3975_Dgrim_e-40_Dviri_hmlgs.fasta
grep -A1 -E "lcl_0802827 " 03_Dgrim_r1.3_Zelda_ztringz.txt >> 09_3975_Dgrim_e-40_Dviri_hmlgs.fasta
grep -A1 -E "lcl_0802828 " 03_Dgrim_r1.3_Zelda_ztringz.txt >> 09_3975_Dgrim_e-40_Dviri_hmlgs.fasta
grep -A1 -E "lcl_0802829 " 03_Dgrim_r1.3_Zelda_ztringz.txt >> 09_3975_Dgrim_e-40_Dviri_hmlgs.fasta
grep -A1 -E "lcl_0802833 " 03_Dgrim_r1.3_Zelda_ztringz.txt >> 09_3975_Dgrim_e-40_Dviri_hmlgs.fasta
grep -A1 -E "lcl_0802834 " 03_Dgrim_r1.3_Zelda_ztringz.txt >> 09_3975_Dgrim_e-40_Dviri_hmlgs.fasta
grep -A1 -E "lcl_0802837 " 03_Dgrim_r1.3_Zelda_ztringz.txt >> 09_3975_Dgrim_e-40_Dviri_hmlgs.fasta
grep -A1 -E "lcl_0802840 " 03_Dgrim_r1.3_Zelda_ztringz.txt >> 09_3975_Dgrim_e-40_Dviri_hmlgs.fasta
grep -A1 -E "lcl_0802847 " 03_Dgrim_r1.3_Zelda_ztringz.txt >> 09_3975_Dgrim_e-40_Dviri_hmlgs.fasta
grep -A1 -E "lcl_0802851 " 03_Dgrim_r1.3_Zelda_ztringz.txt >> 09_3975_Dgrim_e-40_Dviri_hmlgs.fasta
grep -A1 -E "lcl_0802852 " 03_Dgrim_r1.3_Zelda_ztringz.txt >> 09_3975_Dgrim_e-40_Dviri_hmlgs.fasta
grep -A1 -E "lcl_0802860 " 03_Dgrim_r1.3_Zelda_ztringz.txt >> 09_3975_Dgrim_e-40_Dviri_hmlgs.fasta
grep -A1 -E "lcl_0802861 " 03_Dgrim_r1.3_Zelda_ztringz.txt >> 09_3975_Dgrim_e-40_Dviri_hmlgs.fasta
grep -A1 -E "lcl_0802863 " 03_Dgrim_r1.3_Zelda_ztringz.txt >> 09_3975_Dgrim_e-40_Dviri_hmlgs.fasta
grep -A1 -E "lcl_0802865 " 03_Dgrim_r1.3_Zelda_ztringz.txt >> 09_3975_Dgrim_e-40_Dviri_hmlgs.fasta
grep -A1 -E "lcl_0802866 " 03_Dgrim_r1.3_Zelda_ztringz.txt >> 09_3975_Dgrim_e-40_Dviri_hmlgs.fasta
grep -A1 -E "lcl_0802874 " 03_Dgrim_r1.3_Zelda_ztringz.txt >> 09_3975_Dgrim_e-40_Dviri_hmlgs.fasta
grep -A1 -E "lcl_0802875 " 03_Dgrim_r1.3_Zelda_ztringz.txt >> 09_3975_Dgrim_e-40_Dviri_hmlgs.fasta
grep -A1 -E "lcl_0802876 " 03_Dgrim_r1.3_Zelda_ztringz.txt >> 09_3975_Dgrim_e-40_Dviri_hmlgs.fasta
grep -A1 -E "lcl_0802878 " 03_Dgrim_r1.3_Zelda_ztringz.txt >> 09_3975_Dgrim_e-40_Dviri_hmlgs.fasta
grep -A1 -E "lcl_0802882 " 03_Dgrim_r1.3_Zelda_ztringz.txt >> 09_3975_Dgrim_e-40_Dviri_hmlgs.fasta
grep -A1 -E "lcl_0802883 " 03_Dgrim_r1.3_Zelda_ztringz.txt >> 09_3975_Dgrim_e-40_Dviri_hmlgs.fasta
grep -A1 -E "lcl_0802884 " 03_Dgrim_r1.3_Zelda_ztringz.txt >> 09_3975_Dgrim_e-40_Dviri_hmlgs.fasta
grep -A1 -E "lcl_0802887 " 03_Dgrim_r1.3_Zelda_ztringz.txt >> 09_3975_Dgrim_e-40_Dviri_hmlgs.fasta
grep -A1 -E "lcl_0802888 " 03_Dgrim_r1.3_Zelda_ztringz.txt >> 09_3975_Dgrim_e-40_Dviri_hmlgs.fasta
grep -A1 -E "lcl_0802889 " 03_Dgrim_r1.3_Zelda_ztringz.txt >> 09_3975_Dgrim_e-40_Dviri_hmlgs.fasta
grep -A1 -E "lcl_0802893 " 03_Dgrim_r1.3_Zelda_ztringz.txt >> 09_3975_Dgrim_e-40_Dviri_hmlgs.fasta
grep -A1 -E "lcl_0802896 " 03_Dgrim_r1.3_Zelda_ztringz.txt >> 09_3975_Dgrim_e-40_Dviri_hmlgs.fasta
grep -A1 -E "lcl_0802897 " 03_Dgrim_r1.3_Zelda_ztringz.txt >> 09_3975_Dgrim_e-40_Dviri_hmlgs.fasta
grep -A1 -E "lcl_0802898 " 03_Dgrim_r1.3_Zelda_ztringz.txt >> 09_3975_Dgrim_e-40_Dviri_hmlgs.fasta
grep -A1 -E "lcl_0802900 " 03_Dgrim_r1.3_Zelda_ztringz.txt >> 09_3975_Dgrim_e-40_Dviri_hmlgs.fasta
grep -A1 -E "lcl_0802902 " 03_Dgrim_r1.3_Zelda_ztringz.txt >> 09_3975_Dgrim_e-40_Dviri_hmlgs.fasta
grep -A1 -E "lcl_0802905 " 03_Dgrim_r1.3_Zelda_ztringz.txt >> 09_3975_Dgrim_e-40_Dviri_hmlgs.fasta
grep -A1 -E "lcl_0802911 " 03_Dgrim_r1.3_Zelda_ztringz.txt >> 09_3975_Dgrim_e-40_Dviri_hmlgs.fasta
grep -A1 -E "lcl_0802912 " 03_Dgrim_r1.3_Zelda_ztringz.txt >> 09_3975_Dgrim_e-40_Dviri_hmlgs.fasta
grep -A1 -E "lcl_0802917 " 03_Dgrim_r1.3_Zelda_ztringz.txt >> 09_3975_Dgrim_e-40_Dviri_hmlgs.fasta
grep -A1 -E "lcl_0802925 " 03_Dgrim_r1.3_Zelda_ztringz.txt >> 09_3975_Dgrim_e-40_Dviri_hmlgs.fasta
grep -A1 -E "lcl_0802927 " 03_Dgrim_r1.3_Zelda_ztringz.txt >> 09_3975_Dgrim_e-40_Dviri_hmlgs.fasta
grep -A1 -E "lcl_0802930 " 03_Dgrim_r1.3_Zelda_ztringz.txt >> 09_3975_Dgrim_e-40_Dviri_hmlgs.fasta
grep -A1 -E "lcl_0802936 " 03_Dgrim_r1.3_Zelda_ztringz.txt >> 09_3975_Dgrim_e-40_Dviri_hmlgs.fasta
grep -A1 -E "lcl_0802939 " 03_Dgrim_r1.3_Zelda_ztringz.txt >> 09_3975_Dgrim_e-40_Dviri_hmlgs.fasta
grep -A1 -E "lcl_0802941 " 03_Dgrim_r1.3_Zelda_ztringz.txt >> 09_3975_Dgrim_e-40_Dviri_hmlgs.fasta
grep -A1 -E "lcl_0802947 " 03_Dgrim_r1.3_Zelda_ztringz.txt >> 09_3975_Dgrim_e-40_Dviri_hmlgs.fasta
grep -A1 -E "lcl_0802949 " 03_Dgrim_r1.3_Zelda_ztringz.txt >> 09_3975_Dgrim_e-40_Dviri_hmlgs.fasta
grep -A1 -E "lcl_0802951 " 03_Dgrim_r1.3_Zelda_ztringz.txt >> 09_3975_Dgrim_e-40_Dviri_hmlgs.fasta
grep -A1 -E "lcl_0802952 " 03_Dgrim_r1.3_Zelda_ztringz.txt >> 09_3975_Dgrim_e-40_Dviri_hmlgs.fasta
grep -A1 -E "lcl_0802955 " 03_Dgrim_r1.3_Zelda_ztringz.txt >> 09_3975_Dgrim_e-40_Dviri_hmlgs.fasta
grep -A1 -E "lcl_0802957 " 03_Dgrim_r1.3_Zelda_ztringz.txt >> 09_3975_Dgrim_e-40_Dviri_hmlgs.fasta
grep -A1 -E "lcl_0802959 " 03_Dgrim_r1.3_Zelda_ztringz.txt >> 09_3975_Dgrim_e-40_Dviri_hmlgs.fasta
grep -A1 -E "lcl_0802961 " 03_Dgrim_r1.3_Zelda_ztringz.txt >> 09_3975_Dgrim_e-40_Dviri_hmlgs.fasta
grep -A1 -E "lcl_0802962 " 03_Dgrim_r1.3_Zelda_ztringz.txt >> 09_3975_Dgrim_e-40_Dviri_hmlgs.fasta
grep -A1 -E "lcl_0802963 " 03_Dgrim_r1.3_Zelda_ztringz.txt >> 09_3975_Dgrim_e-40_Dviri_hmlgs.fasta
grep -A1 -E "lcl_0802965 " 03_Dgrim_r1.3_Zelda_ztringz.txt >> 09_3975_Dgrim_e-40_Dviri_hmlgs.fasta
grep -A1 -E "lcl_0802967 " 03_Dgrim_r1.3_Zelda_ztringz.txt >> 09_3975_Dgrim_e-40_Dviri_hmlgs.fasta
grep -A1 -E "lcl_0802970 " 03_Dgrim_r1.3_Zelda_ztringz.txt >> 09_3975_Dgrim_e-40_Dviri_hmlgs.fasta
grep -A1 -E "lcl_0802971 " 03_Dgrim_r1.3_Zelda_ztringz.txt >> 09_3975_Dgrim_e-40_Dviri_hmlgs.fasta
grep -A1 -E "lcl_0802972 " 03_Dgrim_r1.3_Zelda_ztringz.txt >> 09_3975_Dgrim_e-40_Dviri_hmlgs.fasta
grep -A1 -E "lcl_0802974 " 03_Dgrim_r1.3_Zelda_ztringz.txt >> 09_3975_Dgrim_e-40_Dviri_hmlgs.fasta
grep -A1 -E "lcl_0802975 " 03_Dgrim_r1.3_Zelda_ztringz.txt >> 09_3975_Dgrim_e-40_Dviri_hmlgs.fasta
grep -A1 -E "lcl_0802976 " 03_Dgrim_r1.3_Zelda_ztringz.txt >> 09_3975_Dgrim_e-40_Dviri_hmlgs.fasta
grep -A1 -E "lcl_0802981 " 03_Dgrim_r1.3_Zelda_ztringz.txt >> 09_3975_Dgrim_e-40_Dviri_hmlgs.fasta
grep -A1 -E "lcl_0802982 " 03_Dgrim_r1.3_Zelda_ztringz.txt >> 09_3975_Dgrim_e-40_Dviri_hmlgs.fasta
grep -A1 -E "lcl_0802985 " 03_Dgrim_r1.3_Zelda_ztringz.txt >> 09_3975_Dgrim_e-40_Dviri_hmlgs.fasta
grep -A1 -E "lcl_0802986 " 03_Dgrim_r1.3_Zelda_ztringz.txt >> 09_3975_Dgrim_e-40_Dviri_hmlgs.fasta
grep -A1 -E "lcl_0802993 " 03_Dgrim_r1.3_Zelda_ztringz.txt >> 09_3975_Dgrim_e-40_Dviri_hmlgs.fasta
grep -A1 -E "lcl_0802995 " 03_Dgrim_r1.3_Zelda_ztringz.txt >> 09_3975_Dgrim_e-40_Dviri_hmlgs.fasta
grep -A1 -E "lcl_0803003 " 03_Dgrim_r1.3_Zelda_ztringz.txt >> 09_3975_Dgrim_e-40_Dviri_hmlgs.fasta
grep -A1 -E "lcl_0803007 " 03_Dgrim_r1.3_Zelda_ztringz.txt >> 09_3975_Dgrim_e-40_Dviri_hmlgs.fasta
grep -A1 -E "lcl_0803011 " 03_Dgrim_r1.3_Zelda_ztringz.txt >> 09_3975_Dgrim_e-40_Dviri_hmlgs.fasta
grep -A1 -E "lcl_0803017 " 03_Dgrim_r1.3_Zelda_ztringz.txt >> 09_3975_Dgrim_e-40_Dviri_hmlgs.fasta
grep -A1 -E "lcl_0803018 " 03_Dgrim_r1.3_Zelda_ztringz.txt >> 09_3975_Dgrim_e-40_Dviri_hmlgs.fasta
grep -A1 -E "lcl_0803019 " 03_Dgrim_r1.3_Zelda_ztringz.txt >> 09_3975_Dgrim_e-40_Dviri_hmlgs.fasta
grep -A1 -E "lcl_0803021 " 03_Dgrim_r1.3_Zelda_ztringz.txt >> 09_3975_Dgrim_e-40_Dviri_hmlgs.fasta
grep -A1 -E "lcl_0803025 " 03_Dgrim_r1.3_Zelda_ztringz.txt >> 09_3975_Dgrim_e-40_Dviri_hmlgs.fasta
grep -A1 -E "lcl_0803029 " 03_Dgrim_r1.3_Zelda_ztringz.txt >> 09_3975_Dgrim_e-40_Dviri_hmlgs.fasta
grep -A1 -E "lcl_0803034 " 03_Dgrim_r1.3_Zelda_ztringz.txt >> 09_3975_Dgrim_e-40_Dviri_hmlgs.fasta
grep -A1 -E "lcl_0803035 " 03_Dgrim_r1.3_Zelda_ztringz.txt >> 09_3975_Dgrim_e-40_Dviri_hmlgs.fasta
grep -A1 -E "lcl_0803038 " 03_Dgrim_r1.3_Zelda_ztringz.txt >> 09_3975_Dgrim_e-40_Dviri_hmlgs.fasta
grep -A1 -E "lcl_0803041 " 03_Dgrim_r1.3_Zelda_ztringz.txt >> 09_3975_Dgrim_e-40_Dviri_hmlgs.fasta
grep -A1 -E "lcl_0803048 " 03_Dgrim_r1.3_Zelda_ztringz.txt >> 09_3975_Dgrim_e-40_Dviri_hmlgs.fasta
grep -A1 -E "lcl_0803049 " 03_Dgrim_r1.3_Zelda_ztringz.txt >> 09_3975_Dgrim_e-40_Dviri_hmlgs.fasta
grep -A1 -E "lcl_0803050 " 03_Dgrim_r1.3_Zelda_ztringz.txt >> 09_3975_Dgrim_e-40_Dviri_hmlgs.fasta
grep -A1 -E "lcl_0803052 " 03_Dgrim_r1.3_Zelda_ztringz.txt >> 09_3975_Dgrim_e-40_Dviri_hmlgs.fasta
grep -A1 -E "lcl_0803055 " 03_Dgrim_r1.3_Zelda_ztringz.txt >> 09_3975_Dgrim_e-40_Dviri_hmlgs.fasta
grep -A1 -E "lcl_0803058 " 03_Dgrim_r1.3_Zelda_ztringz.txt >> 09_3975_Dgrim_e-40_Dviri_hmlgs.fasta
grep -A1 -E "lcl_0803064 " 03_Dgrim_r1.3_Zelda_ztringz.txt >> 09_3975_Dgrim_e-40_Dviri_hmlgs.fasta
grep -A1 -E "lcl_0803069 " 03_Dgrim_r1.3_Zelda_ztringz.txt >> 09_3975_Dgrim_e-40_Dviri_hmlgs.fasta
grep -A1 -E "lcl_0803070 " 03_Dgrim_r1.3_Zelda_ztringz.txt >> 09_3975_Dgrim_e-40_Dviri_hmlgs.fasta
grep -A1 -E "lcl_0803076 " 03_Dgrim_r1.3_Zelda_ztringz.txt >> 09_3975_Dgrim_e-40_Dviri_hmlgs.fasta
grep -A1 -E "lcl_0803077 " 03_Dgrim_r1.3_Zelda_ztringz.txt >> 09_3975_Dgrim_e-40_Dviri_hmlgs.fasta
grep -A1 -E "lcl_0803082 " 03_Dgrim_r1.3_Zelda_ztringz.txt >> 09_3975_Dgrim_e-40_Dviri_hmlgs.fasta
grep -A1 -E "lcl_0803087 " 03_Dgrim_r1.3_Zelda_ztringz.txt >> 09_3975_Dgrim_e-40_Dviri_hmlgs.fasta
grep -A1 -E "lcl_0803088 " 03_Dgrim_r1.3_Zelda_ztringz.txt >> 09_3975_Dgrim_e-40_Dviri_hmlgs.fasta
grep -A1 -E "lcl_0803092 " 03_Dgrim_r1.3_Zelda_ztringz.txt >> 09_3975_Dgrim_e-40_Dviri_hmlgs.fasta
grep -A1 -E "lcl_0803095 " 03_Dgrim_r1.3_Zelda_ztringz.txt >> 09_3975_Dgrim_e-40_Dviri_hmlgs.fasta
grep -A1 -E "lcl_0803096 " 03_Dgrim_r1.3_Zelda_ztringz.txt >> 09_3975_Dgrim_e-40_Dviri_hmlgs.fasta
grep -A1 -E "lcl_0803099 " 03_Dgrim_r1.3_Zelda_ztringz.txt >> 09_3975_Dgrim_e-40_Dviri_hmlgs.fasta
grep -A1 -E "lcl_0803101 " 03_Dgrim_r1.3_Zelda_ztringz.txt >> 09_3975_Dgrim_e-40_Dviri_hmlgs.fasta
grep -A1 -E "lcl_0803102 " 03_Dgrim_r1.3_Zelda_ztringz.txt >> 09_3975_Dgrim_e-40_Dviri_hmlgs.fasta
grep -A1 -E "lcl_0803104 " 03_Dgrim_r1.3_Zelda_ztringz.txt >> 09_3975_Dgrim_e-40_Dviri_hmlgs.fasta
grep -A1 -E "lcl_0803105 " 03_Dgrim_r1.3_Zelda_ztringz.txt >> 09_3975_Dgrim_e-40_Dviri_hmlgs.fasta
grep -A1 -E "lcl_0803106 " 03_Dgrim_r1.3_Zelda_ztringz.txt >> 09_3975_Dgrim_e-40_Dviri_hmlgs.fasta
grep -A1 -E "lcl_0803107 " 03_Dgrim_r1.3_Zelda_ztringz.txt >> 09_3975_Dgrim_e-40_Dviri_hmlgs.fasta
grep -A1 -E "lcl_0803108 " 03_Dgrim_r1.3_Zelda_ztringz.txt >> 09_3975_Dgrim_e-40_Dviri_hmlgs.fasta
grep -A1 -E "lcl_0803109 " 03_Dgrim_r1.3_Zelda_ztringz.txt >> 09_3975_Dgrim_e-40_Dviri_hmlgs.fasta
grep -A1 -E "lcl_0803110 " 03_Dgrim_r1.3_Zelda_ztringz.txt >> 09_3975_Dgrim_e-40_Dviri_hmlgs.fasta
grep -A1 -E "lcl_0803111 " 03_Dgrim_r1.3_Zelda_ztringz.txt >> 09_3975_Dgrim_e-40_Dviri_hmlgs.fasta
grep -A1 -E "lcl_0803112 " 03_Dgrim_r1.3_Zelda_ztringz.txt >> 09_3975_Dgrim_e-40_Dviri_hmlgs.fasta
grep -A1 -E "lcl_0803113 " 03_Dgrim_r1.3_Zelda_ztringz.txt >> 09_3975_Dgrim_e-40_Dviri_hmlgs.fasta
grep -A1 -E "lcl_0803115 " 03_Dgrim_r1.3_Zelda_ztringz.txt >> 09_3975_Dgrim_e-40_Dviri_hmlgs.fasta
grep -A1 -E "lcl_0803116 " 03_Dgrim_r1.3_Zelda_ztringz.txt >> 09_3975_Dgrim_e-40_Dviri_hmlgs.fasta
grep -A1 -E "lcl_0803119 " 03_Dgrim_r1.3_Zelda_ztringz.txt >> 09_3975_Dgrim_e-40_Dviri_hmlgs.fasta
grep -A1 -E "lcl_0803121 " 03_Dgrim_r1.3_Zelda_ztringz.txt >> 09_3975_Dgrim_e-40_Dviri_hmlgs.fasta
grep -A1 -E "lcl_0803122 " 03_Dgrim_r1.3_Zelda_ztringz.txt >> 09_3975_Dgrim_e-40_Dviri_hmlgs.fasta
grep -A1 -E "lcl_0803123 " 03_Dgrim_r1.3_Zelda_ztringz.txt >> 09_3975_Dgrim_e-40_Dviri_hmlgs.fasta
grep -A1 -E "lcl_0803132 " 03_Dgrim_r1.3_Zelda_ztringz.txt >> 09_3975_Dgrim_e-40_Dviri_hmlgs.fasta
grep -A1 -E "lcl_0803133 " 03_Dgrim_r1.3_Zelda_ztringz.txt >> 09_3975_Dgrim_e-40_Dviri_hmlgs.fasta
grep -A1 -E "lcl_0803134 " 03_Dgrim_r1.3_Zelda_ztringz.txt >> 09_3975_Dgrim_e-40_Dviri_hmlgs.fasta
grep -A1 -E "lcl_0803135 " 03_Dgrim_r1.3_Zelda_ztringz.txt >> 09_3975_Dgrim_e-40_Dviri_hmlgs.fasta
grep -A1 -E "lcl_0803136 " 03_Dgrim_r1.3_Zelda_ztringz.txt >> 09_3975_Dgrim_e-40_Dviri_hmlgs.fasta
grep -A1 -E "lcl_0803141 " 03_Dgrim_r1.3_Zelda_ztringz.txt >> 09_3975_Dgrim_e-40_Dviri_hmlgs.fasta
grep -A1 -E "lcl_0803143 " 03_Dgrim_r1.3_Zelda_ztringz.txt >> 09_3975_Dgrim_e-40_Dviri_hmlgs.fasta
grep -A1 -E "lcl_0803144 " 03_Dgrim_r1.3_Zelda_ztringz.txt >> 09_3975_Dgrim_e-40_Dviri_hmlgs.fasta
grep -A1 -E "lcl_0803145 " 03_Dgrim_r1.3_Zelda_ztringz.txt >> 09_3975_Dgrim_e-40_Dviri_hmlgs.fasta
grep -A1 -E "lcl_0803149 " 03_Dgrim_r1.3_Zelda_ztringz.txt >> 09_3975_Dgrim_e-40_Dviri_hmlgs.fasta
grep -A1 -E "lcl_0803155 " 03_Dgrim_r1.3_Zelda_ztringz.txt >> 09_3975_Dgrim_e-40_Dviri_hmlgs.fasta
grep -A1 -E "lcl_0803159 " 03_Dgrim_r1.3_Zelda_ztringz.txt >> 09_3975_Dgrim_e-40_Dviri_hmlgs.fasta
grep -A1 -E "lcl_0803160 " 03_Dgrim_r1.3_Zelda_ztringz.txt >> 09_3975_Dgrim_e-40_Dviri_hmlgs.fasta
grep -A1 -E "lcl_0803165 " 03_Dgrim_r1.3_Zelda_ztringz.txt >> 09_3975_Dgrim_e-40_Dviri_hmlgs.fasta
grep -A1 -E "lcl_0803178 " 03_Dgrim_r1.3_Zelda_ztringz.txt >> 09_3975_Dgrim_e-40_Dviri_hmlgs.fasta
grep -A1 -E "lcl_0803179 " 03_Dgrim_r1.3_Zelda_ztringz.txt >> 09_3975_Dgrim_e-40_Dviri_hmlgs.fasta
grep -A1 -E "lcl_0803182 " 03_Dgrim_r1.3_Zelda_ztringz.txt >> 09_3975_Dgrim_e-40_Dviri_hmlgs.fasta
grep -A1 -E "lcl_0803185 " 03_Dgrim_r1.3_Zelda_ztringz.txt >> 09_3975_Dgrim_e-40_Dviri_hmlgs.fasta
grep -A1 -E "lcl_0803187 " 03_Dgrim_r1.3_Zelda_ztringz.txt >> 09_3975_Dgrim_e-40_Dviri_hmlgs.fasta
grep -A1 -E "lcl_0803199 " 03_Dgrim_r1.3_Zelda_ztringz.txt >> 09_3975_Dgrim_e-40_Dviri_hmlgs.fasta
grep -A1 -E "lcl_0803203 " 03_Dgrim_r1.3_Zelda_ztringz.txt >> 09_3975_Dgrim_e-40_Dviri_hmlgs.fasta
grep -A1 -E "lcl_0803209 " 03_Dgrim_r1.3_Zelda_ztringz.txt >> 09_3975_Dgrim_e-40_Dviri_hmlgs.fasta
grep -A1 -E "lcl_0803210 " 03_Dgrim_r1.3_Zelda_ztringz.txt >> 09_3975_Dgrim_e-40_Dviri_hmlgs.fasta
grep -A1 -E "lcl_0803212 " 03_Dgrim_r1.3_Zelda_ztringz.txt >> 09_3975_Dgrim_e-40_Dviri_hmlgs.fasta
grep -A1 -E "lcl_0803214 " 03_Dgrim_r1.3_Zelda_ztringz.txt >> 09_3975_Dgrim_e-40_Dviri_hmlgs.fasta
grep -A1 -E "lcl_0803215 " 03_Dgrim_r1.3_Zelda_ztringz.txt >> 09_3975_Dgrim_e-40_Dviri_hmlgs.fasta
grep -A1 -E "lcl_0803219 " 03_Dgrim_r1.3_Zelda_ztringz.txt >> 09_3975_Dgrim_e-40_Dviri_hmlgs.fasta
grep -A1 -E "lcl_0803228 " 03_Dgrim_r1.3_Zelda_ztringz.txt >> 09_3975_Dgrim_e-40_Dviri_hmlgs.fasta
grep -A1 -E "lcl_0803246 " 03_Dgrim_r1.3_Zelda_ztringz.txt >> 09_3975_Dgrim_e-40_Dviri_hmlgs.fasta
grep -A1 -E "lcl_0803259 " 03_Dgrim_r1.3_Zelda_ztringz.txt >> 09_3975_Dgrim_e-40_Dviri_hmlgs.fasta
grep -A1 -E "lcl_0803260 " 03_Dgrim_r1.3_Zelda_ztringz.txt >> 09_3975_Dgrim_e-40_Dviri_hmlgs.fasta
grep -A1 -E "lcl_0803261 " 03_Dgrim_r1.3_Zelda_ztringz.txt >> 09_3975_Dgrim_e-40_Dviri_hmlgs.fasta
grep -A1 -E "lcl_0803262 " 03_Dgrim_r1.3_Zelda_ztringz.txt >> 09_3975_Dgrim_e-40_Dviri_hmlgs.fasta
grep -A1 -E "lcl_0803263 " 03_Dgrim_r1.3_Zelda_ztringz.txt >> 09_3975_Dgrim_e-40_Dviri_hmlgs.fasta
grep -A1 -E "lcl_0803264 " 03_Dgrim_r1.3_Zelda_ztringz.txt >> 09_3975_Dgrim_e-40_Dviri_hmlgs.fasta
grep -A1 -E "lcl_0803265 " 03_Dgrim_r1.3_Zelda_ztringz.txt >> 09_3975_Dgrim_e-40_Dviri_hmlgs.fasta
grep -A1 -E "lcl_0803270 " 03_Dgrim_r1.3_Zelda_ztringz.txt >> 09_3975_Dgrim_e-40_Dviri_hmlgs.fasta
grep -A1 -E "lcl_0803271 " 03_Dgrim_r1.3_Zelda_ztringz.txt >> 09_3975_Dgrim_e-40_Dviri_hmlgs.fasta
grep -A1 -E "lcl_0803279 " 03_Dgrim_r1.3_Zelda_ztringz.txt >> 09_3975_Dgrim_e-40_Dviri_hmlgs.fasta
grep -A1 -E "lcl_0803280 " 03_Dgrim_r1.3_Zelda_ztringz.txt >> 09_3975_Dgrim_e-40_Dviri_hmlgs.fasta
grep -A1 -E "lcl_0803282 " 03_Dgrim_r1.3_Zelda_ztringz.txt >> 09_3975_Dgrim_e-40_Dviri_hmlgs.fasta
grep -A1 -E "lcl_0803285 " 03_Dgrim_r1.3_Zelda_ztringz.txt >> 09_3975_Dgrim_e-40_Dviri_hmlgs.fasta
grep -A1 -E "lcl_0803286 " 03_Dgrim_r1.3_Zelda_ztringz.txt >> 09_3975_Dgrim_e-40_Dviri_hmlgs.fasta
grep -A1 -E "lcl_0803289 " 03_Dgrim_r1.3_Zelda_ztringz.txt >> 09_3975_Dgrim_e-40_Dviri_hmlgs.fasta
grep -A1 -E "lcl_0803290 " 03_Dgrim_r1.3_Zelda_ztringz.txt >> 09_3975_Dgrim_e-40_Dviri_hmlgs.fasta
grep -A1 -E "lcl_0803294 " 03_Dgrim_r1.3_Zelda_ztringz.txt >> 09_3975_Dgrim_e-40_Dviri_hmlgs.fasta
grep -A1 -E "lcl_0803298 " 03_Dgrim_r1.3_Zelda_ztringz.txt >> 09_3975_Dgrim_e-40_Dviri_hmlgs.fasta
grep -A1 -E "lcl_0803299 " 03_Dgrim_r1.3_Zelda_ztringz.txt >> 09_3975_Dgrim_e-40_Dviri_hmlgs.fasta
grep -A1 -E "lcl_0803300 " 03_Dgrim_r1.3_Zelda_ztringz.txt >> 09_3975_Dgrim_e-40_Dviri_hmlgs.fasta
grep -A1 -E "lcl_0803301 " 03_Dgrim_r1.3_Zelda_ztringz.txt >> 09_3975_Dgrim_e-40_Dviri_hmlgs.fasta
grep -A1 -E "lcl_0803303 " 03_Dgrim_r1.3_Zelda_ztringz.txt >> 09_3975_Dgrim_e-40_Dviri_hmlgs.fasta
grep -A1 -E "lcl_0803318 " 03_Dgrim_r1.3_Zelda_ztringz.txt >> 09_3975_Dgrim_e-40_Dviri_hmlgs.fasta
grep -A1 -E "lcl_0803321 " 03_Dgrim_r1.3_Zelda_ztringz.txt >> 09_3975_Dgrim_e-40_Dviri_hmlgs.fasta
grep -A1 -E "lcl_0803330 " 03_Dgrim_r1.3_Zelda_ztringz.txt >> 09_3975_Dgrim_e-40_Dviri_hmlgs.fasta
grep -A1 -E "lcl_0803337 " 03_Dgrim_r1.3_Zelda_ztringz.txt >> 09_3975_Dgrim_e-40_Dviri_hmlgs.fasta
grep -A1 -E "lcl_0803340 " 03_Dgrim_r1.3_Zelda_ztringz.txt >> 09_3975_Dgrim_e-40_Dviri_hmlgs.fasta
grep -A1 -E "lcl_0803342 " 03_Dgrim_r1.3_Zelda_ztringz.txt >> 09_3975_Dgrim_e-40_Dviri_hmlgs.fasta
grep -A1 -E "lcl_0803345 " 03_Dgrim_r1.3_Zelda_ztringz.txt >> 09_3975_Dgrim_e-40_Dviri_hmlgs.fasta
grep -A1 -E "lcl_0803360 " 03_Dgrim_r1.3_Zelda_ztringz.txt >> 09_3975_Dgrim_e-40_Dviri_hmlgs.fasta
grep -A1 -E "lcl_0803363 " 03_Dgrim_r1.3_Zelda_ztringz.txt >> 09_3975_Dgrim_e-40_Dviri_hmlgs.fasta
grep -A1 -E "lcl_0803364 " 03_Dgrim_r1.3_Zelda_ztringz.txt >> 09_3975_Dgrim_e-40_Dviri_hmlgs.fasta
grep -A1 -E "lcl_0803365 " 03_Dgrim_r1.3_Zelda_ztringz.txt >> 09_3975_Dgrim_e-40_Dviri_hmlgs.fasta
grep -A1 -E "lcl_0803366 " 03_Dgrim_r1.3_Zelda_ztringz.txt >> 09_3975_Dgrim_e-40_Dviri_hmlgs.fasta
grep -A1 -E "lcl_0803367 " 03_Dgrim_r1.3_Zelda_ztringz.txt >> 09_3975_Dgrim_e-40_Dviri_hmlgs.fasta
grep -A1 -E "lcl_0803375 " 03_Dgrim_r1.3_Zelda_ztringz.txt >> 09_3975_Dgrim_e-40_Dviri_hmlgs.fasta
grep -A1 -E "lcl_0803376 " 03_Dgrim_r1.3_Zelda_ztringz.txt >> 09_3975_Dgrim_e-40_Dviri_hmlgs.fasta
grep -A1 -E "lcl_0803381 " 03_Dgrim_r1.3_Zelda_ztringz.txt >> 09_3975_Dgrim_e-40_Dviri_hmlgs.fasta
grep -A1 -E "lcl_0803383 " 03_Dgrim_r1.3_Zelda_ztringz.txt >> 09_3975_Dgrim_e-40_Dviri_hmlgs.fasta
grep -A1 -E "lcl_0803395 " 03_Dgrim_r1.3_Zelda_ztringz.txt >> 09_3975_Dgrim_e-40_Dviri_hmlgs.fasta
grep -A1 -E "lcl_0803396 " 03_Dgrim_r1.3_Zelda_ztringz.txt >> 09_3975_Dgrim_e-40_Dviri_hmlgs.fasta
grep -A1 -E "lcl_0803429 " 03_Dgrim_r1.3_Zelda_ztringz.txt >> 09_3975_Dgrim_e-40_Dviri_hmlgs.fasta
grep -A1 -E "lcl_0803443 " 03_Dgrim_r1.3_Zelda_ztringz.txt >> 09_3975_Dgrim_e-40_Dviri_hmlgs.fasta
grep -A1 -E "lcl_0803463 " 03_Dgrim_r1.3_Zelda_ztringz.txt >> 09_3975_Dgrim_e-40_Dviri_hmlgs.fasta
grep -A1 -E "lcl_0803471 " 03_Dgrim_r1.3_Zelda_ztringz.txt >> 09_3975_Dgrim_e-40_Dviri_hmlgs.fasta
grep -A1 -E "lcl_0803474 " 03_Dgrim_r1.3_Zelda_ztringz.txt >> 09_3975_Dgrim_e-40_Dviri_hmlgs.fasta
grep -A1 -E "lcl_0803481 " 03_Dgrim_r1.3_Zelda_ztringz.txt >> 09_3975_Dgrim_e-40_Dviri_hmlgs.fasta
grep -A1 -E "lcl_0803488 " 03_Dgrim_r1.3_Zelda_ztringz.txt >> 09_3975_Dgrim_e-40_Dviri_hmlgs.fasta
grep -A1 -E "lcl_0803494 " 03_Dgrim_r1.3_Zelda_ztringz.txt >> 09_3975_Dgrim_e-40_Dviri_hmlgs.fasta
grep -A1 -E "lcl_0803499 " 03_Dgrim_r1.3_Zelda_ztringz.txt >> 09_3975_Dgrim_e-40_Dviri_hmlgs.fasta
grep -A1 -E "lcl_0803510 " 03_Dgrim_r1.3_Zelda_ztringz.txt >> 09_3975_Dgrim_e-40_Dviri_hmlgs.fasta
grep -A1 -E "lcl_0803515 " 03_Dgrim_r1.3_Zelda_ztringz.txt >> 09_3975_Dgrim_e-40_Dviri_hmlgs.fasta
grep -A1 -E "lcl_0803517 " 03_Dgrim_r1.3_Zelda_ztringz.txt >> 09_3975_Dgrim_e-40_Dviri_hmlgs.fasta
grep -A1 -E "lcl_0803519 " 03_Dgrim_r1.3_Zelda_ztringz.txt >> 09_3975_Dgrim_e-40_Dviri_hmlgs.fasta
grep -A1 -E "lcl_0803523 " 03_Dgrim_r1.3_Zelda_ztringz.txt >> 09_3975_Dgrim_e-40_Dviri_hmlgs.fasta
grep -A1 -E "lcl_0803527 " 03_Dgrim_r1.3_Zelda_ztringz.txt >> 09_3975_Dgrim_e-40_Dviri_hmlgs.fasta
grep -A1 -E "lcl_0803528 " 03_Dgrim_r1.3_Zelda_ztringz.txt >> 09_3975_Dgrim_e-40_Dviri_hmlgs.fasta
grep -A1 -E "lcl_0803532 " 03_Dgrim_r1.3_Zelda_ztringz.txt >> 09_3975_Dgrim_e-40_Dviri_hmlgs.fasta
grep -A1 -E "lcl_0803535 " 03_Dgrim_r1.3_Zelda_ztringz.txt >> 09_3975_Dgrim_e-40_Dviri_hmlgs.fasta
grep -A1 -E "lcl_0803537 " 03_Dgrim_r1.3_Zelda_ztringz.txt >> 09_3975_Dgrim_e-40_Dviri_hmlgs.fasta
grep -A1 -E "lcl_0803540 " 03_Dgrim_r1.3_Zelda_ztringz.txt >> 09_3975_Dgrim_e-40_Dviri_hmlgs.fasta
grep -A1 -E "lcl_0803542 " 03_Dgrim_r1.3_Zelda_ztringz.txt >> 09_3975_Dgrim_e-40_Dviri_hmlgs.fasta
grep -A1 -E "lcl_0803545 " 03_Dgrim_r1.3_Zelda_ztringz.txt >> 09_3975_Dgrim_e-40_Dviri_hmlgs.fasta
grep -A1 -E "lcl_0803546 " 03_Dgrim_r1.3_Zelda_ztringz.txt >> 09_3975_Dgrim_e-40_Dviri_hmlgs.fasta
grep -A1 -E "lcl_0803548 " 03_Dgrim_r1.3_Zelda_ztringz.txt >> 09_3975_Dgrim_e-40_Dviri_hmlgs.fasta
grep -A1 -E "lcl_0803549 " 03_Dgrim_r1.3_Zelda_ztringz.txt >> 09_3975_Dgrim_e-40_Dviri_hmlgs.fasta
grep -A1 -E "lcl_0803552 " 03_Dgrim_r1.3_Zelda_ztringz.txt >> 09_3975_Dgrim_e-40_Dviri_hmlgs.fasta
grep -A1 -E "lcl_0803555 " 03_Dgrim_r1.3_Zelda_ztringz.txt >> 09_3975_Dgrim_e-40_Dviri_hmlgs.fasta
grep -A1 -E "lcl_0803558 " 03_Dgrim_r1.3_Zelda_ztringz.txt >> 09_3975_Dgrim_e-40_Dviri_hmlgs.fasta
grep -A1 -E "lcl_0803560 " 03_Dgrim_r1.3_Zelda_ztringz.txt >> 09_3975_Dgrim_e-40_Dviri_hmlgs.fasta
grep -A1 -E "lcl_0803562 " 03_Dgrim_r1.3_Zelda_ztringz.txt >> 09_3975_Dgrim_e-40_Dviri_hmlgs.fasta
grep -A1 -E "lcl_0803563 " 03_Dgrim_r1.3_Zelda_ztringz.txt >> 09_3975_Dgrim_e-40_Dviri_hmlgs.fasta
grep -A1 -E "lcl_0803564 " 03_Dgrim_r1.3_Zelda_ztringz.txt >> 09_3975_Dgrim_e-40_Dviri_hmlgs.fasta
grep -A1 -E "lcl_0803565 " 03_Dgrim_r1.3_Zelda_ztringz.txt >> 09_3975_Dgrim_e-40_Dviri_hmlgs.fasta
grep -A1 -E "lcl_0803566 " 03_Dgrim_r1.3_Zelda_ztringz.txt >> 09_3975_Dgrim_e-40_Dviri_hmlgs.fasta
grep -A1 -E "lcl_0803567 " 03_Dgrim_r1.3_Zelda_ztringz.txt >> 09_3975_Dgrim_e-40_Dviri_hmlgs.fasta
grep -A1 -E "lcl_0803568 " 03_Dgrim_r1.3_Zelda_ztringz.txt >> 09_3975_Dgrim_e-40_Dviri_hmlgs.fasta
grep -A1 -E "lcl_0803577 " 03_Dgrim_r1.3_Zelda_ztringz.txt >> 09_3975_Dgrim_e-40_Dviri_hmlgs.fasta
grep -A1 -E "lcl_0803580 " 03_Dgrim_r1.3_Zelda_ztringz.txt >> 09_3975_Dgrim_e-40_Dviri_hmlgs.fasta
grep -A1 -E "lcl_0803587 " 03_Dgrim_r1.3_Zelda_ztringz.txt >> 09_3975_Dgrim_e-40_Dviri_hmlgs.fasta
grep -A1 -E "lcl_0803592 " 03_Dgrim_r1.3_Zelda_ztringz.txt >> 09_3975_Dgrim_e-40_Dviri_hmlgs.fasta
grep -A1 -E "lcl_0803593 " 03_Dgrim_r1.3_Zelda_ztringz.txt >> 09_3975_Dgrim_e-40_Dviri_hmlgs.fasta
grep -A1 -E "lcl_0803595 " 03_Dgrim_r1.3_Zelda_ztringz.txt >> 09_3975_Dgrim_e-40_Dviri_hmlgs.fasta
grep -A1 -E "lcl_0803596 " 03_Dgrim_r1.3_Zelda_ztringz.txt >> 09_3975_Dgrim_e-40_Dviri_hmlgs.fasta
grep -A1 -E "lcl_0803599 " 03_Dgrim_r1.3_Zelda_ztringz.txt >> 09_3975_Dgrim_e-40_Dviri_hmlgs.fasta
grep -A1 -E "lcl_0803603 " 03_Dgrim_r1.3_Zelda_ztringz.txt >> 09_3975_Dgrim_e-40_Dviri_hmlgs.fasta
grep -A1 -E "lcl_0803606 " 03_Dgrim_r1.3_Zelda_ztringz.txt >> 09_3975_Dgrim_e-40_Dviri_hmlgs.fasta
grep -A1 -E "lcl_0803607 " 03_Dgrim_r1.3_Zelda_ztringz.txt >> 09_3975_Dgrim_e-40_Dviri_hmlgs.fasta
grep -A1 -E "lcl_0803609 " 03_Dgrim_r1.3_Zelda_ztringz.txt >> 09_3975_Dgrim_e-40_Dviri_hmlgs.fasta
grep -A1 -E "lcl_0803615 " 03_Dgrim_r1.3_Zelda_ztringz.txt >> 09_3975_Dgrim_e-40_Dviri_hmlgs.fasta
grep -A1 -E "lcl_0803619 " 03_Dgrim_r1.3_Zelda_ztringz.txt >> 09_3975_Dgrim_e-40_Dviri_hmlgs.fasta
grep -A1 -E "lcl_0803620 " 03_Dgrim_r1.3_Zelda_ztringz.txt >> 09_3975_Dgrim_e-40_Dviri_hmlgs.fasta
grep -A1 -E "lcl_0803627 " 03_Dgrim_r1.3_Zelda_ztringz.txt >> 09_3975_Dgrim_e-40_Dviri_hmlgs.fasta
grep -A1 -E "lcl_0803631 " 03_Dgrim_r1.3_Zelda_ztringz.txt >> 09_3975_Dgrim_e-40_Dviri_hmlgs.fasta
grep -A1 -E "lcl_0803635 " 03_Dgrim_r1.3_Zelda_ztringz.txt >> 09_3975_Dgrim_e-40_Dviri_hmlgs.fasta
grep -A1 -E "lcl_0803641 " 03_Dgrim_r1.3_Zelda_ztringz.txt >> 09_3975_Dgrim_e-40_Dviri_hmlgs.fasta
grep -A1 -E "lcl_0803648 " 03_Dgrim_r1.3_Zelda_ztringz.txt >> 09_3975_Dgrim_e-40_Dviri_hmlgs.fasta
grep -A1 -E "lcl_0803649 " 03_Dgrim_r1.3_Zelda_ztringz.txt >> 09_3975_Dgrim_e-40_Dviri_hmlgs.fasta
grep -A1 -E "lcl_0803650 " 03_Dgrim_r1.3_Zelda_ztringz.txt >> 09_3975_Dgrim_e-40_Dviri_hmlgs.fasta
grep -A1 -E "lcl_0803653 " 03_Dgrim_r1.3_Zelda_ztringz.txt >> 09_3975_Dgrim_e-40_Dviri_hmlgs.fasta
grep -A1 -E "lcl_0803655 " 03_Dgrim_r1.3_Zelda_ztringz.txt >> 09_3975_Dgrim_e-40_Dviri_hmlgs.fasta
grep -A1 -E "lcl_0803656 " 03_Dgrim_r1.3_Zelda_ztringz.txt >> 09_3975_Dgrim_e-40_Dviri_hmlgs.fasta
grep -A1 -E "lcl_0803658 " 03_Dgrim_r1.3_Zelda_ztringz.txt >> 09_3975_Dgrim_e-40_Dviri_hmlgs.fasta
grep -A1 -E "lcl_0803659 " 03_Dgrim_r1.3_Zelda_ztringz.txt >> 09_3975_Dgrim_e-40_Dviri_hmlgs.fasta
grep -A1 -E "lcl_0803662 " 03_Dgrim_r1.3_Zelda_ztringz.txt >> 09_3975_Dgrim_e-40_Dviri_hmlgs.fasta
grep -A1 -E "lcl_0803671 " 03_Dgrim_r1.3_Zelda_ztringz.txt >> 09_3975_Dgrim_e-40_Dviri_hmlgs.fasta
grep -A1 -E "lcl_0803673 " 03_Dgrim_r1.3_Zelda_ztringz.txt >> 09_3975_Dgrim_e-40_Dviri_hmlgs.fasta
grep -A1 -E "lcl_0803674 " 03_Dgrim_r1.3_Zelda_ztringz.txt >> 09_3975_Dgrim_e-40_Dviri_hmlgs.fasta
grep -A1 -E "lcl_0803676 " 03_Dgrim_r1.3_Zelda_ztringz.txt >> 09_3975_Dgrim_e-40_Dviri_hmlgs.fasta
grep -A1 -E "lcl_0803679 " 03_Dgrim_r1.3_Zelda_ztringz.txt >> 09_3975_Dgrim_e-40_Dviri_hmlgs.fasta
grep -A1 -E "lcl_0803680 " 03_Dgrim_r1.3_Zelda_ztringz.txt >> 09_3975_Dgrim_e-40_Dviri_hmlgs.fasta
grep -A1 -E "lcl_0803684 " 03_Dgrim_r1.3_Zelda_ztringz.txt >> 09_3975_Dgrim_e-40_Dviri_hmlgs.fasta
grep -A1 -E "lcl_0803685 " 03_Dgrim_r1.3_Zelda_ztringz.txt >> 09_3975_Dgrim_e-40_Dviri_hmlgs.fasta
grep -A1 -E "lcl_0803686 " 03_Dgrim_r1.3_Zelda_ztringz.txt >> 09_3975_Dgrim_e-40_Dviri_hmlgs.fasta
grep -A1 -E "lcl_0803688 " 03_Dgrim_r1.3_Zelda_ztringz.txt >> 09_3975_Dgrim_e-40_Dviri_hmlgs.fasta
grep -A1 -E "lcl_0803696 " 03_Dgrim_r1.3_Zelda_ztringz.txt >> 09_3975_Dgrim_e-40_Dviri_hmlgs.fasta
grep -A1 -E "lcl_0803699 " 03_Dgrim_r1.3_Zelda_ztringz.txt >> 09_3975_Dgrim_e-40_Dviri_hmlgs.fasta
grep -A1 -E "lcl_0803702 " 03_Dgrim_r1.3_Zelda_ztringz.txt >> 09_3975_Dgrim_e-40_Dviri_hmlgs.fasta
grep -A1 -E "lcl_0803703 " 03_Dgrim_r1.3_Zelda_ztringz.txt >> 09_3975_Dgrim_e-40_Dviri_hmlgs.fasta
grep -A1 -E "lcl_0803704 " 03_Dgrim_r1.3_Zelda_ztringz.txt >> 09_3975_Dgrim_e-40_Dviri_hmlgs.fasta
grep -A1 -E "lcl_0803706 " 03_Dgrim_r1.3_Zelda_ztringz.txt >> 09_3975_Dgrim_e-40_Dviri_hmlgs.fasta
grep -A1 -E "lcl_0803707 " 03_Dgrim_r1.3_Zelda_ztringz.txt >> 09_3975_Dgrim_e-40_Dviri_hmlgs.fasta
grep -A1 -E "lcl_0803709 " 03_Dgrim_r1.3_Zelda_ztringz.txt >> 09_3975_Dgrim_e-40_Dviri_hmlgs.fasta
grep -A1 -E "lcl_0803712 " 03_Dgrim_r1.3_Zelda_ztringz.txt >> 09_3975_Dgrim_e-40_Dviri_hmlgs.fasta
grep -A1 -E "lcl_0803713 " 03_Dgrim_r1.3_Zelda_ztringz.txt >> 09_3975_Dgrim_e-40_Dviri_hmlgs.fasta
grep -A1 -E "lcl_0803714 " 03_Dgrim_r1.3_Zelda_ztringz.txt >> 09_3975_Dgrim_e-40_Dviri_hmlgs.fasta
grep -A1 -E "lcl_0803716 " 03_Dgrim_r1.3_Zelda_ztringz.txt >> 09_3975_Dgrim_e-40_Dviri_hmlgs.fasta
grep -A1 -E "lcl_0803717 " 03_Dgrim_r1.3_Zelda_ztringz.txt >> 09_3975_Dgrim_e-40_Dviri_hmlgs.fasta
grep -A1 -E "lcl_0803718 " 03_Dgrim_r1.3_Zelda_ztringz.txt >> 09_3975_Dgrim_e-40_Dviri_hmlgs.fasta
grep -A1 -E "lcl_0803720 " 03_Dgrim_r1.3_Zelda_ztringz.txt >> 09_3975_Dgrim_e-40_Dviri_hmlgs.fasta
grep -A1 -E "lcl_0803721 " 03_Dgrim_r1.3_Zelda_ztringz.txt >> 09_3975_Dgrim_e-40_Dviri_hmlgs.fasta
grep -A1 -E "lcl_0803722 " 03_Dgrim_r1.3_Zelda_ztringz.txt >> 09_3975_Dgrim_e-40_Dviri_hmlgs.fasta
grep -A1 -E "lcl_0803725 " 03_Dgrim_r1.3_Zelda_ztringz.txt >> 09_3975_Dgrim_e-40_Dviri_hmlgs.fasta
grep -A1 -E "lcl_0803726 " 03_Dgrim_r1.3_Zelda_ztringz.txt >> 09_3975_Dgrim_e-40_Dviri_hmlgs.fasta
grep -A1 -E "lcl_0803727 " 03_Dgrim_r1.3_Zelda_ztringz.txt >> 09_3975_Dgrim_e-40_Dviri_hmlgs.fasta
grep -A1 -E "lcl_0803729 " 03_Dgrim_r1.3_Zelda_ztringz.txt >> 09_3975_Dgrim_e-40_Dviri_hmlgs.fasta
grep -A1 -E "lcl_0803730 " 03_Dgrim_r1.3_Zelda_ztringz.txt >> 09_3975_Dgrim_e-40_Dviri_hmlgs.fasta
grep -A1 -E "lcl_0803731 " 03_Dgrim_r1.3_Zelda_ztringz.txt >> 09_3975_Dgrim_e-40_Dviri_hmlgs.fasta
grep -A1 -E "lcl_0803733 " 03_Dgrim_r1.3_Zelda_ztringz.txt >> 09_3975_Dgrim_e-40_Dviri_hmlgs.fasta
grep -A1 -E "lcl_0803734 " 03_Dgrim_r1.3_Zelda_ztringz.txt >> 09_3975_Dgrim_e-40_Dviri_hmlgs.fasta
grep -A1 -E "lcl_0803736 " 03_Dgrim_r1.3_Zelda_ztringz.txt >> 09_3975_Dgrim_e-40_Dviri_hmlgs.fasta
grep -A1 -E "lcl_0803738 " 03_Dgrim_r1.3_Zelda_ztringz.txt >> 09_3975_Dgrim_e-40_Dviri_hmlgs.fasta
grep -A1 -E "lcl_0803740 " 03_Dgrim_r1.3_Zelda_ztringz.txt >> 09_3975_Dgrim_e-40_Dviri_hmlgs.fasta
grep -A1 -E "lcl_0803742 " 03_Dgrim_r1.3_Zelda_ztringz.txt >> 09_3975_Dgrim_e-40_Dviri_hmlgs.fasta
grep -A1 -E "lcl_0803743 " 03_Dgrim_r1.3_Zelda_ztringz.txt >> 09_3975_Dgrim_e-40_Dviri_hmlgs.fasta
grep -A1 -E "lcl_0803748 " 03_Dgrim_r1.3_Zelda_ztringz.txt >> 09_3975_Dgrim_e-40_Dviri_hmlgs.fasta
grep -A1 -E "lcl_0803750 " 03_Dgrim_r1.3_Zelda_ztringz.txt >> 09_3975_Dgrim_e-40_Dviri_hmlgs.fasta
grep -A1 -E "lcl_0803756 " 03_Dgrim_r1.3_Zelda_ztringz.txt >> 09_3975_Dgrim_e-40_Dviri_hmlgs.fasta
grep -A1 -E "lcl_0803759 " 03_Dgrim_r1.3_Zelda_ztringz.txt >> 09_3975_Dgrim_e-40_Dviri_hmlgs.fasta
grep -A1 -E "lcl_0803761 " 03_Dgrim_r1.3_Zelda_ztringz.txt >> 09_3975_Dgrim_e-40_Dviri_hmlgs.fasta
grep -A1 -E "lcl_0803782 " 03_Dgrim_r1.3_Zelda_ztringz.txt >> 09_3975_Dgrim_e-40_Dviri_hmlgs.fasta
grep -A1 -E "lcl_0803783 " 03_Dgrim_r1.3_Zelda_ztringz.txt >> 09_3975_Dgrim_e-40_Dviri_hmlgs.fasta
grep -A1 -E "lcl_0803786 " 03_Dgrim_r1.3_Zelda_ztringz.txt >> 09_3975_Dgrim_e-40_Dviri_hmlgs.fasta
grep -A1 -E "lcl_0803795 " 03_Dgrim_r1.3_Zelda_ztringz.txt >> 09_3975_Dgrim_e-40_Dviri_hmlgs.fasta
grep -A1 -E "lcl_0803796 " 03_Dgrim_r1.3_Zelda_ztringz.txt >> 09_3975_Dgrim_e-40_Dviri_hmlgs.fasta
grep -A1 -E "lcl_0803797 " 03_Dgrim_r1.3_Zelda_ztringz.txt >> 09_3975_Dgrim_e-40_Dviri_hmlgs.fasta
grep -A1 -E "lcl_0803798 " 03_Dgrim_r1.3_Zelda_ztringz.txt >> 09_3975_Dgrim_e-40_Dviri_hmlgs.fasta
grep -A1 -E "lcl_0803799 " 03_Dgrim_r1.3_Zelda_ztringz.txt >> 09_3975_Dgrim_e-40_Dviri_hmlgs.fasta
grep -A1 -E "lcl_0803800 " 03_Dgrim_r1.3_Zelda_ztringz.txt >> 09_3975_Dgrim_e-40_Dviri_hmlgs.fasta
grep -A1 -E "lcl_0803802 " 03_Dgrim_r1.3_Zelda_ztringz.txt >> 09_3975_Dgrim_e-40_Dviri_hmlgs.fasta
grep -A1 -E "lcl_0803803 " 03_Dgrim_r1.3_Zelda_ztringz.txt >> 09_3975_Dgrim_e-40_Dviri_hmlgs.fasta
grep -A1 -E "lcl_0803804 " 03_Dgrim_r1.3_Zelda_ztringz.txt >> 09_3975_Dgrim_e-40_Dviri_hmlgs.fasta
grep -A1 -E "lcl_0803806 " 03_Dgrim_r1.3_Zelda_ztringz.txt >> 09_3975_Dgrim_e-40_Dviri_hmlgs.fasta
grep -A1 -E "lcl_0803811 " 03_Dgrim_r1.3_Zelda_ztringz.txt >> 09_3975_Dgrim_e-40_Dviri_hmlgs.fasta
grep -A1 -E "lcl_0803812 " 03_Dgrim_r1.3_Zelda_ztringz.txt >> 09_3975_Dgrim_e-40_Dviri_hmlgs.fasta
grep -A1 -E "lcl_0803813 " 03_Dgrim_r1.3_Zelda_ztringz.txt >> 09_3975_Dgrim_e-40_Dviri_hmlgs.fasta
grep -A1 -E "lcl_0803819 " 03_Dgrim_r1.3_Zelda_ztringz.txt >> 09_3975_Dgrim_e-40_Dviri_hmlgs.fasta
grep -A1 -E "lcl_0803820 " 03_Dgrim_r1.3_Zelda_ztringz.txt >> 09_3975_Dgrim_e-40_Dviri_hmlgs.fasta
grep -A1 -E "lcl_0803823 " 03_Dgrim_r1.3_Zelda_ztringz.txt >> 09_3975_Dgrim_e-40_Dviri_hmlgs.fasta
grep -A1 -E "lcl_0803836 " 03_Dgrim_r1.3_Zelda_ztringz.txt >> 09_3975_Dgrim_e-40_Dviri_hmlgs.fasta
grep -A1 -E "lcl_0803837 " 03_Dgrim_r1.3_Zelda_ztringz.txt >> 09_3975_Dgrim_e-40_Dviri_hmlgs.fasta
grep -A1 -E "lcl_0803840 " 03_Dgrim_r1.3_Zelda_ztringz.txt >> 09_3975_Dgrim_e-40_Dviri_hmlgs.fasta
grep -A1 -E "lcl_0803841 " 03_Dgrim_r1.3_Zelda_ztringz.txt >> 09_3975_Dgrim_e-40_Dviri_hmlgs.fasta
grep -A1 -E "lcl_0803846 " 03_Dgrim_r1.3_Zelda_ztringz.txt >> 09_3975_Dgrim_e-40_Dviri_hmlgs.fasta
grep -A1 -E "lcl_0803847 " 03_Dgrim_r1.3_Zelda_ztringz.txt >> 09_3975_Dgrim_e-40_Dviri_hmlgs.fasta
grep -A1 -E "lcl_0803852 " 03_Dgrim_r1.3_Zelda_ztringz.txt >> 09_3975_Dgrim_e-40_Dviri_hmlgs.fasta
grep -A1 -E "lcl_0803853 " 03_Dgrim_r1.3_Zelda_ztringz.txt >> 09_3975_Dgrim_e-40_Dviri_hmlgs.fasta
grep -A1 -E "lcl_0803854 " 03_Dgrim_r1.3_Zelda_ztringz.txt >> 09_3975_Dgrim_e-40_Dviri_hmlgs.fasta
grep -A1 -E "lcl_0803855 " 03_Dgrim_r1.3_Zelda_ztringz.txt >> 09_3975_Dgrim_e-40_Dviri_hmlgs.fasta
grep -A1 -E "lcl_0803857 " 03_Dgrim_r1.3_Zelda_ztringz.txt >> 09_3975_Dgrim_e-40_Dviri_hmlgs.fasta
grep -A1 -E "lcl_0803858 " 03_Dgrim_r1.3_Zelda_ztringz.txt >> 09_3975_Dgrim_e-40_Dviri_hmlgs.fasta
grep -A1 -E "lcl_0803865 " 03_Dgrim_r1.3_Zelda_ztringz.txt >> 09_3975_Dgrim_e-40_Dviri_hmlgs.fasta
grep -A1 -E "lcl_0803866 " 03_Dgrim_r1.3_Zelda_ztringz.txt >> 09_3975_Dgrim_e-40_Dviri_hmlgs.fasta
grep -A1 -E "lcl_0803867 " 03_Dgrim_r1.3_Zelda_ztringz.txt >> 09_3975_Dgrim_e-40_Dviri_hmlgs.fasta
grep -A1 -E "lcl_0803868 " 03_Dgrim_r1.3_Zelda_ztringz.txt >> 09_3975_Dgrim_e-40_Dviri_hmlgs.fasta
grep -A1 -E "lcl_0803869 " 03_Dgrim_r1.3_Zelda_ztringz.txt >> 09_3975_Dgrim_e-40_Dviri_hmlgs.fasta
grep -A1 -E "lcl_0803870 " 03_Dgrim_r1.3_Zelda_ztringz.txt >> 09_3975_Dgrim_e-40_Dviri_hmlgs.fasta
grep -A1 -E "lcl_0803871 " 03_Dgrim_r1.3_Zelda_ztringz.txt >> 09_3975_Dgrim_e-40_Dviri_hmlgs.fasta
grep -A1 -E "lcl_0803872 " 03_Dgrim_r1.3_Zelda_ztringz.txt >> 09_3975_Dgrim_e-40_Dviri_hmlgs.fasta
grep -A1 -E "lcl_0803873 " 03_Dgrim_r1.3_Zelda_ztringz.txt >> 09_3975_Dgrim_e-40_Dviri_hmlgs.fasta
grep -A1 -E "lcl_0803874 " 03_Dgrim_r1.3_Zelda_ztringz.txt >> 09_3975_Dgrim_e-40_Dviri_hmlgs.fasta
grep -A1 -E "lcl_0803875 " 03_Dgrim_r1.3_Zelda_ztringz.txt >> 09_3975_Dgrim_e-40_Dviri_hmlgs.fasta
grep -A1 -E "lcl_0803876 " 03_Dgrim_r1.3_Zelda_ztringz.txt >> 09_3975_Dgrim_e-40_Dviri_hmlgs.fasta
grep -A1 -E "lcl_0803882 " 03_Dgrim_r1.3_Zelda_ztringz.txt >> 09_3975_Dgrim_e-40_Dviri_hmlgs.fasta
grep -A1 -E "lcl_0803883 " 03_Dgrim_r1.3_Zelda_ztringz.txt >> 09_3975_Dgrim_e-40_Dviri_hmlgs.fasta
grep -A1 -E "lcl_0803884 " 03_Dgrim_r1.3_Zelda_ztringz.txt >> 09_3975_Dgrim_e-40_Dviri_hmlgs.fasta
grep -A1 -E "lcl_0803888 " 03_Dgrim_r1.3_Zelda_ztringz.txt >> 09_3975_Dgrim_e-40_Dviri_hmlgs.fasta
grep -A1 -E "lcl_0803889 " 03_Dgrim_r1.3_Zelda_ztringz.txt >> 09_3975_Dgrim_e-40_Dviri_hmlgs.fasta
grep -A1 -E "lcl_0803890 " 03_Dgrim_r1.3_Zelda_ztringz.txt >> 09_3975_Dgrim_e-40_Dviri_hmlgs.fasta
grep -A1 -E "lcl_0803891 " 03_Dgrim_r1.3_Zelda_ztringz.txt >> 09_3975_Dgrim_e-40_Dviri_hmlgs.fasta
grep -A1 -E "lcl_0803892 " 03_Dgrim_r1.3_Zelda_ztringz.txt >> 09_3975_Dgrim_e-40_Dviri_hmlgs.fasta
grep -A1 -E "lcl_0803895 " 03_Dgrim_r1.3_Zelda_ztringz.txt >> 09_3975_Dgrim_e-40_Dviri_hmlgs.fasta
grep -A1 -E "lcl_0803898 " 03_Dgrim_r1.3_Zelda_ztringz.txt >> 09_3975_Dgrim_e-40_Dviri_hmlgs.fasta
grep -A1 -E "lcl_0803900 " 03_Dgrim_r1.3_Zelda_ztringz.txt >> 09_3975_Dgrim_e-40_Dviri_hmlgs.fasta
grep -A1 -E "lcl_0803901 " 03_Dgrim_r1.3_Zelda_ztringz.txt >> 09_3975_Dgrim_e-40_Dviri_hmlgs.fasta
grep -A1 -E "lcl_0803907 " 03_Dgrim_r1.3_Zelda_ztringz.txt >> 09_3975_Dgrim_e-40_Dviri_hmlgs.fasta
grep -A1 -E "lcl_0803914 " 03_Dgrim_r1.3_Zelda_ztringz.txt >> 09_3975_Dgrim_e-40_Dviri_hmlgs.fasta
grep -A1 -E "lcl_0803915 " 03_Dgrim_r1.3_Zelda_ztringz.txt >> 09_3975_Dgrim_e-40_Dviri_hmlgs.fasta
grep -A1 -E "lcl_0803919 " 03_Dgrim_r1.3_Zelda_ztringz.txt >> 09_3975_Dgrim_e-40_Dviri_hmlgs.fasta
grep -A1 -E "lcl_0803929 " 03_Dgrim_r1.3_Zelda_ztringz.txt >> 09_3975_Dgrim_e-40_Dviri_hmlgs.fasta
grep -A1 -E "lcl_0803934 " 03_Dgrim_r1.3_Zelda_ztringz.txt >> 09_3975_Dgrim_e-40_Dviri_hmlgs.fasta
grep -A1 -E "lcl_0803936 " 03_Dgrim_r1.3_Zelda_ztringz.txt >> 09_3975_Dgrim_e-40_Dviri_hmlgs.fasta
grep -A1 -E "lcl_0803939 " 03_Dgrim_r1.3_Zelda_ztringz.txt >> 09_3975_Dgrim_e-40_Dviri_hmlgs.fasta
grep -A1 -E "lcl_0803940 " 03_Dgrim_r1.3_Zelda_ztringz.txt >> 09_3975_Dgrim_e-40_Dviri_hmlgs.fasta
grep -A1 -E "lcl_0803941 " 03_Dgrim_r1.3_Zelda_ztringz.txt >> 09_3975_Dgrim_e-40_Dviri_hmlgs.fasta
grep -A1 -E "lcl_0803945 " 03_Dgrim_r1.3_Zelda_ztringz.txt >> 09_3975_Dgrim_e-40_Dviri_hmlgs.fasta
grep -A1 -E "lcl_0803947 " 03_Dgrim_r1.3_Zelda_ztringz.txt >> 09_3975_Dgrim_e-40_Dviri_hmlgs.fasta
grep -A1 -E "lcl_0803949 " 03_Dgrim_r1.3_Zelda_ztringz.txt >> 09_3975_Dgrim_e-40_Dviri_hmlgs.fasta
grep -A1 -E "lcl_0803950 " 03_Dgrim_r1.3_Zelda_ztringz.txt >> 09_3975_Dgrim_e-40_Dviri_hmlgs.fasta
grep -A1 -E "lcl_0803952 " 03_Dgrim_r1.3_Zelda_ztringz.txt >> 09_3975_Dgrim_e-40_Dviri_hmlgs.fasta
grep -A1 -E "lcl_0803955 " 03_Dgrim_r1.3_Zelda_ztringz.txt >> 09_3975_Dgrim_e-40_Dviri_hmlgs.fasta
grep -A1 -E "lcl_0803956 " 03_Dgrim_r1.3_Zelda_ztringz.txt >> 09_3975_Dgrim_e-40_Dviri_hmlgs.fasta
grep -A1 -E "lcl_0803961 " 03_Dgrim_r1.3_Zelda_ztringz.txt >> 09_3975_Dgrim_e-40_Dviri_hmlgs.fasta
grep -A1 -E "lcl_0803966 " 03_Dgrim_r1.3_Zelda_ztringz.txt >> 09_3975_Dgrim_e-40_Dviri_hmlgs.fasta
grep -A1 -E "lcl_0803968 " 03_Dgrim_r1.3_Zelda_ztringz.txt >> 09_3975_Dgrim_e-40_Dviri_hmlgs.fasta
grep -A1 -E "lcl_0803970 " 03_Dgrim_r1.3_Zelda_ztringz.txt >> 09_3975_Dgrim_e-40_Dviri_hmlgs.fasta
grep -A1 -E "lcl_0803971 " 03_Dgrim_r1.3_Zelda_ztringz.txt >> 09_3975_Dgrim_e-40_Dviri_hmlgs.fasta
grep -A1 -E "lcl_0803973 " 03_Dgrim_r1.3_Zelda_ztringz.txt >> 09_3975_Dgrim_e-40_Dviri_hmlgs.fasta
grep -A1 -E "lcl_0803974 " 03_Dgrim_r1.3_Zelda_ztringz.txt >> 09_3975_Dgrim_e-40_Dviri_hmlgs.fasta
grep -A1 -E "lcl_0803975 " 03_Dgrim_r1.3_Zelda_ztringz.txt >> 09_3975_Dgrim_e-40_Dviri_hmlgs.fasta
grep -A1 -E "lcl_0803976 " 03_Dgrim_r1.3_Zelda_ztringz.txt >> 09_3975_Dgrim_e-40_Dviri_hmlgs.fasta
grep -A1 -E "lcl_0803977 " 03_Dgrim_r1.3_Zelda_ztringz.txt >> 09_3975_Dgrim_e-40_Dviri_hmlgs.fasta
grep -A1 -E "lcl_0803981 " 03_Dgrim_r1.3_Zelda_ztringz.txt >> 09_3975_Dgrim_e-40_Dviri_hmlgs.fasta
grep -A1 -E "lcl_0803983 " 03_Dgrim_r1.3_Zelda_ztringz.txt >> 09_3975_Dgrim_e-40_Dviri_hmlgs.fasta
grep -A1 -E "lcl_0803988 " 03_Dgrim_r1.3_Zelda_ztringz.txt >> 09_3975_Dgrim_e-40_Dviri_hmlgs.fasta
grep -A1 -E "lcl_0804000 " 03_Dgrim_r1.3_Zelda_ztringz.txt >> 09_3975_Dgrim_e-40_Dviri_hmlgs.fasta
grep -A1 -E "lcl_0804003 " 03_Dgrim_r1.3_Zelda_ztringz.txt >> 09_3975_Dgrim_e-40_Dviri_hmlgs.fasta
grep -A1 -E "lcl_0804010 " 03_Dgrim_r1.3_Zelda_ztringz.txt >> 09_3975_Dgrim_e-40_Dviri_hmlgs.fasta
grep -A1 -E "lcl_0804011 " 03_Dgrim_r1.3_Zelda_ztringz.txt >> 09_3975_Dgrim_e-40_Dviri_hmlgs.fasta
grep -A1 -E "lcl_0804012 " 03_Dgrim_r1.3_Zelda_ztringz.txt >> 09_3975_Dgrim_e-40_Dviri_hmlgs.fasta
grep -A1 -E "lcl_0804023 " 03_Dgrim_r1.3_Zelda_ztringz.txt >> 09_3975_Dgrim_e-40_Dviri_hmlgs.fasta
grep -A1 -E "lcl_0804024 " 03_Dgrim_r1.3_Zelda_ztringz.txt >> 09_3975_Dgrim_e-40_Dviri_hmlgs.fasta
grep -A1 -E "lcl_0804026 " 03_Dgrim_r1.3_Zelda_ztringz.txt >> 09_3975_Dgrim_e-40_Dviri_hmlgs.fasta
grep -A1 -E "lcl_0804032 " 03_Dgrim_r1.3_Zelda_ztringz.txt >> 09_3975_Dgrim_e-40_Dviri_hmlgs.fasta
grep -A1 -E "lcl_0804035 " 03_Dgrim_r1.3_Zelda_ztringz.txt >> 09_3975_Dgrim_e-40_Dviri_hmlgs.fasta
grep -A1 -E "lcl_0804036 " 03_Dgrim_r1.3_Zelda_ztringz.txt >> 09_3975_Dgrim_e-40_Dviri_hmlgs.fasta
grep -A1 -E "lcl_0804037 " 03_Dgrim_r1.3_Zelda_ztringz.txt >> 09_3975_Dgrim_e-40_Dviri_hmlgs.fasta
grep -A1 -E "lcl_0804042 " 03_Dgrim_r1.3_Zelda_ztringz.txt >> 09_3975_Dgrim_e-40_Dviri_hmlgs.fasta
grep -A1 -E "lcl_0804044 " 03_Dgrim_r1.3_Zelda_ztringz.txt >> 09_3975_Dgrim_e-40_Dviri_hmlgs.fasta
grep -A1 -E "lcl_0804047 " 03_Dgrim_r1.3_Zelda_ztringz.txt >> 09_3975_Dgrim_e-40_Dviri_hmlgs.fasta
grep -A1 -E "lcl_0804049 " 03_Dgrim_r1.3_Zelda_ztringz.txt >> 09_3975_Dgrim_e-40_Dviri_hmlgs.fasta
grep -A1 -E "lcl_0804052 " 03_Dgrim_r1.3_Zelda_ztringz.txt >> 09_3975_Dgrim_e-40_Dviri_hmlgs.fasta
grep -A1 -E "lcl_0804053 " 03_Dgrim_r1.3_Zelda_ztringz.txt >> 09_3975_Dgrim_e-40_Dviri_hmlgs.fasta
grep -A1 -E "lcl_0804056 " 03_Dgrim_r1.3_Zelda_ztringz.txt >> 09_3975_Dgrim_e-40_Dviri_hmlgs.fasta
grep -A1 -E "lcl_0804057 " 03_Dgrim_r1.3_Zelda_ztringz.txt >> 09_3975_Dgrim_e-40_Dviri_hmlgs.fasta
grep -A1 -E "lcl_0804058 " 03_Dgrim_r1.3_Zelda_ztringz.txt >> 09_3975_Dgrim_e-40_Dviri_hmlgs.fasta
grep -A1 -E "lcl_0804059 " 03_Dgrim_r1.3_Zelda_ztringz.txt >> 09_3975_Dgrim_e-40_Dviri_hmlgs.fasta
grep -A1 -E "lcl_0804060 " 03_Dgrim_r1.3_Zelda_ztringz.txt >> 09_3975_Dgrim_e-40_Dviri_hmlgs.fasta
grep -A1 -E "lcl_0804062 " 03_Dgrim_r1.3_Zelda_ztringz.txt >> 09_3975_Dgrim_e-40_Dviri_hmlgs.fasta
grep -A1 -E "lcl_0804066 " 03_Dgrim_r1.3_Zelda_ztringz.txt >> 09_3975_Dgrim_e-40_Dviri_hmlgs.fasta
grep -A1 -E "lcl_0804072 " 03_Dgrim_r1.3_Zelda_ztringz.txt >> 09_3975_Dgrim_e-40_Dviri_hmlgs.fasta
grep -A1 -E "lcl_0804073 " 03_Dgrim_r1.3_Zelda_ztringz.txt >> 09_3975_Dgrim_e-40_Dviri_hmlgs.fasta
grep -A1 -E "lcl_0804078 " 03_Dgrim_r1.3_Zelda_ztringz.txt >> 09_3975_Dgrim_e-40_Dviri_hmlgs.fasta
grep -A1 -E "lcl_0804080 " 03_Dgrim_r1.3_Zelda_ztringz.txt >> 09_3975_Dgrim_e-40_Dviri_hmlgs.fasta
grep -A1 -E "lcl_0804081 " 03_Dgrim_r1.3_Zelda_ztringz.txt >> 09_3975_Dgrim_e-40_Dviri_hmlgs.fasta
grep -A1 -E "lcl_0804086 " 03_Dgrim_r1.3_Zelda_ztringz.txt >> 09_3975_Dgrim_e-40_Dviri_hmlgs.fasta
grep -A1 -E "lcl_0804087 " 03_Dgrim_r1.3_Zelda_ztringz.txt >> 09_3975_Dgrim_e-40_Dviri_hmlgs.fasta
grep -A1 -E "lcl_0804090 " 03_Dgrim_r1.3_Zelda_ztringz.txt >> 09_3975_Dgrim_e-40_Dviri_hmlgs.fasta
grep -A1 -E "lcl_0804091 " 03_Dgrim_r1.3_Zelda_ztringz.txt >> 09_3975_Dgrim_e-40_Dviri_hmlgs.fasta
grep -A1 -E "lcl_0804092 " 03_Dgrim_r1.3_Zelda_ztringz.txt >> 09_3975_Dgrim_e-40_Dviri_hmlgs.fasta
grep -A1 -E "lcl_0804093 " 03_Dgrim_r1.3_Zelda_ztringz.txt >> 09_3975_Dgrim_e-40_Dviri_hmlgs.fasta
grep -A1 -E "lcl_0804097 " 03_Dgrim_r1.3_Zelda_ztringz.txt >> 09_3975_Dgrim_e-40_Dviri_hmlgs.fasta
grep -A1 -E "lcl_0804100 " 03_Dgrim_r1.3_Zelda_ztringz.txt >> 09_3975_Dgrim_e-40_Dviri_hmlgs.fasta
grep -A1 -E "lcl_0804103 " 03_Dgrim_r1.3_Zelda_ztringz.txt >> 09_3975_Dgrim_e-40_Dviri_hmlgs.fasta
grep -A1 -E "lcl_0804108 " 03_Dgrim_r1.3_Zelda_ztringz.txt >> 09_3975_Dgrim_e-40_Dviri_hmlgs.fasta
grep -A1 -E "lcl_0804113 " 03_Dgrim_r1.3_Zelda_ztringz.txt >> 09_3975_Dgrim_e-40_Dviri_hmlgs.fasta
grep -A1 -E "lcl_0804115 " 03_Dgrim_r1.3_Zelda_ztringz.txt >> 09_3975_Dgrim_e-40_Dviri_hmlgs.fasta
grep -A1 -E "lcl_0804117 " 03_Dgrim_r1.3_Zelda_ztringz.txt >> 09_3975_Dgrim_e-40_Dviri_hmlgs.fasta
grep -A1 -E "lcl_0804119 " 03_Dgrim_r1.3_Zelda_ztringz.txt >> 09_3975_Dgrim_e-40_Dviri_hmlgs.fasta
grep -A1 -E "lcl_0804136 " 03_Dgrim_r1.3_Zelda_ztringz.txt >> 09_3975_Dgrim_e-40_Dviri_hmlgs.fasta
grep -A1 -E "lcl_0804137 " 03_Dgrim_r1.3_Zelda_ztringz.txt >> 09_3975_Dgrim_e-40_Dviri_hmlgs.fasta
grep -A1 -E "lcl_0804140 " 03_Dgrim_r1.3_Zelda_ztringz.txt >> 09_3975_Dgrim_e-40_Dviri_hmlgs.fasta
grep -A1 -E "lcl_0804148 " 03_Dgrim_r1.3_Zelda_ztringz.txt >> 09_3975_Dgrim_e-40_Dviri_hmlgs.fasta
grep -A1 -E "lcl_0804152 " 03_Dgrim_r1.3_Zelda_ztringz.txt >> 09_3975_Dgrim_e-40_Dviri_hmlgs.fasta
grep -A1 -E "lcl_0804160 " 03_Dgrim_r1.3_Zelda_ztringz.txt >> 09_3975_Dgrim_e-40_Dviri_hmlgs.fasta
grep -A1 -E "lcl_0804163 " 03_Dgrim_r1.3_Zelda_ztringz.txt >> 09_3975_Dgrim_e-40_Dviri_hmlgs.fasta
grep -A1 -E "lcl_0804171 " 03_Dgrim_r1.3_Zelda_ztringz.txt >> 09_3975_Dgrim_e-40_Dviri_hmlgs.fasta
grep -A1 -E "lcl_0804177 " 03_Dgrim_r1.3_Zelda_ztringz.txt >> 09_3975_Dgrim_e-40_Dviri_hmlgs.fasta
grep -A1 -E "lcl_0804187 " 03_Dgrim_r1.3_Zelda_ztringz.txt >> 09_3975_Dgrim_e-40_Dviri_hmlgs.fasta
grep -A1 -E "lcl_0804199 " 03_Dgrim_r1.3_Zelda_ztringz.txt >> 09_3975_Dgrim_e-40_Dviri_hmlgs.fasta
grep -A1 -E "lcl_0804200 " 03_Dgrim_r1.3_Zelda_ztringz.txt >> 09_3975_Dgrim_e-40_Dviri_hmlgs.fasta
grep -A1 -E "lcl_0804202 " 03_Dgrim_r1.3_Zelda_ztringz.txt >> 09_3975_Dgrim_e-40_Dviri_hmlgs.fasta
grep -A1 -E "lcl_0804212 " 03_Dgrim_r1.3_Zelda_ztringz.txt >> 09_3975_Dgrim_e-40_Dviri_hmlgs.fasta
grep -A1 -E "lcl_0804217 " 03_Dgrim_r1.3_Zelda_ztringz.txt >> 09_3975_Dgrim_e-40_Dviri_hmlgs.fasta
grep -A1 -E "lcl_0804218 " 03_Dgrim_r1.3_Zelda_ztringz.txt >> 09_3975_Dgrim_e-40_Dviri_hmlgs.fasta
grep -A1 -E "lcl_0804222 " 03_Dgrim_r1.3_Zelda_ztringz.txt >> 09_3975_Dgrim_e-40_Dviri_hmlgs.fasta
grep -A1 -E "lcl_0804225 " 03_Dgrim_r1.3_Zelda_ztringz.txt >> 09_3975_Dgrim_e-40_Dviri_hmlgs.fasta
grep -A1 -E "lcl_0804226 " 03_Dgrim_r1.3_Zelda_ztringz.txt >> 09_3975_Dgrim_e-40_Dviri_hmlgs.fasta
grep -A1 -E "lcl_0804227 " 03_Dgrim_r1.3_Zelda_ztringz.txt >> 09_3975_Dgrim_e-40_Dviri_hmlgs.fasta
grep -A1 -E "lcl_0804235 " 03_Dgrim_r1.3_Zelda_ztringz.txt >> 09_3975_Dgrim_e-40_Dviri_hmlgs.fasta
grep -A1 -E "lcl_0804238 " 03_Dgrim_r1.3_Zelda_ztringz.txt >> 09_3975_Dgrim_e-40_Dviri_hmlgs.fasta
grep -A1 -E "lcl_0804239 " 03_Dgrim_r1.3_Zelda_ztringz.txt >> 09_3975_Dgrim_e-40_Dviri_hmlgs.fasta
grep -A1 -E "lcl_0804249 " 03_Dgrim_r1.3_Zelda_ztringz.txt >> 09_3975_Dgrim_e-40_Dviri_hmlgs.fasta
grep -A1 -E "lcl_0804258 " 03_Dgrim_r1.3_Zelda_ztringz.txt >> 09_3975_Dgrim_e-40_Dviri_hmlgs.fasta
grep -A1 -E "lcl_0804263 " 03_Dgrim_r1.3_Zelda_ztringz.txt >> 09_3975_Dgrim_e-40_Dviri_hmlgs.fasta
grep -A1 -E "lcl_0804267 " 03_Dgrim_r1.3_Zelda_ztringz.txt >> 09_3975_Dgrim_e-40_Dviri_hmlgs.fasta
grep -A1 -E "lcl_0804270 " 03_Dgrim_r1.3_Zelda_ztringz.txt >> 09_3975_Dgrim_e-40_Dviri_hmlgs.fasta
grep -A1 -E "lcl_0804276 " 03_Dgrim_r1.3_Zelda_ztringz.txt >> 09_3975_Dgrim_e-40_Dviri_hmlgs.fasta
grep -A1 -E "lcl_0804282 " 03_Dgrim_r1.3_Zelda_ztringz.txt >> 09_3975_Dgrim_e-40_Dviri_hmlgs.fasta
grep -A1 -E "lcl_0804287 " 03_Dgrim_r1.3_Zelda_ztringz.txt >> 09_3975_Dgrim_e-40_Dviri_hmlgs.fasta
grep -A1 -E "lcl_0804289 " 03_Dgrim_r1.3_Zelda_ztringz.txt >> 09_3975_Dgrim_e-40_Dviri_hmlgs.fasta
grep -A1 -E "lcl_0804292 " 03_Dgrim_r1.3_Zelda_ztringz.txt >> 09_3975_Dgrim_e-40_Dviri_hmlgs.fasta
grep -A1 -E "lcl_0804293 " 03_Dgrim_r1.3_Zelda_ztringz.txt >> 09_3975_Dgrim_e-40_Dviri_hmlgs.fasta
grep -A1 -E "lcl_0804294 " 03_Dgrim_r1.3_Zelda_ztringz.txt >> 09_3975_Dgrim_e-40_Dviri_hmlgs.fasta
grep -A1 -E "lcl_0804299 " 03_Dgrim_r1.3_Zelda_ztringz.txt >> 09_3975_Dgrim_e-40_Dviri_hmlgs.fasta
grep -A1 -E "lcl_0804302 " 03_Dgrim_r1.3_Zelda_ztringz.txt >> 09_3975_Dgrim_e-40_Dviri_hmlgs.fasta
grep -A1 -E "lcl_0804303 " 03_Dgrim_r1.3_Zelda_ztringz.txt >> 09_3975_Dgrim_e-40_Dviri_hmlgs.fasta
grep -A1 -E "lcl_0804304 " 03_Dgrim_r1.3_Zelda_ztringz.txt >> 09_3975_Dgrim_e-40_Dviri_hmlgs.fasta
grep -A1 -E "lcl_0804305 " 03_Dgrim_r1.3_Zelda_ztringz.txt >> 09_3975_Dgrim_e-40_Dviri_hmlgs.fasta
grep -A1 -E "lcl_0804309 " 03_Dgrim_r1.3_Zelda_ztringz.txt >> 09_3975_Dgrim_e-40_Dviri_hmlgs.fasta
grep -A1 -E "lcl_0804312 " 03_Dgrim_r1.3_Zelda_ztringz.txt >> 09_3975_Dgrim_e-40_Dviri_hmlgs.fasta
grep -A1 -E "lcl_0804322 " 03_Dgrim_r1.3_Zelda_ztringz.txt >> 09_3975_Dgrim_e-40_Dviri_hmlgs.fasta
grep -A1 -E "lcl_0804330 " 03_Dgrim_r1.3_Zelda_ztringz.txt >> 09_3975_Dgrim_e-40_Dviri_hmlgs.fasta
grep -A1 -E "lcl_0804331 " 03_Dgrim_r1.3_Zelda_ztringz.txt >> 09_3975_Dgrim_e-40_Dviri_hmlgs.fasta
grep -A1 -E "lcl_0804340 " 03_Dgrim_r1.3_Zelda_ztringz.txt >> 09_3975_Dgrim_e-40_Dviri_hmlgs.fasta
grep -A1 -E "lcl_0804341 " 03_Dgrim_r1.3_Zelda_ztringz.txt >> 09_3975_Dgrim_e-40_Dviri_hmlgs.fasta
grep -A1 -E "lcl_0804345 " 03_Dgrim_r1.3_Zelda_ztringz.txt >> 09_3975_Dgrim_e-40_Dviri_hmlgs.fasta
grep -A1 -E "lcl_0804351 " 03_Dgrim_r1.3_Zelda_ztringz.txt >> 09_3975_Dgrim_e-40_Dviri_hmlgs.fasta
grep -A1 -E "lcl_0804359 " 03_Dgrim_r1.3_Zelda_ztringz.txt >> 09_3975_Dgrim_e-40_Dviri_hmlgs.fasta
grep -A1 -E "lcl_0804361 " 03_Dgrim_r1.3_Zelda_ztringz.txt >> 09_3975_Dgrim_e-40_Dviri_hmlgs.fasta
grep -A1 -E "lcl_0804363 " 03_Dgrim_r1.3_Zelda_ztringz.txt >> 09_3975_Dgrim_e-40_Dviri_hmlgs.fasta
grep -A1 -E "lcl_0804366 " 03_Dgrim_r1.3_Zelda_ztringz.txt >> 09_3975_Dgrim_e-40_Dviri_hmlgs.fasta
grep -A1 -E "lcl_0804367 " 03_Dgrim_r1.3_Zelda_ztringz.txt >> 09_3975_Dgrim_e-40_Dviri_hmlgs.fasta
grep -A1 -E "lcl_0804373 " 03_Dgrim_r1.3_Zelda_ztringz.txt >> 09_3975_Dgrim_e-40_Dviri_hmlgs.fasta
grep -A1 -E "lcl_0804374 " 03_Dgrim_r1.3_Zelda_ztringz.txt >> 09_3975_Dgrim_e-40_Dviri_hmlgs.fasta
grep -A1 -E "lcl_0804376 " 03_Dgrim_r1.3_Zelda_ztringz.txt >> 09_3975_Dgrim_e-40_Dviri_hmlgs.fasta
grep -A1 -E "lcl_0804379 " 03_Dgrim_r1.3_Zelda_ztringz.txt >> 09_3975_Dgrim_e-40_Dviri_hmlgs.fasta
grep -A1 -E "lcl_0804380 " 03_Dgrim_r1.3_Zelda_ztringz.txt >> 09_3975_Dgrim_e-40_Dviri_hmlgs.fasta
grep -A1 -E "lcl_0804381 " 03_Dgrim_r1.3_Zelda_ztringz.txt >> 09_3975_Dgrim_e-40_Dviri_hmlgs.fasta
grep -A1 -E "lcl_0804385 " 03_Dgrim_r1.3_Zelda_ztringz.txt >> 09_3975_Dgrim_e-40_Dviri_hmlgs.fasta
grep -A1 -E "lcl_0804386 " 03_Dgrim_r1.3_Zelda_ztringz.txt >> 09_3975_Dgrim_e-40_Dviri_hmlgs.fasta
grep -A1 -E "lcl_0804395 " 03_Dgrim_r1.3_Zelda_ztringz.txt >> 09_3975_Dgrim_e-40_Dviri_hmlgs.fasta
grep -A1 -E "lcl_0804403 " 03_Dgrim_r1.3_Zelda_ztringz.txt >> 09_3975_Dgrim_e-40_Dviri_hmlgs.fasta
grep -A1 -E "lcl_0804410 " 03_Dgrim_r1.3_Zelda_ztringz.txt >> 09_3975_Dgrim_e-40_Dviri_hmlgs.fasta
grep -A1 -E "lcl_0804412 " 03_Dgrim_r1.3_Zelda_ztringz.txt >> 09_3975_Dgrim_e-40_Dviri_hmlgs.fasta
grep -A1 -E "lcl_0804428 " 03_Dgrim_r1.3_Zelda_ztringz.txt >> 09_3975_Dgrim_e-40_Dviri_hmlgs.fasta
grep -A1 -E "lcl_0804429 " 03_Dgrim_r1.3_Zelda_ztringz.txt >> 09_3975_Dgrim_e-40_Dviri_hmlgs.fasta
grep -A1 -E "lcl_0804431 " 03_Dgrim_r1.3_Zelda_ztringz.txt >> 09_3975_Dgrim_e-40_Dviri_hmlgs.fasta
grep -A1 -E "lcl_0804433 " 03_Dgrim_r1.3_Zelda_ztringz.txt >> 09_3975_Dgrim_e-40_Dviri_hmlgs.fasta
grep -A1 -E "lcl_0804434 " 03_Dgrim_r1.3_Zelda_ztringz.txt >> 09_3975_Dgrim_e-40_Dviri_hmlgs.fasta
grep -A1 -E "lcl_0804438 " 03_Dgrim_r1.3_Zelda_ztringz.txt >> 09_3975_Dgrim_e-40_Dviri_hmlgs.fasta
grep -A1 -E "lcl_0804444 " 03_Dgrim_r1.3_Zelda_ztringz.txt >> 09_3975_Dgrim_e-40_Dviri_hmlgs.fasta
grep -A1 -E "lcl_0804448 " 03_Dgrim_r1.3_Zelda_ztringz.txt >> 09_3975_Dgrim_e-40_Dviri_hmlgs.fasta
grep -A1 -E "lcl_0804451 " 03_Dgrim_r1.3_Zelda_ztringz.txt >> 09_3975_Dgrim_e-40_Dviri_hmlgs.fasta
grep -A1 -E "lcl_0804452 " 03_Dgrim_r1.3_Zelda_ztringz.txt >> 09_3975_Dgrim_e-40_Dviri_hmlgs.fasta
grep -A1 -E "lcl_0804455 " 03_Dgrim_r1.3_Zelda_ztringz.txt >> 09_3975_Dgrim_e-40_Dviri_hmlgs.fasta
grep -A1 -E "lcl_0804456 " 03_Dgrim_r1.3_Zelda_ztringz.txt >> 09_3975_Dgrim_e-40_Dviri_hmlgs.fasta
grep -A1 -E "lcl_0804463 " 03_Dgrim_r1.3_Zelda_ztringz.txt >> 09_3975_Dgrim_e-40_Dviri_hmlgs.fasta
grep -A1 -E "lcl_0804467 " 03_Dgrim_r1.3_Zelda_ztringz.txt >> 09_3975_Dgrim_e-40_Dviri_hmlgs.fasta
grep -A1 -E "lcl_0804468 " 03_Dgrim_r1.3_Zelda_ztringz.txt >> 09_3975_Dgrim_e-40_Dviri_hmlgs.fasta
grep -A1 -E "lcl_0804469 " 03_Dgrim_r1.3_Zelda_ztringz.txt >> 09_3975_Dgrim_e-40_Dviri_hmlgs.fasta
grep -A1 -E "lcl_0804480 " 03_Dgrim_r1.3_Zelda_ztringz.txt >> 09_3975_Dgrim_e-40_Dviri_hmlgs.fasta
grep -A1 -E "lcl_0804481 " 03_Dgrim_r1.3_Zelda_ztringz.txt >> 09_3975_Dgrim_e-40_Dviri_hmlgs.fasta
grep -A1 -E "lcl_0804483 " 03_Dgrim_r1.3_Zelda_ztringz.txt >> 09_3975_Dgrim_e-40_Dviri_hmlgs.fasta
grep -A1 -E "lcl_0804490 " 03_Dgrim_r1.3_Zelda_ztringz.txt >> 09_3975_Dgrim_e-40_Dviri_hmlgs.fasta
grep -A1 -E "lcl_0804497 " 03_Dgrim_r1.3_Zelda_ztringz.txt >> 09_3975_Dgrim_e-40_Dviri_hmlgs.fasta
grep -A1 -E "lcl_0804498 " 03_Dgrim_r1.3_Zelda_ztringz.txt >> 09_3975_Dgrim_e-40_Dviri_hmlgs.fasta
grep -A1 -E "lcl_0804502 " 03_Dgrim_r1.3_Zelda_ztringz.txt >> 09_3975_Dgrim_e-40_Dviri_hmlgs.fasta
grep -A1 -E "lcl_0804503 " 03_Dgrim_r1.3_Zelda_ztringz.txt >> 09_3975_Dgrim_e-40_Dviri_hmlgs.fasta
grep -A1 -E "lcl_0804505 " 03_Dgrim_r1.3_Zelda_ztringz.txt >> 09_3975_Dgrim_e-40_Dviri_hmlgs.fasta
grep -A1 -E "lcl_0804515 " 03_Dgrim_r1.3_Zelda_ztringz.txt >> 09_3975_Dgrim_e-40_Dviri_hmlgs.fasta
grep -A1 -E "lcl_0804517 " 03_Dgrim_r1.3_Zelda_ztringz.txt >> 09_3975_Dgrim_e-40_Dviri_hmlgs.fasta
grep -A1 -E "lcl_0804520 " 03_Dgrim_r1.3_Zelda_ztringz.txt >> 09_3975_Dgrim_e-40_Dviri_hmlgs.fasta
grep -A1 -E "lcl_0804522 " 03_Dgrim_r1.3_Zelda_ztringz.txt >> 09_3975_Dgrim_e-40_Dviri_hmlgs.fasta
grep -A1 -E "lcl_0804523 " 03_Dgrim_r1.3_Zelda_ztringz.txt >> 09_3975_Dgrim_e-40_Dviri_hmlgs.fasta
grep -A1 -E "lcl_0804525 " 03_Dgrim_r1.3_Zelda_ztringz.txt >> 09_3975_Dgrim_e-40_Dviri_hmlgs.fasta
grep -A1 -E "lcl_0804527 " 03_Dgrim_r1.3_Zelda_ztringz.txt >> 09_3975_Dgrim_e-40_Dviri_hmlgs.fasta
grep -A1 -E "lcl_0804528 " 03_Dgrim_r1.3_Zelda_ztringz.txt >> 09_3975_Dgrim_e-40_Dviri_hmlgs.fasta
grep -A1 -E "lcl_0804532 " 03_Dgrim_r1.3_Zelda_ztringz.txt >> 09_3975_Dgrim_e-40_Dviri_hmlgs.fasta
grep -A1 -E "lcl_0804533 " 03_Dgrim_r1.3_Zelda_ztringz.txt >> 09_3975_Dgrim_e-40_Dviri_hmlgs.fasta
grep -A1 -E "lcl_0804536 " 03_Dgrim_r1.3_Zelda_ztringz.txt >> 09_3975_Dgrim_e-40_Dviri_hmlgs.fasta
grep -A1 -E "lcl_0804537 " 03_Dgrim_r1.3_Zelda_ztringz.txt >> 09_3975_Dgrim_e-40_Dviri_hmlgs.fasta
grep -A1 -E "lcl_0804538 " 03_Dgrim_r1.3_Zelda_ztringz.txt >> 09_3975_Dgrim_e-40_Dviri_hmlgs.fasta
grep -A1 -E "lcl_0804542 " 03_Dgrim_r1.3_Zelda_ztringz.txt >> 09_3975_Dgrim_e-40_Dviri_hmlgs.fasta
grep -A1 -E "lcl_0804543 " 03_Dgrim_r1.3_Zelda_ztringz.txt >> 09_3975_Dgrim_e-40_Dviri_hmlgs.fasta
grep -A1 -E "lcl_0804553 " 03_Dgrim_r1.3_Zelda_ztringz.txt >> 09_3975_Dgrim_e-40_Dviri_hmlgs.fasta
grep -A1 -E "lcl_0804556 " 03_Dgrim_r1.3_Zelda_ztringz.txt >> 09_3975_Dgrim_e-40_Dviri_hmlgs.fasta
grep -A1 -E "lcl_0804562 " 03_Dgrim_r1.3_Zelda_ztringz.txt >> 09_3975_Dgrim_e-40_Dviri_hmlgs.fasta
grep -A1 -E "lcl_0804565 " 03_Dgrim_r1.3_Zelda_ztringz.txt >> 09_3975_Dgrim_e-40_Dviri_hmlgs.fasta
grep -A1 -E "lcl_0804566 " 03_Dgrim_r1.3_Zelda_ztringz.txt >> 09_3975_Dgrim_e-40_Dviri_hmlgs.fasta
grep -A1 -E "lcl_0804569 " 03_Dgrim_r1.3_Zelda_ztringz.txt >> 09_3975_Dgrim_e-40_Dviri_hmlgs.fasta
grep -A1 -E "lcl_0804570 " 03_Dgrim_r1.3_Zelda_ztringz.txt >> 09_3975_Dgrim_e-40_Dviri_hmlgs.fasta
grep -A1 -E "lcl_0804576 " 03_Dgrim_r1.3_Zelda_ztringz.txt >> 09_3975_Dgrim_e-40_Dviri_hmlgs.fasta
grep -A1 -E "lcl_0804580 " 03_Dgrim_r1.3_Zelda_ztringz.txt >> 09_3975_Dgrim_e-40_Dviri_hmlgs.fasta
grep -A1 -E "lcl_0804581 " 03_Dgrim_r1.3_Zelda_ztringz.txt >> 09_3975_Dgrim_e-40_Dviri_hmlgs.fasta
grep -A1 -E "lcl_0804582 " 03_Dgrim_r1.3_Zelda_ztringz.txt >> 09_3975_Dgrim_e-40_Dviri_hmlgs.fasta
grep -A1 -E "lcl_0804584 " 03_Dgrim_r1.3_Zelda_ztringz.txt >> 09_3975_Dgrim_e-40_Dviri_hmlgs.fasta
grep -A1 -E "lcl_0804593 " 03_Dgrim_r1.3_Zelda_ztringz.txt >> 09_3975_Dgrim_e-40_Dviri_hmlgs.fasta
grep -A1 -E "lcl_0804596 " 03_Dgrim_r1.3_Zelda_ztringz.txt >> 09_3975_Dgrim_e-40_Dviri_hmlgs.fasta
grep -A1 -E "lcl_0804599 " 03_Dgrim_r1.3_Zelda_ztringz.txt >> 09_3975_Dgrim_e-40_Dviri_hmlgs.fasta
grep -A1 -E "lcl_0804600 " 03_Dgrim_r1.3_Zelda_ztringz.txt >> 09_3975_Dgrim_e-40_Dviri_hmlgs.fasta
grep -A1 -E "lcl_0804601 " 03_Dgrim_r1.3_Zelda_ztringz.txt >> 09_3975_Dgrim_e-40_Dviri_hmlgs.fasta
grep -A1 -E "lcl_0804602 " 03_Dgrim_r1.3_Zelda_ztringz.txt >> 09_3975_Dgrim_e-40_Dviri_hmlgs.fasta
grep -A1 -E "lcl_0804604 " 03_Dgrim_r1.3_Zelda_ztringz.txt >> 09_3975_Dgrim_e-40_Dviri_hmlgs.fasta
grep -A1 -E "lcl_0804606 " 03_Dgrim_r1.3_Zelda_ztringz.txt >> 09_3975_Dgrim_e-40_Dviri_hmlgs.fasta
grep -A1 -E "lcl_0804607 " 03_Dgrim_r1.3_Zelda_ztringz.txt >> 09_3975_Dgrim_e-40_Dviri_hmlgs.fasta
grep -A1 -E "lcl_0804609 " 03_Dgrim_r1.3_Zelda_ztringz.txt >> 09_3975_Dgrim_e-40_Dviri_hmlgs.fasta
grep -A1 -E "lcl_0804611 " 03_Dgrim_r1.3_Zelda_ztringz.txt >> 09_3975_Dgrim_e-40_Dviri_hmlgs.fasta
grep -A1 -E "lcl_0804617 " 03_Dgrim_r1.3_Zelda_ztringz.txt >> 09_3975_Dgrim_e-40_Dviri_hmlgs.fasta
grep -A1 -E "lcl_0804618 " 03_Dgrim_r1.3_Zelda_ztringz.txt >> 09_3975_Dgrim_e-40_Dviri_hmlgs.fasta
grep -A1 -E "lcl_0804626 " 03_Dgrim_r1.3_Zelda_ztringz.txt >> 09_3975_Dgrim_e-40_Dviri_hmlgs.fasta
grep -A1 -E "lcl_0804627 " 03_Dgrim_r1.3_Zelda_ztringz.txt >> 09_3975_Dgrim_e-40_Dviri_hmlgs.fasta
grep -A1 -E "lcl_0804631 " 03_Dgrim_r1.3_Zelda_ztringz.txt >> 09_3975_Dgrim_e-40_Dviri_hmlgs.fasta
grep -A1 -E "lcl_0804634 " 03_Dgrim_r1.3_Zelda_ztringz.txt >> 09_3975_Dgrim_e-40_Dviri_hmlgs.fasta
grep -A1 -E "lcl_0804639 " 03_Dgrim_r1.3_Zelda_ztringz.txt >> 09_3975_Dgrim_e-40_Dviri_hmlgs.fasta
grep -A1 -E "lcl_0804647 " 03_Dgrim_r1.3_Zelda_ztringz.txt >> 09_3975_Dgrim_e-40_Dviri_hmlgs.fasta
grep -A1 -E "lcl_0804648 " 03_Dgrim_r1.3_Zelda_ztringz.txt >> 09_3975_Dgrim_e-40_Dviri_hmlgs.fasta
grep -A1 -E "lcl_0804655 " 03_Dgrim_r1.3_Zelda_ztringz.txt >> 09_3975_Dgrim_e-40_Dviri_hmlgs.fasta
grep -A1 -E "lcl_0804656 " 03_Dgrim_r1.3_Zelda_ztringz.txt >> 09_3975_Dgrim_e-40_Dviri_hmlgs.fasta
grep -A1 -E "lcl_0804669 " 03_Dgrim_r1.3_Zelda_ztringz.txt >> 09_3975_Dgrim_e-40_Dviri_hmlgs.fasta
grep -A1 -E "lcl_0804673 " 03_Dgrim_r1.3_Zelda_ztringz.txt >> 09_3975_Dgrim_e-40_Dviri_hmlgs.fasta
grep -A1 -E "lcl_0804688 " 03_Dgrim_r1.3_Zelda_ztringz.txt >> 09_3975_Dgrim_e-40_Dviri_hmlgs.fasta
grep -A1 -E "lcl_0804693 " 03_Dgrim_r1.3_Zelda_ztringz.txt >> 09_3975_Dgrim_e-40_Dviri_hmlgs.fasta
grep -A1 -E "lcl_0804702 " 03_Dgrim_r1.3_Zelda_ztringz.txt >> 09_3975_Dgrim_e-40_Dviri_hmlgs.fasta
grep -A1 -E "lcl_0804703 " 03_Dgrim_r1.3_Zelda_ztringz.txt >> 09_3975_Dgrim_e-40_Dviri_hmlgs.fasta
grep -A1 -E "lcl_0804705 " 03_Dgrim_r1.3_Zelda_ztringz.txt >> 09_3975_Dgrim_e-40_Dviri_hmlgs.fasta
grep -A1 -E "lcl_0804709 " 03_Dgrim_r1.3_Zelda_ztringz.txt >> 09_3975_Dgrim_e-40_Dviri_hmlgs.fasta
grep -A1 -E "lcl_0804716 " 03_Dgrim_r1.3_Zelda_ztringz.txt >> 09_3975_Dgrim_e-40_Dviri_hmlgs.fasta
grep -A1 -E "lcl_0804719 " 03_Dgrim_r1.3_Zelda_ztringz.txt >> 09_3975_Dgrim_e-40_Dviri_hmlgs.fasta
grep -A1 -E "lcl_0804723 " 03_Dgrim_r1.3_Zelda_ztringz.txt >> 09_3975_Dgrim_e-40_Dviri_hmlgs.fasta
grep -A1 -E "lcl_0804726 " 03_Dgrim_r1.3_Zelda_ztringz.txt >> 09_3975_Dgrim_e-40_Dviri_hmlgs.fasta
grep -A1 -E "lcl_0804741 " 03_Dgrim_r1.3_Zelda_ztringz.txt >> 09_3975_Dgrim_e-40_Dviri_hmlgs.fasta
grep -A1 -E "lcl_0804744 " 03_Dgrim_r1.3_Zelda_ztringz.txt >> 09_3975_Dgrim_e-40_Dviri_hmlgs.fasta
grep -A1 -E "lcl_0804749 " 03_Dgrim_r1.3_Zelda_ztringz.txt >> 09_3975_Dgrim_e-40_Dviri_hmlgs.fasta
grep -A1 -E "lcl_0804752 " 03_Dgrim_r1.3_Zelda_ztringz.txt >> 09_3975_Dgrim_e-40_Dviri_hmlgs.fasta
grep -A1 -E "lcl_0804758 " 03_Dgrim_r1.3_Zelda_ztringz.txt >> 09_3975_Dgrim_e-40_Dviri_hmlgs.fasta
grep -A1 -E "lcl_0804761 " 03_Dgrim_r1.3_Zelda_ztringz.txt >> 09_3975_Dgrim_e-40_Dviri_hmlgs.fasta
grep -A1 -E "lcl_0804764 " 03_Dgrim_r1.3_Zelda_ztringz.txt >> 09_3975_Dgrim_e-40_Dviri_hmlgs.fasta
grep -A1 -E "lcl_0804772 " 03_Dgrim_r1.3_Zelda_ztringz.txt >> 09_3975_Dgrim_e-40_Dviri_hmlgs.fasta
grep -A1 -E "lcl_0804774 " 03_Dgrim_r1.3_Zelda_ztringz.txt >> 09_3975_Dgrim_e-40_Dviri_hmlgs.fasta
grep -A1 -E "lcl_0804775 " 03_Dgrim_r1.3_Zelda_ztringz.txt >> 09_3975_Dgrim_e-40_Dviri_hmlgs.fasta
grep -A1 -E "lcl_0804779 " 03_Dgrim_r1.3_Zelda_ztringz.txt >> 09_3975_Dgrim_e-40_Dviri_hmlgs.fasta
grep -A1 -E "lcl_0804781 " 03_Dgrim_r1.3_Zelda_ztringz.txt >> 09_3975_Dgrim_e-40_Dviri_hmlgs.fasta
grep -A1 -E "lcl_0804788 " 03_Dgrim_r1.3_Zelda_ztringz.txt >> 09_3975_Dgrim_e-40_Dviri_hmlgs.fasta
grep -A1 -E "lcl_0804789 " 03_Dgrim_r1.3_Zelda_ztringz.txt >> 09_3975_Dgrim_e-40_Dviri_hmlgs.fasta
grep -A1 -E "lcl_0804792 " 03_Dgrim_r1.3_Zelda_ztringz.txt >> 09_3975_Dgrim_e-40_Dviri_hmlgs.fasta
grep -A1 -E "lcl_0804793 " 03_Dgrim_r1.3_Zelda_ztringz.txt >> 09_3975_Dgrim_e-40_Dviri_hmlgs.fasta
grep -A1 -E "lcl_0804795 " 03_Dgrim_r1.3_Zelda_ztringz.txt >> 09_3975_Dgrim_e-40_Dviri_hmlgs.fasta
grep -A1 -E "lcl_0804816 " 03_Dgrim_r1.3_Zelda_ztringz.txt >> 09_3975_Dgrim_e-40_Dviri_hmlgs.fasta
grep -A1 -E "lcl_0804817 " 03_Dgrim_r1.3_Zelda_ztringz.txt >> 09_3975_Dgrim_e-40_Dviri_hmlgs.fasta
grep -A1 -E "lcl_0804820 " 03_Dgrim_r1.3_Zelda_ztringz.txt >> 09_3975_Dgrim_e-40_Dviri_hmlgs.fasta
grep -A1 -E "lcl_0804824 " 03_Dgrim_r1.3_Zelda_ztringz.txt >> 09_3975_Dgrim_e-40_Dviri_hmlgs.fasta
grep -A1 -E "lcl_0804825 " 03_Dgrim_r1.3_Zelda_ztringz.txt >> 09_3975_Dgrim_e-40_Dviri_hmlgs.fasta
grep -A1 -E "lcl_0804826 " 03_Dgrim_r1.3_Zelda_ztringz.txt >> 09_3975_Dgrim_e-40_Dviri_hmlgs.fasta
grep -A1 -E "lcl_0804827 " 03_Dgrim_r1.3_Zelda_ztringz.txt >> 09_3975_Dgrim_e-40_Dviri_hmlgs.fasta
grep -A1 -E "lcl_0804829 " 03_Dgrim_r1.3_Zelda_ztringz.txt >> 09_3975_Dgrim_e-40_Dviri_hmlgs.fasta
grep -A1 -E "lcl_0804831 " 03_Dgrim_r1.3_Zelda_ztringz.txt >> 09_3975_Dgrim_e-40_Dviri_hmlgs.fasta
grep -A1 -E "lcl_0804834 " 03_Dgrim_r1.3_Zelda_ztringz.txt >> 09_3975_Dgrim_e-40_Dviri_hmlgs.fasta
grep -A1 -E "lcl_0804839 " 03_Dgrim_r1.3_Zelda_ztringz.txt >> 09_3975_Dgrim_e-40_Dviri_hmlgs.fasta
grep -A1 -E "lcl_0804845 " 03_Dgrim_r1.3_Zelda_ztringz.txt >> 09_3975_Dgrim_e-40_Dviri_hmlgs.fasta
grep -A1 -E "lcl_0804853 " 03_Dgrim_r1.3_Zelda_ztringz.txt >> 09_3975_Dgrim_e-40_Dviri_hmlgs.fasta
grep -A1 -E "lcl_0804855 " 03_Dgrim_r1.3_Zelda_ztringz.txt >> 09_3975_Dgrim_e-40_Dviri_hmlgs.fasta
grep -A1 -E "lcl_0804857 " 03_Dgrim_r1.3_Zelda_ztringz.txt >> 09_3975_Dgrim_e-40_Dviri_hmlgs.fasta
grep -A1 -E "lcl_0804859 " 03_Dgrim_r1.3_Zelda_ztringz.txt >> 09_3975_Dgrim_e-40_Dviri_hmlgs.fasta
grep -A1 -E "lcl_0804862 " 03_Dgrim_r1.3_Zelda_ztringz.txt >> 09_3975_Dgrim_e-40_Dviri_hmlgs.fasta
grep -A1 -E "lcl_0804864 " 03_Dgrim_r1.3_Zelda_ztringz.txt >> 09_3975_Dgrim_e-40_Dviri_hmlgs.fasta
grep -A1 -E "lcl_0804865 " 03_Dgrim_r1.3_Zelda_ztringz.txt >> 09_3975_Dgrim_e-40_Dviri_hmlgs.fasta
grep -A1 -E "lcl_0804866 " 03_Dgrim_r1.3_Zelda_ztringz.txt >> 09_3975_Dgrim_e-40_Dviri_hmlgs.fasta
grep -A1 -E "lcl_0804868 " 03_Dgrim_r1.3_Zelda_ztringz.txt >> 09_3975_Dgrim_e-40_Dviri_hmlgs.fasta
grep -A1 -E "lcl_0804869 " 03_Dgrim_r1.3_Zelda_ztringz.txt >> 09_3975_Dgrim_e-40_Dviri_hmlgs.fasta
grep -A1 -E "lcl_0804884 " 03_Dgrim_r1.3_Zelda_ztringz.txt >> 09_3975_Dgrim_e-40_Dviri_hmlgs.fasta
grep -A1 -E "lcl_0804891 " 03_Dgrim_r1.3_Zelda_ztringz.txt >> 09_3975_Dgrim_e-40_Dviri_hmlgs.fasta
grep -A1 -E "lcl_0804892 " 03_Dgrim_r1.3_Zelda_ztringz.txt >> 09_3975_Dgrim_e-40_Dviri_hmlgs.fasta
grep -A1 -E "lcl_0804893 " 03_Dgrim_r1.3_Zelda_ztringz.txt >> 09_3975_Dgrim_e-40_Dviri_hmlgs.fasta
grep -A1 -E "lcl_0804899 " 03_Dgrim_r1.3_Zelda_ztringz.txt >> 09_3975_Dgrim_e-40_Dviri_hmlgs.fasta
grep -A1 -E "lcl_0804907 " 03_Dgrim_r1.3_Zelda_ztringz.txt >> 09_3975_Dgrim_e-40_Dviri_hmlgs.fasta
grep -A1 -E "lcl_0804908 " 03_Dgrim_r1.3_Zelda_ztringz.txt >> 09_3975_Dgrim_e-40_Dviri_hmlgs.fasta
grep -A1 -E "lcl_0804909 " 03_Dgrim_r1.3_Zelda_ztringz.txt >> 09_3975_Dgrim_e-40_Dviri_hmlgs.fasta
grep -A1 -E "lcl_0804917 " 03_Dgrim_r1.3_Zelda_ztringz.txt >> 09_3975_Dgrim_e-40_Dviri_hmlgs.fasta
grep -A1 -E "lcl_0804918 " 03_Dgrim_r1.3_Zelda_ztringz.txt >> 09_3975_Dgrim_e-40_Dviri_hmlgs.fasta
grep -A1 -E "lcl_0804919 " 03_Dgrim_r1.3_Zelda_ztringz.txt >> 09_3975_Dgrim_e-40_Dviri_hmlgs.fasta
grep -A1 -E "lcl_0804920 " 03_Dgrim_r1.3_Zelda_ztringz.txt >> 09_3975_Dgrim_e-40_Dviri_hmlgs.fasta
grep -A1 -E "lcl_0804921 " 03_Dgrim_r1.3_Zelda_ztringz.txt >> 09_3975_Dgrim_e-40_Dviri_hmlgs.fasta
grep -A1 -E "lcl_0804940 " 03_Dgrim_r1.3_Zelda_ztringz.txt >> 09_3975_Dgrim_e-40_Dviri_hmlgs.fasta
grep -A1 -E "lcl_0804942 " 03_Dgrim_r1.3_Zelda_ztringz.txt >> 09_3975_Dgrim_e-40_Dviri_hmlgs.fasta
grep -A1 -E "lcl_0804945 " 03_Dgrim_r1.3_Zelda_ztringz.txt >> 09_3975_Dgrim_e-40_Dviri_hmlgs.fasta
grep -A1 -E "lcl_0804946 " 03_Dgrim_r1.3_Zelda_ztringz.txt >> 09_3975_Dgrim_e-40_Dviri_hmlgs.fasta
grep -A1 -E "lcl_0804948 " 03_Dgrim_r1.3_Zelda_ztringz.txt >> 09_3975_Dgrim_e-40_Dviri_hmlgs.fasta
grep -A1 -E "lcl_0804951 " 03_Dgrim_r1.3_Zelda_ztringz.txt >> 09_3975_Dgrim_e-40_Dviri_hmlgs.fasta
grep -A1 -E "lcl_0804954 " 03_Dgrim_r1.3_Zelda_ztringz.txt >> 09_3975_Dgrim_e-40_Dviri_hmlgs.fasta
grep -A1 -E "lcl_0804955 " 03_Dgrim_r1.3_Zelda_ztringz.txt >> 09_3975_Dgrim_e-40_Dviri_hmlgs.fasta
grep -A1 -E "lcl_0804956 " 03_Dgrim_r1.3_Zelda_ztringz.txt >> 09_3975_Dgrim_e-40_Dviri_hmlgs.fasta
grep -A1 -E "lcl_0804957 " 03_Dgrim_r1.3_Zelda_ztringz.txt >> 09_3975_Dgrim_e-40_Dviri_hmlgs.fasta
grep -A1 -E "lcl_0804963 " 03_Dgrim_r1.3_Zelda_ztringz.txt >> 09_3975_Dgrim_e-40_Dviri_hmlgs.fasta
grep -A1 -E "lcl_0804964 " 03_Dgrim_r1.3_Zelda_ztringz.txt >> 09_3975_Dgrim_e-40_Dviri_hmlgs.fasta
grep -A1 -E "lcl_0804965 " 03_Dgrim_r1.3_Zelda_ztringz.txt >> 09_3975_Dgrim_e-40_Dviri_hmlgs.fasta
grep -A1 -E "lcl_0804979 " 03_Dgrim_r1.3_Zelda_ztringz.txt >> 09_3975_Dgrim_e-40_Dviri_hmlgs.fasta
grep -A1 -E "lcl_0804980 " 03_Dgrim_r1.3_Zelda_ztringz.txt >> 09_3975_Dgrim_e-40_Dviri_hmlgs.fasta
grep -A1 -E "lcl_0804982 " 03_Dgrim_r1.3_Zelda_ztringz.txt >> 09_3975_Dgrim_e-40_Dviri_hmlgs.fasta
grep -A1 -E "lcl_0804989 " 03_Dgrim_r1.3_Zelda_ztringz.txt >> 09_3975_Dgrim_e-40_Dviri_hmlgs.fasta
grep -A1 -E "lcl_0804990 " 03_Dgrim_r1.3_Zelda_ztringz.txt >> 09_3975_Dgrim_e-40_Dviri_hmlgs.fasta
grep -A1 -E "lcl_0805000 " 03_Dgrim_r1.3_Zelda_ztringz.txt >> 09_3975_Dgrim_e-40_Dviri_hmlgs.fasta
grep -A1 -E "lcl_0805005 " 03_Dgrim_r1.3_Zelda_ztringz.txt >> 09_3975_Dgrim_e-40_Dviri_hmlgs.fasta
grep -A1 -E "lcl_0805009 " 03_Dgrim_r1.3_Zelda_ztringz.txt >> 09_3975_Dgrim_e-40_Dviri_hmlgs.fasta
grep -A1 -E "lcl_0805020 " 03_Dgrim_r1.3_Zelda_ztringz.txt >> 09_3975_Dgrim_e-40_Dviri_hmlgs.fasta
grep -A1 -E "lcl_0805028 " 03_Dgrim_r1.3_Zelda_ztringz.txt >> 09_3975_Dgrim_e-40_Dviri_hmlgs.fasta
grep -A1 -E "lcl_0805033 " 03_Dgrim_r1.3_Zelda_ztringz.txt >> 09_3975_Dgrim_e-40_Dviri_hmlgs.fasta
grep -A1 -E "lcl_0805044 " 03_Dgrim_r1.3_Zelda_ztringz.txt >> 09_3975_Dgrim_e-40_Dviri_hmlgs.fasta
grep -A1 -E "lcl_0805045 " 03_Dgrim_r1.3_Zelda_ztringz.txt >> 09_3975_Dgrim_e-40_Dviri_hmlgs.fasta
grep -A1 -E "lcl_0805046 " 03_Dgrim_r1.3_Zelda_ztringz.txt >> 09_3975_Dgrim_e-40_Dviri_hmlgs.fasta
grep -A1 -E "lcl_0805052 " 03_Dgrim_r1.3_Zelda_ztringz.txt >> 09_3975_Dgrim_e-40_Dviri_hmlgs.fasta
grep -A1 -E "lcl_0805057 " 03_Dgrim_r1.3_Zelda_ztringz.txt >> 09_3975_Dgrim_e-40_Dviri_hmlgs.fasta
grep -A1 -E "lcl_0805060 " 03_Dgrim_r1.3_Zelda_ztringz.txt >> 09_3975_Dgrim_e-40_Dviri_hmlgs.fasta
grep -A1 -E "lcl_0805065 " 03_Dgrim_r1.3_Zelda_ztringz.txt >> 09_3975_Dgrim_e-40_Dviri_hmlgs.fasta
grep -A1 -E "lcl_0805069 " 03_Dgrim_r1.3_Zelda_ztringz.txt >> 09_3975_Dgrim_e-40_Dviri_hmlgs.fasta
grep -A1 -E "lcl_0805070 " 03_Dgrim_r1.3_Zelda_ztringz.txt >> 09_3975_Dgrim_e-40_Dviri_hmlgs.fasta
grep -A1 -E "lcl_0805071 " 03_Dgrim_r1.3_Zelda_ztringz.txt >> 09_3975_Dgrim_e-40_Dviri_hmlgs.fasta
grep -A1 -E "lcl_0805072 " 03_Dgrim_r1.3_Zelda_ztringz.txt >> 09_3975_Dgrim_e-40_Dviri_hmlgs.fasta
grep -A1 -E "lcl_0805074 " 03_Dgrim_r1.3_Zelda_ztringz.txt >> 09_3975_Dgrim_e-40_Dviri_hmlgs.fasta
grep -A1 -E "lcl_0805075 " 03_Dgrim_r1.3_Zelda_ztringz.txt >> 09_3975_Dgrim_e-40_Dviri_hmlgs.fasta
grep -A1 -E "lcl_0805082 " 03_Dgrim_r1.3_Zelda_ztringz.txt >> 09_3975_Dgrim_e-40_Dviri_hmlgs.fasta
grep -A1 -E "lcl_0805089 " 03_Dgrim_r1.3_Zelda_ztringz.txt >> 09_3975_Dgrim_e-40_Dviri_hmlgs.fasta
grep -A1 -E "lcl_0805091 " 03_Dgrim_r1.3_Zelda_ztringz.txt >> 09_3975_Dgrim_e-40_Dviri_hmlgs.fasta
grep -A1 -E "lcl_0805093 " 03_Dgrim_r1.3_Zelda_ztringz.txt >> 09_3975_Dgrim_e-40_Dviri_hmlgs.fasta
grep -A1 -E "lcl_0805096 " 03_Dgrim_r1.3_Zelda_ztringz.txt >> 09_3975_Dgrim_e-40_Dviri_hmlgs.fasta
grep -A1 -E "lcl_0805098 " 03_Dgrim_r1.3_Zelda_ztringz.txt >> 09_3975_Dgrim_e-40_Dviri_hmlgs.fasta
grep -A1 -E "lcl_0805099 " 03_Dgrim_r1.3_Zelda_ztringz.txt >> 09_3975_Dgrim_e-40_Dviri_hmlgs.fasta
grep -A1 -E "lcl_0805102 " 03_Dgrim_r1.3_Zelda_ztringz.txt >> 09_3975_Dgrim_e-40_Dviri_hmlgs.fasta
grep -A1 -E "lcl_0805103 " 03_Dgrim_r1.3_Zelda_ztringz.txt >> 09_3975_Dgrim_e-40_Dviri_hmlgs.fasta
grep -A1 -E "lcl_0805108 " 03_Dgrim_r1.3_Zelda_ztringz.txt >> 09_3975_Dgrim_e-40_Dviri_hmlgs.fasta
grep -A1 -E "lcl_0805111 " 03_Dgrim_r1.3_Zelda_ztringz.txt >> 09_3975_Dgrim_e-40_Dviri_hmlgs.fasta
grep -A1 -E "lcl_0805114 " 03_Dgrim_r1.3_Zelda_ztringz.txt >> 09_3975_Dgrim_e-40_Dviri_hmlgs.fasta
grep -A1 -E "lcl_0805115 " 03_Dgrim_r1.3_Zelda_ztringz.txt >> 09_3975_Dgrim_e-40_Dviri_hmlgs.fasta
grep -A1 -E "lcl_0805128 " 03_Dgrim_r1.3_Zelda_ztringz.txt >> 09_3975_Dgrim_e-40_Dviri_hmlgs.fasta
grep -A1 -E "lcl_0805129 " 03_Dgrim_r1.3_Zelda_ztringz.txt >> 09_3975_Dgrim_e-40_Dviri_hmlgs.fasta
grep -A1 -E "lcl_0805130 " 03_Dgrim_r1.3_Zelda_ztringz.txt >> 09_3975_Dgrim_e-40_Dviri_hmlgs.fasta
grep -A1 -E "lcl_0805133 " 03_Dgrim_r1.3_Zelda_ztringz.txt >> 09_3975_Dgrim_e-40_Dviri_hmlgs.fasta
grep -A1 -E "lcl_0805134 " 03_Dgrim_r1.3_Zelda_ztringz.txt >> 09_3975_Dgrim_e-40_Dviri_hmlgs.fasta
grep -A1 -E "lcl_0805135 " 03_Dgrim_r1.3_Zelda_ztringz.txt >> 09_3975_Dgrim_e-40_Dviri_hmlgs.fasta
grep -A1 -E "lcl_0805139 " 03_Dgrim_r1.3_Zelda_ztringz.txt >> 09_3975_Dgrim_e-40_Dviri_hmlgs.fasta
grep -A1 -E "lcl_0805142 " 03_Dgrim_r1.3_Zelda_ztringz.txt >> 09_3975_Dgrim_e-40_Dviri_hmlgs.fasta
grep -A1 -E "lcl_0805143 " 03_Dgrim_r1.3_Zelda_ztringz.txt >> 09_3975_Dgrim_e-40_Dviri_hmlgs.fasta
grep -A1 -E "lcl_0805148 " 03_Dgrim_r1.3_Zelda_ztringz.txt >> 09_3975_Dgrim_e-40_Dviri_hmlgs.fasta
grep -A1 -E "lcl_0805160 " 03_Dgrim_r1.3_Zelda_ztringz.txt >> 09_3975_Dgrim_e-40_Dviri_hmlgs.fasta
grep -A1 -E "lcl_0805168 " 03_Dgrim_r1.3_Zelda_ztringz.txt >> 09_3975_Dgrim_e-40_Dviri_hmlgs.fasta
grep -A1 -E "lcl_0805170 " 03_Dgrim_r1.3_Zelda_ztringz.txt >> 09_3975_Dgrim_e-40_Dviri_hmlgs.fasta
grep -A1 -E "lcl_0805183 " 03_Dgrim_r1.3_Zelda_ztringz.txt >> 09_3975_Dgrim_e-40_Dviri_hmlgs.fasta
grep -A1 -E "lcl_0805187 " 03_Dgrim_r1.3_Zelda_ztringz.txt >> 09_3975_Dgrim_e-40_Dviri_hmlgs.fasta
grep -A1 -E "lcl_0805189 " 03_Dgrim_r1.3_Zelda_ztringz.txt >> 09_3975_Dgrim_e-40_Dviri_hmlgs.fasta
grep -A1 -E "lcl_0805194 " 03_Dgrim_r1.3_Zelda_ztringz.txt >> 09_3975_Dgrim_e-40_Dviri_hmlgs.fasta
grep -A1 -E "lcl_0805195 " 03_Dgrim_r1.3_Zelda_ztringz.txt >> 09_3975_Dgrim_e-40_Dviri_hmlgs.fasta
grep -A1 -E "lcl_0805197 " 03_Dgrim_r1.3_Zelda_ztringz.txt >> 09_3975_Dgrim_e-40_Dviri_hmlgs.fasta
grep -A1 -E "lcl_0805199 " 03_Dgrim_r1.3_Zelda_ztringz.txt >> 09_3975_Dgrim_e-40_Dviri_hmlgs.fasta
grep -A1 -E "lcl_0805211 " 03_Dgrim_r1.3_Zelda_ztringz.txt >> 09_3975_Dgrim_e-40_Dviri_hmlgs.fasta
grep -A1 -E "lcl_0805213 " 03_Dgrim_r1.3_Zelda_ztringz.txt >> 09_3975_Dgrim_e-40_Dviri_hmlgs.fasta
grep -A1 -E "lcl_0805215 " 03_Dgrim_r1.3_Zelda_ztringz.txt >> 09_3975_Dgrim_e-40_Dviri_hmlgs.fasta
grep -A1 -E "lcl_0805221 " 03_Dgrim_r1.3_Zelda_ztringz.txt >> 09_3975_Dgrim_e-40_Dviri_hmlgs.fasta
grep -A1 -E "lcl_0805229 " 03_Dgrim_r1.3_Zelda_ztringz.txt >> 09_3975_Dgrim_e-40_Dviri_hmlgs.fasta
grep -A1 -E "lcl_0805231 " 03_Dgrim_r1.3_Zelda_ztringz.txt >> 09_3975_Dgrim_e-40_Dviri_hmlgs.fasta
grep -A1 -E "lcl_0805233 " 03_Dgrim_r1.3_Zelda_ztringz.txt >> 09_3975_Dgrim_e-40_Dviri_hmlgs.fasta
grep -A1 -E "lcl_0805238 " 03_Dgrim_r1.3_Zelda_ztringz.txt >> 09_3975_Dgrim_e-40_Dviri_hmlgs.fasta
grep -A1 -E "lcl_0805241 " 03_Dgrim_r1.3_Zelda_ztringz.txt >> 09_3975_Dgrim_e-40_Dviri_hmlgs.fasta
grep -A1 -E "lcl_0805250 " 03_Dgrim_r1.3_Zelda_ztringz.txt >> 09_3975_Dgrim_e-40_Dviri_hmlgs.fasta
grep -A1 -E "lcl_0805252 " 03_Dgrim_r1.3_Zelda_ztringz.txt >> 09_3975_Dgrim_e-40_Dviri_hmlgs.fasta
grep -A1 -E "lcl_0805257 " 03_Dgrim_r1.3_Zelda_ztringz.txt >> 09_3975_Dgrim_e-40_Dviri_hmlgs.fasta
grep -A1 -E "lcl_0805261 " 03_Dgrim_r1.3_Zelda_ztringz.txt >> 09_3975_Dgrim_e-40_Dviri_hmlgs.fasta
grep -A1 -E "lcl_0805266 " 03_Dgrim_r1.3_Zelda_ztringz.txt >> 09_3975_Dgrim_e-40_Dviri_hmlgs.fasta
grep -A1 -E "lcl_0805269 " 03_Dgrim_r1.3_Zelda_ztringz.txt >> 09_3975_Dgrim_e-40_Dviri_hmlgs.fasta
grep -A1 -E "lcl_0805272 " 03_Dgrim_r1.3_Zelda_ztringz.txt >> 09_3975_Dgrim_e-40_Dviri_hmlgs.fasta
grep -A1 -E "lcl_0805275 " 03_Dgrim_r1.3_Zelda_ztringz.txt >> 09_3975_Dgrim_e-40_Dviri_hmlgs.fasta
grep -A1 -E "lcl_0805277 " 03_Dgrim_r1.3_Zelda_ztringz.txt >> 09_3975_Dgrim_e-40_Dviri_hmlgs.fasta
grep -A1 -E "lcl_0805279 " 03_Dgrim_r1.3_Zelda_ztringz.txt >> 09_3975_Dgrim_e-40_Dviri_hmlgs.fasta
grep -A1 -E "lcl_0805281 " 03_Dgrim_r1.3_Zelda_ztringz.txt >> 09_3975_Dgrim_e-40_Dviri_hmlgs.fasta
grep -A1 -E "lcl_0805282 " 03_Dgrim_r1.3_Zelda_ztringz.txt >> 09_3975_Dgrim_e-40_Dviri_hmlgs.fasta
grep -A1 -E "lcl_0805283 " 03_Dgrim_r1.3_Zelda_ztringz.txt >> 09_3975_Dgrim_e-40_Dviri_hmlgs.fasta
grep -A1 -E "lcl_0805284 " 03_Dgrim_r1.3_Zelda_ztringz.txt >> 09_3975_Dgrim_e-40_Dviri_hmlgs.fasta
grep -A1 -E "lcl_0805295 " 03_Dgrim_r1.3_Zelda_ztringz.txt >> 09_3975_Dgrim_e-40_Dviri_hmlgs.fasta
grep -A1 -E "lcl_0805304 " 03_Dgrim_r1.3_Zelda_ztringz.txt >> 09_3975_Dgrim_e-40_Dviri_hmlgs.fasta
grep -A1 -E "lcl_0805310 " 03_Dgrim_r1.3_Zelda_ztringz.txt >> 09_3975_Dgrim_e-40_Dviri_hmlgs.fasta
grep -A1 -E "lcl_0805314 " 03_Dgrim_r1.3_Zelda_ztringz.txt >> 09_3975_Dgrim_e-40_Dviri_hmlgs.fasta
grep -A1 -E "lcl_0805315 " 03_Dgrim_r1.3_Zelda_ztringz.txt >> 09_3975_Dgrim_e-40_Dviri_hmlgs.fasta
grep -A1 -E "lcl_0805317 " 03_Dgrim_r1.3_Zelda_ztringz.txt >> 09_3975_Dgrim_e-40_Dviri_hmlgs.fasta
grep -A1 -E "lcl_0805327 " 03_Dgrim_r1.3_Zelda_ztringz.txt >> 09_3975_Dgrim_e-40_Dviri_hmlgs.fasta
grep -A1 -E "lcl_0805335 " 03_Dgrim_r1.3_Zelda_ztringz.txt >> 09_3975_Dgrim_e-40_Dviri_hmlgs.fasta
grep -A1 -E "lcl_0805347 " 03_Dgrim_r1.3_Zelda_ztringz.txt >> 09_3975_Dgrim_e-40_Dviri_hmlgs.fasta
grep -A1 -E "lcl_0805348 " 03_Dgrim_r1.3_Zelda_ztringz.txt >> 09_3975_Dgrim_e-40_Dviri_hmlgs.fasta
grep -A1 -E "lcl_0805355 " 03_Dgrim_r1.3_Zelda_ztringz.txt >> 09_3975_Dgrim_e-40_Dviri_hmlgs.fasta
grep -A1 -E "lcl_0805356 " 03_Dgrim_r1.3_Zelda_ztringz.txt >> 09_3975_Dgrim_e-40_Dviri_hmlgs.fasta
grep -A1 -E "lcl_0805363 " 03_Dgrim_r1.3_Zelda_ztringz.txt >> 09_3975_Dgrim_e-40_Dviri_hmlgs.fasta
grep -A1 -E "lcl_0805364 " 03_Dgrim_r1.3_Zelda_ztringz.txt >> 09_3975_Dgrim_e-40_Dviri_hmlgs.fasta
grep -A1 -E "lcl_0805365 " 03_Dgrim_r1.3_Zelda_ztringz.txt >> 09_3975_Dgrim_e-40_Dviri_hmlgs.fasta
grep -A1 -E "lcl_0805369 " 03_Dgrim_r1.3_Zelda_ztringz.txt >> 09_3975_Dgrim_e-40_Dviri_hmlgs.fasta
grep -A1 -E "lcl_0805387 " 03_Dgrim_r1.3_Zelda_ztringz.txt >> 09_3975_Dgrim_e-40_Dviri_hmlgs.fasta
grep -A1 -E "lcl_0805388 " 03_Dgrim_r1.3_Zelda_ztringz.txt >> 09_3975_Dgrim_e-40_Dviri_hmlgs.fasta
grep -A1 -E "lcl_0805392 " 03_Dgrim_r1.3_Zelda_ztringz.txt >> 09_3975_Dgrim_e-40_Dviri_hmlgs.fasta
grep -A1 -E "lcl_0805397 " 03_Dgrim_r1.3_Zelda_ztringz.txt >> 09_3975_Dgrim_e-40_Dviri_hmlgs.fasta
grep -A1 -E "lcl_0805408 " 03_Dgrim_r1.3_Zelda_ztringz.txt >> 09_3975_Dgrim_e-40_Dviri_hmlgs.fasta
grep -A1 -E "lcl_0805415 " 03_Dgrim_r1.3_Zelda_ztringz.txt >> 09_3975_Dgrim_e-40_Dviri_hmlgs.fasta
grep -A1 -E "lcl_0805419 " 03_Dgrim_r1.3_Zelda_ztringz.txt >> 09_3975_Dgrim_e-40_Dviri_hmlgs.fasta
grep -A1 -E "lcl_0805420 " 03_Dgrim_r1.3_Zelda_ztringz.txt >> 09_3975_Dgrim_e-40_Dviri_hmlgs.fasta
grep -A1 -E "lcl_0805426 " 03_Dgrim_r1.3_Zelda_ztringz.txt >> 09_3975_Dgrim_e-40_Dviri_hmlgs.fasta
grep -A1 -E "lcl_0805428 " 03_Dgrim_r1.3_Zelda_ztringz.txt >> 09_3975_Dgrim_e-40_Dviri_hmlgs.fasta
grep -A1 -E "lcl_0805429 " 03_Dgrim_r1.3_Zelda_ztringz.txt >> 09_3975_Dgrim_e-40_Dviri_hmlgs.fasta
grep -A1 -E "lcl_0805432 " 03_Dgrim_r1.3_Zelda_ztringz.txt >> 09_3975_Dgrim_e-40_Dviri_hmlgs.fasta
grep -A1 -E "lcl_0805434 " 03_Dgrim_r1.3_Zelda_ztringz.txt >> 09_3975_Dgrim_e-40_Dviri_hmlgs.fasta
grep -A1 -E "lcl_0805438 " 03_Dgrim_r1.3_Zelda_ztringz.txt >> 09_3975_Dgrim_e-40_Dviri_hmlgs.fasta
grep -A1 -E "lcl_0805439 " 03_Dgrim_r1.3_Zelda_ztringz.txt >> 09_3975_Dgrim_e-40_Dviri_hmlgs.fasta
grep -A1 -E "lcl_0805441 " 03_Dgrim_r1.3_Zelda_ztringz.txt >> 09_3975_Dgrim_e-40_Dviri_hmlgs.fasta
grep -A1 -E "lcl_0805446 " 03_Dgrim_r1.3_Zelda_ztringz.txt >> 09_3975_Dgrim_e-40_Dviri_hmlgs.fasta
grep -A1 -E "lcl_0805462 " 03_Dgrim_r1.3_Zelda_ztringz.txt >> 09_3975_Dgrim_e-40_Dviri_hmlgs.fasta
grep -A1 -E "lcl_0805466 " 03_Dgrim_r1.3_Zelda_ztringz.txt >> 09_3975_Dgrim_e-40_Dviri_hmlgs.fasta
grep -A1 -E "lcl_0805467 " 03_Dgrim_r1.3_Zelda_ztringz.txt >> 09_3975_Dgrim_e-40_Dviri_hmlgs.fasta
grep -A1 -E "lcl_0805468 " 03_Dgrim_r1.3_Zelda_ztringz.txt >> 09_3975_Dgrim_e-40_Dviri_hmlgs.fasta
grep -A1 -E "lcl_0805469 " 03_Dgrim_r1.3_Zelda_ztringz.txt >> 09_3975_Dgrim_e-40_Dviri_hmlgs.fasta
grep -A1 -E "lcl_0805480 " 03_Dgrim_r1.3_Zelda_ztringz.txt >> 09_3975_Dgrim_e-40_Dviri_hmlgs.fasta
grep -A1 -E "lcl_0805482 " 03_Dgrim_r1.3_Zelda_ztringz.txt >> 09_3975_Dgrim_e-40_Dviri_hmlgs.fasta
grep -A1 -E "lcl_0805483 " 03_Dgrim_r1.3_Zelda_ztringz.txt >> 09_3975_Dgrim_e-40_Dviri_hmlgs.fasta
grep -A1 -E "lcl_0805485 " 03_Dgrim_r1.3_Zelda_ztringz.txt >> 09_3975_Dgrim_e-40_Dviri_hmlgs.fasta
grep -A1 -E "lcl_0805488 " 03_Dgrim_r1.3_Zelda_ztringz.txt >> 09_3975_Dgrim_e-40_Dviri_hmlgs.fasta
grep -A1 -E "lcl_0805489 " 03_Dgrim_r1.3_Zelda_ztringz.txt >> 09_3975_Dgrim_e-40_Dviri_hmlgs.fasta
grep -A1 -E "lcl_0805490 " 03_Dgrim_r1.3_Zelda_ztringz.txt >> 09_3975_Dgrim_e-40_Dviri_hmlgs.fasta
grep -A1 -E "lcl_0805495 " 03_Dgrim_r1.3_Zelda_ztringz.txt >> 09_3975_Dgrim_e-40_Dviri_hmlgs.fasta
grep -A1 -E "lcl_0805496 " 03_Dgrim_r1.3_Zelda_ztringz.txt >> 09_3975_Dgrim_e-40_Dviri_hmlgs.fasta
grep -A1 -E "lcl_0805498 " 03_Dgrim_r1.3_Zelda_ztringz.txt >> 09_3975_Dgrim_e-40_Dviri_hmlgs.fasta
grep -A1 -E "lcl_0805499 " 03_Dgrim_r1.3_Zelda_ztringz.txt >> 09_3975_Dgrim_e-40_Dviri_hmlgs.fasta
grep -A1 -E "lcl_0805503 " 03_Dgrim_r1.3_Zelda_ztringz.txt >> 09_3975_Dgrim_e-40_Dviri_hmlgs.fasta
grep -A1 -E "lcl_0805505 " 03_Dgrim_r1.3_Zelda_ztringz.txt >> 09_3975_Dgrim_e-40_Dviri_hmlgs.fasta
grep -A1 -E "lcl_0805516 " 03_Dgrim_r1.3_Zelda_ztringz.txt >> 09_3975_Dgrim_e-40_Dviri_hmlgs.fasta
grep -A1 -E "lcl_0805520 " 03_Dgrim_r1.3_Zelda_ztringz.txt >> 09_3975_Dgrim_e-40_Dviri_hmlgs.fasta
grep -A1 -E "lcl_0805527 " 03_Dgrim_r1.3_Zelda_ztringz.txt >> 09_3975_Dgrim_e-40_Dviri_hmlgs.fasta
grep -A1 -E "lcl_0805531 " 03_Dgrim_r1.3_Zelda_ztringz.txt >> 09_3975_Dgrim_e-40_Dviri_hmlgs.fasta
grep -A1 -E "lcl_0805533 " 03_Dgrim_r1.3_Zelda_ztringz.txt >> 09_3975_Dgrim_e-40_Dviri_hmlgs.fasta
grep -A1 -E "lcl_0805536 " 03_Dgrim_r1.3_Zelda_ztringz.txt >> 09_3975_Dgrim_e-40_Dviri_hmlgs.fasta
grep -A1 -E "lcl_0805543 " 03_Dgrim_r1.3_Zelda_ztringz.txt >> 09_3975_Dgrim_e-40_Dviri_hmlgs.fasta
grep -A1 -E "lcl_0805544 " 03_Dgrim_r1.3_Zelda_ztringz.txt >> 09_3975_Dgrim_e-40_Dviri_hmlgs.fasta
grep -A1 -E "lcl_0805545 " 03_Dgrim_r1.3_Zelda_ztringz.txt >> 09_3975_Dgrim_e-40_Dviri_hmlgs.fasta
grep -A1 -E "lcl_0805550 " 03_Dgrim_r1.3_Zelda_ztringz.txt >> 09_3975_Dgrim_e-40_Dviri_hmlgs.fasta
grep -A1 -E "lcl_0805553 " 03_Dgrim_r1.3_Zelda_ztringz.txt >> 09_3975_Dgrim_e-40_Dviri_hmlgs.fasta
grep -A1 -E "lcl_0805557 " 03_Dgrim_r1.3_Zelda_ztringz.txt >> 09_3975_Dgrim_e-40_Dviri_hmlgs.fasta
grep -A1 -E "lcl_0805561 " 03_Dgrim_r1.3_Zelda_ztringz.txt >> 09_3975_Dgrim_e-40_Dviri_hmlgs.fasta
grep -A1 -E "lcl_0805562 " 03_Dgrim_r1.3_Zelda_ztringz.txt >> 09_3975_Dgrim_e-40_Dviri_hmlgs.fasta
grep -A1 -E "lcl_0805565 " 03_Dgrim_r1.3_Zelda_ztringz.txt >> 09_3975_Dgrim_e-40_Dviri_hmlgs.fasta
grep -A1 -E "lcl_0805572 " 03_Dgrim_r1.3_Zelda_ztringz.txt >> 09_3975_Dgrim_e-40_Dviri_hmlgs.fasta
grep -A1 -E "lcl_0805573 " 03_Dgrim_r1.3_Zelda_ztringz.txt >> 09_3975_Dgrim_e-40_Dviri_hmlgs.fasta
grep -A1 -E "lcl_0805575 " 03_Dgrim_r1.3_Zelda_ztringz.txt >> 09_3975_Dgrim_e-40_Dviri_hmlgs.fasta
grep -A1 -E "lcl_0805582 " 03_Dgrim_r1.3_Zelda_ztringz.txt >> 09_3975_Dgrim_e-40_Dviri_hmlgs.fasta
grep -A1 -E "lcl_0805583 " 03_Dgrim_r1.3_Zelda_ztringz.txt >> 09_3975_Dgrim_e-40_Dviri_hmlgs.fasta
grep -A1 -E "lcl_0805584 " 03_Dgrim_r1.3_Zelda_ztringz.txt >> 09_3975_Dgrim_e-40_Dviri_hmlgs.fasta
grep -A1 -E "lcl_0805588 " 03_Dgrim_r1.3_Zelda_ztringz.txt >> 09_3975_Dgrim_e-40_Dviri_hmlgs.fasta
grep -A1 -E "lcl_0805590 " 03_Dgrim_r1.3_Zelda_ztringz.txt >> 09_3975_Dgrim_e-40_Dviri_hmlgs.fasta
grep -A1 -E "lcl_0805594 " 03_Dgrim_r1.3_Zelda_ztringz.txt >> 09_3975_Dgrim_e-40_Dviri_hmlgs.fasta
grep -A1 -E "lcl_0805605 " 03_Dgrim_r1.3_Zelda_ztringz.txt >> 09_3975_Dgrim_e-40_Dviri_hmlgs.fasta
grep -A1 -E "lcl_0805608 " 03_Dgrim_r1.3_Zelda_ztringz.txt >> 09_3975_Dgrim_e-40_Dviri_hmlgs.fasta
grep -A1 -E "lcl_0805609 " 03_Dgrim_r1.3_Zelda_ztringz.txt >> 09_3975_Dgrim_e-40_Dviri_hmlgs.fasta
grep -A1 -E "lcl_0805611 " 03_Dgrim_r1.3_Zelda_ztringz.txt >> 09_3975_Dgrim_e-40_Dviri_hmlgs.fasta
grep -A1 -E "lcl_0805614 " 03_Dgrim_r1.3_Zelda_ztringz.txt >> 09_3975_Dgrim_e-40_Dviri_hmlgs.fasta
grep -A1 -E "lcl_0805615 " 03_Dgrim_r1.3_Zelda_ztringz.txt >> 09_3975_Dgrim_e-40_Dviri_hmlgs.fasta
grep -A1 -E "lcl_0805617 " 03_Dgrim_r1.3_Zelda_ztringz.txt >> 09_3975_Dgrim_e-40_Dviri_hmlgs.fasta
grep -A1 -E "lcl_0805618 " 03_Dgrim_r1.3_Zelda_ztringz.txt >> 09_3975_Dgrim_e-40_Dviri_hmlgs.fasta
grep -A1 -E "lcl_0805629 " 03_Dgrim_r1.3_Zelda_ztringz.txt >> 09_3975_Dgrim_e-40_Dviri_hmlgs.fasta
grep -A1 -E "lcl_0805636 " 03_Dgrim_r1.3_Zelda_ztringz.txt >> 09_3975_Dgrim_e-40_Dviri_hmlgs.fasta
grep -A1 -E "lcl_0805638 " 03_Dgrim_r1.3_Zelda_ztringz.txt >> 09_3975_Dgrim_e-40_Dviri_hmlgs.fasta
grep -A1 -E "lcl_0805645 " 03_Dgrim_r1.3_Zelda_ztringz.txt >> 09_3975_Dgrim_e-40_Dviri_hmlgs.fasta
grep -A1 -E "lcl_0805646 " 03_Dgrim_r1.3_Zelda_ztringz.txt >> 09_3975_Dgrim_e-40_Dviri_hmlgs.fasta
grep -A1 -E "lcl_0805651 " 03_Dgrim_r1.3_Zelda_ztringz.txt >> 09_3975_Dgrim_e-40_Dviri_hmlgs.fasta
grep -A1 -E "lcl_0805654 " 03_Dgrim_r1.3_Zelda_ztringz.txt >> 09_3975_Dgrim_e-40_Dviri_hmlgs.fasta
grep -A1 -E "lcl_0805657 " 03_Dgrim_r1.3_Zelda_ztringz.txt >> 09_3975_Dgrim_e-40_Dviri_hmlgs.fasta
grep -A1 -E "lcl_0805665 " 03_Dgrim_r1.3_Zelda_ztringz.txt >> 09_3975_Dgrim_e-40_Dviri_hmlgs.fasta
grep -A1 -E "lcl_0805667 " 03_Dgrim_r1.3_Zelda_ztringz.txt >> 09_3975_Dgrim_e-40_Dviri_hmlgs.fasta
grep -A1 -E "lcl_0805673 " 03_Dgrim_r1.3_Zelda_ztringz.txt >> 09_3975_Dgrim_e-40_Dviri_hmlgs.fasta
grep -A1 -E "lcl_0805676 " 03_Dgrim_r1.3_Zelda_ztringz.txt >> 09_3975_Dgrim_e-40_Dviri_hmlgs.fasta
grep -A1 -E "lcl_0805678 " 03_Dgrim_r1.3_Zelda_ztringz.txt >> 09_3975_Dgrim_e-40_Dviri_hmlgs.fasta
grep -A1 -E "lcl_0805685 " 03_Dgrim_r1.3_Zelda_ztringz.txt >> 09_3975_Dgrim_e-40_Dviri_hmlgs.fasta
grep -A1 -E "lcl_0805688 " 03_Dgrim_r1.3_Zelda_ztringz.txt >> 09_3975_Dgrim_e-40_Dviri_hmlgs.fasta
grep -A1 -E "lcl_0805692 " 03_Dgrim_r1.3_Zelda_ztringz.txt >> 09_3975_Dgrim_e-40_Dviri_hmlgs.fasta
grep -A1 -E "lcl_0805693 " 03_Dgrim_r1.3_Zelda_ztringz.txt >> 09_3975_Dgrim_e-40_Dviri_hmlgs.fasta
grep -A1 -E "lcl_0805697 " 03_Dgrim_r1.3_Zelda_ztringz.txt >> 09_3975_Dgrim_e-40_Dviri_hmlgs.fasta
grep -A1 -E "lcl_0805698 " 03_Dgrim_r1.3_Zelda_ztringz.txt >> 09_3975_Dgrim_e-40_Dviri_hmlgs.fasta
grep -A1 -E "lcl_0805699 " 03_Dgrim_r1.3_Zelda_ztringz.txt >> 09_3975_Dgrim_e-40_Dviri_hmlgs.fasta
grep -A1 -E "lcl_0805700 " 03_Dgrim_r1.3_Zelda_ztringz.txt >> 09_3975_Dgrim_e-40_Dviri_hmlgs.fasta
grep -A1 -E "lcl_0805701 " 03_Dgrim_r1.3_Zelda_ztringz.txt >> 09_3975_Dgrim_e-40_Dviri_hmlgs.fasta
grep -A1 -E "lcl_0805703 " 03_Dgrim_r1.3_Zelda_ztringz.txt >> 09_3975_Dgrim_e-40_Dviri_hmlgs.fasta
grep -A1 -E "lcl_0805707 " 03_Dgrim_r1.3_Zelda_ztringz.txt >> 09_3975_Dgrim_e-40_Dviri_hmlgs.fasta
grep -A1 -E "lcl_0805713 " 03_Dgrim_r1.3_Zelda_ztringz.txt >> 09_3975_Dgrim_e-40_Dviri_hmlgs.fasta
grep -A1 -E "lcl_0805715 " 03_Dgrim_r1.3_Zelda_ztringz.txt >> 09_3975_Dgrim_e-40_Dviri_hmlgs.fasta
grep -A1 -E "lcl_0805732 " 03_Dgrim_r1.3_Zelda_ztringz.txt >> 09_3975_Dgrim_e-40_Dviri_hmlgs.fasta
grep -A1 -E "lcl_0805733 " 03_Dgrim_r1.3_Zelda_ztringz.txt >> 09_3975_Dgrim_e-40_Dviri_hmlgs.fasta
grep -A1 -E "lcl_0805734 " 03_Dgrim_r1.3_Zelda_ztringz.txt >> 09_3975_Dgrim_e-40_Dviri_hmlgs.fasta
grep -A1 -E "lcl_0805749 " 03_Dgrim_r1.3_Zelda_ztringz.txt >> 09_3975_Dgrim_e-40_Dviri_hmlgs.fasta
grep -A1 -E "lcl_0805750 " 03_Dgrim_r1.3_Zelda_ztringz.txt >> 09_3975_Dgrim_e-40_Dviri_hmlgs.fasta
grep -A1 -E "lcl_0805754 " 03_Dgrim_r1.3_Zelda_ztringz.txt >> 09_3975_Dgrim_e-40_Dviri_hmlgs.fasta
grep -A1 -E "lcl_0805756 " 03_Dgrim_r1.3_Zelda_ztringz.txt >> 09_3975_Dgrim_e-40_Dviri_hmlgs.fasta
grep -A1 -E "lcl_0805759 " 03_Dgrim_r1.3_Zelda_ztringz.txt >> 09_3975_Dgrim_e-40_Dviri_hmlgs.fasta
grep -A1 -E "lcl_0805760 " 03_Dgrim_r1.3_Zelda_ztringz.txt >> 09_3975_Dgrim_e-40_Dviri_hmlgs.fasta
grep -A1 -E "lcl_0805765 " 03_Dgrim_r1.3_Zelda_ztringz.txt >> 09_3975_Dgrim_e-40_Dviri_hmlgs.fasta
grep -A1 -E "lcl_0805770 " 03_Dgrim_r1.3_Zelda_ztringz.txt >> 09_3975_Dgrim_e-40_Dviri_hmlgs.fasta
grep -A1 -E "lcl_0805771 " 03_Dgrim_r1.3_Zelda_ztringz.txt >> 09_3975_Dgrim_e-40_Dviri_hmlgs.fasta
grep -A1 -E "lcl_0805777 " 03_Dgrim_r1.3_Zelda_ztringz.txt >> 09_3975_Dgrim_e-40_Dviri_hmlgs.fasta
grep -A1 -E "lcl_0805778 " 03_Dgrim_r1.3_Zelda_ztringz.txt >> 09_3975_Dgrim_e-40_Dviri_hmlgs.fasta
grep -A1 -E "lcl_0805784 " 03_Dgrim_r1.3_Zelda_ztringz.txt >> 09_3975_Dgrim_e-40_Dviri_hmlgs.fasta
grep -A1 -E "lcl_0805785 " 03_Dgrim_r1.3_Zelda_ztringz.txt >> 09_3975_Dgrim_e-40_Dviri_hmlgs.fasta
grep -A1 -E "lcl_0805787 " 03_Dgrim_r1.3_Zelda_ztringz.txt >> 09_3975_Dgrim_e-40_Dviri_hmlgs.fasta
grep -A1 -E "lcl_0805796 " 03_Dgrim_r1.3_Zelda_ztringz.txt >> 09_3975_Dgrim_e-40_Dviri_hmlgs.fasta
grep -A1 -E "lcl_0805800 " 03_Dgrim_r1.3_Zelda_ztringz.txt >> 09_3975_Dgrim_e-40_Dviri_hmlgs.fasta
grep -A1 -E "lcl_0805807 " 03_Dgrim_r1.3_Zelda_ztringz.txt >> 09_3975_Dgrim_e-40_Dviri_hmlgs.fasta
grep -A1 -E "lcl_0805810 " 03_Dgrim_r1.3_Zelda_ztringz.txt >> 09_3975_Dgrim_e-40_Dviri_hmlgs.fasta
grep -A1 -E "lcl_0805816 " 03_Dgrim_r1.3_Zelda_ztringz.txt >> 09_3975_Dgrim_e-40_Dviri_hmlgs.fasta
grep -A1 -E "lcl_0805820 " 03_Dgrim_r1.3_Zelda_ztringz.txt >> 09_3975_Dgrim_e-40_Dviri_hmlgs.fasta
grep -A1 -E "lcl_0805829 " 03_Dgrim_r1.3_Zelda_ztringz.txt >> 09_3975_Dgrim_e-40_Dviri_hmlgs.fasta
grep -A1 -E "lcl_0805833 " 03_Dgrim_r1.3_Zelda_ztringz.txt >> 09_3975_Dgrim_e-40_Dviri_hmlgs.fasta
grep -A1 -E "lcl_0805835 " 03_Dgrim_r1.3_Zelda_ztringz.txt >> 09_3975_Dgrim_e-40_Dviri_hmlgs.fasta
grep -A1 -E "lcl_0805838 " 03_Dgrim_r1.3_Zelda_ztringz.txt >> 09_3975_Dgrim_e-40_Dviri_hmlgs.fasta
grep -A1 -E "lcl_0805840 " 03_Dgrim_r1.3_Zelda_ztringz.txt >> 09_3975_Dgrim_e-40_Dviri_hmlgs.fasta
grep -A1 -E "lcl_0805841 " 03_Dgrim_r1.3_Zelda_ztringz.txt >> 09_3975_Dgrim_e-40_Dviri_hmlgs.fasta
grep -A1 -E "lcl_0805842 " 03_Dgrim_r1.3_Zelda_ztringz.txt >> 09_3975_Dgrim_e-40_Dviri_hmlgs.fasta
grep -A1 -E "lcl_0805843 " 03_Dgrim_r1.3_Zelda_ztringz.txt >> 09_3975_Dgrim_e-40_Dviri_hmlgs.fasta
grep -A1 -E "lcl_0805849 " 03_Dgrim_r1.3_Zelda_ztringz.txt >> 09_3975_Dgrim_e-40_Dviri_hmlgs.fasta
grep -A1 -E "lcl_0805854 " 03_Dgrim_r1.3_Zelda_ztringz.txt >> 09_3975_Dgrim_e-40_Dviri_hmlgs.fasta
grep -A1 -E "lcl_0805855 " 03_Dgrim_r1.3_Zelda_ztringz.txt >> 09_3975_Dgrim_e-40_Dviri_hmlgs.fasta
grep -A1 -E "lcl_0805856 " 03_Dgrim_r1.3_Zelda_ztringz.txt >> 09_3975_Dgrim_e-40_Dviri_hmlgs.fasta
grep -A1 -E "lcl_0805860 " 03_Dgrim_r1.3_Zelda_ztringz.txt >> 09_3975_Dgrim_e-40_Dviri_hmlgs.fasta
grep -A1 -E "lcl_0805864 " 03_Dgrim_r1.3_Zelda_ztringz.txt >> 09_3975_Dgrim_e-40_Dviri_hmlgs.fasta
grep -A1 -E "lcl_0805865 " 03_Dgrim_r1.3_Zelda_ztringz.txt >> 09_3975_Dgrim_e-40_Dviri_hmlgs.fasta
grep -A1 -E "lcl_0805869 " 03_Dgrim_r1.3_Zelda_ztringz.txt >> 09_3975_Dgrim_e-40_Dviri_hmlgs.fasta
grep -A1 -E "lcl_0805875 " 03_Dgrim_r1.3_Zelda_ztringz.txt >> 09_3975_Dgrim_e-40_Dviri_hmlgs.fasta
grep -A1 -E "lcl_0805882 " 03_Dgrim_r1.3_Zelda_ztringz.txt >> 09_3975_Dgrim_e-40_Dviri_hmlgs.fasta
grep -A1 -E "lcl_0805894 " 03_Dgrim_r1.3_Zelda_ztringz.txt >> 09_3975_Dgrim_e-40_Dviri_hmlgs.fasta
grep -A1 -E "lcl_0805895 " 03_Dgrim_r1.3_Zelda_ztringz.txt >> 09_3975_Dgrim_e-40_Dviri_hmlgs.fasta
grep -A1 -E "lcl_0805902 " 03_Dgrim_r1.3_Zelda_ztringz.txt >> 09_3975_Dgrim_e-40_Dviri_hmlgs.fasta
grep -A1 -E "lcl_0805906 " 03_Dgrim_r1.3_Zelda_ztringz.txt >> 09_3975_Dgrim_e-40_Dviri_hmlgs.fasta
grep -A1 -E "lcl_0805908 " 03_Dgrim_r1.3_Zelda_ztringz.txt >> 09_3975_Dgrim_e-40_Dviri_hmlgs.fasta
grep -A1 -E "lcl_0805909 " 03_Dgrim_r1.3_Zelda_ztringz.txt >> 09_3975_Dgrim_e-40_Dviri_hmlgs.fasta
grep -A1 -E "lcl_0805910 " 03_Dgrim_r1.3_Zelda_ztringz.txt >> 09_3975_Dgrim_e-40_Dviri_hmlgs.fasta
grep -A1 -E "lcl_0805911 " 03_Dgrim_r1.3_Zelda_ztringz.txt >> 09_3975_Dgrim_e-40_Dviri_hmlgs.fasta
grep -A1 -E "lcl_0805912 " 03_Dgrim_r1.3_Zelda_ztringz.txt >> 09_3975_Dgrim_e-40_Dviri_hmlgs.fasta
grep -A1 -E "lcl_0805918 " 03_Dgrim_r1.3_Zelda_ztringz.txt >> 09_3975_Dgrim_e-40_Dviri_hmlgs.fasta
grep -A1 -E "lcl_0805920 " 03_Dgrim_r1.3_Zelda_ztringz.txt >> 09_3975_Dgrim_e-40_Dviri_hmlgs.fasta
grep -A1 -E "lcl_0805921 " 03_Dgrim_r1.3_Zelda_ztringz.txt >> 09_3975_Dgrim_e-40_Dviri_hmlgs.fasta
grep -A1 -E "lcl_0805922 " 03_Dgrim_r1.3_Zelda_ztringz.txt >> 09_3975_Dgrim_e-40_Dviri_hmlgs.fasta
grep -A1 -E "lcl_0805925 " 03_Dgrim_r1.3_Zelda_ztringz.txt >> 09_3975_Dgrim_e-40_Dviri_hmlgs.fasta
grep -A1 -E "lcl_0805926 " 03_Dgrim_r1.3_Zelda_ztringz.txt >> 09_3975_Dgrim_e-40_Dviri_hmlgs.fasta
grep -A1 -E "lcl_0805933 " 03_Dgrim_r1.3_Zelda_ztringz.txt >> 09_3975_Dgrim_e-40_Dviri_hmlgs.fasta
grep -A1 -E "lcl_0805934 " 03_Dgrim_r1.3_Zelda_ztringz.txt >> 09_3975_Dgrim_e-40_Dviri_hmlgs.fasta
grep -A1 -E "lcl_0805940 " 03_Dgrim_r1.3_Zelda_ztringz.txt >> 09_3975_Dgrim_e-40_Dviri_hmlgs.fasta
grep -A1 -E "lcl_0805941 " 03_Dgrim_r1.3_Zelda_ztringz.txt >> 09_3975_Dgrim_e-40_Dviri_hmlgs.fasta
grep -A1 -E "lcl_0805947 " 03_Dgrim_r1.3_Zelda_ztringz.txt >> 09_3975_Dgrim_e-40_Dviri_hmlgs.fasta
grep -A1 -E "lcl_0805951 " 03_Dgrim_r1.3_Zelda_ztringz.txt >> 09_3975_Dgrim_e-40_Dviri_hmlgs.fasta
grep -A1 -E "lcl_0805953 " 03_Dgrim_r1.3_Zelda_ztringz.txt >> 09_3975_Dgrim_e-40_Dviri_hmlgs.fasta
grep -A1 -E "lcl_0805956 " 03_Dgrim_r1.3_Zelda_ztringz.txt >> 09_3975_Dgrim_e-40_Dviri_hmlgs.fasta
grep -A1 -E "lcl_0805963 " 03_Dgrim_r1.3_Zelda_ztringz.txt >> 09_3975_Dgrim_e-40_Dviri_hmlgs.fasta
grep -A1 -E "lcl_0805965 " 03_Dgrim_r1.3_Zelda_ztringz.txt >> 09_3975_Dgrim_e-40_Dviri_hmlgs.fasta
grep -A1 -E "lcl_0805966 " 03_Dgrim_r1.3_Zelda_ztringz.txt >> 09_3975_Dgrim_e-40_Dviri_hmlgs.fasta
grep -A1 -E "lcl_0805967 " 03_Dgrim_r1.3_Zelda_ztringz.txt >> 09_3975_Dgrim_e-40_Dviri_hmlgs.fasta
grep -A1 -E "lcl_0805969 " 03_Dgrim_r1.3_Zelda_ztringz.txt >> 09_3975_Dgrim_e-40_Dviri_hmlgs.fasta
grep -A1 -E "lcl_0805970 " 03_Dgrim_r1.3_Zelda_ztringz.txt >> 09_3975_Dgrim_e-40_Dviri_hmlgs.fasta
grep -A1 -E "lcl_0805978 " 03_Dgrim_r1.3_Zelda_ztringz.txt >> 09_3975_Dgrim_e-40_Dviri_hmlgs.fasta
grep -A1 -E "lcl_0805979 " 03_Dgrim_r1.3_Zelda_ztringz.txt >> 09_3975_Dgrim_e-40_Dviri_hmlgs.fasta
grep -A1 -E "lcl_0805980 " 03_Dgrim_r1.3_Zelda_ztringz.txt >> 09_3975_Dgrim_e-40_Dviri_hmlgs.fasta
grep -A1 -E "lcl_0805984 " 03_Dgrim_r1.3_Zelda_ztringz.txt >> 09_3975_Dgrim_e-40_Dviri_hmlgs.fasta
grep -A1 -E "lcl_0805988 " 03_Dgrim_r1.3_Zelda_ztringz.txt >> 09_3975_Dgrim_e-40_Dviri_hmlgs.fasta
grep -A1 -E "lcl_0805989 " 03_Dgrim_r1.3_Zelda_ztringz.txt >> 09_3975_Dgrim_e-40_Dviri_hmlgs.fasta
grep -A1 -E "lcl_0805996 " 03_Dgrim_r1.3_Zelda_ztringz.txt >> 09_3975_Dgrim_e-40_Dviri_hmlgs.fasta
grep -A1 -E "lcl_0805997 " 03_Dgrim_r1.3_Zelda_ztringz.txt >> 09_3975_Dgrim_e-40_Dviri_hmlgs.fasta
grep -A1 -E "lcl_0805998 " 03_Dgrim_r1.3_Zelda_ztringz.txt >> 09_3975_Dgrim_e-40_Dviri_hmlgs.fasta
grep -A1 -E "lcl_0805999 " 03_Dgrim_r1.3_Zelda_ztringz.txt >> 09_3975_Dgrim_e-40_Dviri_hmlgs.fasta
grep -A1 -E "lcl_0806003 " 03_Dgrim_r1.3_Zelda_ztringz.txt >> 09_3975_Dgrim_e-40_Dviri_hmlgs.fasta
grep -A1 -E "lcl_0806004 " 03_Dgrim_r1.3_Zelda_ztringz.txt >> 09_3975_Dgrim_e-40_Dviri_hmlgs.fasta
grep -A1 -E "lcl_0806011 " 03_Dgrim_r1.3_Zelda_ztringz.txt >> 09_3975_Dgrim_e-40_Dviri_hmlgs.fasta
grep -A1 -E "lcl_0806020 " 03_Dgrim_r1.3_Zelda_ztringz.txt >> 09_3975_Dgrim_e-40_Dviri_hmlgs.fasta
grep -A1 -E "lcl_0806021 " 03_Dgrim_r1.3_Zelda_ztringz.txt >> 09_3975_Dgrim_e-40_Dviri_hmlgs.fasta
grep -A1 -E "lcl_0806026 " 03_Dgrim_r1.3_Zelda_ztringz.txt >> 09_3975_Dgrim_e-40_Dviri_hmlgs.fasta
grep -A1 -E "lcl_0806027 " 03_Dgrim_r1.3_Zelda_ztringz.txt >> 09_3975_Dgrim_e-40_Dviri_hmlgs.fasta
grep -A1 -E "lcl_0806041 " 03_Dgrim_r1.3_Zelda_ztringz.txt >> 09_3975_Dgrim_e-40_Dviri_hmlgs.fasta
grep -A1 -E "lcl_0806043 " 03_Dgrim_r1.3_Zelda_ztringz.txt >> 09_3975_Dgrim_e-40_Dviri_hmlgs.fasta
grep -A1 -E "lcl_0806044 " 03_Dgrim_r1.3_Zelda_ztringz.txt >> 09_3975_Dgrim_e-40_Dviri_hmlgs.fasta
grep -A1 -E "lcl_0806048 " 03_Dgrim_r1.3_Zelda_ztringz.txt >> 09_3975_Dgrim_e-40_Dviri_hmlgs.fasta
grep -A1 -E "lcl_0806049 " 03_Dgrim_r1.3_Zelda_ztringz.txt >> 09_3975_Dgrim_e-40_Dviri_hmlgs.fasta
grep -A1 -E "lcl_0806052 " 03_Dgrim_r1.3_Zelda_ztringz.txt >> 09_3975_Dgrim_e-40_Dviri_hmlgs.fasta
grep -A1 -E "lcl_0806055 " 03_Dgrim_r1.3_Zelda_ztringz.txt >> 09_3975_Dgrim_e-40_Dviri_hmlgs.fasta
grep -A1 -E "lcl_0806057 " 03_Dgrim_r1.3_Zelda_ztringz.txt >> 09_3975_Dgrim_e-40_Dviri_hmlgs.fasta
grep -A1 -E "lcl_0806063 " 03_Dgrim_r1.3_Zelda_ztringz.txt >> 09_3975_Dgrim_e-40_Dviri_hmlgs.fasta
grep -A1 -E "lcl_0806074 " 03_Dgrim_r1.3_Zelda_ztringz.txt >> 09_3975_Dgrim_e-40_Dviri_hmlgs.fasta
grep -A1 -E "lcl_0806075 " 03_Dgrim_r1.3_Zelda_ztringz.txt >> 09_3975_Dgrim_e-40_Dviri_hmlgs.fasta
grep -A1 -E "lcl_0806079 " 03_Dgrim_r1.3_Zelda_ztringz.txt >> 09_3975_Dgrim_e-40_Dviri_hmlgs.fasta
grep -A1 -E "lcl_0806081 " 03_Dgrim_r1.3_Zelda_ztringz.txt >> 09_3975_Dgrim_e-40_Dviri_hmlgs.fasta
grep -A1 -E "lcl_0806083 " 03_Dgrim_r1.3_Zelda_ztringz.txt >> 09_3975_Dgrim_e-40_Dviri_hmlgs.fasta
grep -A1 -E "lcl_0806085 " 03_Dgrim_r1.3_Zelda_ztringz.txt >> 09_3975_Dgrim_e-40_Dviri_hmlgs.fasta
grep -A1 -E "lcl_0806092 " 03_Dgrim_r1.3_Zelda_ztringz.txt >> 09_3975_Dgrim_e-40_Dviri_hmlgs.fasta
grep -A1 -E "lcl_0806094 " 03_Dgrim_r1.3_Zelda_ztringz.txt >> 09_3975_Dgrim_e-40_Dviri_hmlgs.fasta
grep -A1 -E "lcl_0806097 " 03_Dgrim_r1.3_Zelda_ztringz.txt >> 09_3975_Dgrim_e-40_Dviri_hmlgs.fasta
grep -A1 -E "lcl_0806101 " 03_Dgrim_r1.3_Zelda_ztringz.txt >> 09_3975_Dgrim_e-40_Dviri_hmlgs.fasta
grep -A1 -E "lcl_0806102 " 03_Dgrim_r1.3_Zelda_ztringz.txt >> 09_3975_Dgrim_e-40_Dviri_hmlgs.fasta
grep -A1 -E "lcl_0806103 " 03_Dgrim_r1.3_Zelda_ztringz.txt >> 09_3975_Dgrim_e-40_Dviri_hmlgs.fasta
grep -A1 -E "lcl_0806104 " 03_Dgrim_r1.3_Zelda_ztringz.txt >> 09_3975_Dgrim_e-40_Dviri_hmlgs.fasta
grep -A1 -E "lcl_0806107 " 03_Dgrim_r1.3_Zelda_ztringz.txt >> 09_3975_Dgrim_e-40_Dviri_hmlgs.fasta
grep -A1 -E "lcl_0806114 " 03_Dgrim_r1.3_Zelda_ztringz.txt >> 09_3975_Dgrim_e-40_Dviri_hmlgs.fasta
grep -A1 -E "lcl_0806115 " 03_Dgrim_r1.3_Zelda_ztringz.txt >> 09_3975_Dgrim_e-40_Dviri_hmlgs.fasta
grep -A1 -E "lcl_0806123 " 03_Dgrim_r1.3_Zelda_ztringz.txt >> 09_3975_Dgrim_e-40_Dviri_hmlgs.fasta
grep -A1 -E "lcl_0806126 " 03_Dgrim_r1.3_Zelda_ztringz.txt >> 09_3975_Dgrim_e-40_Dviri_hmlgs.fasta
grep -A1 -E "lcl_0806129 " 03_Dgrim_r1.3_Zelda_ztringz.txt >> 09_3975_Dgrim_e-40_Dviri_hmlgs.fasta
grep -A1 -E "lcl_0806131 " 03_Dgrim_r1.3_Zelda_ztringz.txt >> 09_3975_Dgrim_e-40_Dviri_hmlgs.fasta
grep -A1 -E "lcl_0806132 " 03_Dgrim_r1.3_Zelda_ztringz.txt >> 09_3975_Dgrim_e-40_Dviri_hmlgs.fasta
grep -A1 -E "lcl_0806135 " 03_Dgrim_r1.3_Zelda_ztringz.txt >> 09_3975_Dgrim_e-40_Dviri_hmlgs.fasta
grep -A1 -E "lcl_0806136 " 03_Dgrim_r1.3_Zelda_ztringz.txt >> 09_3975_Dgrim_e-40_Dviri_hmlgs.fasta
grep -A1 -E "lcl_0806140 " 03_Dgrim_r1.3_Zelda_ztringz.txt >> 09_3975_Dgrim_e-40_Dviri_hmlgs.fasta
grep -A1 -E "lcl_0806143 " 03_Dgrim_r1.3_Zelda_ztringz.txt >> 09_3975_Dgrim_e-40_Dviri_hmlgs.fasta
grep -A1 -E "lcl_0806144 " 03_Dgrim_r1.3_Zelda_ztringz.txt >> 09_3975_Dgrim_e-40_Dviri_hmlgs.fasta
grep -A1 -E "lcl_0806148 " 03_Dgrim_r1.3_Zelda_ztringz.txt >> 09_3975_Dgrim_e-40_Dviri_hmlgs.fasta
grep -A1 -E "lcl_0806161 " 03_Dgrim_r1.3_Zelda_ztringz.txt >> 09_3975_Dgrim_e-40_Dviri_hmlgs.fasta
grep -A1 -E "lcl_0806162 " 03_Dgrim_r1.3_Zelda_ztringz.txt >> 09_3975_Dgrim_e-40_Dviri_hmlgs.fasta
grep -A1 -E "lcl_0806163 " 03_Dgrim_r1.3_Zelda_ztringz.txt >> 09_3975_Dgrim_e-40_Dviri_hmlgs.fasta
grep -A1 -E "lcl_0806164 " 03_Dgrim_r1.3_Zelda_ztringz.txt >> 09_3975_Dgrim_e-40_Dviri_hmlgs.fasta
grep -A1 -E "lcl_0806178 " 03_Dgrim_r1.3_Zelda_ztringz.txt >> 09_3975_Dgrim_e-40_Dviri_hmlgs.fasta
grep -A1 -E "lcl_0806183 " 03_Dgrim_r1.3_Zelda_ztringz.txt >> 09_3975_Dgrim_e-40_Dviri_hmlgs.fasta
grep -A1 -E "lcl_0806192 " 03_Dgrim_r1.3_Zelda_ztringz.txt >> 09_3975_Dgrim_e-40_Dviri_hmlgs.fasta
grep -A1 -E "lcl_0806198 " 03_Dgrim_r1.3_Zelda_ztringz.txt >> 09_3975_Dgrim_e-40_Dviri_hmlgs.fasta
grep -A1 -E "lcl_0806202 " 03_Dgrim_r1.3_Zelda_ztringz.txt >> 09_3975_Dgrim_e-40_Dviri_hmlgs.fasta
grep -A1 -E "lcl_0806207 " 03_Dgrim_r1.3_Zelda_ztringz.txt >> 09_3975_Dgrim_e-40_Dviri_hmlgs.fasta
grep -A1 -E "lcl_0806217 " 03_Dgrim_r1.3_Zelda_ztringz.txt >> 09_3975_Dgrim_e-40_Dviri_hmlgs.fasta
grep -A1 -E "lcl_0806219 " 03_Dgrim_r1.3_Zelda_ztringz.txt >> 09_3975_Dgrim_e-40_Dviri_hmlgs.fasta
grep -A1 -E "lcl_0806228 " 03_Dgrim_r1.3_Zelda_ztringz.txt >> 09_3975_Dgrim_e-40_Dviri_hmlgs.fasta
grep -A1 -E "lcl_0806233 " 03_Dgrim_r1.3_Zelda_ztringz.txt >> 09_3975_Dgrim_e-40_Dviri_hmlgs.fasta
grep -A1 -E "lcl_0806237 " 03_Dgrim_r1.3_Zelda_ztringz.txt >> 09_3975_Dgrim_e-40_Dviri_hmlgs.fasta
grep -A1 -E "lcl_0806239 " 03_Dgrim_r1.3_Zelda_ztringz.txt >> 09_3975_Dgrim_e-40_Dviri_hmlgs.fasta
grep -A1 -E "lcl_0806241 " 03_Dgrim_r1.3_Zelda_ztringz.txt >> 09_3975_Dgrim_e-40_Dviri_hmlgs.fasta
grep -A1 -E "lcl_0806243 " 03_Dgrim_r1.3_Zelda_ztringz.txt >> 09_3975_Dgrim_e-40_Dviri_hmlgs.fasta
grep -A1 -E "lcl_0806256 " 03_Dgrim_r1.3_Zelda_ztringz.txt >> 09_3975_Dgrim_e-40_Dviri_hmlgs.fasta
grep -A1 -E "lcl_0806258 " 03_Dgrim_r1.3_Zelda_ztringz.txt >> 09_3975_Dgrim_e-40_Dviri_hmlgs.fasta
grep -A1 -E "lcl_0806259 " 03_Dgrim_r1.3_Zelda_ztringz.txt >> 09_3975_Dgrim_e-40_Dviri_hmlgs.fasta
grep -A1 -E "lcl_0806261 " 03_Dgrim_r1.3_Zelda_ztringz.txt >> 09_3975_Dgrim_e-40_Dviri_hmlgs.fasta
grep -A1 -E "lcl_0806262 " 03_Dgrim_r1.3_Zelda_ztringz.txt >> 09_3975_Dgrim_e-40_Dviri_hmlgs.fasta
grep -A1 -E "lcl_0806264 " 03_Dgrim_r1.3_Zelda_ztringz.txt >> 09_3975_Dgrim_e-40_Dviri_hmlgs.fasta
grep -A1 -E "lcl_0806269 " 03_Dgrim_r1.3_Zelda_ztringz.txt >> 09_3975_Dgrim_e-40_Dviri_hmlgs.fasta
grep -A1 -E "lcl_0806271 " 03_Dgrim_r1.3_Zelda_ztringz.txt >> 09_3975_Dgrim_e-40_Dviri_hmlgs.fasta
grep -A1 -E "lcl_0806273 " 03_Dgrim_r1.3_Zelda_ztringz.txt >> 09_3975_Dgrim_e-40_Dviri_hmlgs.fasta
grep -A1 -E "lcl_0806278 " 03_Dgrim_r1.3_Zelda_ztringz.txt >> 09_3975_Dgrim_e-40_Dviri_hmlgs.fasta
grep -A1 -E "lcl_0806282 " 03_Dgrim_r1.3_Zelda_ztringz.txt >> 09_3975_Dgrim_e-40_Dviri_hmlgs.fasta
grep -A1 -E "lcl_0806283 " 03_Dgrim_r1.3_Zelda_ztringz.txt >> 09_3975_Dgrim_e-40_Dviri_hmlgs.fasta
grep -A1 -E "lcl_0806286 " 03_Dgrim_r1.3_Zelda_ztringz.txt >> 09_3975_Dgrim_e-40_Dviri_hmlgs.fasta
grep -A1 -E "lcl_0806287 " 03_Dgrim_r1.3_Zelda_ztringz.txt >> 09_3975_Dgrim_e-40_Dviri_hmlgs.fasta
grep -A1 -E "lcl_0806300 " 03_Dgrim_r1.3_Zelda_ztringz.txt >> 09_3975_Dgrim_e-40_Dviri_hmlgs.fasta
grep -A1 -E "lcl_0806306 " 03_Dgrim_r1.3_Zelda_ztringz.txt >> 09_3975_Dgrim_e-40_Dviri_hmlgs.fasta
grep -A1 -E "lcl_0806309 " 03_Dgrim_r1.3_Zelda_ztringz.txt >> 09_3975_Dgrim_e-40_Dviri_hmlgs.fasta
grep -A1 -E "lcl_0806320 " 03_Dgrim_r1.3_Zelda_ztringz.txt >> 09_3975_Dgrim_e-40_Dviri_hmlgs.fasta
grep -A1 -E "lcl_0806322 " 03_Dgrim_r1.3_Zelda_ztringz.txt >> 09_3975_Dgrim_e-40_Dviri_hmlgs.fasta
grep -A1 -E "lcl_0806333 " 03_Dgrim_r1.3_Zelda_ztringz.txt >> 09_3975_Dgrim_e-40_Dviri_hmlgs.fasta
grep -A1 -E "lcl_0806337 " 03_Dgrim_r1.3_Zelda_ztringz.txt >> 09_3975_Dgrim_e-40_Dviri_hmlgs.fasta
grep -A1 -E "lcl_0806339 " 03_Dgrim_r1.3_Zelda_ztringz.txt >> 09_3975_Dgrim_e-40_Dviri_hmlgs.fasta
grep -A1 -E "lcl_0806341 " 03_Dgrim_r1.3_Zelda_ztringz.txt >> 09_3975_Dgrim_e-40_Dviri_hmlgs.fasta
grep -A1 -E "lcl_0806357 " 03_Dgrim_r1.3_Zelda_ztringz.txt >> 09_3975_Dgrim_e-40_Dviri_hmlgs.fasta
grep -A1 -E "lcl_0806364 " 03_Dgrim_r1.3_Zelda_ztringz.txt >> 09_3975_Dgrim_e-40_Dviri_hmlgs.fasta
grep -A1 -E "lcl_0806367 " 03_Dgrim_r1.3_Zelda_ztringz.txt >> 09_3975_Dgrim_e-40_Dviri_hmlgs.fasta
grep -A1 -E "lcl_0806370 " 03_Dgrim_r1.3_Zelda_ztringz.txt >> 09_3975_Dgrim_e-40_Dviri_hmlgs.fasta
grep -A1 -E "lcl_0806371 " 03_Dgrim_r1.3_Zelda_ztringz.txt >> 09_3975_Dgrim_e-40_Dviri_hmlgs.fasta
grep -A1 -E "lcl_0806374 " 03_Dgrim_r1.3_Zelda_ztringz.txt >> 09_3975_Dgrim_e-40_Dviri_hmlgs.fasta
grep -A1 -E "lcl_0806379 " 03_Dgrim_r1.3_Zelda_ztringz.txt >> 09_3975_Dgrim_e-40_Dviri_hmlgs.fasta
grep -A1 -E "lcl_0806380 " 03_Dgrim_r1.3_Zelda_ztringz.txt >> 09_3975_Dgrim_e-40_Dviri_hmlgs.fasta
grep -A1 -E "lcl_0806381 " 03_Dgrim_r1.3_Zelda_ztringz.txt >> 09_3975_Dgrim_e-40_Dviri_hmlgs.fasta
grep -A1 -E "lcl_0806382 " 03_Dgrim_r1.3_Zelda_ztringz.txt >> 09_3975_Dgrim_e-40_Dviri_hmlgs.fasta
grep -A1 -E "lcl_0806384 " 03_Dgrim_r1.3_Zelda_ztringz.txt >> 09_3975_Dgrim_e-40_Dviri_hmlgs.fasta
grep -A1 -E "lcl_0806385 " 03_Dgrim_r1.3_Zelda_ztringz.txt >> 09_3975_Dgrim_e-40_Dviri_hmlgs.fasta
grep -A1 -E "lcl_0806386 " 03_Dgrim_r1.3_Zelda_ztringz.txt >> 09_3975_Dgrim_e-40_Dviri_hmlgs.fasta
grep -A1 -E "lcl_0806389 " 03_Dgrim_r1.3_Zelda_ztringz.txt >> 09_3975_Dgrim_e-40_Dviri_hmlgs.fasta
grep -A1 -E "lcl_0806391 " 03_Dgrim_r1.3_Zelda_ztringz.txt >> 09_3975_Dgrim_e-40_Dviri_hmlgs.fasta
grep -A1 -E "lcl_0806393 " 03_Dgrim_r1.3_Zelda_ztringz.txt >> 09_3975_Dgrim_e-40_Dviri_hmlgs.fasta
grep -A1 -E "lcl_0806394 " 03_Dgrim_r1.3_Zelda_ztringz.txt >> 09_3975_Dgrim_e-40_Dviri_hmlgs.fasta
grep -A1 -E "lcl_0806398 " 03_Dgrim_r1.3_Zelda_ztringz.txt >> 09_3975_Dgrim_e-40_Dviri_hmlgs.fasta
grep -A1 -E "lcl_0806399 " 03_Dgrim_r1.3_Zelda_ztringz.txt >> 09_3975_Dgrim_e-40_Dviri_hmlgs.fasta
grep -A1 -E "lcl_0806401 " 03_Dgrim_r1.3_Zelda_ztringz.txt >> 09_3975_Dgrim_e-40_Dviri_hmlgs.fasta
grep -A1 -E "lcl_0806402 " 03_Dgrim_r1.3_Zelda_ztringz.txt >> 09_3975_Dgrim_e-40_Dviri_hmlgs.fasta
grep -A1 -E "lcl_0806428 " 03_Dgrim_r1.3_Zelda_ztringz.txt >> 09_3975_Dgrim_e-40_Dviri_hmlgs.fasta
grep -A1 -E "lcl_0806429 " 03_Dgrim_r1.3_Zelda_ztringz.txt >> 09_3975_Dgrim_e-40_Dviri_hmlgs.fasta
grep -A1 -E "lcl_0806432 " 03_Dgrim_r1.3_Zelda_ztringz.txt >> 09_3975_Dgrim_e-40_Dviri_hmlgs.fasta
grep -A1 -E "lcl_0806433 " 03_Dgrim_r1.3_Zelda_ztringz.txt >> 09_3975_Dgrim_e-40_Dviri_hmlgs.fasta
grep -A1 -E "lcl_0806434 " 03_Dgrim_r1.3_Zelda_ztringz.txt >> 09_3975_Dgrim_e-40_Dviri_hmlgs.fasta
grep -A1 -E "lcl_0806450 " 03_Dgrim_r1.3_Zelda_ztringz.txt >> 09_3975_Dgrim_e-40_Dviri_hmlgs.fasta
grep -A1 -E "lcl_0806453 " 03_Dgrim_r1.3_Zelda_ztringz.txt >> 09_3975_Dgrim_e-40_Dviri_hmlgs.fasta
grep -A1 -E "lcl_0806455 " 03_Dgrim_r1.3_Zelda_ztringz.txt >> 09_3975_Dgrim_e-40_Dviri_hmlgs.fasta
grep -A1 -E "lcl_0806457 " 03_Dgrim_r1.3_Zelda_ztringz.txt >> 09_3975_Dgrim_e-40_Dviri_hmlgs.fasta
grep -A1 -E "lcl_0806458 " 03_Dgrim_r1.3_Zelda_ztringz.txt >> 09_3975_Dgrim_e-40_Dviri_hmlgs.fasta
grep -A1 -E "lcl_0806460 " 03_Dgrim_r1.3_Zelda_ztringz.txt >> 09_3975_Dgrim_e-40_Dviri_hmlgs.fasta
grep -A1 -E "lcl_0806461 " 03_Dgrim_r1.3_Zelda_ztringz.txt >> 09_3975_Dgrim_e-40_Dviri_hmlgs.fasta
grep -A1 -E "lcl_0806468 " 03_Dgrim_r1.3_Zelda_ztringz.txt >> 09_3975_Dgrim_e-40_Dviri_hmlgs.fasta
grep -A1 -E "lcl_0806470 " 03_Dgrim_r1.3_Zelda_ztringz.txt >> 09_3975_Dgrim_e-40_Dviri_hmlgs.fasta
grep -A1 -E "lcl_0806471 " 03_Dgrim_r1.3_Zelda_ztringz.txt >> 09_3975_Dgrim_e-40_Dviri_hmlgs.fasta
grep -A1 -E "lcl_0806472 " 03_Dgrim_r1.3_Zelda_ztringz.txt >> 09_3975_Dgrim_e-40_Dviri_hmlgs.fasta
grep -A1 -E "lcl_0806478 " 03_Dgrim_r1.3_Zelda_ztringz.txt >> 09_3975_Dgrim_e-40_Dviri_hmlgs.fasta
grep -A1 -E "lcl_0806482 " 03_Dgrim_r1.3_Zelda_ztringz.txt >> 09_3975_Dgrim_e-40_Dviri_hmlgs.fasta
grep -A1 -E "lcl_0806484 " 03_Dgrim_r1.3_Zelda_ztringz.txt >> 09_3975_Dgrim_e-40_Dviri_hmlgs.fasta
grep -A1 -E "lcl_0806485 " 03_Dgrim_r1.3_Zelda_ztringz.txt >> 09_3975_Dgrim_e-40_Dviri_hmlgs.fasta
grep -A1 -E "lcl_0806487 " 03_Dgrim_r1.3_Zelda_ztringz.txt >> 09_3975_Dgrim_e-40_Dviri_hmlgs.fasta
grep -A1 -E "lcl_0806488 " 03_Dgrim_r1.3_Zelda_ztringz.txt >> 09_3975_Dgrim_e-40_Dviri_hmlgs.fasta
grep -A1 -E "lcl_0806505 " 03_Dgrim_r1.3_Zelda_ztringz.txt >> 09_3975_Dgrim_e-40_Dviri_hmlgs.fasta
grep -A1 -E "lcl_0806509 " 03_Dgrim_r1.3_Zelda_ztringz.txt >> 09_3975_Dgrim_e-40_Dviri_hmlgs.fasta
grep -A1 -E "lcl_0806511 " 03_Dgrim_r1.3_Zelda_ztringz.txt >> 09_3975_Dgrim_e-40_Dviri_hmlgs.fasta
grep -A1 -E "lcl_0806512 " 03_Dgrim_r1.3_Zelda_ztringz.txt >> 09_3975_Dgrim_e-40_Dviri_hmlgs.fasta
grep -A1 -E "lcl_0806517 " 03_Dgrim_r1.3_Zelda_ztringz.txt >> 09_3975_Dgrim_e-40_Dviri_hmlgs.fasta
grep -A1 -E "lcl_0806519 " 03_Dgrim_r1.3_Zelda_ztringz.txt >> 09_3975_Dgrim_e-40_Dviri_hmlgs.fasta
grep -A1 -E "lcl_0806522 " 03_Dgrim_r1.3_Zelda_ztringz.txt >> 09_3975_Dgrim_e-40_Dviri_hmlgs.fasta
grep -A1 -E "lcl_0806527 " 03_Dgrim_r1.3_Zelda_ztringz.txt >> 09_3975_Dgrim_e-40_Dviri_hmlgs.fasta
grep -A1 -E "lcl_0806528 " 03_Dgrim_r1.3_Zelda_ztringz.txt >> 09_3975_Dgrim_e-40_Dviri_hmlgs.fasta
grep -A1 -E "lcl_0806532 " 03_Dgrim_r1.3_Zelda_ztringz.txt >> 09_3975_Dgrim_e-40_Dviri_hmlgs.fasta
grep -A1 -E "lcl_0806538 " 03_Dgrim_r1.3_Zelda_ztringz.txt >> 09_3975_Dgrim_e-40_Dviri_hmlgs.fasta
grep -A1 -E "lcl_0806539 " 03_Dgrim_r1.3_Zelda_ztringz.txt >> 09_3975_Dgrim_e-40_Dviri_hmlgs.fasta
grep -A1 -E "lcl_0806540 " 03_Dgrim_r1.3_Zelda_ztringz.txt >> 09_3975_Dgrim_e-40_Dviri_hmlgs.fasta
grep -A1 -E "lcl_0806542 " 03_Dgrim_r1.3_Zelda_ztringz.txt >> 09_3975_Dgrim_e-40_Dviri_hmlgs.fasta
grep -A1 -E "lcl_0806543 " 03_Dgrim_r1.3_Zelda_ztringz.txt >> 09_3975_Dgrim_e-40_Dviri_hmlgs.fasta
grep -A1 -E "lcl_0806544 " 03_Dgrim_r1.3_Zelda_ztringz.txt >> 09_3975_Dgrim_e-40_Dviri_hmlgs.fasta
grep -A1 -E "lcl_0806547 " 03_Dgrim_r1.3_Zelda_ztringz.txt >> 09_3975_Dgrim_e-40_Dviri_hmlgs.fasta
grep -A1 -E "lcl_0806548 " 03_Dgrim_r1.3_Zelda_ztringz.txt >> 09_3975_Dgrim_e-40_Dviri_hmlgs.fasta
grep -A1 -E "lcl_0806560 " 03_Dgrim_r1.3_Zelda_ztringz.txt >> 09_3975_Dgrim_e-40_Dviri_hmlgs.fasta
grep -A1 -E "lcl_0806564 " 03_Dgrim_r1.3_Zelda_ztringz.txt >> 09_3975_Dgrim_e-40_Dviri_hmlgs.fasta
grep -A1 -E "lcl_0806570 " 03_Dgrim_r1.3_Zelda_ztringz.txt >> 09_3975_Dgrim_e-40_Dviri_hmlgs.fasta
grep -A1 -E "lcl_0806573 " 03_Dgrim_r1.3_Zelda_ztringz.txt >> 09_3975_Dgrim_e-40_Dviri_hmlgs.fasta
grep -A1 -E "lcl_0806574 " 03_Dgrim_r1.3_Zelda_ztringz.txt >> 09_3975_Dgrim_e-40_Dviri_hmlgs.fasta
grep -A1 -E "lcl_0806582 " 03_Dgrim_r1.3_Zelda_ztringz.txt >> 09_3975_Dgrim_e-40_Dviri_hmlgs.fasta
grep -A1 -E "lcl_0806584 " 03_Dgrim_r1.3_Zelda_ztringz.txt >> 09_3975_Dgrim_e-40_Dviri_hmlgs.fasta
grep -A1 -E "lcl_0806585 " 03_Dgrim_r1.3_Zelda_ztringz.txt >> 09_3975_Dgrim_e-40_Dviri_hmlgs.fasta
grep -A1 -E "lcl_0806588 " 03_Dgrim_r1.3_Zelda_ztringz.txt >> 09_3975_Dgrim_e-40_Dviri_hmlgs.fasta
grep -A1 -E "lcl_0806593 " 03_Dgrim_r1.3_Zelda_ztringz.txt >> 09_3975_Dgrim_e-40_Dviri_hmlgs.fasta
grep -A1 -E "lcl_0806596 " 03_Dgrim_r1.3_Zelda_ztringz.txt >> 09_3975_Dgrim_e-40_Dviri_hmlgs.fasta
grep -A1 -E "lcl_0806597 " 03_Dgrim_r1.3_Zelda_ztringz.txt >> 09_3975_Dgrim_e-40_Dviri_hmlgs.fasta
grep -A1 -E "lcl_0806598 " 03_Dgrim_r1.3_Zelda_ztringz.txt >> 09_3975_Dgrim_e-40_Dviri_hmlgs.fasta
grep -A1 -E "lcl_0806602 " 03_Dgrim_r1.3_Zelda_ztringz.txt >> 09_3975_Dgrim_e-40_Dviri_hmlgs.fasta
grep -A1 -E "lcl_0806609 " 03_Dgrim_r1.3_Zelda_ztringz.txt >> 09_3975_Dgrim_e-40_Dviri_hmlgs.fasta
grep -A1 -E "lcl_0806610 " 03_Dgrim_r1.3_Zelda_ztringz.txt >> 09_3975_Dgrim_e-40_Dviri_hmlgs.fasta
grep -A1 -E "lcl_0806612 " 03_Dgrim_r1.3_Zelda_ztringz.txt >> 09_3975_Dgrim_e-40_Dviri_hmlgs.fasta
grep -A1 -E "lcl_0806615 " 03_Dgrim_r1.3_Zelda_ztringz.txt >> 09_3975_Dgrim_e-40_Dviri_hmlgs.fasta
grep -A1 -E "lcl_0806627 " 03_Dgrim_r1.3_Zelda_ztringz.txt >> 09_3975_Dgrim_e-40_Dviri_hmlgs.fasta
grep -A1 -E "lcl_0806630 " 03_Dgrim_r1.3_Zelda_ztringz.txt >> 09_3975_Dgrim_e-40_Dviri_hmlgs.fasta
grep -A1 -E "lcl_0806632 " 03_Dgrim_r1.3_Zelda_ztringz.txt >> 09_3975_Dgrim_e-40_Dviri_hmlgs.fasta
grep -A1 -E "lcl_0806634 " 03_Dgrim_r1.3_Zelda_ztringz.txt >> 09_3975_Dgrim_e-40_Dviri_hmlgs.fasta
grep -A1 -E "lcl_0806635 " 03_Dgrim_r1.3_Zelda_ztringz.txt >> 09_3975_Dgrim_e-40_Dviri_hmlgs.fasta
grep -A1 -E "lcl_0806639 " 03_Dgrim_r1.3_Zelda_ztringz.txt >> 09_3975_Dgrim_e-40_Dviri_hmlgs.fasta
grep -A1 -E "lcl_0806640 " 03_Dgrim_r1.3_Zelda_ztringz.txt >> 09_3975_Dgrim_e-40_Dviri_hmlgs.fasta
grep -A1 -E "lcl_0806641 " 03_Dgrim_r1.3_Zelda_ztringz.txt >> 09_3975_Dgrim_e-40_Dviri_hmlgs.fasta
grep -A1 -E "lcl_0806642 " 03_Dgrim_r1.3_Zelda_ztringz.txt >> 09_3975_Dgrim_e-40_Dviri_hmlgs.fasta
grep -A1 -E "lcl_0806649 " 03_Dgrim_r1.3_Zelda_ztringz.txt >> 09_3975_Dgrim_e-40_Dviri_hmlgs.fasta
grep -A1 -E "lcl_0806650 " 03_Dgrim_r1.3_Zelda_ztringz.txt >> 09_3975_Dgrim_e-40_Dviri_hmlgs.fasta
grep -A1 -E "lcl_0806651 " 03_Dgrim_r1.3_Zelda_ztringz.txt >> 09_3975_Dgrim_e-40_Dviri_hmlgs.fasta
grep -A1 -E "lcl_0806652 " 03_Dgrim_r1.3_Zelda_ztringz.txt >> 09_3975_Dgrim_e-40_Dviri_hmlgs.fasta
grep -A1 -E "lcl_0806654 " 03_Dgrim_r1.3_Zelda_ztringz.txt >> 09_3975_Dgrim_e-40_Dviri_hmlgs.fasta
grep -A1 -E "lcl_0806658 " 03_Dgrim_r1.3_Zelda_ztringz.txt >> 09_3975_Dgrim_e-40_Dviri_hmlgs.fasta
grep -A1 -E "lcl_0806659 " 03_Dgrim_r1.3_Zelda_ztringz.txt >> 09_3975_Dgrim_e-40_Dviri_hmlgs.fasta
grep -A1 -E "lcl_0806663 " 03_Dgrim_r1.3_Zelda_ztringz.txt >> 09_3975_Dgrim_e-40_Dviri_hmlgs.fasta
grep -A1 -E "lcl_0806665 " 03_Dgrim_r1.3_Zelda_ztringz.txt >> 09_3975_Dgrim_e-40_Dviri_hmlgs.fasta
grep -A1 -E "lcl_0806669 " 03_Dgrim_r1.3_Zelda_ztringz.txt >> 09_3975_Dgrim_e-40_Dviri_hmlgs.fasta
grep -A1 -E "lcl_0806671 " 03_Dgrim_r1.3_Zelda_ztringz.txt >> 09_3975_Dgrim_e-40_Dviri_hmlgs.fasta
grep -A1 -E "lcl_0806672 " 03_Dgrim_r1.3_Zelda_ztringz.txt >> 09_3975_Dgrim_e-40_Dviri_hmlgs.fasta
grep -A1 -E "lcl_0806675 " 03_Dgrim_r1.3_Zelda_ztringz.txt >> 09_3975_Dgrim_e-40_Dviri_hmlgs.fasta
grep -A1 -E "lcl_0806683 " 03_Dgrim_r1.3_Zelda_ztringz.txt >> 09_3975_Dgrim_e-40_Dviri_hmlgs.fasta
grep -A1 -E "lcl_0806685 " 03_Dgrim_r1.3_Zelda_ztringz.txt >> 09_3975_Dgrim_e-40_Dviri_hmlgs.fasta
grep -A1 -E "lcl_0806687 " 03_Dgrim_r1.3_Zelda_ztringz.txt >> 09_3975_Dgrim_e-40_Dviri_hmlgs.fasta
grep -A1 -E "lcl_0806689 " 03_Dgrim_r1.3_Zelda_ztringz.txt >> 09_3975_Dgrim_e-40_Dviri_hmlgs.fasta
grep -A1 -E "lcl_0806690 " 03_Dgrim_r1.3_Zelda_ztringz.txt >> 09_3975_Dgrim_e-40_Dviri_hmlgs.fasta
grep -A1 -E "lcl_0806693 " 03_Dgrim_r1.3_Zelda_ztringz.txt >> 09_3975_Dgrim_e-40_Dviri_hmlgs.fasta
grep -A1 -E "lcl_0806694 " 03_Dgrim_r1.3_Zelda_ztringz.txt >> 09_3975_Dgrim_e-40_Dviri_hmlgs.fasta
grep -A1 -E "lcl_0806698 " 03_Dgrim_r1.3_Zelda_ztringz.txt >> 09_3975_Dgrim_e-40_Dviri_hmlgs.fasta
grep -A1 -E "lcl_0806700 " 03_Dgrim_r1.3_Zelda_ztringz.txt >> 09_3975_Dgrim_e-40_Dviri_hmlgs.fasta
grep -A1 -E "lcl_0806701 " 03_Dgrim_r1.3_Zelda_ztringz.txt >> 09_3975_Dgrim_e-40_Dviri_hmlgs.fasta
grep -A1 -E "lcl_0806704 " 03_Dgrim_r1.3_Zelda_ztringz.txt >> 09_3975_Dgrim_e-40_Dviri_hmlgs.fasta
grep -A1 -E "lcl_0806707 " 03_Dgrim_r1.3_Zelda_ztringz.txt >> 09_3975_Dgrim_e-40_Dviri_hmlgs.fasta
grep -A1 -E "lcl_0806709 " 03_Dgrim_r1.3_Zelda_ztringz.txt >> 09_3975_Dgrim_e-40_Dviri_hmlgs.fasta
grep -A1 -E "lcl_0806710 " 03_Dgrim_r1.3_Zelda_ztringz.txt >> 09_3975_Dgrim_e-40_Dviri_hmlgs.fasta
grep -A1 -E "lcl_0806712 " 03_Dgrim_r1.3_Zelda_ztringz.txt >> 09_3975_Dgrim_e-40_Dviri_hmlgs.fasta
grep -A1 -E "lcl_0806714 " 03_Dgrim_r1.3_Zelda_ztringz.txt >> 09_3975_Dgrim_e-40_Dviri_hmlgs.fasta
grep -A1 -E "lcl_0806716 " 03_Dgrim_r1.3_Zelda_ztringz.txt >> 09_3975_Dgrim_e-40_Dviri_hmlgs.fasta
grep -A1 -E "lcl_0806720 " 03_Dgrim_r1.3_Zelda_ztringz.txt >> 09_3975_Dgrim_e-40_Dviri_hmlgs.fasta
grep -A1 -E "lcl_0806721 " 03_Dgrim_r1.3_Zelda_ztringz.txt >> 09_3975_Dgrim_e-40_Dviri_hmlgs.fasta
grep -A1 -E "lcl_0806735 " 03_Dgrim_r1.3_Zelda_ztringz.txt >> 09_3975_Dgrim_e-40_Dviri_hmlgs.fasta
grep -A1 -E "lcl_0806739 " 03_Dgrim_r1.3_Zelda_ztringz.txt >> 09_3975_Dgrim_e-40_Dviri_hmlgs.fasta
grep -A1 -E "lcl_0806740 " 03_Dgrim_r1.3_Zelda_ztringz.txt >> 09_3975_Dgrim_e-40_Dviri_hmlgs.fasta
grep -A1 -E "lcl_0806746 " 03_Dgrim_r1.3_Zelda_ztringz.txt >> 09_3975_Dgrim_e-40_Dviri_hmlgs.fasta
grep -A1 -E "lcl_0806747 " 03_Dgrim_r1.3_Zelda_ztringz.txt >> 09_3975_Dgrim_e-40_Dviri_hmlgs.fasta
grep -A1 -E "lcl_0806761 " 03_Dgrim_r1.3_Zelda_ztringz.txt >> 09_3975_Dgrim_e-40_Dviri_hmlgs.fasta
grep -A1 -E "lcl_0806764 " 03_Dgrim_r1.3_Zelda_ztringz.txt >> 09_3975_Dgrim_e-40_Dviri_hmlgs.fasta
grep -A1 -E "lcl_0806770 " 03_Dgrim_r1.3_Zelda_ztringz.txt >> 09_3975_Dgrim_e-40_Dviri_hmlgs.fasta
grep -A1 -E "lcl_0806779 " 03_Dgrim_r1.3_Zelda_ztringz.txt >> 09_3975_Dgrim_e-40_Dviri_hmlgs.fasta
grep -A1 -E "lcl_0806782 " 03_Dgrim_r1.3_Zelda_ztringz.txt >> 09_3975_Dgrim_e-40_Dviri_hmlgs.fasta
grep -A1 -E "lcl_0806783 " 03_Dgrim_r1.3_Zelda_ztringz.txt >> 09_3975_Dgrim_e-40_Dviri_hmlgs.fasta
grep -A1 -E "lcl_0806784 " 03_Dgrim_r1.3_Zelda_ztringz.txt >> 09_3975_Dgrim_e-40_Dviri_hmlgs.fasta
grep -A1 -E "lcl_0806787 " 03_Dgrim_r1.3_Zelda_ztringz.txt >> 09_3975_Dgrim_e-40_Dviri_hmlgs.fasta
grep -A1 -E "lcl_0806798 " 03_Dgrim_r1.3_Zelda_ztringz.txt >> 09_3975_Dgrim_e-40_Dviri_hmlgs.fasta
grep -A1 -E "lcl_0806802 " 03_Dgrim_r1.3_Zelda_ztringz.txt >> 09_3975_Dgrim_e-40_Dviri_hmlgs.fasta
grep -A1 -E "lcl_0806805 " 03_Dgrim_r1.3_Zelda_ztringz.txt >> 09_3975_Dgrim_e-40_Dviri_hmlgs.fasta
grep -A1 -E "lcl_0806807 " 03_Dgrim_r1.3_Zelda_ztringz.txt >> 09_3975_Dgrim_e-40_Dviri_hmlgs.fasta
grep -A1 -E "lcl_0806808 " 03_Dgrim_r1.3_Zelda_ztringz.txt >> 09_3975_Dgrim_e-40_Dviri_hmlgs.fasta
grep -A1 -E "lcl_0806812 " 03_Dgrim_r1.3_Zelda_ztringz.txt >> 09_3975_Dgrim_e-40_Dviri_hmlgs.fasta
grep -A1 -E "lcl_0806820 " 03_Dgrim_r1.3_Zelda_ztringz.txt >> 09_3975_Dgrim_e-40_Dviri_hmlgs.fasta
grep -A1 -E "lcl_0806821 " 03_Dgrim_r1.3_Zelda_ztringz.txt >> 09_3975_Dgrim_e-40_Dviri_hmlgs.fasta
grep -A1 -E "lcl_0806828 " 03_Dgrim_r1.3_Zelda_ztringz.txt >> 09_3975_Dgrim_e-40_Dviri_hmlgs.fasta
grep -A1 -E "lcl_0806829 " 03_Dgrim_r1.3_Zelda_ztringz.txt >> 09_3975_Dgrim_e-40_Dviri_hmlgs.fasta
grep -A1 -E "lcl_0806841 " 03_Dgrim_r1.3_Zelda_ztringz.txt >> 09_3975_Dgrim_e-40_Dviri_hmlgs.fasta
grep -A1 -E "lcl_0806843 " 03_Dgrim_r1.3_Zelda_ztringz.txt >> 09_3975_Dgrim_e-40_Dviri_hmlgs.fasta
grep -A1 -E "lcl_0806845 " 03_Dgrim_r1.3_Zelda_ztringz.txt >> 09_3975_Dgrim_e-40_Dviri_hmlgs.fasta
grep -A1 -E "lcl_0806853 " 03_Dgrim_r1.3_Zelda_ztringz.txt >> 09_3975_Dgrim_e-40_Dviri_hmlgs.fasta
grep -A1 -E "lcl_0806854 " 03_Dgrim_r1.3_Zelda_ztringz.txt >> 09_3975_Dgrim_e-40_Dviri_hmlgs.fasta
grep -A1 -E "lcl_0806863 " 03_Dgrim_r1.3_Zelda_ztringz.txt >> 09_3975_Dgrim_e-40_Dviri_hmlgs.fasta
grep -A1 -E "lcl_0806872 " 03_Dgrim_r1.3_Zelda_ztringz.txt >> 09_3975_Dgrim_e-40_Dviri_hmlgs.fasta
grep -A1 -E "lcl_0806874 " 03_Dgrim_r1.3_Zelda_ztringz.txt >> 09_3975_Dgrim_e-40_Dviri_hmlgs.fasta
grep -A1 -E "lcl_0806879 " 03_Dgrim_r1.3_Zelda_ztringz.txt >> 09_3975_Dgrim_e-40_Dviri_hmlgs.fasta
grep -A1 -E "lcl_0806882 " 03_Dgrim_r1.3_Zelda_ztringz.txt >> 09_3975_Dgrim_e-40_Dviri_hmlgs.fasta
grep -A1 -E "lcl_0806884 " 03_Dgrim_r1.3_Zelda_ztringz.txt >> 09_3975_Dgrim_e-40_Dviri_hmlgs.fasta
grep -A1 -E "lcl_0806886 " 03_Dgrim_r1.3_Zelda_ztringz.txt >> 09_3975_Dgrim_e-40_Dviri_hmlgs.fasta
grep -A1 -E "lcl_0806888 " 03_Dgrim_r1.3_Zelda_ztringz.txt >> 09_3975_Dgrim_e-40_Dviri_hmlgs.fasta
grep -A1 -E "lcl_0806891 " 03_Dgrim_r1.3_Zelda_ztringz.txt >> 09_3975_Dgrim_e-40_Dviri_hmlgs.fasta
grep -A1 -E "lcl_0806900 " 03_Dgrim_r1.3_Zelda_ztringz.txt >> 09_3975_Dgrim_e-40_Dviri_hmlgs.fasta
grep -A1 -E "lcl_0806904 " 03_Dgrim_r1.3_Zelda_ztringz.txt >> 09_3975_Dgrim_e-40_Dviri_hmlgs.fasta
grep -A1 -E "lcl_0806908 " 03_Dgrim_r1.3_Zelda_ztringz.txt >> 09_3975_Dgrim_e-40_Dviri_hmlgs.fasta
grep -A1 -E "lcl_0806913 " 03_Dgrim_r1.3_Zelda_ztringz.txt >> 09_3975_Dgrim_e-40_Dviri_hmlgs.fasta
grep -A1 -E "lcl_0806916 " 03_Dgrim_r1.3_Zelda_ztringz.txt >> 09_3975_Dgrim_e-40_Dviri_hmlgs.fasta
grep -A1 -E "lcl_0806917 " 03_Dgrim_r1.3_Zelda_ztringz.txt >> 09_3975_Dgrim_e-40_Dviri_hmlgs.fasta
grep -A1 -E "lcl_0806918 " 03_Dgrim_r1.3_Zelda_ztringz.txt >> 09_3975_Dgrim_e-40_Dviri_hmlgs.fasta
grep -A1 -E "lcl_0806922 " 03_Dgrim_r1.3_Zelda_ztringz.txt >> 09_3975_Dgrim_e-40_Dviri_hmlgs.fasta
grep -A1 -E "lcl_0806925 " 03_Dgrim_r1.3_Zelda_ztringz.txt >> 09_3975_Dgrim_e-40_Dviri_hmlgs.fasta
grep -A1 -E "lcl_0806930 " 03_Dgrim_r1.3_Zelda_ztringz.txt >> 09_3975_Dgrim_e-40_Dviri_hmlgs.fasta
grep -A1 -E "lcl_0806931 " 03_Dgrim_r1.3_Zelda_ztringz.txt >> 09_3975_Dgrim_e-40_Dviri_hmlgs.fasta
grep -A1 -E "lcl_0806935 " 03_Dgrim_r1.3_Zelda_ztringz.txt >> 09_3975_Dgrim_e-40_Dviri_hmlgs.fasta
grep -A1 -E "lcl_0806936 " 03_Dgrim_r1.3_Zelda_ztringz.txt >> 09_3975_Dgrim_e-40_Dviri_hmlgs.fasta
grep -A1 -E "lcl_0806937 " 03_Dgrim_r1.3_Zelda_ztringz.txt >> 09_3975_Dgrim_e-40_Dviri_hmlgs.fasta
grep -A1 -E "lcl_0806941 " 03_Dgrim_r1.3_Zelda_ztringz.txt >> 09_3975_Dgrim_e-40_Dviri_hmlgs.fasta
grep -A1 -E "lcl_0806953 " 03_Dgrim_r1.3_Zelda_ztringz.txt >> 09_3975_Dgrim_e-40_Dviri_hmlgs.fasta
grep -A1 -E "lcl_0806961 " 03_Dgrim_r1.3_Zelda_ztringz.txt >> 09_3975_Dgrim_e-40_Dviri_hmlgs.fasta
grep -A1 -E "lcl_0806962 " 03_Dgrim_r1.3_Zelda_ztringz.txt >> 09_3975_Dgrim_e-40_Dviri_hmlgs.fasta
grep -A1 -E "lcl_0806963 " 03_Dgrim_r1.3_Zelda_ztringz.txt >> 09_3975_Dgrim_e-40_Dviri_hmlgs.fasta
grep -A1 -E "lcl_0806968 " 03_Dgrim_r1.3_Zelda_ztringz.txt >> 09_3975_Dgrim_e-40_Dviri_hmlgs.fasta
grep -A1 -E "lcl_0806969 " 03_Dgrim_r1.3_Zelda_ztringz.txt >> 09_3975_Dgrim_e-40_Dviri_hmlgs.fasta
grep -A1 -E "lcl_0806970 " 03_Dgrim_r1.3_Zelda_ztringz.txt >> 09_3975_Dgrim_e-40_Dviri_hmlgs.fasta
grep -A1 -E "lcl_0806973 " 03_Dgrim_r1.3_Zelda_ztringz.txt >> 09_3975_Dgrim_e-40_Dviri_hmlgs.fasta
grep -A1 -E "lcl_0806974 " 03_Dgrim_r1.3_Zelda_ztringz.txt >> 09_3975_Dgrim_e-40_Dviri_hmlgs.fasta
grep -A1 -E "lcl_0806985 " 03_Dgrim_r1.3_Zelda_ztringz.txt >> 09_3975_Dgrim_e-40_Dviri_hmlgs.fasta
grep -A1 -E "lcl_0806986 " 03_Dgrim_r1.3_Zelda_ztringz.txt >> 09_3975_Dgrim_e-40_Dviri_hmlgs.fasta
grep -A1 -E "lcl_0806992 " 03_Dgrim_r1.3_Zelda_ztringz.txt >> 09_3975_Dgrim_e-40_Dviri_hmlgs.fasta
grep -A1 -E "lcl_0806995 " 03_Dgrim_r1.3_Zelda_ztringz.txt >> 09_3975_Dgrim_e-40_Dviri_hmlgs.fasta
grep -A1 -E "lcl_0807012 " 03_Dgrim_r1.3_Zelda_ztringz.txt >> 09_3975_Dgrim_e-40_Dviri_hmlgs.fasta
grep -A1 -E "lcl_0807015 " 03_Dgrim_r1.3_Zelda_ztringz.txt >> 09_3975_Dgrim_e-40_Dviri_hmlgs.fasta
grep -A1 -E "lcl_0807030 " 03_Dgrim_r1.3_Zelda_ztringz.txt >> 09_3975_Dgrim_e-40_Dviri_hmlgs.fasta
grep -A1 -E "lcl_0807035 " 03_Dgrim_r1.3_Zelda_ztringz.txt >> 09_3975_Dgrim_e-40_Dviri_hmlgs.fasta
grep -A1 -E "lcl_0807037 " 03_Dgrim_r1.3_Zelda_ztringz.txt >> 09_3975_Dgrim_e-40_Dviri_hmlgs.fasta
grep -A1 -E "lcl_0807039 " 03_Dgrim_r1.3_Zelda_ztringz.txt >> 09_3975_Dgrim_e-40_Dviri_hmlgs.fasta
grep -A1 -E "lcl_0807042 " 03_Dgrim_r1.3_Zelda_ztringz.txt >> 09_3975_Dgrim_e-40_Dviri_hmlgs.fasta
grep -A1 -E "lcl_0807046 " 03_Dgrim_r1.3_Zelda_ztringz.txt >> 09_3975_Dgrim_e-40_Dviri_hmlgs.fasta
grep -A1 -E "lcl_0807050 " 03_Dgrim_r1.3_Zelda_ztringz.txt >> 09_3975_Dgrim_e-40_Dviri_hmlgs.fasta
grep -A1 -E "lcl_0807054 " 03_Dgrim_r1.3_Zelda_ztringz.txt >> 09_3975_Dgrim_e-40_Dviri_hmlgs.fasta
grep -A1 -E "lcl_0807057 " 03_Dgrim_r1.3_Zelda_ztringz.txt >> 09_3975_Dgrim_e-40_Dviri_hmlgs.fasta
grep -A1 -E "lcl_0807063 " 03_Dgrim_r1.3_Zelda_ztringz.txt >> 09_3975_Dgrim_e-40_Dviri_hmlgs.fasta
grep -A1 -E "lcl_0807066 " 03_Dgrim_r1.3_Zelda_ztringz.txt >> 09_3975_Dgrim_e-40_Dviri_hmlgs.fasta
grep -A1 -E "lcl_0807070 " 03_Dgrim_r1.3_Zelda_ztringz.txt >> 09_3975_Dgrim_e-40_Dviri_hmlgs.fasta
grep -A1 -E "lcl_0807073 " 03_Dgrim_r1.3_Zelda_ztringz.txt >> 09_3975_Dgrim_e-40_Dviri_hmlgs.fasta
grep -A1 -E "lcl_0807075 " 03_Dgrim_r1.3_Zelda_ztringz.txt >> 09_3975_Dgrim_e-40_Dviri_hmlgs.fasta
grep -A1 -E "lcl_0807080 " 03_Dgrim_r1.3_Zelda_ztringz.txt >> 09_3975_Dgrim_e-40_Dviri_hmlgs.fasta
grep -A1 -E "lcl_0807087 " 03_Dgrim_r1.3_Zelda_ztringz.txt >> 09_3975_Dgrim_e-40_Dviri_hmlgs.fasta
grep -A1 -E "lcl_0807096 " 03_Dgrim_r1.3_Zelda_ztringz.txt >> 09_3975_Dgrim_e-40_Dviri_hmlgs.fasta
grep -A1 -E "lcl_0807106 " 03_Dgrim_r1.3_Zelda_ztringz.txt >> 09_3975_Dgrim_e-40_Dviri_hmlgs.fasta
grep -A1 -E "lcl_0807113 " 03_Dgrim_r1.3_Zelda_ztringz.txt >> 09_3975_Dgrim_e-40_Dviri_hmlgs.fasta
grep -A1 -E "lcl_0807115 " 03_Dgrim_r1.3_Zelda_ztringz.txt >> 09_3975_Dgrim_e-40_Dviri_hmlgs.fasta
grep -A1 -E "lcl_0807122 " 03_Dgrim_r1.3_Zelda_ztringz.txt >> 09_3975_Dgrim_e-40_Dviri_hmlgs.fasta
grep -A1 -E "lcl_0807172 " 03_Dgrim_r1.3_Zelda_ztringz.txt >> 09_3975_Dgrim_e-40_Dviri_hmlgs.fasta
grep -A1 -E "lcl_0807173 " 03_Dgrim_r1.3_Zelda_ztringz.txt >> 09_3975_Dgrim_e-40_Dviri_hmlgs.fasta
grep -A1 -E "lcl_0807177 " 03_Dgrim_r1.3_Zelda_ztringz.txt >> 09_3975_Dgrim_e-40_Dviri_hmlgs.fasta
grep -A1 -E "lcl_0807194 " 03_Dgrim_r1.3_Zelda_ztringz.txt >> 09_3975_Dgrim_e-40_Dviri_hmlgs.fasta
grep -A1 -E "lcl_0807202 " 03_Dgrim_r1.3_Zelda_ztringz.txt >> 09_3975_Dgrim_e-40_Dviri_hmlgs.fasta
grep -A1 -E "lcl_0807212 " 03_Dgrim_r1.3_Zelda_ztringz.txt >> 09_3975_Dgrim_e-40_Dviri_hmlgs.fasta
grep -A1 -E "lcl_0807214 " 03_Dgrim_r1.3_Zelda_ztringz.txt >> 09_3975_Dgrim_e-40_Dviri_hmlgs.fasta
grep -A1 -E "lcl_0807218 " 03_Dgrim_r1.3_Zelda_ztringz.txt >> 09_3975_Dgrim_e-40_Dviri_hmlgs.fasta
grep -A1 -E "lcl_0807219 " 03_Dgrim_r1.3_Zelda_ztringz.txt >> 09_3975_Dgrim_e-40_Dviri_hmlgs.fasta
grep -A1 -E "lcl_0807221 " 03_Dgrim_r1.3_Zelda_ztringz.txt >> 09_3975_Dgrim_e-40_Dviri_hmlgs.fasta
grep -A1 -E "lcl_0807224 " 03_Dgrim_r1.3_Zelda_ztringz.txt >> 09_3975_Dgrim_e-40_Dviri_hmlgs.fasta
grep -A1 -E "lcl_0807226 " 03_Dgrim_r1.3_Zelda_ztringz.txt >> 09_3975_Dgrim_e-40_Dviri_hmlgs.fasta
grep -A1 -E "lcl_0807227 " 03_Dgrim_r1.3_Zelda_ztringz.txt >> 09_3975_Dgrim_e-40_Dviri_hmlgs.fasta
grep -A1 -E "lcl_0807229 " 03_Dgrim_r1.3_Zelda_ztringz.txt >> 09_3975_Dgrim_e-40_Dviri_hmlgs.fasta
grep -A1 -E "lcl_0807230 " 03_Dgrim_r1.3_Zelda_ztringz.txt >> 09_3975_Dgrim_e-40_Dviri_hmlgs.fasta
grep -A1 -E "lcl_0807241 " 03_Dgrim_r1.3_Zelda_ztringz.txt >> 09_3975_Dgrim_e-40_Dviri_hmlgs.fasta
grep -A1 -E "lcl_0807245 " 03_Dgrim_r1.3_Zelda_ztringz.txt >> 09_3975_Dgrim_e-40_Dviri_hmlgs.fasta
grep -A1 -E "lcl_0807246 " 03_Dgrim_r1.3_Zelda_ztringz.txt >> 09_3975_Dgrim_e-40_Dviri_hmlgs.fasta
grep -A1 -E "lcl_0807251 " 03_Dgrim_r1.3_Zelda_ztringz.txt >> 09_3975_Dgrim_e-40_Dviri_hmlgs.fasta
grep -A1 -E "lcl_0807252 " 03_Dgrim_r1.3_Zelda_ztringz.txt >> 09_3975_Dgrim_e-40_Dviri_hmlgs.fasta
grep -A1 -E "lcl_0807254 " 03_Dgrim_r1.3_Zelda_ztringz.txt >> 09_3975_Dgrim_e-40_Dviri_hmlgs.fasta
grep -A1 -E "lcl_0807256 " 03_Dgrim_r1.3_Zelda_ztringz.txt >> 09_3975_Dgrim_e-40_Dviri_hmlgs.fasta
grep -A1 -E "lcl_0807269 " 03_Dgrim_r1.3_Zelda_ztringz.txt >> 09_3975_Dgrim_e-40_Dviri_hmlgs.fasta
grep -A1 -E "lcl_0807270 " 03_Dgrim_r1.3_Zelda_ztringz.txt >> 09_3975_Dgrim_e-40_Dviri_hmlgs.fasta
grep -A1 -E "lcl_0807284 " 03_Dgrim_r1.3_Zelda_ztringz.txt >> 09_3975_Dgrim_e-40_Dviri_hmlgs.fasta
grep -A1 -E "lcl_0807287 " 03_Dgrim_r1.3_Zelda_ztringz.txt >> 09_3975_Dgrim_e-40_Dviri_hmlgs.fasta
grep -A1 -E "lcl_0807288 " 03_Dgrim_r1.3_Zelda_ztringz.txt >> 09_3975_Dgrim_e-40_Dviri_hmlgs.fasta
grep -A1 -E "lcl_0807289 " 03_Dgrim_r1.3_Zelda_ztringz.txt >> 09_3975_Dgrim_e-40_Dviri_hmlgs.fasta
grep -A1 -E "lcl_0807295 " 03_Dgrim_r1.3_Zelda_ztringz.txt >> 09_3975_Dgrim_e-40_Dviri_hmlgs.fasta
grep -A1 -E "lcl_0807297 " 03_Dgrim_r1.3_Zelda_ztringz.txt >> 09_3975_Dgrim_e-40_Dviri_hmlgs.fasta
grep -A1 -E "lcl_0807298 " 03_Dgrim_r1.3_Zelda_ztringz.txt >> 09_3975_Dgrim_e-40_Dviri_hmlgs.fasta
grep -A1 -E "lcl_0807299 " 03_Dgrim_r1.3_Zelda_ztringz.txt >> 09_3975_Dgrim_e-40_Dviri_hmlgs.fasta
grep -A1 -E "lcl_0807304 " 03_Dgrim_r1.3_Zelda_ztringz.txt >> 09_3975_Dgrim_e-40_Dviri_hmlgs.fasta
grep -A1 -E "lcl_0807308 " 03_Dgrim_r1.3_Zelda_ztringz.txt >> 09_3975_Dgrim_e-40_Dviri_hmlgs.fasta
grep -A1 -E "lcl_0807316 " 03_Dgrim_r1.3_Zelda_ztringz.txt >> 09_3975_Dgrim_e-40_Dviri_hmlgs.fasta
grep -A1 -E "lcl_0807318 " 03_Dgrim_r1.3_Zelda_ztringz.txt >> 09_3975_Dgrim_e-40_Dviri_hmlgs.fasta
grep -A1 -E "lcl_0807319 " 03_Dgrim_r1.3_Zelda_ztringz.txt >> 09_3975_Dgrim_e-40_Dviri_hmlgs.fasta
grep -A1 -E "lcl_0807320 " 03_Dgrim_r1.3_Zelda_ztringz.txt >> 09_3975_Dgrim_e-40_Dviri_hmlgs.fasta
grep -A1 -E "lcl_0807321 " 03_Dgrim_r1.3_Zelda_ztringz.txt >> 09_3975_Dgrim_e-40_Dviri_hmlgs.fasta
grep -A1 -E "lcl_0807322 " 03_Dgrim_r1.3_Zelda_ztringz.txt >> 09_3975_Dgrim_e-40_Dviri_hmlgs.fasta
grep -A1 -E "lcl_0807327 " 03_Dgrim_r1.3_Zelda_ztringz.txt >> 09_3975_Dgrim_e-40_Dviri_hmlgs.fasta
grep -A1 -E "lcl_0807332 " 03_Dgrim_r1.3_Zelda_ztringz.txt >> 09_3975_Dgrim_e-40_Dviri_hmlgs.fasta
grep -A1 -E "lcl_0807336 " 03_Dgrim_r1.3_Zelda_ztringz.txt >> 09_3975_Dgrim_e-40_Dviri_hmlgs.fasta
grep -A1 -E "lcl_0807339 " 03_Dgrim_r1.3_Zelda_ztringz.txt >> 09_3975_Dgrim_e-40_Dviri_hmlgs.fasta
grep -A1 -E "lcl_0807347 " 03_Dgrim_r1.3_Zelda_ztringz.txt >> 09_3975_Dgrim_e-40_Dviri_hmlgs.fasta
grep -A1 -E "lcl_0807348 " 03_Dgrim_r1.3_Zelda_ztringz.txt >> 09_3975_Dgrim_e-40_Dviri_hmlgs.fasta
grep -A1 -E "lcl_0807349 " 03_Dgrim_r1.3_Zelda_ztringz.txt >> 09_3975_Dgrim_e-40_Dviri_hmlgs.fasta
grep -A1 -E "lcl_0807352 " 03_Dgrim_r1.3_Zelda_ztringz.txt >> 09_3975_Dgrim_e-40_Dviri_hmlgs.fasta
grep -A1 -E "lcl_0807355 " 03_Dgrim_r1.3_Zelda_ztringz.txt >> 09_3975_Dgrim_e-40_Dviri_hmlgs.fasta
grep -A1 -E "lcl_0807356 " 03_Dgrim_r1.3_Zelda_ztringz.txt >> 09_3975_Dgrim_e-40_Dviri_hmlgs.fasta
grep -A1 -E "lcl_0807358 " 03_Dgrim_r1.3_Zelda_ztringz.txt >> 09_3975_Dgrim_e-40_Dviri_hmlgs.fasta
grep -A1 -E "lcl_0807359 " 03_Dgrim_r1.3_Zelda_ztringz.txt >> 09_3975_Dgrim_e-40_Dviri_hmlgs.fasta
grep -A1 -E "lcl_0807360 " 03_Dgrim_r1.3_Zelda_ztringz.txt >> 09_3975_Dgrim_e-40_Dviri_hmlgs.fasta
grep -A1 -E "lcl_0807361 " 03_Dgrim_r1.3_Zelda_ztringz.txt >> 09_3975_Dgrim_e-40_Dviri_hmlgs.fasta
grep -A1 -E "lcl_0807364 " 03_Dgrim_r1.3_Zelda_ztringz.txt >> 09_3975_Dgrim_e-40_Dviri_hmlgs.fasta
grep -A1 -E "lcl_0807365 " 03_Dgrim_r1.3_Zelda_ztringz.txt >> 09_3975_Dgrim_e-40_Dviri_hmlgs.fasta
grep -A1 -E "lcl_0807367 " 03_Dgrim_r1.3_Zelda_ztringz.txt >> 09_3975_Dgrim_e-40_Dviri_hmlgs.fasta
grep -A1 -E "lcl_0807370 " 03_Dgrim_r1.3_Zelda_ztringz.txt >> 09_3975_Dgrim_e-40_Dviri_hmlgs.fasta
grep -A1 -E "lcl_0807375 " 03_Dgrim_r1.3_Zelda_ztringz.txt >> 09_3975_Dgrim_e-40_Dviri_hmlgs.fasta
grep -A1 -E "lcl_0807378 " 03_Dgrim_r1.3_Zelda_ztringz.txt >> 09_3975_Dgrim_e-40_Dviri_hmlgs.fasta
grep -A1 -E "lcl_0807379 " 03_Dgrim_r1.3_Zelda_ztringz.txt >> 09_3975_Dgrim_e-40_Dviri_hmlgs.fasta
grep -A1 -E "lcl_0807380 " 03_Dgrim_r1.3_Zelda_ztringz.txt >> 09_3975_Dgrim_e-40_Dviri_hmlgs.fasta
grep -A1 -E "lcl_0807382 " 03_Dgrim_r1.3_Zelda_ztringz.txt >> 09_3975_Dgrim_e-40_Dviri_hmlgs.fasta
grep -A1 -E "lcl_0807384 " 03_Dgrim_r1.3_Zelda_ztringz.txt >> 09_3975_Dgrim_e-40_Dviri_hmlgs.fasta
grep -A1 -E "lcl_0807387 " 03_Dgrim_r1.3_Zelda_ztringz.txt >> 09_3975_Dgrim_e-40_Dviri_hmlgs.fasta
grep -A1 -E "lcl_0807394 " 03_Dgrim_r1.3_Zelda_ztringz.txt >> 09_3975_Dgrim_e-40_Dviri_hmlgs.fasta
grep -A1 -E "lcl_0807396 " 03_Dgrim_r1.3_Zelda_ztringz.txt >> 09_3975_Dgrim_e-40_Dviri_hmlgs.fasta
grep -A1 -E "lcl_0807397 " 03_Dgrim_r1.3_Zelda_ztringz.txt >> 09_3975_Dgrim_e-40_Dviri_hmlgs.fasta
grep -A1 -E "lcl_0807398 " 03_Dgrim_r1.3_Zelda_ztringz.txt >> 09_3975_Dgrim_e-40_Dviri_hmlgs.fasta
grep -A1 -E "lcl_0807399 " 03_Dgrim_r1.3_Zelda_ztringz.txt >> 09_3975_Dgrim_e-40_Dviri_hmlgs.fasta
grep -A1 -E "lcl_0807400 " 03_Dgrim_r1.3_Zelda_ztringz.txt >> 09_3975_Dgrim_e-40_Dviri_hmlgs.fasta
grep -A1 -E "lcl_0807402 " 03_Dgrim_r1.3_Zelda_ztringz.txt >> 09_3975_Dgrim_e-40_Dviri_hmlgs.fasta
grep -A1 -E "lcl_0807406 " 03_Dgrim_r1.3_Zelda_ztringz.txt >> 09_3975_Dgrim_e-40_Dviri_hmlgs.fasta
grep -A1 -E "lcl_0807407 " 03_Dgrim_r1.3_Zelda_ztringz.txt >> 09_3975_Dgrim_e-40_Dviri_hmlgs.fasta
grep -A1 -E "lcl_0807412 " 03_Dgrim_r1.3_Zelda_ztringz.txt >> 09_3975_Dgrim_e-40_Dviri_hmlgs.fasta
grep -A1 -E "lcl_0807414 " 03_Dgrim_r1.3_Zelda_ztringz.txt >> 09_3975_Dgrim_e-40_Dviri_hmlgs.fasta
grep -A1 -E "lcl_0807415 " 03_Dgrim_r1.3_Zelda_ztringz.txt >> 09_3975_Dgrim_e-40_Dviri_hmlgs.fasta
grep -A1 -E "lcl_0807416 " 03_Dgrim_r1.3_Zelda_ztringz.txt >> 09_3975_Dgrim_e-40_Dviri_hmlgs.fasta
grep -A1 -E "lcl_0807424 " 03_Dgrim_r1.3_Zelda_ztringz.txt >> 09_3975_Dgrim_e-40_Dviri_hmlgs.fasta
grep -A1 -E "lcl_0807428 " 03_Dgrim_r1.3_Zelda_ztringz.txt >> 09_3975_Dgrim_e-40_Dviri_hmlgs.fasta
grep -A1 -E "lcl_0807430 " 03_Dgrim_r1.3_Zelda_ztringz.txt >> 09_3975_Dgrim_e-40_Dviri_hmlgs.fasta
grep -A1 -E "lcl_0807432 " 03_Dgrim_r1.3_Zelda_ztringz.txt >> 09_3975_Dgrim_e-40_Dviri_hmlgs.fasta
grep -A1 -E "lcl_0807433 " 03_Dgrim_r1.3_Zelda_ztringz.txt >> 09_3975_Dgrim_e-40_Dviri_hmlgs.fasta
grep -A1 -E "lcl_0807434 " 03_Dgrim_r1.3_Zelda_ztringz.txt >> 09_3975_Dgrim_e-40_Dviri_hmlgs.fasta
grep -A1 -E "lcl_0807436 " 03_Dgrim_r1.3_Zelda_ztringz.txt >> 09_3975_Dgrim_e-40_Dviri_hmlgs.fasta
grep -A1 -E "lcl_0807438 " 03_Dgrim_r1.3_Zelda_ztringz.txt >> 09_3975_Dgrim_e-40_Dviri_hmlgs.fasta
grep -A1 -E "lcl_0807442 " 03_Dgrim_r1.3_Zelda_ztringz.txt >> 09_3975_Dgrim_e-40_Dviri_hmlgs.fasta
grep -A1 -E "lcl_0807443 " 03_Dgrim_r1.3_Zelda_ztringz.txt >> 09_3975_Dgrim_e-40_Dviri_hmlgs.fasta
grep -A1 -E "lcl_0807444 " 03_Dgrim_r1.3_Zelda_ztringz.txt >> 09_3975_Dgrim_e-40_Dviri_hmlgs.fasta
grep -A1 -E "lcl_0807449 " 03_Dgrim_r1.3_Zelda_ztringz.txt >> 09_3975_Dgrim_e-40_Dviri_hmlgs.fasta
grep -A1 -E "lcl_0807456 " 03_Dgrim_r1.3_Zelda_ztringz.txt >> 09_3975_Dgrim_e-40_Dviri_hmlgs.fasta
grep -A1 -E "lcl_0807460 " 03_Dgrim_r1.3_Zelda_ztringz.txt >> 09_3975_Dgrim_e-40_Dviri_hmlgs.fasta
grep -A1 -E "lcl_0807465 " 03_Dgrim_r1.3_Zelda_ztringz.txt >> 09_3975_Dgrim_e-40_Dviri_hmlgs.fasta
grep -A1 -E "lcl_0807470 " 03_Dgrim_r1.3_Zelda_ztringz.txt >> 09_3975_Dgrim_e-40_Dviri_hmlgs.fasta
grep -A1 -E "lcl_0807471 " 03_Dgrim_r1.3_Zelda_ztringz.txt >> 09_3975_Dgrim_e-40_Dviri_hmlgs.fasta
grep -A1 -E "lcl_0807472 " 03_Dgrim_r1.3_Zelda_ztringz.txt >> 09_3975_Dgrim_e-40_Dviri_hmlgs.fasta
grep -A1 -E "lcl_0807474 " 03_Dgrim_r1.3_Zelda_ztringz.txt >> 09_3975_Dgrim_e-40_Dviri_hmlgs.fasta
grep -A1 -E "lcl_0807475 " 03_Dgrim_r1.3_Zelda_ztringz.txt >> 09_3975_Dgrim_e-40_Dviri_hmlgs.fasta
grep -A1 -E "lcl_0807476 " 03_Dgrim_r1.3_Zelda_ztringz.txt >> 09_3975_Dgrim_e-40_Dviri_hmlgs.fasta
grep -A1 -E "lcl_0807477 " 03_Dgrim_r1.3_Zelda_ztringz.txt >> 09_3975_Dgrim_e-40_Dviri_hmlgs.fasta
grep -A1 -E "lcl_0807479 " 03_Dgrim_r1.3_Zelda_ztringz.txt >> 09_3975_Dgrim_e-40_Dviri_hmlgs.fasta
grep -A1 -E "lcl_0807480 " 03_Dgrim_r1.3_Zelda_ztringz.txt >> 09_3975_Dgrim_e-40_Dviri_hmlgs.fasta
grep -A1 -E "lcl_0807482 " 03_Dgrim_r1.3_Zelda_ztringz.txt >> 09_3975_Dgrim_e-40_Dviri_hmlgs.fasta
grep -A1 -E "lcl_0807484 " 03_Dgrim_r1.3_Zelda_ztringz.txt >> 09_3975_Dgrim_e-40_Dviri_hmlgs.fasta
grep -A1 -E "lcl_0807488 " 03_Dgrim_r1.3_Zelda_ztringz.txt >> 09_3975_Dgrim_e-40_Dviri_hmlgs.fasta
grep -A1 -E "lcl_0807489 " 03_Dgrim_r1.3_Zelda_ztringz.txt >> 09_3975_Dgrim_e-40_Dviri_hmlgs.fasta
grep -A1 -E "lcl_0807493 " 03_Dgrim_r1.3_Zelda_ztringz.txt >> 09_3975_Dgrim_e-40_Dviri_hmlgs.fasta
grep -A1 -E "lcl_0807501 " 03_Dgrim_r1.3_Zelda_ztringz.txt >> 09_3975_Dgrim_e-40_Dviri_hmlgs.fasta
grep -A1 -E "lcl_0807504 " 03_Dgrim_r1.3_Zelda_ztringz.txt >> 09_3975_Dgrim_e-40_Dviri_hmlgs.fasta
grep -A1 -E "lcl_0807505 " 03_Dgrim_r1.3_Zelda_ztringz.txt >> 09_3975_Dgrim_e-40_Dviri_hmlgs.fasta
grep -A1 -E "lcl_0807506 " 03_Dgrim_r1.3_Zelda_ztringz.txt >> 09_3975_Dgrim_e-40_Dviri_hmlgs.fasta
grep -A1 -E "lcl_0807509 " 03_Dgrim_r1.3_Zelda_ztringz.txt >> 09_3975_Dgrim_e-40_Dviri_hmlgs.fasta
grep -A1 -E "lcl_0807510 " 03_Dgrim_r1.3_Zelda_ztringz.txt >> 09_3975_Dgrim_e-40_Dviri_hmlgs.fasta
grep -A1 -E "lcl_0807511 " 03_Dgrim_r1.3_Zelda_ztringz.txt >> 09_3975_Dgrim_e-40_Dviri_hmlgs.fasta
grep -A1 -E "lcl_0807512 " 03_Dgrim_r1.3_Zelda_ztringz.txt >> 09_3975_Dgrim_e-40_Dviri_hmlgs.fasta
grep -A1 -E "lcl_0807517 " 03_Dgrim_r1.3_Zelda_ztringz.txt >> 09_3975_Dgrim_e-40_Dviri_hmlgs.fasta
grep -A1 -E "lcl_0807531 " 03_Dgrim_r1.3_Zelda_ztringz.txt >> 09_3975_Dgrim_e-40_Dviri_hmlgs.fasta
grep -A1 -E "lcl_0807533 " 03_Dgrim_r1.3_Zelda_ztringz.txt >> 09_3975_Dgrim_e-40_Dviri_hmlgs.fasta
grep -A1 -E "lcl_0807535 " 03_Dgrim_r1.3_Zelda_ztringz.txt >> 09_3975_Dgrim_e-40_Dviri_hmlgs.fasta
grep -A1 -E "lcl_0807538 " 03_Dgrim_r1.3_Zelda_ztringz.txt >> 09_3975_Dgrim_e-40_Dviri_hmlgs.fasta
grep -A1 -E "lcl_0807543 " 03_Dgrim_r1.3_Zelda_ztringz.txt >> 09_3975_Dgrim_e-40_Dviri_hmlgs.fasta
grep -A1 -E "lcl_0807546 " 03_Dgrim_r1.3_Zelda_ztringz.txt >> 09_3975_Dgrim_e-40_Dviri_hmlgs.fasta
grep -A1 -E "lcl_0807553 " 03_Dgrim_r1.3_Zelda_ztringz.txt >> 09_3975_Dgrim_e-40_Dviri_hmlgs.fasta
grep -A1 -E "lcl_0807556 " 03_Dgrim_r1.3_Zelda_ztringz.txt >> 09_3975_Dgrim_e-40_Dviri_hmlgs.fasta
grep -A1 -E "lcl_0807561 " 03_Dgrim_r1.3_Zelda_ztringz.txt >> 09_3975_Dgrim_e-40_Dviri_hmlgs.fasta
grep -A1 -E "lcl_0807563 " 03_Dgrim_r1.3_Zelda_ztringz.txt >> 09_3975_Dgrim_e-40_Dviri_hmlgs.fasta
grep -A1 -E "lcl_0807569 " 03_Dgrim_r1.3_Zelda_ztringz.txt >> 09_3975_Dgrim_e-40_Dviri_hmlgs.fasta
grep -A1 -E "lcl_0807570 " 03_Dgrim_r1.3_Zelda_ztringz.txt >> 09_3975_Dgrim_e-40_Dviri_hmlgs.fasta
grep -A1 -E "lcl_0807578 " 03_Dgrim_r1.3_Zelda_ztringz.txt >> 09_3975_Dgrim_e-40_Dviri_hmlgs.fasta
grep -A1 -E "lcl_0807580 " 03_Dgrim_r1.3_Zelda_ztringz.txt >> 09_3975_Dgrim_e-40_Dviri_hmlgs.fasta
grep -A1 -E "lcl_0807581 " 03_Dgrim_r1.3_Zelda_ztringz.txt >> 09_3975_Dgrim_e-40_Dviri_hmlgs.fasta
grep -A1 -E "lcl_0807582 " 03_Dgrim_r1.3_Zelda_ztringz.txt >> 09_3975_Dgrim_e-40_Dviri_hmlgs.fasta
grep -A1 -E "lcl_0807583 " 03_Dgrim_r1.3_Zelda_ztringz.txt >> 09_3975_Dgrim_e-40_Dviri_hmlgs.fasta
grep -A1 -E "lcl_0807585 " 03_Dgrim_r1.3_Zelda_ztringz.txt >> 09_3975_Dgrim_e-40_Dviri_hmlgs.fasta
grep -A1 -E "lcl_0807586 " 03_Dgrim_r1.3_Zelda_ztringz.txt >> 09_3975_Dgrim_e-40_Dviri_hmlgs.fasta
grep -A1 -E "lcl_0807599 " 03_Dgrim_r1.3_Zelda_ztringz.txt >> 09_3975_Dgrim_e-40_Dviri_hmlgs.fasta
grep -A1 -E "lcl_0807601 " 03_Dgrim_r1.3_Zelda_ztringz.txt >> 09_3975_Dgrim_e-40_Dviri_hmlgs.fasta
grep -A1 -E "lcl_0807608 " 03_Dgrim_r1.3_Zelda_ztringz.txt >> 09_3975_Dgrim_e-40_Dviri_hmlgs.fasta
grep -A1 -E "lcl_0807614 " 03_Dgrim_r1.3_Zelda_ztringz.txt >> 09_3975_Dgrim_e-40_Dviri_hmlgs.fasta
grep -A1 -E "lcl_0807616 " 03_Dgrim_r1.3_Zelda_ztringz.txt >> 09_3975_Dgrim_e-40_Dviri_hmlgs.fasta
grep -A1 -E "lcl_0807617 " 03_Dgrim_r1.3_Zelda_ztringz.txt >> 09_3975_Dgrim_e-40_Dviri_hmlgs.fasta
grep -A1 -E "lcl_0807620 " 03_Dgrim_r1.3_Zelda_ztringz.txt >> 09_3975_Dgrim_e-40_Dviri_hmlgs.fasta
grep -A1 -E "lcl_0807623 " 03_Dgrim_r1.3_Zelda_ztringz.txt >> 09_3975_Dgrim_e-40_Dviri_hmlgs.fasta
grep -A1 -E "lcl_0807628 " 03_Dgrim_r1.3_Zelda_ztringz.txt >> 09_3975_Dgrim_e-40_Dviri_hmlgs.fasta
grep -A1 -E "lcl_0807630 " 03_Dgrim_r1.3_Zelda_ztringz.txt >> 09_3975_Dgrim_e-40_Dviri_hmlgs.fasta
grep -A1 -E "lcl_0807636 " 03_Dgrim_r1.3_Zelda_ztringz.txt >> 09_3975_Dgrim_e-40_Dviri_hmlgs.fasta
grep -A1 -E "lcl_0807641 " 03_Dgrim_r1.3_Zelda_ztringz.txt >> 09_3975_Dgrim_e-40_Dviri_hmlgs.fasta
grep -A1 -E "lcl_0807644 " 03_Dgrim_r1.3_Zelda_ztringz.txt >> 09_3975_Dgrim_e-40_Dviri_hmlgs.fasta
grep -A1 -E "lcl_0807647 " 03_Dgrim_r1.3_Zelda_ztringz.txt >> 09_3975_Dgrim_e-40_Dviri_hmlgs.fasta
grep -A1 -E "lcl_0807650 " 03_Dgrim_r1.3_Zelda_ztringz.txt >> 09_3975_Dgrim_e-40_Dviri_hmlgs.fasta
grep -A1 -E "lcl_0807653 " 03_Dgrim_r1.3_Zelda_ztringz.txt >> 09_3975_Dgrim_e-40_Dviri_hmlgs.fasta
grep -A1 -E "lcl_0807656 " 03_Dgrim_r1.3_Zelda_ztringz.txt >> 09_3975_Dgrim_e-40_Dviri_hmlgs.fasta
grep -A1 -E "lcl_0807660 " 03_Dgrim_r1.3_Zelda_ztringz.txt >> 09_3975_Dgrim_e-40_Dviri_hmlgs.fasta
grep -A1 -E "lcl_0807662 " 03_Dgrim_r1.3_Zelda_ztringz.txt >> 09_3975_Dgrim_e-40_Dviri_hmlgs.fasta
grep -A1 -E "lcl_0807669 " 03_Dgrim_r1.3_Zelda_ztringz.txt >> 09_3975_Dgrim_e-40_Dviri_hmlgs.fasta
grep -A1 -E "lcl_0807674 " 03_Dgrim_r1.3_Zelda_ztringz.txt >> 09_3975_Dgrim_e-40_Dviri_hmlgs.fasta
grep -A1 -E "lcl_0807690 " 03_Dgrim_r1.3_Zelda_ztringz.txt >> 09_3975_Dgrim_e-40_Dviri_hmlgs.fasta
grep -A1 -E "lcl_0807698 " 03_Dgrim_r1.3_Zelda_ztringz.txt >> 09_3975_Dgrim_e-40_Dviri_hmlgs.fasta
grep -A1 -E "lcl_0807704 " 03_Dgrim_r1.3_Zelda_ztringz.txt >> 09_3975_Dgrim_e-40_Dviri_hmlgs.fasta
grep -A1 -E "lcl_0807708 " 03_Dgrim_r1.3_Zelda_ztringz.txt >> 09_3975_Dgrim_e-40_Dviri_hmlgs.fasta
grep -A1 -E "lcl_0807715 " 03_Dgrim_r1.3_Zelda_ztringz.txt >> 09_3975_Dgrim_e-40_Dviri_hmlgs.fasta
grep -A1 -E "lcl_0807717 " 03_Dgrim_r1.3_Zelda_ztringz.txt >> 09_3975_Dgrim_e-40_Dviri_hmlgs.fasta
grep -A1 -E "lcl_0807718 " 03_Dgrim_r1.3_Zelda_ztringz.txt >> 09_3975_Dgrim_e-40_Dviri_hmlgs.fasta
grep -A1 -E "lcl_0807719 " 03_Dgrim_r1.3_Zelda_ztringz.txt >> 09_3975_Dgrim_e-40_Dviri_hmlgs.fasta
grep -A1 -E "lcl_0807720 " 03_Dgrim_r1.3_Zelda_ztringz.txt >> 09_3975_Dgrim_e-40_Dviri_hmlgs.fasta
grep -A1 -E "lcl_0807721 " 03_Dgrim_r1.3_Zelda_ztringz.txt >> 09_3975_Dgrim_e-40_Dviri_hmlgs.fasta
grep -A1 -E "lcl_0807724 " 03_Dgrim_r1.3_Zelda_ztringz.txt >> 09_3975_Dgrim_e-40_Dviri_hmlgs.fasta
grep -A1 -E "lcl_0807725 " 03_Dgrim_r1.3_Zelda_ztringz.txt >> 09_3975_Dgrim_e-40_Dviri_hmlgs.fasta
grep -A1 -E "lcl_0807726 " 03_Dgrim_r1.3_Zelda_ztringz.txt >> 09_3975_Dgrim_e-40_Dviri_hmlgs.fasta
grep -A1 -E "lcl_0807729 " 03_Dgrim_r1.3_Zelda_ztringz.txt >> 09_3975_Dgrim_e-40_Dviri_hmlgs.fasta
grep -A1 -E "lcl_0807731 " 03_Dgrim_r1.3_Zelda_ztringz.txt >> 09_3975_Dgrim_e-40_Dviri_hmlgs.fasta
grep -A1 -E "lcl_0807733 " 03_Dgrim_r1.3_Zelda_ztringz.txt >> 09_3975_Dgrim_e-40_Dviri_hmlgs.fasta
grep -A1 -E "lcl_0807739 " 03_Dgrim_r1.3_Zelda_ztringz.txt >> 09_3975_Dgrim_e-40_Dviri_hmlgs.fasta
grep -A1 -E "lcl_0807740 " 03_Dgrim_r1.3_Zelda_ztringz.txt >> 09_3975_Dgrim_e-40_Dviri_hmlgs.fasta
grep -A1 -E "lcl_0807741 " 03_Dgrim_r1.3_Zelda_ztringz.txt >> 09_3975_Dgrim_e-40_Dviri_hmlgs.fasta
grep -A1 -E "lcl_0807744 " 03_Dgrim_r1.3_Zelda_ztringz.txt >> 09_3975_Dgrim_e-40_Dviri_hmlgs.fasta
grep -A1 -E "lcl_0807751 " 03_Dgrim_r1.3_Zelda_ztringz.txt >> 09_3975_Dgrim_e-40_Dviri_hmlgs.fasta
grep -A1 -E "lcl_0807755 " 03_Dgrim_r1.3_Zelda_ztringz.txt >> 09_3975_Dgrim_e-40_Dviri_hmlgs.fasta
grep -A1 -E "lcl_0807758 " 03_Dgrim_r1.3_Zelda_ztringz.txt >> 09_3975_Dgrim_e-40_Dviri_hmlgs.fasta
grep -A1 -E "lcl_0807763 " 03_Dgrim_r1.3_Zelda_ztringz.txt >> 09_3975_Dgrim_e-40_Dviri_hmlgs.fasta
grep -A1 -E "lcl_0807766 " 03_Dgrim_r1.3_Zelda_ztringz.txt >> 09_3975_Dgrim_e-40_Dviri_hmlgs.fasta
grep -A1 -E "lcl_0807768 " 03_Dgrim_r1.3_Zelda_ztringz.txt >> 09_3975_Dgrim_e-40_Dviri_hmlgs.fasta
grep -A1 -E "lcl_0807772 " 03_Dgrim_r1.3_Zelda_ztringz.txt >> 09_3975_Dgrim_e-40_Dviri_hmlgs.fasta
grep -A1 -E "lcl_0807774 " 03_Dgrim_r1.3_Zelda_ztringz.txt >> 09_3975_Dgrim_e-40_Dviri_hmlgs.fasta
grep -A1 -E "lcl_0807775 " 03_Dgrim_r1.3_Zelda_ztringz.txt >> 09_3975_Dgrim_e-40_Dviri_hmlgs.fasta
grep -A1 -E "lcl_0807776 " 03_Dgrim_r1.3_Zelda_ztringz.txt >> 09_3975_Dgrim_e-40_Dviri_hmlgs.fasta
grep -A1 -E "lcl_0807780 " 03_Dgrim_r1.3_Zelda_ztringz.txt >> 09_3975_Dgrim_e-40_Dviri_hmlgs.fasta
grep -A1 -E "lcl_0807788 " 03_Dgrim_r1.3_Zelda_ztringz.txt >> 09_3975_Dgrim_e-40_Dviri_hmlgs.fasta
grep -A1 -E "lcl_0807794 " 03_Dgrim_r1.3_Zelda_ztringz.txt >> 09_3975_Dgrim_e-40_Dviri_hmlgs.fasta
grep -A1 -E "lcl_0807796 " 03_Dgrim_r1.3_Zelda_ztringz.txt >> 09_3975_Dgrim_e-40_Dviri_hmlgs.fasta
grep -A1 -E "lcl_0807797 " 03_Dgrim_r1.3_Zelda_ztringz.txt >> 09_3975_Dgrim_e-40_Dviri_hmlgs.fasta
grep -A1 -E "lcl_0807798 " 03_Dgrim_r1.3_Zelda_ztringz.txt >> 09_3975_Dgrim_e-40_Dviri_hmlgs.fasta
grep -A1 -E "lcl_0807799 " 03_Dgrim_r1.3_Zelda_ztringz.txt >> 09_3975_Dgrim_e-40_Dviri_hmlgs.fasta
grep -A1 -E "lcl_0807802 " 03_Dgrim_r1.3_Zelda_ztringz.txt >> 09_3975_Dgrim_e-40_Dviri_hmlgs.fasta
grep -A1 -E "lcl_0807811 " 03_Dgrim_r1.3_Zelda_ztringz.txt >> 09_3975_Dgrim_e-40_Dviri_hmlgs.fasta
grep -A1 -E "lcl_0807812 " 03_Dgrim_r1.3_Zelda_ztringz.txt >> 09_3975_Dgrim_e-40_Dviri_hmlgs.fasta
grep -A1 -E "lcl_0807820 " 03_Dgrim_r1.3_Zelda_ztringz.txt >> 09_3975_Dgrim_e-40_Dviri_hmlgs.fasta
grep -A1 -E "lcl_0807823 " 03_Dgrim_r1.3_Zelda_ztringz.txt >> 09_3975_Dgrim_e-40_Dviri_hmlgs.fasta
grep -A1 -E "lcl_0807833 " 03_Dgrim_r1.3_Zelda_ztringz.txt >> 09_3975_Dgrim_e-40_Dviri_hmlgs.fasta
grep -A1 -E "lcl_0807834 " 03_Dgrim_r1.3_Zelda_ztringz.txt >> 09_3975_Dgrim_e-40_Dviri_hmlgs.fasta
grep -A1 -E "lcl_0807840 " 03_Dgrim_r1.3_Zelda_ztringz.txt >> 09_3975_Dgrim_e-40_Dviri_hmlgs.fasta
grep -A1 -E "lcl_0807841 " 03_Dgrim_r1.3_Zelda_ztringz.txt >> 09_3975_Dgrim_e-40_Dviri_hmlgs.fasta
grep -A1 -E "lcl_0807846 " 03_Dgrim_r1.3_Zelda_ztringz.txt >> 09_3975_Dgrim_e-40_Dviri_hmlgs.fasta
grep -A1 -E "lcl_0807847 " 03_Dgrim_r1.3_Zelda_ztringz.txt >> 09_3975_Dgrim_e-40_Dviri_hmlgs.fasta
grep -A1 -E "lcl_0807848 " 03_Dgrim_r1.3_Zelda_ztringz.txt >> 09_3975_Dgrim_e-40_Dviri_hmlgs.fasta
grep -A1 -E "lcl_0807850 " 03_Dgrim_r1.3_Zelda_ztringz.txt >> 09_3975_Dgrim_e-40_Dviri_hmlgs.fasta
grep -A1 -E "lcl_0807851 " 03_Dgrim_r1.3_Zelda_ztringz.txt >> 09_3975_Dgrim_e-40_Dviri_hmlgs.fasta
grep -A1 -E "lcl_0807852 " 03_Dgrim_r1.3_Zelda_ztringz.txt >> 09_3975_Dgrim_e-40_Dviri_hmlgs.fasta
grep -A1 -E "lcl_0807854 " 03_Dgrim_r1.3_Zelda_ztringz.txt >> 09_3975_Dgrim_e-40_Dviri_hmlgs.fasta
grep -A1 -E "lcl_0807856 " 03_Dgrim_r1.3_Zelda_ztringz.txt >> 09_3975_Dgrim_e-40_Dviri_hmlgs.fasta
grep -A1 -E "lcl_0807858 " 03_Dgrim_r1.3_Zelda_ztringz.txt >> 09_3975_Dgrim_e-40_Dviri_hmlgs.fasta
grep -A1 -E "lcl_0807859 " 03_Dgrim_r1.3_Zelda_ztringz.txt >> 09_3975_Dgrim_e-40_Dviri_hmlgs.fasta
grep -A1 -E "lcl_0807864 " 03_Dgrim_r1.3_Zelda_ztringz.txt >> 09_3975_Dgrim_e-40_Dviri_hmlgs.fasta
grep -A1 -E "lcl_0807870 " 03_Dgrim_r1.3_Zelda_ztringz.txt >> 09_3975_Dgrim_e-40_Dviri_hmlgs.fasta
grep -A1 -E "lcl_0807871 " 03_Dgrim_r1.3_Zelda_ztringz.txt >> 09_3975_Dgrim_e-40_Dviri_hmlgs.fasta
grep -A1 -E "lcl_0807876 " 03_Dgrim_r1.3_Zelda_ztringz.txt >> 09_3975_Dgrim_e-40_Dviri_hmlgs.fasta
grep -A1 -E "lcl_0807877 " 03_Dgrim_r1.3_Zelda_ztringz.txt >> 09_3975_Dgrim_e-40_Dviri_hmlgs.fasta
grep -A1 -E "lcl_0807879 " 03_Dgrim_r1.3_Zelda_ztringz.txt >> 09_3975_Dgrim_e-40_Dviri_hmlgs.fasta
grep -A1 -E "lcl_0807880 " 03_Dgrim_r1.3_Zelda_ztringz.txt >> 09_3975_Dgrim_e-40_Dviri_hmlgs.fasta
grep -A1 -E "lcl_0807886 " 03_Dgrim_r1.3_Zelda_ztringz.txt >> 09_3975_Dgrim_e-40_Dviri_hmlgs.fasta
grep -A1 -E "lcl_0807889 " 03_Dgrim_r1.3_Zelda_ztringz.txt >> 09_3975_Dgrim_e-40_Dviri_hmlgs.fasta
grep -A1 -E "lcl_0807894 " 03_Dgrim_r1.3_Zelda_ztringz.txt >> 09_3975_Dgrim_e-40_Dviri_hmlgs.fasta
grep -A1 -E "lcl_0807896 " 03_Dgrim_r1.3_Zelda_ztringz.txt >> 09_3975_Dgrim_e-40_Dviri_hmlgs.fasta
grep -A1 -E "lcl_0807898 " 03_Dgrim_r1.3_Zelda_ztringz.txt >> 09_3975_Dgrim_e-40_Dviri_hmlgs.fasta
grep -A1 -E "lcl_0807899 " 03_Dgrim_r1.3_Zelda_ztringz.txt >> 09_3975_Dgrim_e-40_Dviri_hmlgs.fasta
grep -A1 -E "lcl_0807904 " 03_Dgrim_r1.3_Zelda_ztringz.txt >> 09_3975_Dgrim_e-40_Dviri_hmlgs.fasta
grep -A1 -E "lcl_0807905 " 03_Dgrim_r1.3_Zelda_ztringz.txt >> 09_3975_Dgrim_e-40_Dviri_hmlgs.fasta
grep -A1 -E "lcl_0807911 " 03_Dgrim_r1.3_Zelda_ztringz.txt >> 09_3975_Dgrim_e-40_Dviri_hmlgs.fasta
grep -A1 -E "lcl_0807912 " 03_Dgrim_r1.3_Zelda_ztringz.txt >> 09_3975_Dgrim_e-40_Dviri_hmlgs.fasta
grep -A1 -E "lcl_0807915 " 03_Dgrim_r1.3_Zelda_ztringz.txt >> 09_3975_Dgrim_e-40_Dviri_hmlgs.fasta
grep -A1 -E "lcl_0807920 " 03_Dgrim_r1.3_Zelda_ztringz.txt >> 09_3975_Dgrim_e-40_Dviri_hmlgs.fasta
grep -A1 -E "lcl_0807921 " 03_Dgrim_r1.3_Zelda_ztringz.txt >> 09_3975_Dgrim_e-40_Dviri_hmlgs.fasta
grep -A1 -E "lcl_0807922 " 03_Dgrim_r1.3_Zelda_ztringz.txt >> 09_3975_Dgrim_e-40_Dviri_hmlgs.fasta
grep -A1 -E "lcl_0807925 " 03_Dgrim_r1.3_Zelda_ztringz.txt >> 09_3975_Dgrim_e-40_Dviri_hmlgs.fasta
grep -A1 -E "lcl_0807926 " 03_Dgrim_r1.3_Zelda_ztringz.txt >> 09_3975_Dgrim_e-40_Dviri_hmlgs.fasta
grep -A1 -E "lcl_0807929 " 03_Dgrim_r1.3_Zelda_ztringz.txt >> 09_3975_Dgrim_e-40_Dviri_hmlgs.fasta
grep -A1 -E "lcl_0807932 " 03_Dgrim_r1.3_Zelda_ztringz.txt >> 09_3975_Dgrim_e-40_Dviri_hmlgs.fasta
grep -A1 -E "lcl_0807933 " 03_Dgrim_r1.3_Zelda_ztringz.txt >> 09_3975_Dgrim_e-40_Dviri_hmlgs.fasta
grep -A1 -E "lcl_0807938 " 03_Dgrim_r1.3_Zelda_ztringz.txt >> 09_3975_Dgrim_e-40_Dviri_hmlgs.fasta
grep -A1 -E "lcl_0807941 " 03_Dgrim_r1.3_Zelda_ztringz.txt >> 09_3975_Dgrim_e-40_Dviri_hmlgs.fasta
grep -A1 -E "lcl_0807942 " 03_Dgrim_r1.3_Zelda_ztringz.txt >> 09_3975_Dgrim_e-40_Dviri_hmlgs.fasta
grep -A1 -E "lcl_0807949 " 03_Dgrim_r1.3_Zelda_ztringz.txt >> 09_3975_Dgrim_e-40_Dviri_hmlgs.fasta
grep -A1 -E "lcl_0807950 " 03_Dgrim_r1.3_Zelda_ztringz.txt >> 09_3975_Dgrim_e-40_Dviri_hmlgs.fasta
grep -A1 -E "lcl_0807954 " 03_Dgrim_r1.3_Zelda_ztringz.txt >> 09_3975_Dgrim_e-40_Dviri_hmlgs.fasta
grep -A1 -E "lcl_0807957 " 03_Dgrim_r1.3_Zelda_ztringz.txt >> 09_3975_Dgrim_e-40_Dviri_hmlgs.fasta
grep -A1 -E "lcl_0807958 " 03_Dgrim_r1.3_Zelda_ztringz.txt >> 09_3975_Dgrim_e-40_Dviri_hmlgs.fasta
grep -A1 -E "lcl_0807961 " 03_Dgrim_r1.3_Zelda_ztringz.txt >> 09_3975_Dgrim_e-40_Dviri_hmlgs.fasta
grep -A1 -E "lcl_0807963 " 03_Dgrim_r1.3_Zelda_ztringz.txt >> 09_3975_Dgrim_e-40_Dviri_hmlgs.fasta
grep -A1 -E "lcl_0807965 " 03_Dgrim_r1.3_Zelda_ztringz.txt >> 09_3975_Dgrim_e-40_Dviri_hmlgs.fasta
grep -A1 -E "lcl_0807967 " 03_Dgrim_r1.3_Zelda_ztringz.txt >> 09_3975_Dgrim_e-40_Dviri_hmlgs.fasta
grep -A1 -E "lcl_0807968 " 03_Dgrim_r1.3_Zelda_ztringz.txt >> 09_3975_Dgrim_e-40_Dviri_hmlgs.fasta
grep -A1 -E "lcl_0807976 " 03_Dgrim_r1.3_Zelda_ztringz.txt >> 09_3975_Dgrim_e-40_Dviri_hmlgs.fasta
grep -A1 -E "lcl_0807977 " 03_Dgrim_r1.3_Zelda_ztringz.txt >> 09_3975_Dgrim_e-40_Dviri_hmlgs.fasta
grep -A1 -E "lcl_0807996 " 03_Dgrim_r1.3_Zelda_ztringz.txt >> 09_3975_Dgrim_e-40_Dviri_hmlgs.fasta
grep -A1 -E "lcl_0808026 " 03_Dgrim_r1.3_Zelda_ztringz.txt >> 09_3975_Dgrim_e-40_Dviri_hmlgs.fasta
grep -A1 -E "lcl_0808027 " 03_Dgrim_r1.3_Zelda_ztringz.txt >> 09_3975_Dgrim_e-40_Dviri_hmlgs.fasta
grep -A1 -E "lcl_0808029 " 03_Dgrim_r1.3_Zelda_ztringz.txt >> 09_3975_Dgrim_e-40_Dviri_hmlgs.fasta
grep -A1 -E "lcl_0808030 " 03_Dgrim_r1.3_Zelda_ztringz.txt >> 09_3975_Dgrim_e-40_Dviri_hmlgs.fasta
grep -A1 -E "lcl_0808043 " 03_Dgrim_r1.3_Zelda_ztringz.txt >> 09_3975_Dgrim_e-40_Dviri_hmlgs.fasta
grep -A1 -E "lcl_0808047 " 03_Dgrim_r1.3_Zelda_ztringz.txt >> 09_3975_Dgrim_e-40_Dviri_hmlgs.fasta
grep -A1 -E "lcl_0808051 " 03_Dgrim_r1.3_Zelda_ztringz.txt >> 09_3975_Dgrim_e-40_Dviri_hmlgs.fasta
grep -A1 -E "lcl_0808053 " 03_Dgrim_r1.3_Zelda_ztringz.txt >> 09_3975_Dgrim_e-40_Dviri_hmlgs.fasta
grep -A1 -E "lcl_0808058 " 03_Dgrim_r1.3_Zelda_ztringz.txt >> 09_3975_Dgrim_e-40_Dviri_hmlgs.fasta
grep -A1 -E "lcl_0808066 " 03_Dgrim_r1.3_Zelda_ztringz.txt >> 09_3975_Dgrim_e-40_Dviri_hmlgs.fasta
grep -A1 -E "lcl_0808067 " 03_Dgrim_r1.3_Zelda_ztringz.txt >> 09_3975_Dgrim_e-40_Dviri_hmlgs.fasta
grep -A1 -E "lcl_0808074 " 03_Dgrim_r1.3_Zelda_ztringz.txt >> 09_3975_Dgrim_e-40_Dviri_hmlgs.fasta
grep -A1 -E "lcl_0808082 " 03_Dgrim_r1.3_Zelda_ztringz.txt >> 09_3975_Dgrim_e-40_Dviri_hmlgs.fasta
grep -A1 -E "lcl_0808085 " 03_Dgrim_r1.3_Zelda_ztringz.txt >> 09_3975_Dgrim_e-40_Dviri_hmlgs.fasta
grep -A1 -E "lcl_0808087 " 03_Dgrim_r1.3_Zelda_ztringz.txt >> 09_3975_Dgrim_e-40_Dviri_hmlgs.fasta
grep -A1 -E "lcl_0808091 " 03_Dgrim_r1.3_Zelda_ztringz.txt >> 09_3975_Dgrim_e-40_Dviri_hmlgs.fasta
grep -A1 -E "lcl_0808103 " 03_Dgrim_r1.3_Zelda_ztringz.txt >> 09_3975_Dgrim_e-40_Dviri_hmlgs.fasta
grep -A1 -E "lcl_0808104 " 03_Dgrim_r1.3_Zelda_ztringz.txt >> 09_3975_Dgrim_e-40_Dviri_hmlgs.fasta
grep -A1 -E "lcl_0808107 " 03_Dgrim_r1.3_Zelda_ztringz.txt >> 09_3975_Dgrim_e-40_Dviri_hmlgs.fasta
grep -A1 -E "lcl_0808108 " 03_Dgrim_r1.3_Zelda_ztringz.txt >> 09_3975_Dgrim_e-40_Dviri_hmlgs.fasta
grep -A1 -E "lcl_0808110 " 03_Dgrim_r1.3_Zelda_ztringz.txt >> 09_3975_Dgrim_e-40_Dviri_hmlgs.fasta
grep -A1 -E "lcl_0808111 " 03_Dgrim_r1.3_Zelda_ztringz.txt >> 09_3975_Dgrim_e-40_Dviri_hmlgs.fasta
grep -A1 -E "lcl_0808112 " 03_Dgrim_r1.3_Zelda_ztringz.txt >> 09_3975_Dgrim_e-40_Dviri_hmlgs.fasta
grep -A1 -E "lcl_0808117 " 03_Dgrim_r1.3_Zelda_ztringz.txt >> 09_3975_Dgrim_e-40_Dviri_hmlgs.fasta
grep -A1 -E "lcl_0808118 " 03_Dgrim_r1.3_Zelda_ztringz.txt >> 09_3975_Dgrim_e-40_Dviri_hmlgs.fasta
grep -A1 -E "lcl_0808119 " 03_Dgrim_r1.3_Zelda_ztringz.txt >> 09_3975_Dgrim_e-40_Dviri_hmlgs.fasta
grep -A1 -E "lcl_0808120 " 03_Dgrim_r1.3_Zelda_ztringz.txt >> 09_3975_Dgrim_e-40_Dviri_hmlgs.fasta
grep -A1 -E "lcl_0808121 " 03_Dgrim_r1.3_Zelda_ztringz.txt >> 09_3975_Dgrim_e-40_Dviri_hmlgs.fasta
grep -A1 -E "lcl_0808123 " 03_Dgrim_r1.3_Zelda_ztringz.txt >> 09_3975_Dgrim_e-40_Dviri_hmlgs.fasta
grep -A1 -E "lcl_0808124 " 03_Dgrim_r1.3_Zelda_ztringz.txt >> 09_3975_Dgrim_e-40_Dviri_hmlgs.fasta
grep -A1 -E "lcl_0808127 " 03_Dgrim_r1.3_Zelda_ztringz.txt >> 09_3975_Dgrim_e-40_Dviri_hmlgs.fasta
grep -A1 -E "lcl_0808128 " 03_Dgrim_r1.3_Zelda_ztringz.txt >> 09_3975_Dgrim_e-40_Dviri_hmlgs.fasta
grep -A1 -E "lcl_0808129 " 03_Dgrim_r1.3_Zelda_ztringz.txt >> 09_3975_Dgrim_e-40_Dviri_hmlgs.fasta
grep -A1 -E "lcl_0808138 " 03_Dgrim_r1.3_Zelda_ztringz.txt >> 09_3975_Dgrim_e-40_Dviri_hmlgs.fasta
grep -A1 -E "lcl_0808139 " 03_Dgrim_r1.3_Zelda_ztringz.txt >> 09_3975_Dgrim_e-40_Dviri_hmlgs.fasta
grep -A1 -E "lcl_0808140 " 03_Dgrim_r1.3_Zelda_ztringz.txt >> 09_3975_Dgrim_e-40_Dviri_hmlgs.fasta
grep -A1 -E "lcl_0808142 " 03_Dgrim_r1.3_Zelda_ztringz.txt >> 09_3975_Dgrim_e-40_Dviri_hmlgs.fasta
grep -A1 -E "lcl_0808151 " 03_Dgrim_r1.3_Zelda_ztringz.txt >> 09_3975_Dgrim_e-40_Dviri_hmlgs.fasta
grep -A1 -E "lcl_0808153 " 03_Dgrim_r1.3_Zelda_ztringz.txt >> 09_3975_Dgrim_e-40_Dviri_hmlgs.fasta
grep -A1 -E "lcl_0808157 " 03_Dgrim_r1.3_Zelda_ztringz.txt >> 09_3975_Dgrim_e-40_Dviri_hmlgs.fasta
grep -A1 -E "lcl_0808160 " 03_Dgrim_r1.3_Zelda_ztringz.txt >> 09_3975_Dgrim_e-40_Dviri_hmlgs.fasta
grep -A1 -E "lcl_0808176 " 03_Dgrim_r1.3_Zelda_ztringz.txt >> 09_3975_Dgrim_e-40_Dviri_hmlgs.fasta
grep -A1 -E "lcl_0808180 " 03_Dgrim_r1.3_Zelda_ztringz.txt >> 09_3975_Dgrim_e-40_Dviri_hmlgs.fasta
grep -A1 -E "lcl_0808181 " 03_Dgrim_r1.3_Zelda_ztringz.txt >> 09_3975_Dgrim_e-40_Dviri_hmlgs.fasta
grep -A1 -E "lcl_0808185 " 03_Dgrim_r1.3_Zelda_ztringz.txt >> 09_3975_Dgrim_e-40_Dviri_hmlgs.fasta
grep -A1 -E "lcl_0808186 " 03_Dgrim_r1.3_Zelda_ztringz.txt >> 09_3975_Dgrim_e-40_Dviri_hmlgs.fasta
grep -A1 -E "lcl_0808188 " 03_Dgrim_r1.3_Zelda_ztringz.txt >> 09_3975_Dgrim_e-40_Dviri_hmlgs.fasta
grep -A1 -E "lcl_0808189 " 03_Dgrim_r1.3_Zelda_ztringz.txt >> 09_3975_Dgrim_e-40_Dviri_hmlgs.fasta
grep -A1 -E "lcl_0808190 " 03_Dgrim_r1.3_Zelda_ztringz.txt >> 09_3975_Dgrim_e-40_Dviri_hmlgs.fasta
grep -A1 -E "lcl_0808193 " 03_Dgrim_r1.3_Zelda_ztringz.txt >> 09_3975_Dgrim_e-40_Dviri_hmlgs.fasta
grep -A1 -E "lcl_0808195 " 03_Dgrim_r1.3_Zelda_ztringz.txt >> 09_3975_Dgrim_e-40_Dviri_hmlgs.fasta
grep -A1 -E "lcl_0808196 " 03_Dgrim_r1.3_Zelda_ztringz.txt >> 09_3975_Dgrim_e-40_Dviri_hmlgs.fasta
grep -A1 -E "lcl_0808201 " 03_Dgrim_r1.3_Zelda_ztringz.txt >> 09_3975_Dgrim_e-40_Dviri_hmlgs.fasta
grep -A1 -E "lcl_0808202 " 03_Dgrim_r1.3_Zelda_ztringz.txt >> 09_3975_Dgrim_e-40_Dviri_hmlgs.fasta
grep -A1 -E "lcl_0808204 " 03_Dgrim_r1.3_Zelda_ztringz.txt >> 09_3975_Dgrim_e-40_Dviri_hmlgs.fasta
grep -A1 -E "lcl_0808207 " 03_Dgrim_r1.3_Zelda_ztringz.txt >> 09_3975_Dgrim_e-40_Dviri_hmlgs.fasta
grep -A1 -E "lcl_0808209 " 03_Dgrim_r1.3_Zelda_ztringz.txt >> 09_3975_Dgrim_e-40_Dviri_hmlgs.fasta
grep -A1 -E "lcl_0808216 " 03_Dgrim_r1.3_Zelda_ztringz.txt >> 09_3975_Dgrim_e-40_Dviri_hmlgs.fasta
grep -A1 -E "lcl_0808218 " 03_Dgrim_r1.3_Zelda_ztringz.txt >> 09_3975_Dgrim_e-40_Dviri_hmlgs.fasta
grep -A1 -E "lcl_0808219 " 03_Dgrim_r1.3_Zelda_ztringz.txt >> 09_3975_Dgrim_e-40_Dviri_hmlgs.fasta
grep -A1 -E "lcl_0808220 " 03_Dgrim_r1.3_Zelda_ztringz.txt >> 09_3975_Dgrim_e-40_Dviri_hmlgs.fasta
grep -A1 -E "lcl_0808221 " 03_Dgrim_r1.3_Zelda_ztringz.txt >> 09_3975_Dgrim_e-40_Dviri_hmlgs.fasta
grep -A1 -E "lcl_0808224 " 03_Dgrim_r1.3_Zelda_ztringz.txt >> 09_3975_Dgrim_e-40_Dviri_hmlgs.fasta
grep -A1 -E "lcl_0808233 " 03_Dgrim_r1.3_Zelda_ztringz.txt >> 09_3975_Dgrim_e-40_Dviri_hmlgs.fasta
grep -A1 -E "lcl_0808236 " 03_Dgrim_r1.3_Zelda_ztringz.txt >> 09_3975_Dgrim_e-40_Dviri_hmlgs.fasta
grep -A1 -E "lcl_0808240 " 03_Dgrim_r1.3_Zelda_ztringz.txt >> 09_3975_Dgrim_e-40_Dviri_hmlgs.fasta
grep -A1 -E "lcl_0808241 " 03_Dgrim_r1.3_Zelda_ztringz.txt >> 09_3975_Dgrim_e-40_Dviri_hmlgs.fasta
grep -A1 -E "lcl_0808242 " 03_Dgrim_r1.3_Zelda_ztringz.txt >> 09_3975_Dgrim_e-40_Dviri_hmlgs.fasta
grep -A1 -E "lcl_0808246 " 03_Dgrim_r1.3_Zelda_ztringz.txt >> 09_3975_Dgrim_e-40_Dviri_hmlgs.fasta
grep -A1 -E "lcl_0808251 " 03_Dgrim_r1.3_Zelda_ztringz.txt >> 09_3975_Dgrim_e-40_Dviri_hmlgs.fasta
grep -A1 -E "lcl_0808252 " 03_Dgrim_r1.3_Zelda_ztringz.txt >> 09_3975_Dgrim_e-40_Dviri_hmlgs.fasta
grep -A1 -E "lcl_0808254 " 03_Dgrim_r1.3_Zelda_ztringz.txt >> 09_3975_Dgrim_e-40_Dviri_hmlgs.fasta
grep -A1 -E "lcl_0808255 " 03_Dgrim_r1.3_Zelda_ztringz.txt >> 09_3975_Dgrim_e-40_Dviri_hmlgs.fasta
grep -A1 -E "lcl_0808256 " 03_Dgrim_r1.3_Zelda_ztringz.txt >> 09_3975_Dgrim_e-40_Dviri_hmlgs.fasta
grep -A1 -E "lcl_0808257 " 03_Dgrim_r1.3_Zelda_ztringz.txt >> 09_3975_Dgrim_e-40_Dviri_hmlgs.fasta
grep -A1 -E "lcl_0808262 " 03_Dgrim_r1.3_Zelda_ztringz.txt >> 09_3975_Dgrim_e-40_Dviri_hmlgs.fasta
grep -A1 -E "lcl_0808264 " 03_Dgrim_r1.3_Zelda_ztringz.txt >> 09_3975_Dgrim_e-40_Dviri_hmlgs.fasta
grep -A1 -E "lcl_0808301 " 03_Dgrim_r1.3_Zelda_ztringz.txt >> 09_3975_Dgrim_e-40_Dviri_hmlgs.fasta
grep -A1 -E "lcl_0808312 " 03_Dgrim_r1.3_Zelda_ztringz.txt >> 09_3975_Dgrim_e-40_Dviri_hmlgs.fasta
grep -A1 -E "lcl_0808322 " 03_Dgrim_r1.3_Zelda_ztringz.txt >> 09_3975_Dgrim_e-40_Dviri_hmlgs.fasta
grep -A1 -E "lcl_0808324 " 03_Dgrim_r1.3_Zelda_ztringz.txt >> 09_3975_Dgrim_e-40_Dviri_hmlgs.fasta
grep -A1 -E "lcl_0808325 " 03_Dgrim_r1.3_Zelda_ztringz.txt >> 09_3975_Dgrim_e-40_Dviri_hmlgs.fasta
grep -A1 -E "lcl_0808326 " 03_Dgrim_r1.3_Zelda_ztringz.txt >> 09_3975_Dgrim_e-40_Dviri_hmlgs.fasta
grep -A1 -E "lcl_0808327 " 03_Dgrim_r1.3_Zelda_ztringz.txt >> 09_3975_Dgrim_e-40_Dviri_hmlgs.fasta
grep -A1 -E "lcl_0808329 " 03_Dgrim_r1.3_Zelda_ztringz.txt >> 09_3975_Dgrim_e-40_Dviri_hmlgs.fasta
grep -A1 -E "lcl_0808333 " 03_Dgrim_r1.3_Zelda_ztringz.txt >> 09_3975_Dgrim_e-40_Dviri_hmlgs.fasta
grep -A1 -E "lcl_0808335 " 03_Dgrim_r1.3_Zelda_ztringz.txt >> 09_3975_Dgrim_e-40_Dviri_hmlgs.fasta
grep -A1 -E "lcl_0808338 " 03_Dgrim_r1.3_Zelda_ztringz.txt >> 09_3975_Dgrim_e-40_Dviri_hmlgs.fasta
grep -A1 -E "lcl_0808348 " 03_Dgrim_r1.3_Zelda_ztringz.txt >> 09_3975_Dgrim_e-40_Dviri_hmlgs.fasta
grep -A1 -E "lcl_0808350 " 03_Dgrim_r1.3_Zelda_ztringz.txt >> 09_3975_Dgrim_e-40_Dviri_hmlgs.fasta
grep -A1 -E "lcl_0808359 " 03_Dgrim_r1.3_Zelda_ztringz.txt >> 09_3975_Dgrim_e-40_Dviri_hmlgs.fasta
grep -A1 -E "lcl_0808360 " 03_Dgrim_r1.3_Zelda_ztringz.txt >> 09_3975_Dgrim_e-40_Dviri_hmlgs.fasta
grep -A1 -E "lcl_0808361 " 03_Dgrim_r1.3_Zelda_ztringz.txt >> 09_3975_Dgrim_e-40_Dviri_hmlgs.fasta
grep -A1 -E "lcl_0808371 " 03_Dgrim_r1.3_Zelda_ztringz.txt >> 09_3975_Dgrim_e-40_Dviri_hmlgs.fasta
grep -A1 -E "lcl_0808375 " 03_Dgrim_r1.3_Zelda_ztringz.txt >> 09_3975_Dgrim_e-40_Dviri_hmlgs.fasta
grep -A1 -E "lcl_0808378 " 03_Dgrim_r1.3_Zelda_ztringz.txt >> 09_3975_Dgrim_e-40_Dviri_hmlgs.fasta
grep -A1 -E "lcl_0808381 " 03_Dgrim_r1.3_Zelda_ztringz.txt >> 09_3975_Dgrim_e-40_Dviri_hmlgs.fasta
grep -A1 -E "lcl_0808386 " 03_Dgrim_r1.3_Zelda_ztringz.txt >> 09_3975_Dgrim_e-40_Dviri_hmlgs.fasta
grep -A1 -E "lcl_0808387 " 03_Dgrim_r1.3_Zelda_ztringz.txt >> 09_3975_Dgrim_e-40_Dviri_hmlgs.fasta
grep -A1 -E "lcl_0808388 " 03_Dgrim_r1.3_Zelda_ztringz.txt >> 09_3975_Dgrim_e-40_Dviri_hmlgs.fasta
grep -A1 -E "lcl_0808389 " 03_Dgrim_r1.3_Zelda_ztringz.txt >> 09_3975_Dgrim_e-40_Dviri_hmlgs.fasta
grep -A1 -E "lcl_0808391 " 03_Dgrim_r1.3_Zelda_ztringz.txt >> 09_3975_Dgrim_e-40_Dviri_hmlgs.fasta
grep -A1 -E "lcl_0808393 " 03_Dgrim_r1.3_Zelda_ztringz.txt >> 09_3975_Dgrim_e-40_Dviri_hmlgs.fasta
grep -A1 -E "lcl_0808394 " 03_Dgrim_r1.3_Zelda_ztringz.txt >> 09_3975_Dgrim_e-40_Dviri_hmlgs.fasta
grep -A1 -E "lcl_0808397 " 03_Dgrim_r1.3_Zelda_ztringz.txt >> 09_3975_Dgrim_e-40_Dviri_hmlgs.fasta
grep -A1 -E "lcl_0808399 " 03_Dgrim_r1.3_Zelda_ztringz.txt >> 09_3975_Dgrim_e-40_Dviri_hmlgs.fasta
grep -A1 -E "lcl_0808401 " 03_Dgrim_r1.3_Zelda_ztringz.txt >> 09_3975_Dgrim_e-40_Dviri_hmlgs.fasta
grep -A1 -E "lcl_0808403 " 03_Dgrim_r1.3_Zelda_ztringz.txt >> 09_3975_Dgrim_e-40_Dviri_hmlgs.fasta
grep -A1 -E "lcl_0808406 " 03_Dgrim_r1.3_Zelda_ztringz.txt >> 09_3975_Dgrim_e-40_Dviri_hmlgs.fasta
grep -A1 -E "lcl_0808408 " 03_Dgrim_r1.3_Zelda_ztringz.txt >> 09_3975_Dgrim_e-40_Dviri_hmlgs.fasta
grep -A1 -E "lcl_0808410 " 03_Dgrim_r1.3_Zelda_ztringz.txt >> 09_3975_Dgrim_e-40_Dviri_hmlgs.fasta
grep -A1 -E "lcl_0808413 " 03_Dgrim_r1.3_Zelda_ztringz.txt >> 09_3975_Dgrim_e-40_Dviri_hmlgs.fasta
grep -A1 -E "lcl_0808419 " 03_Dgrim_r1.3_Zelda_ztringz.txt >> 09_3975_Dgrim_e-40_Dviri_hmlgs.fasta
grep -A1 -E "lcl_0808430 " 03_Dgrim_r1.3_Zelda_ztringz.txt >> 09_3975_Dgrim_e-40_Dviri_hmlgs.fasta
grep -A1 -E "lcl_0808433 " 03_Dgrim_r1.3_Zelda_ztringz.txt >> 09_3975_Dgrim_e-40_Dviri_hmlgs.fasta
grep -A1 -E "lcl_0808437 " 03_Dgrim_r1.3_Zelda_ztringz.txt >> 09_3975_Dgrim_e-40_Dviri_hmlgs.fasta
grep -A1 -E "lcl_0808438 " 03_Dgrim_r1.3_Zelda_ztringz.txt >> 09_3975_Dgrim_e-40_Dviri_hmlgs.fasta
grep -A1 -E "lcl_0808439 " 03_Dgrim_r1.3_Zelda_ztringz.txt >> 09_3975_Dgrim_e-40_Dviri_hmlgs.fasta
grep -A1 -E "lcl_0808441 " 03_Dgrim_r1.3_Zelda_ztringz.txt >> 09_3975_Dgrim_e-40_Dviri_hmlgs.fasta
grep -A1 -E "lcl_0808442 " 03_Dgrim_r1.3_Zelda_ztringz.txt >> 09_3975_Dgrim_e-40_Dviri_hmlgs.fasta
grep -A1 -E "lcl_0808443 " 03_Dgrim_r1.3_Zelda_ztringz.txt >> 09_3975_Dgrim_e-40_Dviri_hmlgs.fasta
grep -A1 -E "lcl_0808444 " 03_Dgrim_r1.3_Zelda_ztringz.txt >> 09_3975_Dgrim_e-40_Dviri_hmlgs.fasta
grep -A1 -E "lcl_0808446 " 03_Dgrim_r1.3_Zelda_ztringz.txt >> 09_3975_Dgrim_e-40_Dviri_hmlgs.fasta
grep -A1 -E "lcl_0808448 " 03_Dgrim_r1.3_Zelda_ztringz.txt >> 09_3975_Dgrim_e-40_Dviri_hmlgs.fasta
grep -A1 -E "lcl_0808449 " 03_Dgrim_r1.3_Zelda_ztringz.txt >> 09_3975_Dgrim_e-40_Dviri_hmlgs.fasta
grep -A1 -E "lcl_0808450 " 03_Dgrim_r1.3_Zelda_ztringz.txt >> 09_3975_Dgrim_e-40_Dviri_hmlgs.fasta
grep -A1 -E "lcl_0808451 " 03_Dgrim_r1.3_Zelda_ztringz.txt >> 09_3975_Dgrim_e-40_Dviri_hmlgs.fasta
grep -A1 -E "lcl_0808453 " 03_Dgrim_r1.3_Zelda_ztringz.txt >> 09_3975_Dgrim_e-40_Dviri_hmlgs.fasta
grep -A1 -E "lcl_0808459 " 03_Dgrim_r1.3_Zelda_ztringz.txt >> 09_3975_Dgrim_e-40_Dviri_hmlgs.fasta
grep -A1 -E "lcl_0808470 " 03_Dgrim_r1.3_Zelda_ztringz.txt >> 09_3975_Dgrim_e-40_Dviri_hmlgs.fasta
grep -A1 -E "lcl_0808471 " 03_Dgrim_r1.3_Zelda_ztringz.txt >> 09_3975_Dgrim_e-40_Dviri_hmlgs.fasta
grep -A1 -E "lcl_0808472 " 03_Dgrim_r1.3_Zelda_ztringz.txt >> 09_3975_Dgrim_e-40_Dviri_hmlgs.fasta
grep -A1 -E "lcl_0808473 " 03_Dgrim_r1.3_Zelda_ztringz.txt >> 09_3975_Dgrim_e-40_Dviri_hmlgs.fasta
grep -A1 -E "lcl_0808474 " 03_Dgrim_r1.3_Zelda_ztringz.txt >> 09_3975_Dgrim_e-40_Dviri_hmlgs.fasta
grep -A1 -E "lcl_0808475 " 03_Dgrim_r1.3_Zelda_ztringz.txt >> 09_3975_Dgrim_e-40_Dviri_hmlgs.fasta
grep -A1 -E "lcl_0808478 " 03_Dgrim_r1.3_Zelda_ztringz.txt >> 09_3975_Dgrim_e-40_Dviri_hmlgs.fasta
grep -A1 -E "lcl_0808482 " 03_Dgrim_r1.3_Zelda_ztringz.txt >> 09_3975_Dgrim_e-40_Dviri_hmlgs.fasta
grep -A1 -E "lcl_0808485 " 03_Dgrim_r1.3_Zelda_ztringz.txt >> 09_3975_Dgrim_e-40_Dviri_hmlgs.fasta
grep -A1 -E "lcl_0808488 " 03_Dgrim_r1.3_Zelda_ztringz.txt >> 09_3975_Dgrim_e-40_Dviri_hmlgs.fasta
grep -A1 -E "lcl_0808490 " 03_Dgrim_r1.3_Zelda_ztringz.txt >> 09_3975_Dgrim_e-40_Dviri_hmlgs.fasta
grep -A1 -E "lcl_0808491 " 03_Dgrim_r1.3_Zelda_ztringz.txt >> 09_3975_Dgrim_e-40_Dviri_hmlgs.fasta
grep -A1 -E "lcl_0808492 " 03_Dgrim_r1.3_Zelda_ztringz.txt >> 09_3975_Dgrim_e-40_Dviri_hmlgs.fasta
grep -A1 -E "lcl_0808493 " 03_Dgrim_r1.3_Zelda_ztringz.txt >> 09_3975_Dgrim_e-40_Dviri_hmlgs.fasta
grep -A1 -E "lcl_0808494 " 03_Dgrim_r1.3_Zelda_ztringz.txt >> 09_3975_Dgrim_e-40_Dviri_hmlgs.fasta
grep -A1 -E "lcl_0808499 " 03_Dgrim_r1.3_Zelda_ztringz.txt >> 09_3975_Dgrim_e-40_Dviri_hmlgs.fasta
grep -A1 -E "lcl_0808500 " 03_Dgrim_r1.3_Zelda_ztringz.txt >> 09_3975_Dgrim_e-40_Dviri_hmlgs.fasta
grep -A1 -E "lcl_0808502 " 03_Dgrim_r1.3_Zelda_ztringz.txt >> 09_3975_Dgrim_e-40_Dviri_hmlgs.fasta
grep -A1 -E "lcl_0808504 " 03_Dgrim_r1.3_Zelda_ztringz.txt >> 09_3975_Dgrim_e-40_Dviri_hmlgs.fasta
grep -A1 -E "lcl_0808505 " 03_Dgrim_r1.3_Zelda_ztringz.txt >> 09_3975_Dgrim_e-40_Dviri_hmlgs.fasta
grep -A1 -E "lcl_0808506 " 03_Dgrim_r1.3_Zelda_ztringz.txt >> 09_3975_Dgrim_e-40_Dviri_hmlgs.fasta
grep -A1 -E "lcl_0808507 " 03_Dgrim_r1.3_Zelda_ztringz.txt >> 09_3975_Dgrim_e-40_Dviri_hmlgs.fasta
grep -A1 -E "lcl_0808511 " 03_Dgrim_r1.3_Zelda_ztringz.txt >> 09_3975_Dgrim_e-40_Dviri_hmlgs.fasta
grep -A1 -E "lcl_0808512 " 03_Dgrim_r1.3_Zelda_ztringz.txt >> 09_3975_Dgrim_e-40_Dviri_hmlgs.fasta
grep -A1 -E "lcl_0808513 " 03_Dgrim_r1.3_Zelda_ztringz.txt >> 09_3975_Dgrim_e-40_Dviri_hmlgs.fasta
grep -A1 -E "lcl_0808514 " 03_Dgrim_r1.3_Zelda_ztringz.txt >> 09_3975_Dgrim_e-40_Dviri_hmlgs.fasta
grep -A1 -E "lcl_0808516 " 03_Dgrim_r1.3_Zelda_ztringz.txt >> 09_3975_Dgrim_e-40_Dviri_hmlgs.fasta
grep -A1 -E "lcl_0808521 " 03_Dgrim_r1.3_Zelda_ztringz.txt >> 09_3975_Dgrim_e-40_Dviri_hmlgs.fasta
grep -A1 -E "lcl_0808522 " 03_Dgrim_r1.3_Zelda_ztringz.txt >> 09_3975_Dgrim_e-40_Dviri_hmlgs.fasta
grep -A1 -E "lcl_0808523 " 03_Dgrim_r1.3_Zelda_ztringz.txt >> 09_3975_Dgrim_e-40_Dviri_hmlgs.fasta
grep -A1 -E "lcl_0808526 " 03_Dgrim_r1.3_Zelda_ztringz.txt >> 09_3975_Dgrim_e-40_Dviri_hmlgs.fasta
grep -A1 -E "lcl_0808527 " 03_Dgrim_r1.3_Zelda_ztringz.txt >> 09_3975_Dgrim_e-40_Dviri_hmlgs.fasta
grep -A1 -E "lcl_0808528 " 03_Dgrim_r1.3_Zelda_ztringz.txt >> 09_3975_Dgrim_e-40_Dviri_hmlgs.fasta
grep -A1 -E "lcl_0808529 " 03_Dgrim_r1.3_Zelda_ztringz.txt >> 09_3975_Dgrim_e-40_Dviri_hmlgs.fasta
grep -A1 -E "lcl_0808532 " 03_Dgrim_r1.3_Zelda_ztringz.txt >> 09_3975_Dgrim_e-40_Dviri_hmlgs.fasta
grep -A1 -E "lcl_0808533 " 03_Dgrim_r1.3_Zelda_ztringz.txt >> 09_3975_Dgrim_e-40_Dviri_hmlgs.fasta
grep -A1 -E "lcl_0808535 " 03_Dgrim_r1.3_Zelda_ztringz.txt >> 09_3975_Dgrim_e-40_Dviri_hmlgs.fasta
grep -A1 -E "lcl_0808537 " 03_Dgrim_r1.3_Zelda_ztringz.txt >> 09_3975_Dgrim_e-40_Dviri_hmlgs.fasta
grep -A1 -E "lcl_0808539 " 03_Dgrim_r1.3_Zelda_ztringz.txt >> 09_3975_Dgrim_e-40_Dviri_hmlgs.fasta
grep -A1 -E "lcl_0808540 " 03_Dgrim_r1.3_Zelda_ztringz.txt >> 09_3975_Dgrim_e-40_Dviri_hmlgs.fasta
grep -A1 -E "lcl_0808541 " 03_Dgrim_r1.3_Zelda_ztringz.txt >> 09_3975_Dgrim_e-40_Dviri_hmlgs.fasta
grep -A1 -E "lcl_0808543 " 03_Dgrim_r1.3_Zelda_ztringz.txt >> 09_3975_Dgrim_e-40_Dviri_hmlgs.fasta
grep -A1 -E "lcl_0808544 " 03_Dgrim_r1.3_Zelda_ztringz.txt >> 09_3975_Dgrim_e-40_Dviri_hmlgs.fasta
grep -A1 -E "lcl_0808545 " 03_Dgrim_r1.3_Zelda_ztringz.txt >> 09_3975_Dgrim_e-40_Dviri_hmlgs.fasta
grep -A1 -E "lcl_0808547 " 03_Dgrim_r1.3_Zelda_ztringz.txt >> 09_3975_Dgrim_e-40_Dviri_hmlgs.fasta
grep -A1 -E "lcl_0808548 " 03_Dgrim_r1.3_Zelda_ztringz.txt >> 09_3975_Dgrim_e-40_Dviri_hmlgs.fasta
grep -A1 -E "lcl_0808551 " 03_Dgrim_r1.3_Zelda_ztringz.txt >> 09_3975_Dgrim_e-40_Dviri_hmlgs.fasta
grep -A1 -E "lcl_0808552 " 03_Dgrim_r1.3_Zelda_ztringz.txt >> 09_3975_Dgrim_e-40_Dviri_hmlgs.fasta
grep -A1 -E "lcl_0808554 " 03_Dgrim_r1.3_Zelda_ztringz.txt >> 09_3975_Dgrim_e-40_Dviri_hmlgs.fasta
grep -A1 -E "lcl_0808555 " 03_Dgrim_r1.3_Zelda_ztringz.txt >> 09_3975_Dgrim_e-40_Dviri_hmlgs.fasta
grep -A1 -E "lcl_0808556 " 03_Dgrim_r1.3_Zelda_ztringz.txt >> 09_3975_Dgrim_e-40_Dviri_hmlgs.fasta
grep -A1 -E "lcl_0808558 " 03_Dgrim_r1.3_Zelda_ztringz.txt >> 09_3975_Dgrim_e-40_Dviri_hmlgs.fasta
grep -A1 -E "lcl_0808561 " 03_Dgrim_r1.3_Zelda_ztringz.txt >> 09_3975_Dgrim_e-40_Dviri_hmlgs.fasta
grep -A1 -E "lcl_0808562 " 03_Dgrim_r1.3_Zelda_ztringz.txt >> 09_3975_Dgrim_e-40_Dviri_hmlgs.fasta
grep -A1 -E "lcl_0808564 " 03_Dgrim_r1.3_Zelda_ztringz.txt >> 09_3975_Dgrim_e-40_Dviri_hmlgs.fasta
grep -A1 -E "lcl_0808565 " 03_Dgrim_r1.3_Zelda_ztringz.txt >> 09_3975_Dgrim_e-40_Dviri_hmlgs.fasta
grep -A1 -E "lcl_0808566 " 03_Dgrim_r1.3_Zelda_ztringz.txt >> 09_3975_Dgrim_e-40_Dviri_hmlgs.fasta
grep -A1 -E "lcl_0808567 " 03_Dgrim_r1.3_Zelda_ztringz.txt >> 09_3975_Dgrim_e-40_Dviri_hmlgs.fasta
grep -A1 -E "lcl_0808569 " 03_Dgrim_r1.3_Zelda_ztringz.txt >> 09_3975_Dgrim_e-40_Dviri_hmlgs.fasta
grep -A1 -E "lcl_0808570 " 03_Dgrim_r1.3_Zelda_ztringz.txt >> 09_3975_Dgrim_e-40_Dviri_hmlgs.fasta
grep -A1 -E "lcl_0808571 " 03_Dgrim_r1.3_Zelda_ztringz.txt >> 09_3975_Dgrim_e-40_Dviri_hmlgs.fasta
grep -A1 -E "lcl_0808572 " 03_Dgrim_r1.3_Zelda_ztringz.txt >> 09_3975_Dgrim_e-40_Dviri_hmlgs.fasta
grep -A1 -E "lcl_0808574 " 03_Dgrim_r1.3_Zelda_ztringz.txt >> 09_3975_Dgrim_e-40_Dviri_hmlgs.fasta
grep -A1 -E "lcl_0808576 " 03_Dgrim_r1.3_Zelda_ztringz.txt >> 09_3975_Dgrim_e-40_Dviri_hmlgs.fasta
grep -A1 -E "lcl_0808577 " 03_Dgrim_r1.3_Zelda_ztringz.txt >> 09_3975_Dgrim_e-40_Dviri_hmlgs.fasta
grep -A1 -E "lcl_0808578 " 03_Dgrim_r1.3_Zelda_ztringz.txt >> 09_3975_Dgrim_e-40_Dviri_hmlgs.fasta
grep -A1 -E "lcl_0808580 " 03_Dgrim_r1.3_Zelda_ztringz.txt >> 09_3975_Dgrim_e-40_Dviri_hmlgs.fasta
grep -A1 -E "lcl_0808584 " 03_Dgrim_r1.3_Zelda_ztringz.txt >> 09_3975_Dgrim_e-40_Dviri_hmlgs.fasta
grep -A1 -E "lcl_0808585 " 03_Dgrim_r1.3_Zelda_ztringz.txt >> 09_3975_Dgrim_e-40_Dviri_hmlgs.fasta
grep -A1 -E "lcl_0808587 " 03_Dgrim_r1.3_Zelda_ztringz.txt >> 09_3975_Dgrim_e-40_Dviri_hmlgs.fasta
grep -A1 -E "lcl_0808591 " 03_Dgrim_r1.3_Zelda_ztringz.txt >> 09_3975_Dgrim_e-40_Dviri_hmlgs.fasta
grep -A1 -E "lcl_0808613 " 03_Dgrim_r1.3_Zelda_ztringz.txt >> 09_3975_Dgrim_e-40_Dviri_hmlgs.fasta
grep -A1 -E "lcl_0808621 " 03_Dgrim_r1.3_Zelda_ztringz.txt >> 09_3975_Dgrim_e-40_Dviri_hmlgs.fasta
grep -A1 -E "lcl_0808638 " 03_Dgrim_r1.3_Zelda_ztringz.txt >> 09_3975_Dgrim_e-40_Dviri_hmlgs.fasta
grep -A1 -E "lcl_0808641 " 03_Dgrim_r1.3_Zelda_ztringz.txt >> 09_3975_Dgrim_e-40_Dviri_hmlgs.fasta
grep -A1 -E "lcl_0808648 " 03_Dgrim_r1.3_Zelda_ztringz.txt >> 09_3975_Dgrim_e-40_Dviri_hmlgs.fasta
grep -A1 -E "lcl_0808649 " 03_Dgrim_r1.3_Zelda_ztringz.txt >> 09_3975_Dgrim_e-40_Dviri_hmlgs.fasta
grep -A1 -E "lcl_0808654 " 03_Dgrim_r1.3_Zelda_ztringz.txt >> 09_3975_Dgrim_e-40_Dviri_hmlgs.fasta
grep -A1 -E "lcl_0808657 " 03_Dgrim_r1.3_Zelda_ztringz.txt >> 09_3975_Dgrim_e-40_Dviri_hmlgs.fasta
grep -A1 -E "lcl_0808658 " 03_Dgrim_r1.3_Zelda_ztringz.txt >> 09_3975_Dgrim_e-40_Dviri_hmlgs.fasta
grep -A1 -E "lcl_0808664 " 03_Dgrim_r1.3_Zelda_ztringz.txt >> 09_3975_Dgrim_e-40_Dviri_hmlgs.fasta
grep -A1 -E "lcl_0808667 " 03_Dgrim_r1.3_Zelda_ztringz.txt >> 09_3975_Dgrim_e-40_Dviri_hmlgs.fasta
grep -A1 -E "lcl_0808675 " 03_Dgrim_r1.3_Zelda_ztringz.txt >> 09_3975_Dgrim_e-40_Dviri_hmlgs.fasta
grep -A1 -E "lcl_0808676 " 03_Dgrim_r1.3_Zelda_ztringz.txt >> 09_3975_Dgrim_e-40_Dviri_hmlgs.fasta
grep -A1 -E "lcl_0808677 " 03_Dgrim_r1.3_Zelda_ztringz.txt >> 09_3975_Dgrim_e-40_Dviri_hmlgs.fasta
grep -A1 -E "lcl_0808680 " 03_Dgrim_r1.3_Zelda_ztringz.txt >> 09_3975_Dgrim_e-40_Dviri_hmlgs.fasta
grep -A1 -E "lcl_0808682 " 03_Dgrim_r1.3_Zelda_ztringz.txt >> 09_3975_Dgrim_e-40_Dviri_hmlgs.fasta
grep -A1 -E "lcl_0808683 " 03_Dgrim_r1.3_Zelda_ztringz.txt >> 09_3975_Dgrim_e-40_Dviri_hmlgs.fasta
grep -A1 -E "lcl_0808689 " 03_Dgrim_r1.3_Zelda_ztringz.txt >> 09_3975_Dgrim_e-40_Dviri_hmlgs.fasta
grep -A1 -E "lcl_0808696 " 03_Dgrim_r1.3_Zelda_ztringz.txt >> 09_3975_Dgrim_e-40_Dviri_hmlgs.fasta
grep -A1 -E "lcl_0808713 " 03_Dgrim_r1.3_Zelda_ztringz.txt >> 09_3975_Dgrim_e-40_Dviri_hmlgs.fasta
grep -A1 -E "lcl_0808714 " 03_Dgrim_r1.3_Zelda_ztringz.txt >> 09_3975_Dgrim_e-40_Dviri_hmlgs.fasta
grep -A1 -E "lcl_0808715 " 03_Dgrim_r1.3_Zelda_ztringz.txt >> 09_3975_Dgrim_e-40_Dviri_hmlgs.fasta
grep -A1 -E "lcl_0808721 " 03_Dgrim_r1.3_Zelda_ztringz.txt >> 09_3975_Dgrim_e-40_Dviri_hmlgs.fasta
grep -A1 -E "lcl_0808731 " 03_Dgrim_r1.3_Zelda_ztringz.txt >> 09_3975_Dgrim_e-40_Dviri_hmlgs.fasta
grep -A1 -E "lcl_0808739 " 03_Dgrim_r1.3_Zelda_ztringz.txt >> 09_3975_Dgrim_e-40_Dviri_hmlgs.fasta
grep -A1 -E "lcl_0808746 " 03_Dgrim_r1.3_Zelda_ztringz.txt >> 09_3975_Dgrim_e-40_Dviri_hmlgs.fasta
grep -A1 -E "lcl_0808753 " 03_Dgrim_r1.3_Zelda_ztringz.txt >> 09_3975_Dgrim_e-40_Dviri_hmlgs.fasta
grep -A1 -E "lcl_0808755 " 03_Dgrim_r1.3_Zelda_ztringz.txt >> 09_3975_Dgrim_e-40_Dviri_hmlgs.fasta
grep -A1 -E "lcl_0808765 " 03_Dgrim_r1.3_Zelda_ztringz.txt >> 09_3975_Dgrim_e-40_Dviri_hmlgs.fasta
grep -A1 -E "lcl_0808772 " 03_Dgrim_r1.3_Zelda_ztringz.txt >> 09_3975_Dgrim_e-40_Dviri_hmlgs.fasta
grep -A1 -E "lcl_0808777 " 03_Dgrim_r1.3_Zelda_ztringz.txt >> 09_3975_Dgrim_e-40_Dviri_hmlgs.fasta
grep -A1 -E "lcl_0808792 " 03_Dgrim_r1.3_Zelda_ztringz.txt >> 09_3975_Dgrim_e-40_Dviri_hmlgs.fasta
grep -A1 -E "lcl_0808794 " 03_Dgrim_r1.3_Zelda_ztringz.txt >> 09_3975_Dgrim_e-40_Dviri_hmlgs.fasta
grep -A1 -E "lcl_0808795 " 03_Dgrim_r1.3_Zelda_ztringz.txt >> 09_3975_Dgrim_e-40_Dviri_hmlgs.fasta
grep -A1 -E "lcl_0808805 " 03_Dgrim_r1.3_Zelda_ztringz.txt >> 09_3975_Dgrim_e-40_Dviri_hmlgs.fasta
grep -A1 -E "lcl_0808833 " 03_Dgrim_r1.3_Zelda_ztringz.txt >> 09_3975_Dgrim_e-40_Dviri_hmlgs.fasta
grep -A1 -E "lcl_0808839 " 03_Dgrim_r1.3_Zelda_ztringz.txt >> 09_3975_Dgrim_e-40_Dviri_hmlgs.fasta
grep -A1 -E "lcl_0808860 " 03_Dgrim_r1.3_Zelda_ztringz.txt >> 09_3975_Dgrim_e-40_Dviri_hmlgs.fasta
grep -A1 -E "lcl_0808863 " 03_Dgrim_r1.3_Zelda_ztringz.txt >> 09_3975_Dgrim_e-40_Dviri_hmlgs.fasta
grep -A1 -E "lcl_0808886 " 03_Dgrim_r1.3_Zelda_ztringz.txt >> 09_3975_Dgrim_e-40_Dviri_hmlgs.fasta
grep -A1 -E "lcl_0808888 " 03_Dgrim_r1.3_Zelda_ztringz.txt >> 09_3975_Dgrim_e-40_Dviri_hmlgs.fasta
grep -A1 -E "lcl_0808889 " 03_Dgrim_r1.3_Zelda_ztringz.txt >> 09_3975_Dgrim_e-40_Dviri_hmlgs.fasta
grep -A1 -E "lcl_0808892 " 03_Dgrim_r1.3_Zelda_ztringz.txt >> 09_3975_Dgrim_e-40_Dviri_hmlgs.fasta
grep -A1 -E "lcl_0808900 " 03_Dgrim_r1.3_Zelda_ztringz.txt >> 09_3975_Dgrim_e-40_Dviri_hmlgs.fasta
grep -A1 -E "lcl_0808901 " 03_Dgrim_r1.3_Zelda_ztringz.txt >> 09_3975_Dgrim_e-40_Dviri_hmlgs.fasta
grep -A1 -E "lcl_0808902 " 03_Dgrim_r1.3_Zelda_ztringz.txt >> 09_3975_Dgrim_e-40_Dviri_hmlgs.fasta
grep -A1 -E "lcl_0808903 " 03_Dgrim_r1.3_Zelda_ztringz.txt >> 09_3975_Dgrim_e-40_Dviri_hmlgs.fasta
grep -A1 -E "lcl_0808904 " 03_Dgrim_r1.3_Zelda_ztringz.txt >> 09_3975_Dgrim_e-40_Dviri_hmlgs.fasta
grep -A1 -E "lcl_0808906 " 03_Dgrim_r1.3_Zelda_ztringz.txt >> 09_3975_Dgrim_e-40_Dviri_hmlgs.fasta
grep -A1 -E "lcl_0808907 " 03_Dgrim_r1.3_Zelda_ztringz.txt >> 09_3975_Dgrim_e-40_Dviri_hmlgs.fasta
grep -A1 -E "lcl_0808908 " 03_Dgrim_r1.3_Zelda_ztringz.txt >> 09_3975_Dgrim_e-40_Dviri_hmlgs.fasta
grep -A1 -E "lcl_0808913 " 03_Dgrim_r1.3_Zelda_ztringz.txt >> 09_3975_Dgrim_e-40_Dviri_hmlgs.fasta
grep -A1 -E "lcl_0808935 " 03_Dgrim_r1.3_Zelda_ztringz.txt >> 09_3975_Dgrim_e-40_Dviri_hmlgs.fasta
grep -A1 -E "lcl_0808953 " 03_Dgrim_r1.3_Zelda_ztringz.txt >> 09_3975_Dgrim_e-40_Dviri_hmlgs.fasta
grep -A1 -E "lcl_0808957 " 03_Dgrim_r1.3_Zelda_ztringz.txt >> 09_3975_Dgrim_e-40_Dviri_hmlgs.fasta
grep -A1 -E "lcl_0808960 " 03_Dgrim_r1.3_Zelda_ztringz.txt >> 09_3975_Dgrim_e-40_Dviri_hmlgs.fasta
grep -A1 -E "lcl_0808963 " 03_Dgrim_r1.3_Zelda_ztringz.txt >> 09_3975_Dgrim_e-40_Dviri_hmlgs.fasta
grep -A1 -E "lcl_0808964 " 03_Dgrim_r1.3_Zelda_ztringz.txt >> 09_3975_Dgrim_e-40_Dviri_hmlgs.fasta
grep -A1 -E "lcl_0808965 " 03_Dgrim_r1.3_Zelda_ztringz.txt >> 09_3975_Dgrim_e-40_Dviri_hmlgs.fasta
grep -A1 -E "lcl_0808974 " 03_Dgrim_r1.3_Zelda_ztringz.txt >> 09_3975_Dgrim_e-40_Dviri_hmlgs.fasta
grep -A1 -E "lcl_0808979 " 03_Dgrim_r1.3_Zelda_ztringz.txt >> 09_3975_Dgrim_e-40_Dviri_hmlgs.fasta
grep -A1 -E "lcl_0808987 " 03_Dgrim_r1.3_Zelda_ztringz.txt >> 09_3975_Dgrim_e-40_Dviri_hmlgs.fasta
grep -A1 -E "lcl_0808989 " 03_Dgrim_r1.3_Zelda_ztringz.txt >> 09_3975_Dgrim_e-40_Dviri_hmlgs.fasta
grep -A1 -E "lcl_0808996 " 03_Dgrim_r1.3_Zelda_ztringz.txt >> 09_3975_Dgrim_e-40_Dviri_hmlgs.fasta
grep -A1 -E "lcl_0808997 " 03_Dgrim_r1.3_Zelda_ztringz.txt >> 09_3975_Dgrim_e-40_Dviri_hmlgs.fasta
grep -A1 -E "lcl_0809007 " 03_Dgrim_r1.3_Zelda_ztringz.txt >> 09_3975_Dgrim_e-40_Dviri_hmlgs.fasta
grep -A1 -E "lcl_0809015 " 03_Dgrim_r1.3_Zelda_ztringz.txt >> 09_3975_Dgrim_e-40_Dviri_hmlgs.fasta
grep -A1 -E "lcl_0809045 " 03_Dgrim_r1.3_Zelda_ztringz.txt >> 09_3975_Dgrim_e-40_Dviri_hmlgs.fasta
grep -A1 -E "lcl_0809065 " 03_Dgrim_r1.3_Zelda_ztringz.txt >> 09_3975_Dgrim_e-40_Dviri_hmlgs.fasta
grep -A1 -E "lcl_0809067 " 03_Dgrim_r1.3_Zelda_ztringz.txt >> 09_3975_Dgrim_e-40_Dviri_hmlgs.fasta
grep -A1 -E "lcl_0809068 " 03_Dgrim_r1.3_Zelda_ztringz.txt >> 09_3975_Dgrim_e-40_Dviri_hmlgs.fasta
grep -A1 -E "lcl_0809097 " 03_Dgrim_r1.3_Zelda_ztringz.txt >> 09_3975_Dgrim_e-40_Dviri_hmlgs.fasta
grep -A1 -E "lcl_0809100 " 03_Dgrim_r1.3_Zelda_ztringz.txt >> 09_3975_Dgrim_e-40_Dviri_hmlgs.fasta
grep -A1 -E "lcl_0809105 " 03_Dgrim_r1.3_Zelda_ztringz.txt >> 09_3975_Dgrim_e-40_Dviri_hmlgs.fasta
grep -A1 -E "lcl_0809111 " 03_Dgrim_r1.3_Zelda_ztringz.txt >> 09_3975_Dgrim_e-40_Dviri_hmlgs.fasta
grep -A1 -E "lcl_0809115 " 03_Dgrim_r1.3_Zelda_ztringz.txt >> 09_3975_Dgrim_e-40_Dviri_hmlgs.fasta
grep -A1 -E "lcl_0809123 " 03_Dgrim_r1.3_Zelda_ztringz.txt >> 09_3975_Dgrim_e-40_Dviri_hmlgs.fasta
grep -A1 -E "lcl_0809124 " 03_Dgrim_r1.3_Zelda_ztringz.txt >> 09_3975_Dgrim_e-40_Dviri_hmlgs.fasta
grep -A1 -E "lcl_0809128 " 03_Dgrim_r1.3_Zelda_ztringz.txt >> 09_3975_Dgrim_e-40_Dviri_hmlgs.fasta
grep -A1 -E "lcl_0809133 " 03_Dgrim_r1.3_Zelda_ztringz.txt >> 09_3975_Dgrim_e-40_Dviri_hmlgs.fasta
grep -A1 -E "lcl_0809141 " 03_Dgrim_r1.3_Zelda_ztringz.txt >> 09_3975_Dgrim_e-40_Dviri_hmlgs.fasta
grep -A1 -E "lcl_0809149 " 03_Dgrim_r1.3_Zelda_ztringz.txt >> 09_3975_Dgrim_e-40_Dviri_hmlgs.fasta
grep -A1 -E "lcl_0809154 " 03_Dgrim_r1.3_Zelda_ztringz.txt >> 09_3975_Dgrim_e-40_Dviri_hmlgs.fasta
grep -A1 -E "lcl_0809155 " 03_Dgrim_r1.3_Zelda_ztringz.txt >> 09_3975_Dgrim_e-40_Dviri_hmlgs.fasta
grep -A1 -E "lcl_0809156 " 03_Dgrim_r1.3_Zelda_ztringz.txt >> 09_3975_Dgrim_e-40_Dviri_hmlgs.fasta
grep -A1 -E "lcl_0809164 " 03_Dgrim_r1.3_Zelda_ztringz.txt >> 09_3975_Dgrim_e-40_Dviri_hmlgs.fasta
grep -A1 -E "lcl_0809181 " 03_Dgrim_r1.3_Zelda_ztringz.txt >> 09_3975_Dgrim_e-40_Dviri_hmlgs.fasta
grep -A1 -E "lcl_0809182 " 03_Dgrim_r1.3_Zelda_ztringz.txt >> 09_3975_Dgrim_e-40_Dviri_hmlgs.fasta
grep -A1 -E "lcl_0809183 " 03_Dgrim_r1.3_Zelda_ztringz.txt >> 09_3975_Dgrim_e-40_Dviri_hmlgs.fasta
grep -A1 -E "lcl_0809184 " 03_Dgrim_r1.3_Zelda_ztringz.txt >> 09_3975_Dgrim_e-40_Dviri_hmlgs.fasta
grep -A1 -E "lcl_0809186 " 03_Dgrim_r1.3_Zelda_ztringz.txt >> 09_3975_Dgrim_e-40_Dviri_hmlgs.fasta
grep -A1 -E "lcl_0809211 " 03_Dgrim_r1.3_Zelda_ztringz.txt >> 09_3975_Dgrim_e-40_Dviri_hmlgs.fasta
grep -A1 -E "lcl_0809222 " 03_Dgrim_r1.3_Zelda_ztringz.txt >> 09_3975_Dgrim_e-40_Dviri_hmlgs.fasta
grep -A1 -E "lcl_0809223 " 03_Dgrim_r1.3_Zelda_ztringz.txt >> 09_3975_Dgrim_e-40_Dviri_hmlgs.fasta
grep -A1 -E "lcl_0809226 " 03_Dgrim_r1.3_Zelda_ztringz.txt >> 09_3975_Dgrim_e-40_Dviri_hmlgs.fasta
grep -A1 -E "lcl_0809230 " 03_Dgrim_r1.3_Zelda_ztringz.txt >> 09_3975_Dgrim_e-40_Dviri_hmlgs.fasta
grep -A1 -E "lcl_0809231 " 03_Dgrim_r1.3_Zelda_ztringz.txt >> 09_3975_Dgrim_e-40_Dviri_hmlgs.fasta
grep -A1 -E "lcl_0809233 " 03_Dgrim_r1.3_Zelda_ztringz.txt >> 09_3975_Dgrim_e-40_Dviri_hmlgs.fasta
grep -A1 -E "lcl_0809246 " 03_Dgrim_r1.3_Zelda_ztringz.txt >> 09_3975_Dgrim_e-40_Dviri_hmlgs.fasta
grep -A1 -E "lcl_0809264 " 03_Dgrim_r1.3_Zelda_ztringz.txt >> 09_3975_Dgrim_e-40_Dviri_hmlgs.fasta
grep -A1 -E "lcl_0809267 " 03_Dgrim_r1.3_Zelda_ztringz.txt >> 09_3975_Dgrim_e-40_Dviri_hmlgs.fasta
grep -A1 -E "lcl_0809279 " 03_Dgrim_r1.3_Zelda_ztringz.txt >> 09_3975_Dgrim_e-40_Dviri_hmlgs.fasta
grep -A1 -E "lcl_0809283 " 03_Dgrim_r1.3_Zelda_ztringz.txt >> 09_3975_Dgrim_e-40_Dviri_hmlgs.fasta
grep -A1 -E "lcl_0809288 " 03_Dgrim_r1.3_Zelda_ztringz.txt >> 09_3975_Dgrim_e-40_Dviri_hmlgs.fasta
grep -A1 -E "lcl_0809292 " 03_Dgrim_r1.3_Zelda_ztringz.txt >> 09_3975_Dgrim_e-40_Dviri_hmlgs.fasta
grep -A1 -E "lcl_0809304 " 03_Dgrim_r1.3_Zelda_ztringz.txt >> 09_3975_Dgrim_e-40_Dviri_hmlgs.fasta
grep -A1 -E "lcl_0809305 " 03_Dgrim_r1.3_Zelda_ztringz.txt >> 09_3975_Dgrim_e-40_Dviri_hmlgs.fasta
grep -A1 -E "lcl_0809307 " 03_Dgrim_r1.3_Zelda_ztringz.txt >> 09_3975_Dgrim_e-40_Dviri_hmlgs.fasta
grep -A1 -E "lcl_0809314 " 03_Dgrim_r1.3_Zelda_ztringz.txt >> 09_3975_Dgrim_e-40_Dviri_hmlgs.fasta
grep -A1 -E "lcl_0809315 " 03_Dgrim_r1.3_Zelda_ztringz.txt >> 09_3975_Dgrim_e-40_Dviri_hmlgs.fasta
grep -A1 -E "lcl_0809320 " 03_Dgrim_r1.3_Zelda_ztringz.txt >> 09_3975_Dgrim_e-40_Dviri_hmlgs.fasta
grep -A1 -E "lcl_0809335 " 03_Dgrim_r1.3_Zelda_ztringz.txt >> 09_3975_Dgrim_e-40_Dviri_hmlgs.fasta
grep -A1 -E "lcl_0809338 " 03_Dgrim_r1.3_Zelda_ztringz.txt >> 09_3975_Dgrim_e-40_Dviri_hmlgs.fasta
grep -A1 -E "lcl_0809344 " 03_Dgrim_r1.3_Zelda_ztringz.txt >> 09_3975_Dgrim_e-40_Dviri_hmlgs.fasta
grep -A1 -E "lcl_0809356 " 03_Dgrim_r1.3_Zelda_ztringz.txt >> 09_3975_Dgrim_e-40_Dviri_hmlgs.fasta
grep -A1 -E "lcl_0809371 " 03_Dgrim_r1.3_Zelda_ztringz.txt >> 09_3975_Dgrim_e-40_Dviri_hmlgs.fasta
grep -A1 -E "lcl_0809393 " 03_Dgrim_r1.3_Zelda_ztringz.txt >> 09_3975_Dgrim_e-40_Dviri_hmlgs.fasta
grep -A1 -E "lcl_0809396 " 03_Dgrim_r1.3_Zelda_ztringz.txt >> 09_3975_Dgrim_e-40_Dviri_hmlgs.fasta
grep -A1 -E "lcl_0809399 " 03_Dgrim_r1.3_Zelda_ztringz.txt >> 09_3975_Dgrim_e-40_Dviri_hmlgs.fasta
grep -A1 -E "lcl_0809402 " 03_Dgrim_r1.3_Zelda_ztringz.txt >> 09_3975_Dgrim_e-40_Dviri_hmlgs.fasta
grep -A1 -E "lcl_0809404 " 03_Dgrim_r1.3_Zelda_ztringz.txt >> 09_3975_Dgrim_e-40_Dviri_hmlgs.fasta
grep -A1 -E "lcl_0809427 " 03_Dgrim_r1.3_Zelda_ztringz.txt >> 09_3975_Dgrim_e-40_Dviri_hmlgs.fasta
grep -A1 -E "lcl_0809428 " 03_Dgrim_r1.3_Zelda_ztringz.txt >> 09_3975_Dgrim_e-40_Dviri_hmlgs.fasta
grep -A1 -E "lcl_0809450 " 03_Dgrim_r1.3_Zelda_ztringz.txt >> 09_3975_Dgrim_e-40_Dviri_hmlgs.fasta
grep -A1 -E "lcl_0809453 " 03_Dgrim_r1.3_Zelda_ztringz.txt >> 09_3975_Dgrim_e-40_Dviri_hmlgs.fasta
grep -A1 -E "lcl_0809455 " 03_Dgrim_r1.3_Zelda_ztringz.txt >> 09_3975_Dgrim_e-40_Dviri_hmlgs.fasta
grep -A1 -E "lcl_0809458 " 03_Dgrim_r1.3_Zelda_ztringz.txt >> 09_3975_Dgrim_e-40_Dviri_hmlgs.fasta
grep -A1 -E "lcl_0809467 " 03_Dgrim_r1.3_Zelda_ztringz.txt >> 09_3975_Dgrim_e-40_Dviri_hmlgs.fasta
grep -A1 -E "lcl_0809468 " 03_Dgrim_r1.3_Zelda_ztringz.txt >> 09_3975_Dgrim_e-40_Dviri_hmlgs.fasta
grep -A1 -E "lcl_0809474 " 03_Dgrim_r1.3_Zelda_ztringz.txt >> 09_3975_Dgrim_e-40_Dviri_hmlgs.fasta
grep -A1 -E "lcl_0809480 " 03_Dgrim_r1.3_Zelda_ztringz.txt >> 09_3975_Dgrim_e-40_Dviri_hmlgs.fasta
grep -A1 -E "lcl_0809484 " 03_Dgrim_r1.3_Zelda_ztringz.txt >> 09_3975_Dgrim_e-40_Dviri_hmlgs.fasta
grep -A1 -E "lcl_0809485 " 03_Dgrim_r1.3_Zelda_ztringz.txt >> 09_3975_Dgrim_e-40_Dviri_hmlgs.fasta
grep -A1 -E "lcl_0809487 " 03_Dgrim_r1.3_Zelda_ztringz.txt >> 09_3975_Dgrim_e-40_Dviri_hmlgs.fasta
grep -A1 -E "lcl_0809498 " 03_Dgrim_r1.3_Zelda_ztringz.txt >> 09_3975_Dgrim_e-40_Dviri_hmlgs.fasta
grep -A1 -E "lcl_0809500 " 03_Dgrim_r1.3_Zelda_ztringz.txt >> 09_3975_Dgrim_e-40_Dviri_hmlgs.fasta
grep -A1 -E "lcl_0809528 " 03_Dgrim_r1.3_Zelda_ztringz.txt >> 09_3975_Dgrim_e-40_Dviri_hmlgs.fasta
grep -A1 -E "lcl_0809533 " 03_Dgrim_r1.3_Zelda_ztringz.txt >> 09_3975_Dgrim_e-40_Dviri_hmlgs.fasta
grep -A1 -E "lcl_0809535 " 03_Dgrim_r1.3_Zelda_ztringz.txt >> 09_3975_Dgrim_e-40_Dviri_hmlgs.fasta
grep -A1 -E "lcl_0809541 " 03_Dgrim_r1.3_Zelda_ztringz.txt >> 09_3975_Dgrim_e-40_Dviri_hmlgs.fasta
grep -A1 -E "lcl_0809546 " 03_Dgrim_r1.3_Zelda_ztringz.txt >> 09_3975_Dgrim_e-40_Dviri_hmlgs.fasta
grep -A1 -E "lcl_0809561 " 03_Dgrim_r1.3_Zelda_ztringz.txt >> 09_3975_Dgrim_e-40_Dviri_hmlgs.fasta
grep -A1 -E "lcl_0809571 " 03_Dgrim_r1.3_Zelda_ztringz.txt >> 09_3975_Dgrim_e-40_Dviri_hmlgs.fasta
grep -A1 -E "lcl_0809582 " 03_Dgrim_r1.3_Zelda_ztringz.txt >> 09_3975_Dgrim_e-40_Dviri_hmlgs.fasta
grep -A1 -E "lcl_0809597 " 03_Dgrim_r1.3_Zelda_ztringz.txt >> 09_3975_Dgrim_e-40_Dviri_hmlgs.fasta
grep -A1 -E "lcl_0809601 " 03_Dgrim_r1.3_Zelda_ztringz.txt >> 09_3975_Dgrim_e-40_Dviri_hmlgs.fasta
grep -A1 -E "lcl_0809609 " 03_Dgrim_r1.3_Zelda_ztringz.txt >> 09_3975_Dgrim_e-40_Dviri_hmlgs.fasta
grep -A1 -E "lcl_0809618 " 03_Dgrim_r1.3_Zelda_ztringz.txt >> 09_3975_Dgrim_e-40_Dviri_hmlgs.fasta
grep -A1 -E "lcl_0809623 " 03_Dgrim_r1.3_Zelda_ztringz.txt >> 09_3975_Dgrim_e-40_Dviri_hmlgs.fasta
grep -A1 -E "lcl_0809630 " 03_Dgrim_r1.3_Zelda_ztringz.txt >> 09_3975_Dgrim_e-40_Dviri_hmlgs.fasta
grep -A1 -E "lcl_0809631 " 03_Dgrim_r1.3_Zelda_ztringz.txt >> 09_3975_Dgrim_e-40_Dviri_hmlgs.fasta
grep -A1 -E "lcl_0809633 " 03_Dgrim_r1.3_Zelda_ztringz.txt >> 09_3975_Dgrim_e-40_Dviri_hmlgs.fasta
grep -A1 -E "lcl_0809635 " 03_Dgrim_r1.3_Zelda_ztringz.txt >> 09_3975_Dgrim_e-40_Dviri_hmlgs.fasta
grep -A1 -E "lcl_0809661 " 03_Dgrim_r1.3_Zelda_ztringz.txt >> 09_3975_Dgrim_e-40_Dviri_hmlgs.fasta
grep -A1 -E "lcl_0809669 " 03_Dgrim_r1.3_Zelda_ztringz.txt >> 09_3975_Dgrim_e-40_Dviri_hmlgs.fasta
grep -A1 -E "lcl_0809683 " 03_Dgrim_r1.3_Zelda_ztringz.txt >> 09_3975_Dgrim_e-40_Dviri_hmlgs.fasta
grep -A1 -E "lcl_0809684 " 03_Dgrim_r1.3_Zelda_ztringz.txt >> 09_3975_Dgrim_e-40_Dviri_hmlgs.fasta
grep -A1 -E "lcl_0809689 " 03_Dgrim_r1.3_Zelda_ztringz.txt >> 09_3975_Dgrim_e-40_Dviri_hmlgs.fasta
grep -A1 -E "lcl_0809690 " 03_Dgrim_r1.3_Zelda_ztringz.txt >> 09_3975_Dgrim_e-40_Dviri_hmlgs.fasta
grep -A1 -E "lcl_0809699 " 03_Dgrim_r1.3_Zelda_ztringz.txt >> 09_3975_Dgrim_e-40_Dviri_hmlgs.fasta
grep -A1 -E "lcl_0809707 " 03_Dgrim_r1.3_Zelda_ztringz.txt >> 09_3975_Dgrim_e-40_Dviri_hmlgs.fasta
grep -A1 -E "lcl_0809709 " 03_Dgrim_r1.3_Zelda_ztringz.txt >> 09_3975_Dgrim_e-40_Dviri_hmlgs.fasta
grep -A1 -E "lcl_0809736 " 03_Dgrim_r1.3_Zelda_ztringz.txt >> 09_3975_Dgrim_e-40_Dviri_hmlgs.fasta
grep -A1 -E "lcl_0809739 " 03_Dgrim_r1.3_Zelda_ztringz.txt >> 09_3975_Dgrim_e-40_Dviri_hmlgs.fasta
grep -A1 -E "lcl_0809762 " 03_Dgrim_r1.3_Zelda_ztringz.txt >> 09_3975_Dgrim_e-40_Dviri_hmlgs.fasta
grep -A1 -E "lcl_0809766 " 03_Dgrim_r1.3_Zelda_ztringz.txt >> 09_3975_Dgrim_e-40_Dviri_hmlgs.fasta
grep -A1 -E "lcl_0809779 " 03_Dgrim_r1.3_Zelda_ztringz.txt >> 09_3975_Dgrim_e-40_Dviri_hmlgs.fasta
grep -A1 -E "lcl_0809790 " 03_Dgrim_r1.3_Zelda_ztringz.txt >> 09_3975_Dgrim_e-40_Dviri_hmlgs.fasta
grep -A1 -E "lcl_0809794 " 03_Dgrim_r1.3_Zelda_ztringz.txt >> 09_3975_Dgrim_e-40_Dviri_hmlgs.fasta
grep -A1 -E "lcl_0809798 " 03_Dgrim_r1.3_Zelda_ztringz.txt >> 09_3975_Dgrim_e-40_Dviri_hmlgs.fasta
grep -A1 -E "lcl_0809808 " 03_Dgrim_r1.3_Zelda_ztringz.txt >> 09_3975_Dgrim_e-40_Dviri_hmlgs.fasta
grep -A1 -E "lcl_0809809 " 03_Dgrim_r1.3_Zelda_ztringz.txt >> 09_3975_Dgrim_e-40_Dviri_hmlgs.fasta
grep -A1 -E "lcl_0809817 " 03_Dgrim_r1.3_Zelda_ztringz.txt >> 09_3975_Dgrim_e-40_Dviri_hmlgs.fasta
grep -A1 -E "lcl_0809818 " 03_Dgrim_r1.3_Zelda_ztringz.txt >> 09_3975_Dgrim_e-40_Dviri_hmlgs.fasta
grep -A1 -E "lcl_0809819 " 03_Dgrim_r1.3_Zelda_ztringz.txt >> 09_3975_Dgrim_e-40_Dviri_hmlgs.fasta
grep -A1 -E "lcl_0809830 " 03_Dgrim_r1.3_Zelda_ztringz.txt >> 09_3975_Dgrim_e-40_Dviri_hmlgs.fasta
grep -A1 -E "lcl_0809835 " 03_Dgrim_r1.3_Zelda_ztringz.txt >> 09_3975_Dgrim_e-40_Dviri_hmlgs.fasta
grep -A1 -E "lcl_0809861 " 03_Dgrim_r1.3_Zelda_ztringz.txt >> 09_3975_Dgrim_e-40_Dviri_hmlgs.fasta
grep -A1 -E "lcl_0809863 " 03_Dgrim_r1.3_Zelda_ztringz.txt >> 09_3975_Dgrim_e-40_Dviri_hmlgs.fasta
grep -A1 -E "lcl_0809864 " 03_Dgrim_r1.3_Zelda_ztringz.txt >> 09_3975_Dgrim_e-40_Dviri_hmlgs.fasta
grep -A1 -E "lcl_0809875 " 03_Dgrim_r1.3_Zelda_ztringz.txt >> 09_3975_Dgrim_e-40_Dviri_hmlgs.fasta
grep -A1 -E "lcl_0809884 " 03_Dgrim_r1.3_Zelda_ztringz.txt >> 09_3975_Dgrim_e-40_Dviri_hmlgs.fasta
grep -A1 -E "lcl_0809888 " 03_Dgrim_r1.3_Zelda_ztringz.txt >> 09_3975_Dgrim_e-40_Dviri_hmlgs.fasta
grep -A1 -E "lcl_0809889 " 03_Dgrim_r1.3_Zelda_ztringz.txt >> 09_3975_Dgrim_e-40_Dviri_hmlgs.fasta
grep -A1 -E "lcl_0809890 " 03_Dgrim_r1.3_Zelda_ztringz.txt >> 09_3975_Dgrim_e-40_Dviri_hmlgs.fasta
grep -A1 -E "lcl_0809904 " 03_Dgrim_r1.3_Zelda_ztringz.txt >> 09_3975_Dgrim_e-40_Dviri_hmlgs.fasta
grep -A1 -E "lcl_0809916 " 03_Dgrim_r1.3_Zelda_ztringz.txt >> 09_3975_Dgrim_e-40_Dviri_hmlgs.fasta
grep -A1 -E "lcl_0809921 " 03_Dgrim_r1.3_Zelda_ztringz.txt >> 09_3975_Dgrim_e-40_Dviri_hmlgs.fasta
grep -A1 -E "lcl_0809927 " 03_Dgrim_r1.3_Zelda_ztringz.txt >> 09_3975_Dgrim_e-40_Dviri_hmlgs.fasta
grep -A1 -E "lcl_0809928 " 03_Dgrim_r1.3_Zelda_ztringz.txt >> 09_3975_Dgrim_e-40_Dviri_hmlgs.fasta
grep -A1 -E "lcl_0809930 " 03_Dgrim_r1.3_Zelda_ztringz.txt >> 09_3975_Dgrim_e-40_Dviri_hmlgs.fasta
grep -A1 -E "lcl_0809932 " 03_Dgrim_r1.3_Zelda_ztringz.txt >> 09_3975_Dgrim_e-40_Dviri_hmlgs.fasta
grep -A1 -E "lcl_0809936 " 03_Dgrim_r1.3_Zelda_ztringz.txt >> 09_3975_Dgrim_e-40_Dviri_hmlgs.fasta
grep -A1 -E "lcl_0809937 " 03_Dgrim_r1.3_Zelda_ztringz.txt >> 09_3975_Dgrim_e-40_Dviri_hmlgs.fasta
grep -A1 -E "lcl_0809939 " 03_Dgrim_r1.3_Zelda_ztringz.txt >> 09_3975_Dgrim_e-40_Dviri_hmlgs.fasta
grep -A1 -E "lcl_0809941 " 03_Dgrim_r1.3_Zelda_ztringz.txt >> 09_3975_Dgrim_e-40_Dviri_hmlgs.fasta
grep -A1 -E "lcl_0809944 " 03_Dgrim_r1.3_Zelda_ztringz.txt >> 09_3975_Dgrim_e-40_Dviri_hmlgs.fasta
grep -A1 -E "lcl_0809945 " 03_Dgrim_r1.3_Zelda_ztringz.txt >> 09_3975_Dgrim_e-40_Dviri_hmlgs.fasta
grep -A1 -E "lcl_0809948 " 03_Dgrim_r1.3_Zelda_ztringz.txt >> 09_3975_Dgrim_e-40_Dviri_hmlgs.fasta
grep -A1 -E "lcl_0809955 " 03_Dgrim_r1.3_Zelda_ztringz.txt >> 09_3975_Dgrim_e-40_Dviri_hmlgs.fasta
grep -A1 -E "lcl_0809964 " 03_Dgrim_r1.3_Zelda_ztringz.txt >> 09_3975_Dgrim_e-40_Dviri_hmlgs.fasta
grep -A1 -E "lcl_0809968 " 03_Dgrim_r1.3_Zelda_ztringz.txt >> 09_3975_Dgrim_e-40_Dviri_hmlgs.fasta
grep -A1 -E "lcl_0809971 " 03_Dgrim_r1.3_Zelda_ztringz.txt >> 09_3975_Dgrim_e-40_Dviri_hmlgs.fasta
grep -A1 -E "lcl_0809972 " 03_Dgrim_r1.3_Zelda_ztringz.txt >> 09_3975_Dgrim_e-40_Dviri_hmlgs.fasta
grep -A1 -E "lcl_0809976 " 03_Dgrim_r1.3_Zelda_ztringz.txt >> 09_3975_Dgrim_e-40_Dviri_hmlgs.fasta
grep -A1 -E "lcl_0809980 " 03_Dgrim_r1.3_Zelda_ztringz.txt >> 09_3975_Dgrim_e-40_Dviri_hmlgs.fasta
grep -A1 -E "lcl_0809984 " 03_Dgrim_r1.3_Zelda_ztringz.txt >> 09_3975_Dgrim_e-40_Dviri_hmlgs.fasta
grep -A1 -E "lcl_0809992 " 03_Dgrim_r1.3_Zelda_ztringz.txt >> 09_3975_Dgrim_e-40_Dviri_hmlgs.fasta
grep -A1 -E "lcl_0809995 " 03_Dgrim_r1.3_Zelda_ztringz.txt >> 09_3975_Dgrim_e-40_Dviri_hmlgs.fasta
grep -A1 -E "lcl_0809997 " 03_Dgrim_r1.3_Zelda_ztringz.txt >> 09_3975_Dgrim_e-40_Dviri_hmlgs.fasta
grep -A1 -E "lcl_08010001 " 03_Dgrim_r1.3_Zelda_ztringz.txt >> 09_3975_Dgrim_e-40_Dviri_hmlgs.fasta
grep -A1 -E "lcl_08010002 " 03_Dgrim_r1.3_Zelda_ztringz.txt >> 09_3975_Dgrim_e-40_Dviri_hmlgs.fasta
grep -A1 -E "lcl_08010006 " 03_Dgrim_r1.3_Zelda_ztringz.txt >> 09_3975_Dgrim_e-40_Dviri_hmlgs.fasta
grep -A1 -E "lcl_08010007 " 03_Dgrim_r1.3_Zelda_ztringz.txt >> 09_3975_Dgrim_e-40_Dviri_hmlgs.fasta
grep -A1 -E "lcl_08010008 " 03_Dgrim_r1.3_Zelda_ztringz.txt >> 09_3975_Dgrim_e-40_Dviri_hmlgs.fasta
grep -A1 -E "lcl_08010022 " 03_Dgrim_r1.3_Zelda_ztringz.txt >> 09_3975_Dgrim_e-40_Dviri_hmlgs.fasta
grep -A1 -E "lcl_08010023 " 03_Dgrim_r1.3_Zelda_ztringz.txt >> 09_3975_Dgrim_e-40_Dviri_hmlgs.fasta
grep -A1 -E "lcl_08010024 " 03_Dgrim_r1.3_Zelda_ztringz.txt >> 09_3975_Dgrim_e-40_Dviri_hmlgs.fasta
grep -A1 -E "lcl_08010028 " 03_Dgrim_r1.3_Zelda_ztringz.txt >> 09_3975_Dgrim_e-40_Dviri_hmlgs.fasta
grep -A1 -E "lcl_08010032 " 03_Dgrim_r1.3_Zelda_ztringz.txt >> 09_3975_Dgrim_e-40_Dviri_hmlgs.fasta
grep -A1 -E "lcl_08010038 " 03_Dgrim_r1.3_Zelda_ztringz.txt >> 09_3975_Dgrim_e-40_Dviri_hmlgs.fasta
grep -A1 -E "lcl_08010040 " 03_Dgrim_r1.3_Zelda_ztringz.txt >> 09_3975_Dgrim_e-40_Dviri_hmlgs.fasta
grep -A1 -E "lcl_08010041 " 03_Dgrim_r1.3_Zelda_ztringz.txt >> 09_3975_Dgrim_e-40_Dviri_hmlgs.fasta
grep -A1 -E "lcl_08010046 " 03_Dgrim_r1.3_Zelda_ztringz.txt >> 09_3975_Dgrim_e-40_Dviri_hmlgs.fasta
grep -A1 -E "lcl_08010049 " 03_Dgrim_r1.3_Zelda_ztringz.txt >> 09_3975_Dgrim_e-40_Dviri_hmlgs.fasta
grep -A1 -E "lcl_08010055 " 03_Dgrim_r1.3_Zelda_ztringz.txt >> 09_3975_Dgrim_e-40_Dviri_hmlgs.fasta
grep -A1 -E "lcl_08010063 " 03_Dgrim_r1.3_Zelda_ztringz.txt >> 09_3975_Dgrim_e-40_Dviri_hmlgs.fasta
grep -A1 -E "lcl_08010070 " 03_Dgrim_r1.3_Zelda_ztringz.txt >> 09_3975_Dgrim_e-40_Dviri_hmlgs.fasta
grep -A1 -E "lcl_08010071 " 03_Dgrim_r1.3_Zelda_ztringz.txt >> 09_3975_Dgrim_e-40_Dviri_hmlgs.fasta
grep -A1 -E "lcl_08010072 " 03_Dgrim_r1.3_Zelda_ztringz.txt >> 09_3975_Dgrim_e-40_Dviri_hmlgs.fasta
grep -A1 -E "lcl_08010081 " 03_Dgrim_r1.3_Zelda_ztringz.txt >> 09_3975_Dgrim_e-40_Dviri_hmlgs.fasta
grep -A1 -E "lcl_08010084 " 03_Dgrim_r1.3_Zelda_ztringz.txt >> 09_3975_Dgrim_e-40_Dviri_hmlgs.fasta
grep -A1 -E "lcl_08010089 " 03_Dgrim_r1.3_Zelda_ztringz.txt >> 09_3975_Dgrim_e-40_Dviri_hmlgs.fasta
grep -A1 -E "lcl_08010092 " 03_Dgrim_r1.3_Zelda_ztringz.txt >> 09_3975_Dgrim_e-40_Dviri_hmlgs.fasta
grep -A1 -E "lcl_08010093 " 03_Dgrim_r1.3_Zelda_ztringz.txt >> 09_3975_Dgrim_e-40_Dviri_hmlgs.fasta
grep -A1 -E "lcl_08010096 " 03_Dgrim_r1.3_Zelda_ztringz.txt >> 09_3975_Dgrim_e-40_Dviri_hmlgs.fasta
grep -A1 -E "lcl_08010117 " 03_Dgrim_r1.3_Zelda_ztringz.txt >> 09_3975_Dgrim_e-40_Dviri_hmlgs.fasta
grep -A1 -E "lcl_08010123 " 03_Dgrim_r1.3_Zelda_ztringz.txt >> 09_3975_Dgrim_e-40_Dviri_hmlgs.fasta
grep -A1 -E "lcl_08010132 " 03_Dgrim_r1.3_Zelda_ztringz.txt >> 09_3975_Dgrim_e-40_Dviri_hmlgs.fasta
grep -A1 -E "lcl_08010134 " 03_Dgrim_r1.3_Zelda_ztringz.txt >> 09_3975_Dgrim_e-40_Dviri_hmlgs.fasta
grep -A1 -E "lcl_08010144 " 03_Dgrim_r1.3_Zelda_ztringz.txt >> 09_3975_Dgrim_e-40_Dviri_hmlgs.fasta
grep -A1 -E "lcl_08010154 " 03_Dgrim_r1.3_Zelda_ztringz.txt >> 09_3975_Dgrim_e-40_Dviri_hmlgs.fasta
grep -A1 -E "lcl_08010157 " 03_Dgrim_r1.3_Zelda_ztringz.txt >> 09_3975_Dgrim_e-40_Dviri_hmlgs.fasta
grep -A1 -E "lcl_08010158 " 03_Dgrim_r1.3_Zelda_ztringz.txt >> 09_3975_Dgrim_e-40_Dviri_hmlgs.fasta
grep -A1 -E "lcl_08010161 " 03_Dgrim_r1.3_Zelda_ztringz.txt >> 09_3975_Dgrim_e-40_Dviri_hmlgs.fasta
grep -A1 -E "lcl_08010183 " 03_Dgrim_r1.3_Zelda_ztringz.txt >> 09_3975_Dgrim_e-40_Dviri_hmlgs.fasta
grep -A1 -E "lcl_08010193 " 03_Dgrim_r1.3_Zelda_ztringz.txt >> 09_3975_Dgrim_e-40_Dviri_hmlgs.fasta
grep -A1 -E "lcl_08010208 " 03_Dgrim_r1.3_Zelda_ztringz.txt >> 09_3975_Dgrim_e-40_Dviri_hmlgs.fasta
grep -A1 -E "lcl_08010212 " 03_Dgrim_r1.3_Zelda_ztringz.txt >> 09_3975_Dgrim_e-40_Dviri_hmlgs.fasta
grep -A1 -E "lcl_08010214 " 03_Dgrim_r1.3_Zelda_ztringz.txt >> 09_3975_Dgrim_e-40_Dviri_hmlgs.fasta
grep -A1 -E "lcl_08010218 " 03_Dgrim_r1.3_Zelda_ztringz.txt >> 09_3975_Dgrim_e-40_Dviri_hmlgs.fasta
grep -A1 -E "lcl_08010219 " 03_Dgrim_r1.3_Zelda_ztringz.txt >> 09_3975_Dgrim_e-40_Dviri_hmlgs.fasta
grep -A1 -E "lcl_08010221 " 03_Dgrim_r1.3_Zelda_ztringz.txt >> 09_3975_Dgrim_e-40_Dviri_hmlgs.fasta
grep -A1 -E "lcl_08010222 " 03_Dgrim_r1.3_Zelda_ztringz.txt >> 09_3975_Dgrim_e-40_Dviri_hmlgs.fasta
grep -A1 -E "lcl_08010228 " 03_Dgrim_r1.3_Zelda_ztringz.txt >> 09_3975_Dgrim_e-40_Dviri_hmlgs.fasta
grep -A1 -E "lcl_08010240 " 03_Dgrim_r1.3_Zelda_ztringz.txt >> 09_3975_Dgrim_e-40_Dviri_hmlgs.fasta
grep -A1 -E "lcl_08010280 " 03_Dgrim_r1.3_Zelda_ztringz.txt >> 09_3975_Dgrim_e-40_Dviri_hmlgs.fasta
grep -A1 -E "lcl_08010291 " 03_Dgrim_r1.3_Zelda_ztringz.txt >> 09_3975_Dgrim_e-40_Dviri_hmlgs.fasta
grep -A1 -E "lcl_08010292 " 03_Dgrim_r1.3_Zelda_ztringz.txt >> 09_3975_Dgrim_e-40_Dviri_hmlgs.fasta
grep -A1 -E "lcl_08010294 " 03_Dgrim_r1.3_Zelda_ztringz.txt >> 09_3975_Dgrim_e-40_Dviri_hmlgs.fasta
grep -A1 -E "lcl_08010296 " 03_Dgrim_r1.3_Zelda_ztringz.txt >> 09_3975_Dgrim_e-40_Dviri_hmlgs.fasta
grep -A1 -E "lcl_08010299 " 03_Dgrim_r1.3_Zelda_ztringz.txt >> 09_3975_Dgrim_e-40_Dviri_hmlgs.fasta
grep -A1 -E "lcl_08010312 " 03_Dgrim_r1.3_Zelda_ztringz.txt >> 09_3975_Dgrim_e-40_Dviri_hmlgs.fasta
grep -A1 -E "lcl_08010316 " 03_Dgrim_r1.3_Zelda_ztringz.txt >> 09_3975_Dgrim_e-40_Dviri_hmlgs.fasta
grep -A1 -E "lcl_08010329 " 03_Dgrim_r1.3_Zelda_ztringz.txt >> 09_3975_Dgrim_e-40_Dviri_hmlgs.fasta
grep -A1 -E "lcl_08010331 " 03_Dgrim_r1.3_Zelda_ztringz.txt >> 09_3975_Dgrim_e-40_Dviri_hmlgs.fasta
grep -A1 -E "lcl_08010335 " 03_Dgrim_r1.3_Zelda_ztringz.txt >> 09_3975_Dgrim_e-40_Dviri_hmlgs.fasta
grep -A1 -E "lcl_08010336 " 03_Dgrim_r1.3_Zelda_ztringz.txt >> 09_3975_Dgrim_e-40_Dviri_hmlgs.fasta
grep -A1 -E "lcl_08010337 " 03_Dgrim_r1.3_Zelda_ztringz.txt >> 09_3975_Dgrim_e-40_Dviri_hmlgs.fasta
grep -A1 -E "lcl_08010340 " 03_Dgrim_r1.3_Zelda_ztringz.txt >> 09_3975_Dgrim_e-40_Dviri_hmlgs.fasta
grep -A1 -E "lcl_08010347 " 03_Dgrim_r1.3_Zelda_ztringz.txt >> 09_3975_Dgrim_e-40_Dviri_hmlgs.fasta
grep -A1 -E "lcl_08010348 " 03_Dgrim_r1.3_Zelda_ztringz.txt >> 09_3975_Dgrim_e-40_Dviri_hmlgs.fasta
grep -A1 -E "lcl_08010349 " 03_Dgrim_r1.3_Zelda_ztringz.txt >> 09_3975_Dgrim_e-40_Dviri_hmlgs.fasta
grep -A1 -E "lcl_08010361 " 03_Dgrim_r1.3_Zelda_ztringz.txt >> 09_3975_Dgrim_e-40_Dviri_hmlgs.fasta
grep -A1 -E "lcl_08010363 " 03_Dgrim_r1.3_Zelda_ztringz.txt >> 09_3975_Dgrim_e-40_Dviri_hmlgs.fasta
grep -A1 -E "lcl_08010371 " 03_Dgrim_r1.3_Zelda_ztringz.txt >> 09_3975_Dgrim_e-40_Dviri_hmlgs.fasta
grep -A1 -E "lcl_08010372 " 03_Dgrim_r1.3_Zelda_ztringz.txt >> 09_3975_Dgrim_e-40_Dviri_hmlgs.fasta
grep -A1 -E "lcl_08010379 " 03_Dgrim_r1.3_Zelda_ztringz.txt >> 09_3975_Dgrim_e-40_Dviri_hmlgs.fasta
grep -A1 -E "lcl_08010397 " 03_Dgrim_r1.3_Zelda_ztringz.txt >> 09_3975_Dgrim_e-40_Dviri_hmlgs.fasta
grep -A1 -E "lcl_08010400 " 03_Dgrim_r1.3_Zelda_ztringz.txt >> 09_3975_Dgrim_e-40_Dviri_hmlgs.fasta
grep -A1 -E "lcl_08010410 " 03_Dgrim_r1.3_Zelda_ztringz.txt >> 09_3975_Dgrim_e-40_Dviri_hmlgs.fasta
grep -A1 -E "lcl_08010413 " 03_Dgrim_r1.3_Zelda_ztringz.txt >> 09_3975_Dgrim_e-40_Dviri_hmlgs.fasta
grep -A1 -E "lcl_08010414 " 03_Dgrim_r1.3_Zelda_ztringz.txt >> 09_3975_Dgrim_e-40_Dviri_hmlgs.fasta
grep -A1 -E "lcl_08010419 " 03_Dgrim_r1.3_Zelda_ztringz.txt >> 09_3975_Dgrim_e-40_Dviri_hmlgs.fasta
grep -A1 -E "lcl_08010422 " 03_Dgrim_r1.3_Zelda_ztringz.txt >> 09_3975_Dgrim_e-40_Dviri_hmlgs.fasta
grep -A1 -E "lcl_08010431 " 03_Dgrim_r1.3_Zelda_ztringz.txt >> 09_3975_Dgrim_e-40_Dviri_hmlgs.fasta
grep -A1 -E "lcl_08010459 " 03_Dgrim_r1.3_Zelda_ztringz.txt >> 09_3975_Dgrim_e-40_Dviri_hmlgs.fasta
grep -A1 -E "lcl_08010460 " 03_Dgrim_r1.3_Zelda_ztringz.txt >> 09_3975_Dgrim_e-40_Dviri_hmlgs.fasta
grep -A1 -E "lcl_08010474 " 03_Dgrim_r1.3_Zelda_ztringz.txt >> 09_3975_Dgrim_e-40_Dviri_hmlgs.fasta
grep -A1 -E "lcl_08010479 " 03_Dgrim_r1.3_Zelda_ztringz.txt >> 09_3975_Dgrim_e-40_Dviri_hmlgs.fasta
grep -A1 -E "lcl_08010487 " 03_Dgrim_r1.3_Zelda_ztringz.txt >> 09_3975_Dgrim_e-40_Dviri_hmlgs.fasta
grep -A1 -E "lcl_08010502 " 03_Dgrim_r1.3_Zelda_ztringz.txt >> 09_3975_Dgrim_e-40_Dviri_hmlgs.fasta
grep -A1 -E "lcl_08010505 " 03_Dgrim_r1.3_Zelda_ztringz.txt >> 09_3975_Dgrim_e-40_Dviri_hmlgs.fasta
grep -A1 -E "lcl_08010507 " 03_Dgrim_r1.3_Zelda_ztringz.txt >> 09_3975_Dgrim_e-40_Dviri_hmlgs.fasta
grep -A1 -E "lcl_08010512 " 03_Dgrim_r1.3_Zelda_ztringz.txt >> 09_3975_Dgrim_e-40_Dviri_hmlgs.fasta
grep -A1 -E "lcl_08010519 " 03_Dgrim_r1.3_Zelda_ztringz.txt >> 09_3975_Dgrim_e-40_Dviri_hmlgs.fasta
grep -A1 -E "lcl_08010525 " 03_Dgrim_r1.3_Zelda_ztringz.txt >> 09_3975_Dgrim_e-40_Dviri_hmlgs.fasta
grep -A1 -E "lcl_08010528 " 03_Dgrim_r1.3_Zelda_ztringz.txt >> 09_3975_Dgrim_e-40_Dviri_hmlgs.fasta
grep -A1 -E "lcl_08010536 " 03_Dgrim_r1.3_Zelda_ztringz.txt >> 09_3975_Dgrim_e-40_Dviri_hmlgs.fasta
grep -A1 -E "lcl_08010537 " 03_Dgrim_r1.3_Zelda_ztringz.txt >> 09_3975_Dgrim_e-40_Dviri_hmlgs.fasta
grep -A1 -E "lcl_08010543 " 03_Dgrim_r1.3_Zelda_ztringz.txt >> 09_3975_Dgrim_e-40_Dviri_hmlgs.fasta
grep -A1 -E "lcl_08010546 " 03_Dgrim_r1.3_Zelda_ztringz.txt >> 09_3975_Dgrim_e-40_Dviri_hmlgs.fasta
grep -A1 -E "lcl_08010556 " 03_Dgrim_r1.3_Zelda_ztringz.txt >> 09_3975_Dgrim_e-40_Dviri_hmlgs.fasta
grep -A1 -E "lcl_08010565 " 03_Dgrim_r1.3_Zelda_ztringz.txt >> 09_3975_Dgrim_e-40_Dviri_hmlgs.fasta
grep -A1 -E "lcl_08010568 " 03_Dgrim_r1.3_Zelda_ztringz.txt >> 09_3975_Dgrim_e-40_Dviri_hmlgs.fasta
grep -A1 -E "lcl_08010581 " 03_Dgrim_r1.3_Zelda_ztringz.txt >> 09_3975_Dgrim_e-40_Dviri_hmlgs.fasta
grep -A1 -E "lcl_08010582 " 03_Dgrim_r1.3_Zelda_ztringz.txt >> 09_3975_Dgrim_e-40_Dviri_hmlgs.fasta
grep -A1 -E "lcl_08010584 " 03_Dgrim_r1.3_Zelda_ztringz.txt >> 09_3975_Dgrim_e-40_Dviri_hmlgs.fasta
grep -A1 -E "lcl_08010589 " 03_Dgrim_r1.3_Zelda_ztringz.txt >> 09_3975_Dgrim_e-40_Dviri_hmlgs.fasta
grep -A1 -E "lcl_08010593 " 03_Dgrim_r1.3_Zelda_ztringz.txt >> 09_3975_Dgrim_e-40_Dviri_hmlgs.fasta
grep -A1 -E "lcl_08010595 " 03_Dgrim_r1.3_Zelda_ztringz.txt >> 09_3975_Dgrim_e-40_Dviri_hmlgs.fasta
grep -A1 -E "lcl_08010603 " 03_Dgrim_r1.3_Zelda_ztringz.txt >> 09_3975_Dgrim_e-40_Dviri_hmlgs.fasta
grep -A1 -E "lcl_08010610 " 03_Dgrim_r1.3_Zelda_ztringz.txt >> 09_3975_Dgrim_e-40_Dviri_hmlgs.fasta
grep -A1 -E "lcl_08010627 " 03_Dgrim_r1.3_Zelda_ztringz.txt >> 09_3975_Dgrim_e-40_Dviri_hmlgs.fasta
grep -A1 -E "lcl_08010630 " 03_Dgrim_r1.3_Zelda_ztringz.txt >> 09_3975_Dgrim_e-40_Dviri_hmlgs.fasta
grep -A1 -E "lcl_08010632 " 03_Dgrim_r1.3_Zelda_ztringz.txt >> 09_3975_Dgrim_e-40_Dviri_hmlgs.fasta
grep -A1 -E "lcl_08010634 " 03_Dgrim_r1.3_Zelda_ztringz.txt >> 09_3975_Dgrim_e-40_Dviri_hmlgs.fasta
grep -A1 -E "lcl_08010635 " 03_Dgrim_r1.3_Zelda_ztringz.txt >> 09_3975_Dgrim_e-40_Dviri_hmlgs.fasta
grep -A1 -E "lcl_08010644 " 03_Dgrim_r1.3_Zelda_ztringz.txt >> 09_3975_Dgrim_e-40_Dviri_hmlgs.fasta
grep -A1 -E "lcl_08010648 " 03_Dgrim_r1.3_Zelda_ztringz.txt >> 09_3975_Dgrim_e-40_Dviri_hmlgs.fasta
grep -A1 -E "lcl_08010682 " 03_Dgrim_r1.3_Zelda_ztringz.txt >> 09_3975_Dgrim_e-40_Dviri_hmlgs.fasta
grep -A1 -E "lcl_08010686 " 03_Dgrim_r1.3_Zelda_ztringz.txt >> 09_3975_Dgrim_e-40_Dviri_hmlgs.fasta
grep -A1 -E "lcl_08010690 " 03_Dgrim_r1.3_Zelda_ztringz.txt >> 09_3975_Dgrim_e-40_Dviri_hmlgs.fasta
grep -A1 -E "lcl_08010696 " 03_Dgrim_r1.3_Zelda_ztringz.txt >> 09_3975_Dgrim_e-40_Dviri_hmlgs.fasta
grep -A1 -E "lcl_08010700 " 03_Dgrim_r1.3_Zelda_ztringz.txt >> 09_3975_Dgrim_e-40_Dviri_hmlgs.fasta
grep -A1 -E "lcl_08010702 " 03_Dgrim_r1.3_Zelda_ztringz.txt >> 09_3975_Dgrim_e-40_Dviri_hmlgs.fasta
grep -A1 -E "lcl_08010706 " 03_Dgrim_r1.3_Zelda_ztringz.txt >> 09_3975_Dgrim_e-40_Dviri_hmlgs.fasta
grep -A1 -E "lcl_08010707 " 03_Dgrim_r1.3_Zelda_ztringz.txt >> 09_3975_Dgrim_e-40_Dviri_hmlgs.fasta
grep -A1 -E "lcl_08010733 " 03_Dgrim_r1.3_Zelda_ztringz.txt >> 09_3975_Dgrim_e-40_Dviri_hmlgs.fasta
grep -A1 -E "lcl_08010742 " 03_Dgrim_r1.3_Zelda_ztringz.txt >> 09_3975_Dgrim_e-40_Dviri_hmlgs.fasta
grep -A1 -E "lcl_08010748 " 03_Dgrim_r1.3_Zelda_ztringz.txt >> 09_3975_Dgrim_e-40_Dviri_hmlgs.fasta
grep -A1 -E "lcl_08010749 " 03_Dgrim_r1.3_Zelda_ztringz.txt >> 09_3975_Dgrim_e-40_Dviri_hmlgs.fasta
grep -A1 -E "lcl_08010750 " 03_Dgrim_r1.3_Zelda_ztringz.txt >> 09_3975_Dgrim_e-40_Dviri_hmlgs.fasta
grep -A1 -E "lcl_08010753 " 03_Dgrim_r1.3_Zelda_ztringz.txt >> 09_3975_Dgrim_e-40_Dviri_hmlgs.fasta
grep -A1 -E "lcl_08010757 " 03_Dgrim_r1.3_Zelda_ztringz.txt >> 09_3975_Dgrim_e-40_Dviri_hmlgs.fasta
grep -A1 -E "lcl_08010763 " 03_Dgrim_r1.3_Zelda_ztringz.txt >> 09_3975_Dgrim_e-40_Dviri_hmlgs.fasta
grep -A1 -E "lcl_08010774 " 03_Dgrim_r1.3_Zelda_ztringz.txt >> 09_3975_Dgrim_e-40_Dviri_hmlgs.fasta
grep -A1 -E "lcl_08010775 " 03_Dgrim_r1.3_Zelda_ztringz.txt >> 09_3975_Dgrim_e-40_Dviri_hmlgs.fasta
grep -A1 -E "lcl_08010779 " 03_Dgrim_r1.3_Zelda_ztringz.txt >> 09_3975_Dgrim_e-40_Dviri_hmlgs.fasta
grep -A1 -E "lcl_08010782 " 03_Dgrim_r1.3_Zelda_ztringz.txt >> 09_3975_Dgrim_e-40_Dviri_hmlgs.fasta
grep -A1 -E "lcl_08010802 " 03_Dgrim_r1.3_Zelda_ztringz.txt >> 09_3975_Dgrim_e-40_Dviri_hmlgs.fasta
grep -A1 -E "lcl_08010804 " 03_Dgrim_r1.3_Zelda_ztringz.txt >> 09_3975_Dgrim_e-40_Dviri_hmlgs.fasta
grep -A1 -E "lcl_08010806 " 03_Dgrim_r1.3_Zelda_ztringz.txt >> 09_3975_Dgrim_e-40_Dviri_hmlgs.fasta
grep -A1 -E "lcl_08010808 " 03_Dgrim_r1.3_Zelda_ztringz.txt >> 09_3975_Dgrim_e-40_Dviri_hmlgs.fasta
grep -A1 -E "lcl_08010812 " 03_Dgrim_r1.3_Zelda_ztringz.txt >> 09_3975_Dgrim_e-40_Dviri_hmlgs.fasta
grep -A1 -E "lcl_08010813 " 03_Dgrim_r1.3_Zelda_ztringz.txt >> 09_3975_Dgrim_e-40_Dviri_hmlgs.fasta
grep -A1 -E "lcl_08010814 " 03_Dgrim_r1.3_Zelda_ztringz.txt >> 09_3975_Dgrim_e-40_Dviri_hmlgs.fasta
grep -A1 -E "lcl_08010828 " 03_Dgrim_r1.3_Zelda_ztringz.txt >> 09_3975_Dgrim_e-40_Dviri_hmlgs.fasta
grep -A1 -E "lcl_08010855 " 03_Dgrim_r1.3_Zelda_ztringz.txt >> 09_3975_Dgrim_e-40_Dviri_hmlgs.fasta
grep -A1 -E "lcl_08010857 " 03_Dgrim_r1.3_Zelda_ztringz.txt >> 09_3975_Dgrim_e-40_Dviri_hmlgs.fasta
grep -A1 -E "lcl_08010859 " 03_Dgrim_r1.3_Zelda_ztringz.txt >> 09_3975_Dgrim_e-40_Dviri_hmlgs.fasta
grep -A1 -E "lcl_08010860 " 03_Dgrim_r1.3_Zelda_ztringz.txt >> 09_3975_Dgrim_e-40_Dviri_hmlgs.fasta
grep -A1 -E "lcl_08010863 " 03_Dgrim_r1.3_Zelda_ztringz.txt >> 09_3975_Dgrim_e-40_Dviri_hmlgs.fasta
grep -A1 -E "lcl_08010866 " 03_Dgrim_r1.3_Zelda_ztringz.txt >> 09_3975_Dgrim_e-40_Dviri_hmlgs.fasta
grep -A1 -E "lcl_08010872 " 03_Dgrim_r1.3_Zelda_ztringz.txt >> 09_3975_Dgrim_e-40_Dviri_hmlgs.fasta
grep -A1 -E "lcl_08010874 " 03_Dgrim_r1.3_Zelda_ztringz.txt >> 09_3975_Dgrim_e-40_Dviri_hmlgs.fasta
grep -A1 -E "lcl_08010875 " 03_Dgrim_r1.3_Zelda_ztringz.txt >> 09_3975_Dgrim_e-40_Dviri_hmlgs.fasta
grep -A1 -E "lcl_08010876 " 03_Dgrim_r1.3_Zelda_ztringz.txt >> 09_3975_Dgrim_e-40_Dviri_hmlgs.fasta
grep -A1 -E "lcl_08010895 " 03_Dgrim_r1.3_Zelda_ztringz.txt >> 09_3975_Dgrim_e-40_Dviri_hmlgs.fasta
grep -A1 -E "lcl_08010896 " 03_Dgrim_r1.3_Zelda_ztringz.txt >> 09_3975_Dgrim_e-40_Dviri_hmlgs.fasta
grep -A1 -E "lcl_08010903 " 03_Dgrim_r1.3_Zelda_ztringz.txt >> 09_3975_Dgrim_e-40_Dviri_hmlgs.fasta
grep -A1 -E "lcl_08010904 " 03_Dgrim_r1.3_Zelda_ztringz.txt >> 09_3975_Dgrim_e-40_Dviri_hmlgs.fasta
grep -A1 -E "lcl_08010909 " 03_Dgrim_r1.3_Zelda_ztringz.txt >> 09_3975_Dgrim_e-40_Dviri_hmlgs.fasta
grep -A1 -E "lcl_08010916 " 03_Dgrim_r1.3_Zelda_ztringz.txt >> 09_3975_Dgrim_e-40_Dviri_hmlgs.fasta
grep -A1 -E "lcl_08010922 " 03_Dgrim_r1.3_Zelda_ztringz.txt >> 09_3975_Dgrim_e-40_Dviri_hmlgs.fasta
grep -A1 -E "lcl_08010928 " 03_Dgrim_r1.3_Zelda_ztringz.txt >> 09_3975_Dgrim_e-40_Dviri_hmlgs.fasta
grep -A1 -E "lcl_08010929 " 03_Dgrim_r1.3_Zelda_ztringz.txt >> 09_3975_Dgrim_e-40_Dviri_hmlgs.fasta
grep -A1 -E "lcl_08010930 " 03_Dgrim_r1.3_Zelda_ztringz.txt >> 09_3975_Dgrim_e-40_Dviri_hmlgs.fasta
grep -A1 -E "lcl_08010936 " 03_Dgrim_r1.3_Zelda_ztringz.txt >> 09_3975_Dgrim_e-40_Dviri_hmlgs.fasta
grep -A1 -E "lcl_08010944 " 03_Dgrim_r1.3_Zelda_ztringz.txt >> 09_3975_Dgrim_e-40_Dviri_hmlgs.fasta
grep -A1 -E "lcl_08010972 " 03_Dgrim_r1.3_Zelda_ztringz.txt >> 09_3975_Dgrim_e-40_Dviri_hmlgs.fasta
grep -A1 -E "lcl_08010973 " 03_Dgrim_r1.3_Zelda_ztringz.txt >> 09_3975_Dgrim_e-40_Dviri_hmlgs.fasta
grep -A1 -E "lcl_08010974 " 03_Dgrim_r1.3_Zelda_ztringz.txt >> 09_3975_Dgrim_e-40_Dviri_hmlgs.fasta
grep -A1 -E "lcl_08010975 " 03_Dgrim_r1.3_Zelda_ztringz.txt >> 09_3975_Dgrim_e-40_Dviri_hmlgs.fasta
grep -A1 -E "lcl_08010983 " 03_Dgrim_r1.3_Zelda_ztringz.txt >> 09_3975_Dgrim_e-40_Dviri_hmlgs.fasta
grep -A1 -E "lcl_08010988 " 03_Dgrim_r1.3_Zelda_ztringz.txt >> 09_3975_Dgrim_e-40_Dviri_hmlgs.fasta
grep -A1 -E "lcl_08011000 " 03_Dgrim_r1.3_Zelda_ztringz.txt >> 09_3975_Dgrim_e-40_Dviri_hmlgs.fasta
grep -A1 -E "lcl_08011013 " 03_Dgrim_r1.3_Zelda_ztringz.txt >> 09_3975_Dgrim_e-40_Dviri_hmlgs.fasta
grep -A1 -E "lcl_08011015 " 03_Dgrim_r1.3_Zelda_ztringz.txt >> 09_3975_Dgrim_e-40_Dviri_hmlgs.fasta
grep -A1 -E "lcl_08011030 " 03_Dgrim_r1.3_Zelda_ztringz.txt >> 09_3975_Dgrim_e-40_Dviri_hmlgs.fasta
grep -A1 -E "lcl_08011033 " 03_Dgrim_r1.3_Zelda_ztringz.txt >> 09_3975_Dgrim_e-40_Dviri_hmlgs.fasta
grep -A1 -E "lcl_08011036 " 03_Dgrim_r1.3_Zelda_ztringz.txt >> 09_3975_Dgrim_e-40_Dviri_hmlgs.fasta
grep -A1 -E "lcl_08011044 " 03_Dgrim_r1.3_Zelda_ztringz.txt >> 09_3975_Dgrim_e-40_Dviri_hmlgs.fasta
grep -A1 -E "lcl_08011053 " 03_Dgrim_r1.3_Zelda_ztringz.txt >> 09_3975_Dgrim_e-40_Dviri_hmlgs.fasta
grep -A1 -E "lcl_08011054 " 03_Dgrim_r1.3_Zelda_ztringz.txt >> 09_3975_Dgrim_e-40_Dviri_hmlgs.fasta
grep -A1 -E "lcl_08011060 " 03_Dgrim_r1.3_Zelda_ztringz.txt >> 09_3975_Dgrim_e-40_Dviri_hmlgs.fasta
grep -A1 -E "lcl_08011063 " 03_Dgrim_r1.3_Zelda_ztringz.txt >> 09_3975_Dgrim_e-40_Dviri_hmlgs.fasta
grep -A1 -E "lcl_08011070 " 03_Dgrim_r1.3_Zelda_ztringz.txt >> 09_3975_Dgrim_e-40_Dviri_hmlgs.fasta
grep -A1 -E "lcl_08011073 " 03_Dgrim_r1.3_Zelda_ztringz.txt >> 09_3975_Dgrim_e-40_Dviri_hmlgs.fasta
grep -A1 -E "lcl_08011077 " 03_Dgrim_r1.3_Zelda_ztringz.txt >> 09_3975_Dgrim_e-40_Dviri_hmlgs.fasta
grep -A1 -E "lcl_08011079 " 03_Dgrim_r1.3_Zelda_ztringz.txt >> 09_3975_Dgrim_e-40_Dviri_hmlgs.fasta
grep -A1 -E "lcl_08011081 " 03_Dgrim_r1.3_Zelda_ztringz.txt >> 09_3975_Dgrim_e-40_Dviri_hmlgs.fasta
grep -A1 -E "lcl_08011085 " 03_Dgrim_r1.3_Zelda_ztringz.txt >> 09_3975_Dgrim_e-40_Dviri_hmlgs.fasta
grep -A1 -E "lcl_08011088 " 03_Dgrim_r1.3_Zelda_ztringz.txt >> 09_3975_Dgrim_e-40_Dviri_hmlgs.fasta
grep -A1 -E "lcl_08011089 " 03_Dgrim_r1.3_Zelda_ztringz.txt >> 09_3975_Dgrim_e-40_Dviri_hmlgs.fasta
grep -A1 -E "lcl_08011096 " 03_Dgrim_r1.3_Zelda_ztringz.txt >> 09_3975_Dgrim_e-40_Dviri_hmlgs.fasta
grep -A1 -E "lcl_08011101 " 03_Dgrim_r1.3_Zelda_ztringz.txt >> 09_3975_Dgrim_e-40_Dviri_hmlgs.fasta
grep -A1 -E "lcl_08011102 " 03_Dgrim_r1.3_Zelda_ztringz.txt >> 09_3975_Dgrim_e-40_Dviri_hmlgs.fasta
grep -A1 -E "lcl_08011103 " 03_Dgrim_r1.3_Zelda_ztringz.txt >> 09_3975_Dgrim_e-40_Dviri_hmlgs.fasta
grep -A1 -E "lcl_08011104 " 03_Dgrim_r1.3_Zelda_ztringz.txt >> 09_3975_Dgrim_e-40_Dviri_hmlgs.fasta
grep -A1 -E "lcl_08011107 " 03_Dgrim_r1.3_Zelda_ztringz.txt >> 09_3975_Dgrim_e-40_Dviri_hmlgs.fasta
grep -A1 -E "lcl_08011108 " 03_Dgrim_r1.3_Zelda_ztringz.txt >> 09_3975_Dgrim_e-40_Dviri_hmlgs.fasta
grep -A1 -E "lcl_08011110 " 03_Dgrim_r1.3_Zelda_ztringz.txt >> 09_3975_Dgrim_e-40_Dviri_hmlgs.fasta
grep -A1 -E "lcl_08011111 " 03_Dgrim_r1.3_Zelda_ztringz.txt >> 09_3975_Dgrim_e-40_Dviri_hmlgs.fasta
grep -A1 -E "lcl_08011112 " 03_Dgrim_r1.3_Zelda_ztringz.txt >> 09_3975_Dgrim_e-40_Dviri_hmlgs.fasta
grep -A1 -E "lcl_08011116 " 03_Dgrim_r1.3_Zelda_ztringz.txt >> 09_3975_Dgrim_e-40_Dviri_hmlgs.fasta
grep -A1 -E "lcl_08011121 " 03_Dgrim_r1.3_Zelda_ztringz.txt >> 09_3975_Dgrim_e-40_Dviri_hmlgs.fasta
grep -A1 -E "lcl_08011122 " 03_Dgrim_r1.3_Zelda_ztringz.txt >> 09_3975_Dgrim_e-40_Dviri_hmlgs.fasta
grep -A1 -E "lcl_08011123 " 03_Dgrim_r1.3_Zelda_ztringz.txt >> 09_3975_Dgrim_e-40_Dviri_hmlgs.fasta
grep -A1 -E "lcl_08011124 " 03_Dgrim_r1.3_Zelda_ztringz.txt >> 09_3975_Dgrim_e-40_Dviri_hmlgs.fasta
grep -A1 -E "lcl_08011132 " 03_Dgrim_r1.3_Zelda_ztringz.txt >> 09_3975_Dgrim_e-40_Dviri_hmlgs.fasta
grep -A1 -E "lcl_08011134 " 03_Dgrim_r1.3_Zelda_ztringz.txt >> 09_3975_Dgrim_e-40_Dviri_hmlgs.fasta
grep -A1 -E "lcl_08011135 " 03_Dgrim_r1.3_Zelda_ztringz.txt >> 09_3975_Dgrim_e-40_Dviri_hmlgs.fasta
grep -A1 -E "lcl_08011137 " 03_Dgrim_r1.3_Zelda_ztringz.txt >> 09_3975_Dgrim_e-40_Dviri_hmlgs.fasta
grep -A1 -E "lcl_08011138 " 03_Dgrim_r1.3_Zelda_ztringz.txt >> 09_3975_Dgrim_e-40_Dviri_hmlgs.fasta
grep -A1 -E "lcl_08011144 " 03_Dgrim_r1.3_Zelda_ztringz.txt >> 09_3975_Dgrim_e-40_Dviri_hmlgs.fasta
grep -A1 -E "lcl_08011145 " 03_Dgrim_r1.3_Zelda_ztringz.txt >> 09_3975_Dgrim_e-40_Dviri_hmlgs.fasta
grep -A1 -E "lcl_08011146 " 03_Dgrim_r1.3_Zelda_ztringz.txt >> 09_3975_Dgrim_e-40_Dviri_hmlgs.fasta
grep -A1 -E "lcl_08011151 " 03_Dgrim_r1.3_Zelda_ztringz.txt >> 09_3975_Dgrim_e-40_Dviri_hmlgs.fasta
grep -A1 -E "lcl_08011153 " 03_Dgrim_r1.3_Zelda_ztringz.txt >> 09_3975_Dgrim_e-40_Dviri_hmlgs.fasta
grep -A1 -E "lcl_08011160 " 03_Dgrim_r1.3_Zelda_ztringz.txt >> 09_3975_Dgrim_e-40_Dviri_hmlgs.fasta
grep -A1 -E "lcl_08011161 " 03_Dgrim_r1.3_Zelda_ztringz.txt >> 09_3975_Dgrim_e-40_Dviri_hmlgs.fasta
grep -A1 -E "lcl_08011178 " 03_Dgrim_r1.3_Zelda_ztringz.txt >> 09_3975_Dgrim_e-40_Dviri_hmlgs.fasta
grep -A1 -E "lcl_08011183 " 03_Dgrim_r1.3_Zelda_ztringz.txt >> 09_3975_Dgrim_e-40_Dviri_hmlgs.fasta
grep -A1 -E "lcl_08011184 " 03_Dgrim_r1.3_Zelda_ztringz.txt >> 09_3975_Dgrim_e-40_Dviri_hmlgs.fasta
grep -A1 -E "lcl_08011197 " 03_Dgrim_r1.3_Zelda_ztringz.txt >> 09_3975_Dgrim_e-40_Dviri_hmlgs.fasta
grep -A1 -E "lcl_08011201 " 03_Dgrim_r1.3_Zelda_ztringz.txt >> 09_3975_Dgrim_e-40_Dviri_hmlgs.fasta
grep -A1 -E "lcl_08011202 " 03_Dgrim_r1.3_Zelda_ztringz.txt >> 09_3975_Dgrim_e-40_Dviri_hmlgs.fasta
grep -A1 -E "lcl_08011204 " 03_Dgrim_r1.3_Zelda_ztringz.txt >> 09_3975_Dgrim_e-40_Dviri_hmlgs.fasta
grep -A1 -E "lcl_08011208 " 03_Dgrim_r1.3_Zelda_ztringz.txt >> 09_3975_Dgrim_e-40_Dviri_hmlgs.fasta
grep -A1 -E "lcl_08011212 " 03_Dgrim_r1.3_Zelda_ztringz.txt >> 09_3975_Dgrim_e-40_Dviri_hmlgs.fasta
grep -A1 -E "lcl_08011213 " 03_Dgrim_r1.3_Zelda_ztringz.txt >> 09_3975_Dgrim_e-40_Dviri_hmlgs.fasta
grep -A1 -E "lcl_08011216 " 03_Dgrim_r1.3_Zelda_ztringz.txt >> 09_3975_Dgrim_e-40_Dviri_hmlgs.fasta
grep -A1 -E "lcl_08011235 " 03_Dgrim_r1.3_Zelda_ztringz.txt >> 09_3975_Dgrim_e-40_Dviri_hmlgs.fasta
grep -A1 -E "lcl_08011240 " 03_Dgrim_r1.3_Zelda_ztringz.txt >> 09_3975_Dgrim_e-40_Dviri_hmlgs.fasta
grep -A1 -E "lcl_08011253 " 03_Dgrim_r1.3_Zelda_ztringz.txt >> 09_3975_Dgrim_e-40_Dviri_hmlgs.fasta
grep -A1 -E "lcl_08011259 " 03_Dgrim_r1.3_Zelda_ztringz.txt >> 09_3975_Dgrim_e-40_Dviri_hmlgs.fasta
grep -A1 -E "lcl_08011262 " 03_Dgrim_r1.3_Zelda_ztringz.txt >> 09_3975_Dgrim_e-40_Dviri_hmlgs.fasta
grep -A1 -E "lcl_08011265 " 03_Dgrim_r1.3_Zelda_ztringz.txt >> 09_3975_Dgrim_e-40_Dviri_hmlgs.fasta
grep -A1 -E "lcl_08011266 " 03_Dgrim_r1.3_Zelda_ztringz.txt >> 09_3975_Dgrim_e-40_Dviri_hmlgs.fasta
grep -A1 -E "lcl_08011268 " 03_Dgrim_r1.3_Zelda_ztringz.txt >> 09_3975_Dgrim_e-40_Dviri_hmlgs.fasta
grep -A1 -E "lcl_08011270 " 03_Dgrim_r1.3_Zelda_ztringz.txt >> 09_3975_Dgrim_e-40_Dviri_hmlgs.fasta
grep -A1 -E "lcl_08011272 " 03_Dgrim_r1.3_Zelda_ztringz.txt >> 09_3975_Dgrim_e-40_Dviri_hmlgs.fasta
grep -A1 -E "lcl_08011276 " 03_Dgrim_r1.3_Zelda_ztringz.txt >> 09_3975_Dgrim_e-40_Dviri_hmlgs.fasta
grep -A1 -E "lcl_08011278 " 03_Dgrim_r1.3_Zelda_ztringz.txt >> 09_3975_Dgrim_e-40_Dviri_hmlgs.fasta
grep -A1 -E "lcl_08011285 " 03_Dgrim_r1.3_Zelda_ztringz.txt >> 09_3975_Dgrim_e-40_Dviri_hmlgs.fasta
grep -A1 -E "lcl_08011286 " 03_Dgrim_r1.3_Zelda_ztringz.txt >> 09_3975_Dgrim_e-40_Dviri_hmlgs.fasta
grep -A1 -E "lcl_08011287 " 03_Dgrim_r1.3_Zelda_ztringz.txt >> 09_3975_Dgrim_e-40_Dviri_hmlgs.fasta
grep -A1 -E "lcl_08011288 " 03_Dgrim_r1.3_Zelda_ztringz.txt >> 09_3975_Dgrim_e-40_Dviri_hmlgs.fasta
grep -A1 -E "lcl_08011291 " 03_Dgrim_r1.3_Zelda_ztringz.txt >> 09_3975_Dgrim_e-40_Dviri_hmlgs.fasta
grep -A1 -E "lcl_08011292 " 03_Dgrim_r1.3_Zelda_ztringz.txt >> 09_3975_Dgrim_e-40_Dviri_hmlgs.fasta
grep -A1 -E "lcl_08011293 " 03_Dgrim_r1.3_Zelda_ztringz.txt >> 09_3975_Dgrim_e-40_Dviri_hmlgs.fasta
grep -A1 -E "lcl_08011295 " 03_Dgrim_r1.3_Zelda_ztringz.txt >> 09_3975_Dgrim_e-40_Dviri_hmlgs.fasta
grep -A1 -E "lcl_08011298 " 03_Dgrim_r1.3_Zelda_ztringz.txt >> 09_3975_Dgrim_e-40_Dviri_hmlgs.fasta
grep -A1 -E "lcl_08011302 " 03_Dgrim_r1.3_Zelda_ztringz.txt >> 09_3975_Dgrim_e-40_Dviri_hmlgs.fasta
grep -A1 -E "lcl_08011303 " 03_Dgrim_r1.3_Zelda_ztringz.txt >> 09_3975_Dgrim_e-40_Dviri_hmlgs.fasta
grep -A1 -E "lcl_08011308 " 03_Dgrim_r1.3_Zelda_ztringz.txt >> 09_3975_Dgrim_e-40_Dviri_hmlgs.fasta
grep -A1 -E "lcl_08011314 " 03_Dgrim_r1.3_Zelda_ztringz.txt >> 09_3975_Dgrim_e-40_Dviri_hmlgs.fasta
grep -A1 -E "lcl_08011316 " 03_Dgrim_r1.3_Zelda_ztringz.txt >> 09_3975_Dgrim_e-40_Dviri_hmlgs.fasta
grep -A1 -E "lcl_08011321 " 03_Dgrim_r1.3_Zelda_ztringz.txt >> 09_3975_Dgrim_e-40_Dviri_hmlgs.fasta
grep -A1 -E "lcl_08011323 " 03_Dgrim_r1.3_Zelda_ztringz.txt >> 09_3975_Dgrim_e-40_Dviri_hmlgs.fasta
grep -A1 -E "lcl_08011324 " 03_Dgrim_r1.3_Zelda_ztringz.txt >> 09_3975_Dgrim_e-40_Dviri_hmlgs.fasta
grep -A1 -E "lcl_08011326 " 03_Dgrim_r1.3_Zelda_ztringz.txt >> 09_3975_Dgrim_e-40_Dviri_hmlgs.fasta
grep -A1 -E "lcl_08011333 " 03_Dgrim_r1.3_Zelda_ztringz.txt >> 09_3975_Dgrim_e-40_Dviri_hmlgs.fasta
grep -A1 -E "lcl_08011334 " 03_Dgrim_r1.3_Zelda_ztringz.txt >> 09_3975_Dgrim_e-40_Dviri_hmlgs.fasta
grep -A1 -E "lcl_08011348 " 03_Dgrim_r1.3_Zelda_ztringz.txt >> 09_3975_Dgrim_e-40_Dviri_hmlgs.fasta
grep -A1 -E "lcl_08011349 " 03_Dgrim_r1.3_Zelda_ztringz.txt >> 09_3975_Dgrim_e-40_Dviri_hmlgs.fasta
grep -A1 -E "lcl_08011350 " 03_Dgrim_r1.3_Zelda_ztringz.txt >> 09_3975_Dgrim_e-40_Dviri_hmlgs.fasta
grep -A1 -E "lcl_08011355 " 03_Dgrim_r1.3_Zelda_ztringz.txt >> 09_3975_Dgrim_e-40_Dviri_hmlgs.fasta
grep -A1 -E "lcl_08011356 " 03_Dgrim_r1.3_Zelda_ztringz.txt >> 09_3975_Dgrim_e-40_Dviri_hmlgs.fasta
grep -A1 -E "lcl_08011359 " 03_Dgrim_r1.3_Zelda_ztringz.txt >> 09_3975_Dgrim_e-40_Dviri_hmlgs.fasta
grep -A1 -E "lcl_08011360 " 03_Dgrim_r1.3_Zelda_ztringz.txt >> 09_3975_Dgrim_e-40_Dviri_hmlgs.fasta
grep -A1 -E "lcl_08011367 " 03_Dgrim_r1.3_Zelda_ztringz.txt >> 09_3975_Dgrim_e-40_Dviri_hmlgs.fasta
grep -A1 -E "lcl_08011374 " 03_Dgrim_r1.3_Zelda_ztringz.txt >> 09_3975_Dgrim_e-40_Dviri_hmlgs.fasta
grep -A1 -E "lcl_08011377 " 03_Dgrim_r1.3_Zelda_ztringz.txt >> 09_3975_Dgrim_e-40_Dviri_hmlgs.fasta
grep -A1 -E "lcl_08011399 " 03_Dgrim_r1.3_Zelda_ztringz.txt >> 09_3975_Dgrim_e-40_Dviri_hmlgs.fasta
grep -A1 -E "lcl_08011400 " 03_Dgrim_r1.3_Zelda_ztringz.txt >> 09_3975_Dgrim_e-40_Dviri_hmlgs.fasta
grep -A1 -E "lcl_08011403 " 03_Dgrim_r1.3_Zelda_ztringz.txt >> 09_3975_Dgrim_e-40_Dviri_hmlgs.fasta
grep -A1 -E "lcl_08011409 " 03_Dgrim_r1.3_Zelda_ztringz.txt >> 09_3975_Dgrim_e-40_Dviri_hmlgs.fasta
grep -A1 -E "lcl_08011410 " 03_Dgrim_r1.3_Zelda_ztringz.txt >> 09_3975_Dgrim_e-40_Dviri_hmlgs.fasta
grep -A1 -E "lcl_08011414 " 03_Dgrim_r1.3_Zelda_ztringz.txt >> 09_3975_Dgrim_e-40_Dviri_hmlgs.fasta
grep -A1 -E "lcl_08011441 " 03_Dgrim_r1.3_Zelda_ztringz.txt >> 09_3975_Dgrim_e-40_Dviri_hmlgs.fasta
grep -A1 -E "lcl_08011443 " 03_Dgrim_r1.3_Zelda_ztringz.txt >> 09_3975_Dgrim_e-40_Dviri_hmlgs.fasta
grep -A1 -E "lcl_08011454 " 03_Dgrim_r1.3_Zelda_ztringz.txt >> 09_3975_Dgrim_e-40_Dviri_hmlgs.fasta
grep -A1 -E "lcl_08011455 " 03_Dgrim_r1.3_Zelda_ztringz.txt >> 09_3975_Dgrim_e-40_Dviri_hmlgs.fasta
grep -A1 -E "lcl_08011468 " 03_Dgrim_r1.3_Zelda_ztringz.txt >> 09_3975_Dgrim_e-40_Dviri_hmlgs.fasta
grep -A1 -E "lcl_08011475 " 03_Dgrim_r1.3_Zelda_ztringz.txt >> 09_3975_Dgrim_e-40_Dviri_hmlgs.fasta
grep -A1 -E "lcl_08011476 " 03_Dgrim_r1.3_Zelda_ztringz.txt >> 09_3975_Dgrim_e-40_Dviri_hmlgs.fasta
grep -A1 -E "lcl_08011477 " 03_Dgrim_r1.3_Zelda_ztringz.txt >> 09_3975_Dgrim_e-40_Dviri_hmlgs.fasta
grep -A1 -E "lcl_08011480 " 03_Dgrim_r1.3_Zelda_ztringz.txt >> 09_3975_Dgrim_e-40_Dviri_hmlgs.fasta
grep -A1 -E "lcl_08011481 " 03_Dgrim_r1.3_Zelda_ztringz.txt >> 09_3975_Dgrim_e-40_Dviri_hmlgs.fasta
grep -A1 -E "lcl_08011482 " 03_Dgrim_r1.3_Zelda_ztringz.txt >> 09_3975_Dgrim_e-40_Dviri_hmlgs.fasta
grep -A1 -E "lcl_08011486 " 03_Dgrim_r1.3_Zelda_ztringz.txt >> 09_3975_Dgrim_e-40_Dviri_hmlgs.fasta
grep -A1 -E "lcl_08011493 " 03_Dgrim_r1.3_Zelda_ztringz.txt >> 09_3975_Dgrim_e-40_Dviri_hmlgs.fasta
grep -A1 -E "lcl_08011495 " 03_Dgrim_r1.3_Zelda_ztringz.txt >> 09_3975_Dgrim_e-40_Dviri_hmlgs.fasta
grep -A1 -E "lcl_08011497 " 03_Dgrim_r1.3_Zelda_ztringz.txt >> 09_3975_Dgrim_e-40_Dviri_hmlgs.fasta
grep -A1 -E "lcl_08011498 " 03_Dgrim_r1.3_Zelda_ztringz.txt >> 09_3975_Dgrim_e-40_Dviri_hmlgs.fasta
grep -A1 -E "lcl_08011499 " 03_Dgrim_r1.3_Zelda_ztringz.txt >> 09_3975_Dgrim_e-40_Dviri_hmlgs.fasta
grep -A1 -E "lcl_08011506 " 03_Dgrim_r1.3_Zelda_ztringz.txt >> 09_3975_Dgrim_e-40_Dviri_hmlgs.fasta
grep -A1 -E "lcl_08011507 " 03_Dgrim_r1.3_Zelda_ztringz.txt >> 09_3975_Dgrim_e-40_Dviri_hmlgs.fasta
grep -A1 -E "lcl_08011511 " 03_Dgrim_r1.3_Zelda_ztringz.txt >> 09_3975_Dgrim_e-40_Dviri_hmlgs.fasta
grep -A1 -E "lcl_08011512 " 03_Dgrim_r1.3_Zelda_ztringz.txt >> 09_3975_Dgrim_e-40_Dviri_hmlgs.fasta
grep -A1 -E "lcl_08011514 " 03_Dgrim_r1.3_Zelda_ztringz.txt >> 09_3975_Dgrim_e-40_Dviri_hmlgs.fasta
grep -A1 -E "lcl_08011517 " 03_Dgrim_r1.3_Zelda_ztringz.txt >> 09_3975_Dgrim_e-40_Dviri_hmlgs.fasta
grep -A1 -E "lcl_08011524 " 03_Dgrim_r1.3_Zelda_ztringz.txt >> 09_3975_Dgrim_e-40_Dviri_hmlgs.fasta
grep -A1 -E "lcl_08011527 " 03_Dgrim_r1.3_Zelda_ztringz.txt >> 09_3975_Dgrim_e-40_Dviri_hmlgs.fasta
grep -A1 -E "lcl_08011532 " 03_Dgrim_r1.3_Zelda_ztringz.txt >> 09_3975_Dgrim_e-40_Dviri_hmlgs.fasta
grep -A1 -E "lcl_08011537 " 03_Dgrim_r1.3_Zelda_ztringz.txt >> 09_3975_Dgrim_e-40_Dviri_hmlgs.fasta
grep -A1 -E "lcl_08011546 " 03_Dgrim_r1.3_Zelda_ztringz.txt >> 09_3975_Dgrim_e-40_Dviri_hmlgs.fasta
grep -A1 -E "lcl_08011547 " 03_Dgrim_r1.3_Zelda_ztringz.txt >> 09_3975_Dgrim_e-40_Dviri_hmlgs.fasta
grep -A1 -E "lcl_08011548 " 03_Dgrim_r1.3_Zelda_ztringz.txt >> 09_3975_Dgrim_e-40_Dviri_hmlgs.fasta
grep -A1 -E "lcl_08011554 " 03_Dgrim_r1.3_Zelda_ztringz.txt >> 09_3975_Dgrim_e-40_Dviri_hmlgs.fasta
grep -A1 -E "lcl_08011558 " 03_Dgrim_r1.3_Zelda_ztringz.txt >> 09_3975_Dgrim_e-40_Dviri_hmlgs.fasta
grep -A1 -E "lcl_08011560 " 03_Dgrim_r1.3_Zelda_ztringz.txt >> 09_3975_Dgrim_e-40_Dviri_hmlgs.fasta
grep -A1 -E "lcl_08011561 " 03_Dgrim_r1.3_Zelda_ztringz.txt >> 09_3975_Dgrim_e-40_Dviri_hmlgs.fasta
grep -A1 -E "lcl_08011562 " 03_Dgrim_r1.3_Zelda_ztringz.txt >> 09_3975_Dgrim_e-40_Dviri_hmlgs.fasta
grep -A1 -E "lcl_08011564 " 03_Dgrim_r1.3_Zelda_ztringz.txt >> 09_3975_Dgrim_e-40_Dviri_hmlgs.fasta
grep -A1 -E "lcl_08011565 " 03_Dgrim_r1.3_Zelda_ztringz.txt >> 09_3975_Dgrim_e-40_Dviri_hmlgs.fasta
grep -A1 -E "lcl_08011567 " 03_Dgrim_r1.3_Zelda_ztringz.txt >> 09_3975_Dgrim_e-40_Dviri_hmlgs.fasta
grep -A1 -E "lcl_08011568 " 03_Dgrim_r1.3_Zelda_ztringz.txt >> 09_3975_Dgrim_e-40_Dviri_hmlgs.fasta
grep -A1 -E "lcl_08011569 " 03_Dgrim_r1.3_Zelda_ztringz.txt >> 09_3975_Dgrim_e-40_Dviri_hmlgs.fasta
grep -A1 -E "lcl_08011570 " 03_Dgrim_r1.3_Zelda_ztringz.txt >> 09_3975_Dgrim_e-40_Dviri_hmlgs.fasta
grep -A1 -E "lcl_08011573 " 03_Dgrim_r1.3_Zelda_ztringz.txt >> 09_3975_Dgrim_e-40_Dviri_hmlgs.fasta
grep -A1 -E "lcl_08011576 " 03_Dgrim_r1.3_Zelda_ztringz.txt >> 09_3975_Dgrim_e-40_Dviri_hmlgs.fasta
grep -A1 -E "lcl_08011581 " 03_Dgrim_r1.3_Zelda_ztringz.txt >> 09_3975_Dgrim_e-40_Dviri_hmlgs.fasta
grep -A1 -E "lcl_08011582 " 03_Dgrim_r1.3_Zelda_ztringz.txt >> 09_3975_Dgrim_e-40_Dviri_hmlgs.fasta
grep -A1 -E "lcl_08011583 " 03_Dgrim_r1.3_Zelda_ztringz.txt >> 09_3975_Dgrim_e-40_Dviri_hmlgs.fasta
grep -A1 -E "lcl_08011595 " 03_Dgrim_r1.3_Zelda_ztringz.txt >> 09_3975_Dgrim_e-40_Dviri_hmlgs.fasta
grep -A1 -E "lcl_08011603 " 03_Dgrim_r1.3_Zelda_ztringz.txt >> 09_3975_Dgrim_e-40_Dviri_hmlgs.fasta
grep -A1 -E "lcl_08011609 " 03_Dgrim_r1.3_Zelda_ztringz.txt >> 09_3975_Dgrim_e-40_Dviri_hmlgs.fasta
grep -A1 -E "lcl_08011613 " 03_Dgrim_r1.3_Zelda_ztringz.txt >> 09_3975_Dgrim_e-40_Dviri_hmlgs.fasta
grep -A1 -E "lcl_08011618 " 03_Dgrim_r1.3_Zelda_ztringz.txt >> 09_3975_Dgrim_e-40_Dviri_hmlgs.fasta
grep -A1 -E "lcl_08011620 " 03_Dgrim_r1.3_Zelda_ztringz.txt >> 09_3975_Dgrim_e-40_Dviri_hmlgs.fasta
grep -A1 -E "lcl_08011624 " 03_Dgrim_r1.3_Zelda_ztringz.txt >> 09_3975_Dgrim_e-40_Dviri_hmlgs.fasta
grep -A1 -E "lcl_08011625 " 03_Dgrim_r1.3_Zelda_ztringz.txt >> 09_3975_Dgrim_e-40_Dviri_hmlgs.fasta
grep -A1 -E "lcl_08011626 " 03_Dgrim_r1.3_Zelda_ztringz.txt >> 09_3975_Dgrim_e-40_Dviri_hmlgs.fasta
grep -A1 -E "lcl_08011628 " 03_Dgrim_r1.3_Zelda_ztringz.txt >> 09_3975_Dgrim_e-40_Dviri_hmlgs.fasta
grep -A1 -E "lcl_08011629 " 03_Dgrim_r1.3_Zelda_ztringz.txt >> 09_3975_Dgrim_e-40_Dviri_hmlgs.fasta
grep -A1 -E "lcl_08011630 " 03_Dgrim_r1.3_Zelda_ztringz.txt >> 09_3975_Dgrim_e-40_Dviri_hmlgs.fasta
grep -A1 -E "lcl_08011633 " 03_Dgrim_r1.3_Zelda_ztringz.txt >> 09_3975_Dgrim_e-40_Dviri_hmlgs.fasta
grep -A1 -E "lcl_08011634 " 03_Dgrim_r1.3_Zelda_ztringz.txt >> 09_3975_Dgrim_e-40_Dviri_hmlgs.fasta
grep -A1 -E "lcl_08011636 " 03_Dgrim_r1.3_Zelda_ztringz.txt >> 09_3975_Dgrim_e-40_Dviri_hmlgs.fasta
grep -A1 -E "lcl_08011640 " 03_Dgrim_r1.3_Zelda_ztringz.txt >> 09_3975_Dgrim_e-40_Dviri_hmlgs.fasta
grep -A1 -E "lcl_08011642 " 03_Dgrim_r1.3_Zelda_ztringz.txt >> 09_3975_Dgrim_e-40_Dviri_hmlgs.fasta
grep -A1 -E "lcl_08011643 " 03_Dgrim_r1.3_Zelda_ztringz.txt >> 09_3975_Dgrim_e-40_Dviri_hmlgs.fasta
grep -A1 -E "lcl_08011644 " 03_Dgrim_r1.3_Zelda_ztringz.txt >> 09_3975_Dgrim_e-40_Dviri_hmlgs.fasta
grep -A1 -E "lcl_08011648 " 03_Dgrim_r1.3_Zelda_ztringz.txt >> 09_3975_Dgrim_e-40_Dviri_hmlgs.fasta
grep -A1 -E "lcl_08011651 " 03_Dgrim_r1.3_Zelda_ztringz.txt >> 09_3975_Dgrim_e-40_Dviri_hmlgs.fasta
grep -A1 -E "lcl_08011654 " 03_Dgrim_r1.3_Zelda_ztringz.txt >> 09_3975_Dgrim_e-40_Dviri_hmlgs.fasta
grep -A1 -E "lcl_08011655 " 03_Dgrim_r1.3_Zelda_ztringz.txt >> 09_3975_Dgrim_e-40_Dviri_hmlgs.fasta
grep -A1 -E "lcl_08011656 " 03_Dgrim_r1.3_Zelda_ztringz.txt >> 09_3975_Dgrim_e-40_Dviri_hmlgs.fasta
grep -A1 -E "lcl_08011662 " 03_Dgrim_r1.3_Zelda_ztringz.txt >> 09_3975_Dgrim_e-40_Dviri_hmlgs.fasta
grep -A1 -E "lcl_08011671 " 03_Dgrim_r1.3_Zelda_ztringz.txt >> 09_3975_Dgrim_e-40_Dviri_hmlgs.fasta
grep -A1 -E "lcl_08011675 " 03_Dgrim_r1.3_Zelda_ztringz.txt >> 09_3975_Dgrim_e-40_Dviri_hmlgs.fasta
grep -A1 -E "lcl_08011677 " 03_Dgrim_r1.3_Zelda_ztringz.txt >> 09_3975_Dgrim_e-40_Dviri_hmlgs.fasta
grep -A1 -E "lcl_08011682 " 03_Dgrim_r1.3_Zelda_ztringz.txt >> 09_3975_Dgrim_e-40_Dviri_hmlgs.fasta
grep -A1 -E "lcl_08011686 " 03_Dgrim_r1.3_Zelda_ztringz.txt >> 09_3975_Dgrim_e-40_Dviri_hmlgs.fasta
grep -A1 -E "lcl_08011688 " 03_Dgrim_r1.3_Zelda_ztringz.txt >> 09_3975_Dgrim_e-40_Dviri_hmlgs.fasta
grep -A1 -E "lcl_08011689 " 03_Dgrim_r1.3_Zelda_ztringz.txt >> 09_3975_Dgrim_e-40_Dviri_hmlgs.fasta
grep -A1 -E "lcl_08011690 " 03_Dgrim_r1.3_Zelda_ztringz.txt >> 09_3975_Dgrim_e-40_Dviri_hmlgs.fasta
grep -A1 -E "lcl_08011691 " 03_Dgrim_r1.3_Zelda_ztringz.txt >> 09_3975_Dgrim_e-40_Dviri_hmlgs.fasta
grep -A1 -E "lcl_08011692 " 03_Dgrim_r1.3_Zelda_ztringz.txt >> 09_3975_Dgrim_e-40_Dviri_hmlgs.fasta
grep -A1 -E "lcl_08011693 " 03_Dgrim_r1.3_Zelda_ztringz.txt >> 09_3975_Dgrim_e-40_Dviri_hmlgs.fasta
grep -A1 -E "lcl_08011694 " 03_Dgrim_r1.3_Zelda_ztringz.txt >> 09_3975_Dgrim_e-40_Dviri_hmlgs.fasta
grep -A1 -E "lcl_08011695 " 03_Dgrim_r1.3_Zelda_ztringz.txt >> 09_3975_Dgrim_e-40_Dviri_hmlgs.fasta
grep -A1 -E "lcl_08011696 " 03_Dgrim_r1.3_Zelda_ztringz.txt >> 09_3975_Dgrim_e-40_Dviri_hmlgs.fasta
grep -A1 -E "lcl_08011697 " 03_Dgrim_r1.3_Zelda_ztringz.txt >> 09_3975_Dgrim_e-40_Dviri_hmlgs.fasta
grep -A1 -E "lcl_08011699 " 03_Dgrim_r1.3_Zelda_ztringz.txt >> 09_3975_Dgrim_e-40_Dviri_hmlgs.fasta
grep -A1 -E "lcl_08011701 " 03_Dgrim_r1.3_Zelda_ztringz.txt >> 09_3975_Dgrim_e-40_Dviri_hmlgs.fasta
grep -A1 -E "lcl_08011702 " 03_Dgrim_r1.3_Zelda_ztringz.txt >> 09_3975_Dgrim_e-40_Dviri_hmlgs.fasta
grep -A1 -E "lcl_08011705 " 03_Dgrim_r1.3_Zelda_ztringz.txt >> 09_3975_Dgrim_e-40_Dviri_hmlgs.fasta
grep -A1 -E "lcl_08011706 " 03_Dgrim_r1.3_Zelda_ztringz.txt >> 09_3975_Dgrim_e-40_Dviri_hmlgs.fasta
grep -A1 -E "lcl_08011707 " 03_Dgrim_r1.3_Zelda_ztringz.txt >> 09_3975_Dgrim_e-40_Dviri_hmlgs.fasta
grep -A1 -E "lcl_08011708 " 03_Dgrim_r1.3_Zelda_ztringz.txt >> 09_3975_Dgrim_e-40_Dviri_hmlgs.fasta
grep -A1 -E "lcl_08011710 " 03_Dgrim_r1.3_Zelda_ztringz.txt >> 09_3975_Dgrim_e-40_Dviri_hmlgs.fasta
grep -A1 -E "lcl_08011711 " 03_Dgrim_r1.3_Zelda_ztringz.txt >> 09_3975_Dgrim_e-40_Dviri_hmlgs.fasta
grep -A1 -E "lcl_08011712 " 03_Dgrim_r1.3_Zelda_ztringz.txt >> 09_3975_Dgrim_e-40_Dviri_hmlgs.fasta
grep -A1 -E "lcl_08011714 " 03_Dgrim_r1.3_Zelda_ztringz.txt >> 09_3975_Dgrim_e-40_Dviri_hmlgs.fasta
grep -A1 -E "lcl_08011715 " 03_Dgrim_r1.3_Zelda_ztringz.txt >> 09_3975_Dgrim_e-40_Dviri_hmlgs.fasta
grep -A1 -E "lcl_08011716 " 03_Dgrim_r1.3_Zelda_ztringz.txt >> 09_3975_Dgrim_e-40_Dviri_hmlgs.fasta
grep -A1 -E "lcl_08011717 " 03_Dgrim_r1.3_Zelda_ztringz.txt >> 09_3975_Dgrim_e-40_Dviri_hmlgs.fasta
grep -A1 -E "lcl_08011718 " 03_Dgrim_r1.3_Zelda_ztringz.txt >> 09_3975_Dgrim_e-40_Dviri_hmlgs.fasta
grep -A1 -E "lcl_08011719 " 03_Dgrim_r1.3_Zelda_ztringz.txt >> 09_3975_Dgrim_e-40_Dviri_hmlgs.fasta
grep -A1 -E "lcl_08011720 " 03_Dgrim_r1.3_Zelda_ztringz.txt >> 09_3975_Dgrim_e-40_Dviri_hmlgs.fasta
grep -A1 -E "lcl_08011721 " 03_Dgrim_r1.3_Zelda_ztringz.txt >> 09_3975_Dgrim_e-40_Dviri_hmlgs.fasta
grep -A1 -E "lcl_08011731 " 03_Dgrim_r1.3_Zelda_ztringz.txt >> 09_3975_Dgrim_e-40_Dviri_hmlgs.fasta
grep -A1 -E "lcl_08011732 " 03_Dgrim_r1.3_Zelda_ztringz.txt >> 09_3975_Dgrim_e-40_Dviri_hmlgs.fasta
grep -A1 -E "lcl_08011733 " 03_Dgrim_r1.3_Zelda_ztringz.txt >> 09_3975_Dgrim_e-40_Dviri_hmlgs.fasta
grep -A1 -E "lcl_08011740 " 03_Dgrim_r1.3_Zelda_ztringz.txt >> 09_3975_Dgrim_e-40_Dviri_hmlgs.fasta
grep -A1 -E "lcl_08011744 " 03_Dgrim_r1.3_Zelda_ztringz.txt >> 09_3975_Dgrim_e-40_Dviri_hmlgs.fasta
grep -A1 -E "lcl_08011747 " 03_Dgrim_r1.3_Zelda_ztringz.txt >> 09_3975_Dgrim_e-40_Dviri_hmlgs.fasta
grep -A1 -E "lcl_08011749 " 03_Dgrim_r1.3_Zelda_ztringz.txt >> 09_3975_Dgrim_e-40_Dviri_hmlgs.fasta
grep -A1 -E "lcl_08011751 " 03_Dgrim_r1.3_Zelda_ztringz.txt >> 09_3975_Dgrim_e-40_Dviri_hmlgs.fasta
grep -A1 -E "lcl_08011752 " 03_Dgrim_r1.3_Zelda_ztringz.txt >> 09_3975_Dgrim_e-40_Dviri_hmlgs.fasta
grep -A1 -E "lcl_08011756 " 03_Dgrim_r1.3_Zelda_ztringz.txt >> 09_3975_Dgrim_e-40_Dviri_hmlgs.fasta
grep -A1 -E "lcl_08011757 " 03_Dgrim_r1.3_Zelda_ztringz.txt >> 09_3975_Dgrim_e-40_Dviri_hmlgs.fasta
grep -A1 -E "lcl_08011759 " 03_Dgrim_r1.3_Zelda_ztringz.txt >> 09_3975_Dgrim_e-40_Dviri_hmlgs.fasta
grep -A1 -E "lcl_08011775 " 03_Dgrim_r1.3_Zelda_ztringz.txt >> 09_3975_Dgrim_e-40_Dviri_hmlgs.fasta
grep -A1 -E "lcl_08011779 " 03_Dgrim_r1.3_Zelda_ztringz.txt >> 09_3975_Dgrim_e-40_Dviri_hmlgs.fasta
grep -A1 -E "lcl_08011784 " 03_Dgrim_r1.3_Zelda_ztringz.txt >> 09_3975_Dgrim_e-40_Dviri_hmlgs.fasta
grep -A1 -E "lcl_08011786 " 03_Dgrim_r1.3_Zelda_ztringz.txt >> 09_3975_Dgrim_e-40_Dviri_hmlgs.fasta
grep -A1 -E "lcl_08011790 " 03_Dgrim_r1.3_Zelda_ztringz.txt >> 09_3975_Dgrim_e-40_Dviri_hmlgs.fasta
grep -A1 -E "lcl_08011794 " 03_Dgrim_r1.3_Zelda_ztringz.txt >> 09_3975_Dgrim_e-40_Dviri_hmlgs.fasta
grep -A1 -E "lcl_08011805 " 03_Dgrim_r1.3_Zelda_ztringz.txt >> 09_3975_Dgrim_e-40_Dviri_hmlgs.fasta
grep -A1 -E "lcl_08011806 " 03_Dgrim_r1.3_Zelda_ztringz.txt >> 09_3975_Dgrim_e-40_Dviri_hmlgs.fasta
grep -A1 -E "lcl_08011807 " 03_Dgrim_r1.3_Zelda_ztringz.txt >> 09_3975_Dgrim_e-40_Dviri_hmlgs.fasta
grep -A1 -E "lcl_08011815 " 03_Dgrim_r1.3_Zelda_ztringz.txt >> 09_3975_Dgrim_e-40_Dviri_hmlgs.fasta
grep -A1 -E "lcl_08011824 " 03_Dgrim_r1.3_Zelda_ztringz.txt >> 09_3975_Dgrim_e-40_Dviri_hmlgs.fasta
grep -A1 -E "lcl_08011826 " 03_Dgrim_r1.3_Zelda_ztringz.txt >> 09_3975_Dgrim_e-40_Dviri_hmlgs.fasta
grep -A1 -E "lcl_08011827 " 03_Dgrim_r1.3_Zelda_ztringz.txt >> 09_3975_Dgrim_e-40_Dviri_hmlgs.fasta
grep -A1 -E "lcl_08011834 " 03_Dgrim_r1.3_Zelda_ztringz.txt >> 09_3975_Dgrim_e-40_Dviri_hmlgs.fasta
grep -A1 -E "lcl_08011836 " 03_Dgrim_r1.3_Zelda_ztringz.txt >> 09_3975_Dgrim_e-40_Dviri_hmlgs.fasta
grep -A1 -E "lcl_08011838 " 03_Dgrim_r1.3_Zelda_ztringz.txt >> 09_3975_Dgrim_e-40_Dviri_hmlgs.fasta
grep -A1 -E "lcl_08011844 " 03_Dgrim_r1.3_Zelda_ztringz.txt >> 09_3975_Dgrim_e-40_Dviri_hmlgs.fasta
grep -A1 -E "lcl_08011846 " 03_Dgrim_r1.3_Zelda_ztringz.txt >> 09_3975_Dgrim_e-40_Dviri_hmlgs.fasta
grep -A1 -E "lcl_08011847 " 03_Dgrim_r1.3_Zelda_ztringz.txt >> 09_3975_Dgrim_e-40_Dviri_hmlgs.fasta
grep -A1 -E "lcl_08011850 " 03_Dgrim_r1.3_Zelda_ztringz.txt >> 09_3975_Dgrim_e-40_Dviri_hmlgs.fasta
grep -A1 -E "lcl_08011851 " 03_Dgrim_r1.3_Zelda_ztringz.txt >> 09_3975_Dgrim_e-40_Dviri_hmlgs.fasta
grep -A1 -E "lcl_08011853 " 03_Dgrim_r1.3_Zelda_ztringz.txt >> 09_3975_Dgrim_e-40_Dviri_hmlgs.fasta
grep -A1 -E "lcl_08011854 " 03_Dgrim_r1.3_Zelda_ztringz.txt >> 09_3975_Dgrim_e-40_Dviri_hmlgs.fasta
grep -A1 -E "lcl_08011855 " 03_Dgrim_r1.3_Zelda_ztringz.txt >> 09_3975_Dgrim_e-40_Dviri_hmlgs.fasta
grep -A1 -E "lcl_08011858 " 03_Dgrim_r1.3_Zelda_ztringz.txt >> 09_3975_Dgrim_e-40_Dviri_hmlgs.fasta
grep -A1 -E "lcl_08011863 " 03_Dgrim_r1.3_Zelda_ztringz.txt >> 09_3975_Dgrim_e-40_Dviri_hmlgs.fasta
grep -A1 -E "lcl_08011867 " 03_Dgrim_r1.3_Zelda_ztringz.txt >> 09_3975_Dgrim_e-40_Dviri_hmlgs.fasta
grep -A1 -E "lcl_08011870 " 03_Dgrim_r1.3_Zelda_ztringz.txt >> 09_3975_Dgrim_e-40_Dviri_hmlgs.fasta
grep -A1 -E "lcl_08011871 " 03_Dgrim_r1.3_Zelda_ztringz.txt >> 09_3975_Dgrim_e-40_Dviri_hmlgs.fasta
grep -A1 -E "lcl_08011877 " 03_Dgrim_r1.3_Zelda_ztringz.txt >> 09_3975_Dgrim_e-40_Dviri_hmlgs.fasta
grep -A1 -E "lcl_08011892 " 03_Dgrim_r1.3_Zelda_ztringz.txt >> 09_3975_Dgrim_e-40_Dviri_hmlgs.fasta
grep -A1 -E "lcl_08011893 " 03_Dgrim_r1.3_Zelda_ztringz.txt >> 09_3975_Dgrim_e-40_Dviri_hmlgs.fasta
grep -A1 -E "lcl_08011901 " 03_Dgrim_r1.3_Zelda_ztringz.txt >> 09_3975_Dgrim_e-40_Dviri_hmlgs.fasta
grep -A1 -E "lcl_08011902 " 03_Dgrim_r1.3_Zelda_ztringz.txt >> 09_3975_Dgrim_e-40_Dviri_hmlgs.fasta
grep -A1 -E "lcl_08011928 " 03_Dgrim_r1.3_Zelda_ztringz.txt >> 09_3975_Dgrim_e-40_Dviri_hmlgs.fasta
grep -A1 -E "lcl_08011931 " 03_Dgrim_r1.3_Zelda_ztringz.txt >> 09_3975_Dgrim_e-40_Dviri_hmlgs.fasta
grep -A1 -E "lcl_08011945 " 03_Dgrim_r1.3_Zelda_ztringz.txt >> 09_3975_Dgrim_e-40_Dviri_hmlgs.fasta
grep -A1 -E "lcl_08011946 " 03_Dgrim_r1.3_Zelda_ztringz.txt >> 09_3975_Dgrim_e-40_Dviri_hmlgs.fasta
grep -A1 -E "lcl_08011947 " 03_Dgrim_r1.3_Zelda_ztringz.txt >> 09_3975_Dgrim_e-40_Dviri_hmlgs.fasta
grep -A1 -E "lcl_08011948 " 03_Dgrim_r1.3_Zelda_ztringz.txt >> 09_3975_Dgrim_e-40_Dviri_hmlgs.fasta
grep -A1 -E "lcl_08011955 " 03_Dgrim_r1.3_Zelda_ztringz.txt >> 09_3975_Dgrim_e-40_Dviri_hmlgs.fasta
grep -A1 -E "lcl_08011956 " 03_Dgrim_r1.3_Zelda_ztringz.txt >> 09_3975_Dgrim_e-40_Dviri_hmlgs.fasta
grep -A1 -E "lcl_08011957 " 03_Dgrim_r1.3_Zelda_ztringz.txt >> 09_3975_Dgrim_e-40_Dviri_hmlgs.fasta
grep -A1 -E "lcl_08011958 " 03_Dgrim_r1.3_Zelda_ztringz.txt >> 09_3975_Dgrim_e-40_Dviri_hmlgs.fasta
grep -A1 -E "lcl_08011961 " 03_Dgrim_r1.3_Zelda_ztringz.txt >> 09_3975_Dgrim_e-40_Dviri_hmlgs.fasta
grep -A1 -E "lcl_08011964 " 03_Dgrim_r1.3_Zelda_ztringz.txt >> 09_3975_Dgrim_e-40_Dviri_hmlgs.fasta
grep -A1 -E "lcl_08011966 " 03_Dgrim_r1.3_Zelda_ztringz.txt >> 09_3975_Dgrim_e-40_Dviri_hmlgs.fasta
grep -A1 -E "lcl_08011970 " 03_Dgrim_r1.3_Zelda_ztringz.txt >> 09_3975_Dgrim_e-40_Dviri_hmlgs.fasta
grep -A1 -E "lcl_08011973 " 03_Dgrim_r1.3_Zelda_ztringz.txt >> 09_3975_Dgrim_e-40_Dviri_hmlgs.fasta
grep -A1 -E "lcl_08011977 " 03_Dgrim_r1.3_Zelda_ztringz.txt >> 09_3975_Dgrim_e-40_Dviri_hmlgs.fasta
grep -A1 -E "lcl_08011978 " 03_Dgrim_r1.3_Zelda_ztringz.txt >> 09_3975_Dgrim_e-40_Dviri_hmlgs.fasta
grep -A1 -E "lcl_08011983 " 03_Dgrim_r1.3_Zelda_ztringz.txt >> 09_3975_Dgrim_e-40_Dviri_hmlgs.fasta
grep -A1 -E "lcl_08011986 " 03_Dgrim_r1.3_Zelda_ztringz.txt >> 09_3975_Dgrim_e-40_Dviri_hmlgs.fasta
grep -A1 -E "lcl_08011994 " 03_Dgrim_r1.3_Zelda_ztringz.txt >> 09_3975_Dgrim_e-40_Dviri_hmlgs.fasta
grep -A1 -E "lcl_08011995 " 03_Dgrim_r1.3_Zelda_ztringz.txt >> 09_3975_Dgrim_e-40_Dviri_hmlgs.fasta
grep -A1 -E "lcl_08012006 " 03_Dgrim_r1.3_Zelda_ztringz.txt >> 09_3975_Dgrim_e-40_Dviri_hmlgs.fasta
grep -A1 -E "lcl_08012011 " 03_Dgrim_r1.3_Zelda_ztringz.txt >> 09_3975_Dgrim_e-40_Dviri_hmlgs.fasta
grep -A1 -E "lcl_08012013 " 03_Dgrim_r1.3_Zelda_ztringz.txt >> 09_3975_Dgrim_e-40_Dviri_hmlgs.fasta
grep -A1 -E "lcl_08012014 " 03_Dgrim_r1.3_Zelda_ztringz.txt >> 09_3975_Dgrim_e-40_Dviri_hmlgs.fasta
grep -A1 -E "lcl_08012037 " 03_Dgrim_r1.3_Zelda_ztringz.txt >> 09_3975_Dgrim_e-40_Dviri_hmlgs.fasta
grep -A1 -E "lcl_08012039 " 03_Dgrim_r1.3_Zelda_ztringz.txt >> 09_3975_Dgrim_e-40_Dviri_hmlgs.fasta
grep -A1 -E "lcl_08012041 " 03_Dgrim_r1.3_Zelda_ztringz.txt >> 09_3975_Dgrim_e-40_Dviri_hmlgs.fasta
grep -A1 -E "lcl_08012046 " 03_Dgrim_r1.3_Zelda_ztringz.txt >> 09_3975_Dgrim_e-40_Dviri_hmlgs.fasta
grep -A1 -E "lcl_08012050 " 03_Dgrim_r1.3_Zelda_ztringz.txt >> 09_3975_Dgrim_e-40_Dviri_hmlgs.fasta
grep -A1 -E "lcl_08012053 " 03_Dgrim_r1.3_Zelda_ztringz.txt >> 09_3975_Dgrim_e-40_Dviri_hmlgs.fasta
grep -A1 -E "lcl_08012054 " 03_Dgrim_r1.3_Zelda_ztringz.txt >> 09_3975_Dgrim_e-40_Dviri_hmlgs.fasta
grep -A1 -E "lcl_08012055 " 03_Dgrim_r1.3_Zelda_ztringz.txt >> 09_3975_Dgrim_e-40_Dviri_hmlgs.fasta
grep -A1 -E "lcl_08012063 " 03_Dgrim_r1.3_Zelda_ztringz.txt >> 09_3975_Dgrim_e-40_Dviri_hmlgs.fasta
grep -A1 -E "lcl_08012064 " 03_Dgrim_r1.3_Zelda_ztringz.txt >> 09_3975_Dgrim_e-40_Dviri_hmlgs.fasta
grep -A1 -E "lcl_08012065 " 03_Dgrim_r1.3_Zelda_ztringz.txt >> 09_3975_Dgrim_e-40_Dviri_hmlgs.fasta
grep -A1 -E "lcl_08012067 " 03_Dgrim_r1.3_Zelda_ztringz.txt >> 09_3975_Dgrim_e-40_Dviri_hmlgs.fasta
grep -A1 -E "lcl_08012069 " 03_Dgrim_r1.3_Zelda_ztringz.txt >> 09_3975_Dgrim_e-40_Dviri_hmlgs.fasta
grep -A1 -E "lcl_08012071 " 03_Dgrim_r1.3_Zelda_ztringz.txt >> 09_3975_Dgrim_e-40_Dviri_hmlgs.fasta
grep -A1 -E "lcl_08012074 " 03_Dgrim_r1.3_Zelda_ztringz.txt >> 09_3975_Dgrim_e-40_Dviri_hmlgs.fasta
grep -A1 -E "lcl_08012083 " 03_Dgrim_r1.3_Zelda_ztringz.txt >> 09_3975_Dgrim_e-40_Dviri_hmlgs.fasta
grep -A1 -E "lcl_08012086 " 03_Dgrim_r1.3_Zelda_ztringz.txt >> 09_3975_Dgrim_e-40_Dviri_hmlgs.fasta
grep -A1 -E "lcl_08012090 " 03_Dgrim_r1.3_Zelda_ztringz.txt >> 09_3975_Dgrim_e-40_Dviri_hmlgs.fasta
grep -A1 -E "lcl_08012095 " 03_Dgrim_r1.3_Zelda_ztringz.txt >> 09_3975_Dgrim_e-40_Dviri_hmlgs.fasta
grep -A1 -E "lcl_08012096 " 03_Dgrim_r1.3_Zelda_ztringz.txt >> 09_3975_Dgrim_e-40_Dviri_hmlgs.fasta
grep -A1 -E "lcl_08012097 " 03_Dgrim_r1.3_Zelda_ztringz.txt >> 09_3975_Dgrim_e-40_Dviri_hmlgs.fasta
grep -A1 -E "lcl_08012099 " 03_Dgrim_r1.3_Zelda_ztringz.txt >> 09_3975_Dgrim_e-40_Dviri_hmlgs.fasta
grep -A1 -E "lcl_08012101 " 03_Dgrim_r1.3_Zelda_ztringz.txt >> 09_3975_Dgrim_e-40_Dviri_hmlgs.fasta
grep -A1 -E "lcl_08012102 " 03_Dgrim_r1.3_Zelda_ztringz.txt >> 09_3975_Dgrim_e-40_Dviri_hmlgs.fasta
grep -A1 -E "lcl_08012103 " 03_Dgrim_r1.3_Zelda_ztringz.txt >> 09_3975_Dgrim_e-40_Dviri_hmlgs.fasta
grep -A1 -E "lcl_08012106 " 03_Dgrim_r1.3_Zelda_ztringz.txt >> 09_3975_Dgrim_e-40_Dviri_hmlgs.fasta
grep -A1 -E "lcl_08012107 " 03_Dgrim_r1.3_Zelda_ztringz.txt >> 09_3975_Dgrim_e-40_Dviri_hmlgs.fasta
grep -A1 -E "lcl_08012108 " 03_Dgrim_r1.3_Zelda_ztringz.txt >> 09_3975_Dgrim_e-40_Dviri_hmlgs.fasta
grep -A1 -E "lcl_08012112 " 03_Dgrim_r1.3_Zelda_ztringz.txt >> 09_3975_Dgrim_e-40_Dviri_hmlgs.fasta
grep -A1 -E "lcl_08012116 " 03_Dgrim_r1.3_Zelda_ztringz.txt >> 09_3975_Dgrim_e-40_Dviri_hmlgs.fasta
grep -A1 -E "lcl_08012117 " 03_Dgrim_r1.3_Zelda_ztringz.txt >> 09_3975_Dgrim_e-40_Dviri_hmlgs.fasta
grep -A1 -E "lcl_08012119 " 03_Dgrim_r1.3_Zelda_ztringz.txt >> 09_3975_Dgrim_e-40_Dviri_hmlgs.fasta
grep -A1 -E "lcl_08012130 " 03_Dgrim_r1.3_Zelda_ztringz.txt >> 09_3975_Dgrim_e-40_Dviri_hmlgs.fasta
grep -A1 -E "lcl_08012133 " 03_Dgrim_r1.3_Zelda_ztringz.txt >> 09_3975_Dgrim_e-40_Dviri_hmlgs.fasta
grep -A1 -E "lcl_08012141 " 03_Dgrim_r1.3_Zelda_ztringz.txt >> 09_3975_Dgrim_e-40_Dviri_hmlgs.fasta
grep -A1 -E "lcl_08012142 " 03_Dgrim_r1.3_Zelda_ztringz.txt >> 09_3975_Dgrim_e-40_Dviri_hmlgs.fasta
grep -A1 -E "lcl_08012144 " 03_Dgrim_r1.3_Zelda_ztringz.txt >> 09_3975_Dgrim_e-40_Dviri_hmlgs.fasta
grep -A1 -E "lcl_08012145 " 03_Dgrim_r1.3_Zelda_ztringz.txt >> 09_3975_Dgrim_e-40_Dviri_hmlgs.fasta
grep -A1 -E "lcl_08012149 " 03_Dgrim_r1.3_Zelda_ztringz.txt >> 09_3975_Dgrim_e-40_Dviri_hmlgs.fasta
grep -A1 -E "lcl_08012151 " 03_Dgrim_r1.3_Zelda_ztringz.txt >> 09_3975_Dgrim_e-40_Dviri_hmlgs.fasta
grep -A1 -E "lcl_08012152 " 03_Dgrim_r1.3_Zelda_ztringz.txt >> 09_3975_Dgrim_e-40_Dviri_hmlgs.fasta
grep -A1 -E "lcl_08012153 " 03_Dgrim_r1.3_Zelda_ztringz.txt >> 09_3975_Dgrim_e-40_Dviri_hmlgs.fasta
grep -A1 -E "lcl_08012154 " 03_Dgrim_r1.3_Zelda_ztringz.txt >> 09_3975_Dgrim_e-40_Dviri_hmlgs.fasta
grep -A1 -E "lcl_08012156 " 03_Dgrim_r1.3_Zelda_ztringz.txt >> 09_3975_Dgrim_e-40_Dviri_hmlgs.fasta
grep -A1 -E "lcl_08012157 " 03_Dgrim_r1.3_Zelda_ztringz.txt >> 09_3975_Dgrim_e-40_Dviri_hmlgs.fasta
grep -A1 -E "lcl_08012159 " 03_Dgrim_r1.3_Zelda_ztringz.txt >> 09_3975_Dgrim_e-40_Dviri_hmlgs.fasta
grep -A1 -E "lcl_08012161 " 03_Dgrim_r1.3_Zelda_ztringz.txt >> 09_3975_Dgrim_e-40_Dviri_hmlgs.fasta
grep -A1 -E "lcl_08012162 " 03_Dgrim_r1.3_Zelda_ztringz.txt >> 09_3975_Dgrim_e-40_Dviri_hmlgs.fasta
grep -A1 -E "lcl_08012163 " 03_Dgrim_r1.3_Zelda_ztringz.txt >> 09_3975_Dgrim_e-40_Dviri_hmlgs.fasta
grep -A1 -E "lcl_08012164 " 03_Dgrim_r1.3_Zelda_ztringz.txt >> 09_3975_Dgrim_e-40_Dviri_hmlgs.fasta
grep -A1 -E "lcl_08012165 " 03_Dgrim_r1.3_Zelda_ztringz.txt >> 09_3975_Dgrim_e-40_Dviri_hmlgs.fasta
grep -A1 -E "lcl_08012166 " 03_Dgrim_r1.3_Zelda_ztringz.txt >> 09_3975_Dgrim_e-40_Dviri_hmlgs.fasta
grep -A1 -E "lcl_08012168 " 03_Dgrim_r1.3_Zelda_ztringz.txt >> 09_3975_Dgrim_e-40_Dviri_hmlgs.fasta
grep -A1 -E "lcl_08012170 " 03_Dgrim_r1.3_Zelda_ztringz.txt >> 09_3975_Dgrim_e-40_Dviri_hmlgs.fasta
grep -A1 -E "lcl_08012173 " 03_Dgrim_r1.3_Zelda_ztringz.txt >> 09_3975_Dgrim_e-40_Dviri_hmlgs.fasta
grep -A1 -E "lcl_08012186 " 03_Dgrim_r1.3_Zelda_ztringz.txt >> 09_3975_Dgrim_e-40_Dviri_hmlgs.fasta
grep -A1 -E "lcl_08012188 " 03_Dgrim_r1.3_Zelda_ztringz.txt >> 09_3975_Dgrim_e-40_Dviri_hmlgs.fasta
grep -A1 -E "lcl_08012191 " 03_Dgrim_r1.3_Zelda_ztringz.txt >> 09_3975_Dgrim_e-40_Dviri_hmlgs.fasta
grep -A1 -E "lcl_08012204 " 03_Dgrim_r1.3_Zelda_ztringz.txt >> 09_3975_Dgrim_e-40_Dviri_hmlgs.fasta
grep -A1 -E "lcl_08012206 " 03_Dgrim_r1.3_Zelda_ztringz.txt >> 09_3975_Dgrim_e-40_Dviri_hmlgs.fasta
grep -A1 -E "lcl_08012211 " 03_Dgrim_r1.3_Zelda_ztringz.txt >> 09_3975_Dgrim_e-40_Dviri_hmlgs.fasta
grep -A1 -E "lcl_08012213 " 03_Dgrim_r1.3_Zelda_ztringz.txt >> 09_3975_Dgrim_e-40_Dviri_hmlgs.fasta
grep -A1 -E "lcl_08012218 " 03_Dgrim_r1.3_Zelda_ztringz.txt >> 09_3975_Dgrim_e-40_Dviri_hmlgs.fasta
grep -A1 -E "lcl_08012221 " 03_Dgrim_r1.3_Zelda_ztringz.txt >> 09_3975_Dgrim_e-40_Dviri_hmlgs.fasta
grep -A1 -E "lcl_08012227 " 03_Dgrim_r1.3_Zelda_ztringz.txt >> 09_3975_Dgrim_e-40_Dviri_hmlgs.fasta
grep -A1 -E "lcl_08012228 " 03_Dgrim_r1.3_Zelda_ztringz.txt >> 09_3975_Dgrim_e-40_Dviri_hmlgs.fasta
grep -A1 -E "lcl_08012229 " 03_Dgrim_r1.3_Zelda_ztringz.txt >> 09_3975_Dgrim_e-40_Dviri_hmlgs.fasta
grep -A1 -E "lcl_08012230 " 03_Dgrim_r1.3_Zelda_ztringz.txt >> 09_3975_Dgrim_e-40_Dviri_hmlgs.fasta
grep -A1 -E "lcl_08012238 " 03_Dgrim_r1.3_Zelda_ztringz.txt >> 09_3975_Dgrim_e-40_Dviri_hmlgs.fasta
grep -A1 -E "lcl_08012251 " 03_Dgrim_r1.3_Zelda_ztringz.txt >> 09_3975_Dgrim_e-40_Dviri_hmlgs.fasta
grep -A1 -E "lcl_08012255 " 03_Dgrim_r1.3_Zelda_ztringz.txt >> 09_3975_Dgrim_e-40_Dviri_hmlgs.fasta
grep -A1 -E "lcl_08012265 " 03_Dgrim_r1.3_Zelda_ztringz.txt >> 09_3975_Dgrim_e-40_Dviri_hmlgs.fasta
grep -A1 -E "lcl_08012266 " 03_Dgrim_r1.3_Zelda_ztringz.txt >> 09_3975_Dgrim_e-40_Dviri_hmlgs.fasta
grep -A1 -E "lcl_08012276 " 03_Dgrim_r1.3_Zelda_ztringz.txt >> 09_3975_Dgrim_e-40_Dviri_hmlgs.fasta
grep -A1 -E "lcl_08012282 " 03_Dgrim_r1.3_Zelda_ztringz.txt >> 09_3975_Dgrim_e-40_Dviri_hmlgs.fasta
grep -A1 -E "lcl_08012283 " 03_Dgrim_r1.3_Zelda_ztringz.txt >> 09_3975_Dgrim_e-40_Dviri_hmlgs.fasta
grep -A1 -E "lcl_08012288 " 03_Dgrim_r1.3_Zelda_ztringz.txt >> 09_3975_Dgrim_e-40_Dviri_hmlgs.fasta
grep -A1 -E "lcl_08012291 " 03_Dgrim_r1.3_Zelda_ztringz.txt >> 09_3975_Dgrim_e-40_Dviri_hmlgs.fasta
grep -A1 -E "lcl_08012292 " 03_Dgrim_r1.3_Zelda_ztringz.txt >> 09_3975_Dgrim_e-40_Dviri_hmlgs.fasta
grep -A1 -E "lcl_08012295 " 03_Dgrim_r1.3_Zelda_ztringz.txt >> 09_3975_Dgrim_e-40_Dviri_hmlgs.fasta
grep -A1 -E "lcl_08012301 " 03_Dgrim_r1.3_Zelda_ztringz.txt >> 09_3975_Dgrim_e-40_Dviri_hmlgs.fasta
grep -A1 -E "lcl_08012311 " 03_Dgrim_r1.3_Zelda_ztringz.txt >> 09_3975_Dgrim_e-40_Dviri_hmlgs.fasta
grep -A1 -E "lcl_08012312 " 03_Dgrim_r1.3_Zelda_ztringz.txt >> 09_3975_Dgrim_e-40_Dviri_hmlgs.fasta
grep -A1 -E "lcl_08012319 " 03_Dgrim_r1.3_Zelda_ztringz.txt >> 09_3975_Dgrim_e-40_Dviri_hmlgs.fasta
grep -A1 -E "lcl_08012328 " 03_Dgrim_r1.3_Zelda_ztringz.txt >> 09_3975_Dgrim_e-40_Dviri_hmlgs.fasta
grep -A1 -E "lcl_08012330 " 03_Dgrim_r1.3_Zelda_ztringz.txt >> 09_3975_Dgrim_e-40_Dviri_hmlgs.fasta
grep -A1 -E "lcl_08012332 " 03_Dgrim_r1.3_Zelda_ztringz.txt >> 09_3975_Dgrim_e-40_Dviri_hmlgs.fasta
grep -A1 -E "lcl_08012333 " 03_Dgrim_r1.3_Zelda_ztringz.txt >> 09_3975_Dgrim_e-40_Dviri_hmlgs.fasta
grep -A1 -E "lcl_08012336 " 03_Dgrim_r1.3_Zelda_ztringz.txt >> 09_3975_Dgrim_e-40_Dviri_hmlgs.fasta
grep -A1 -E "lcl_08012337 " 03_Dgrim_r1.3_Zelda_ztringz.txt >> 09_3975_Dgrim_e-40_Dviri_hmlgs.fasta
grep -A1 -E "lcl_08012340 " 03_Dgrim_r1.3_Zelda_ztringz.txt >> 09_3975_Dgrim_e-40_Dviri_hmlgs.fasta
grep -A1 -E "lcl_08012349 " 03_Dgrim_r1.3_Zelda_ztringz.txt >> 09_3975_Dgrim_e-40_Dviri_hmlgs.fasta
grep -A1 -E "lcl_08012363 " 03_Dgrim_r1.3_Zelda_ztringz.txt >> 09_3975_Dgrim_e-40_Dviri_hmlgs.fasta
grep -A1 -E "lcl_08012364 " 03_Dgrim_r1.3_Zelda_ztringz.txt >> 09_3975_Dgrim_e-40_Dviri_hmlgs.fasta
grep -A1 -E "lcl_08012366 " 03_Dgrim_r1.3_Zelda_ztringz.txt >> 09_3975_Dgrim_e-40_Dviri_hmlgs.fasta
grep -A1 -E "lcl_08012367 " 03_Dgrim_r1.3_Zelda_ztringz.txt >> 09_3975_Dgrim_e-40_Dviri_hmlgs.fasta
grep -A1 -E "lcl_08012375 " 03_Dgrim_r1.3_Zelda_ztringz.txt >> 09_3975_Dgrim_e-40_Dviri_hmlgs.fasta
grep -A1 -E "lcl_08012376 " 03_Dgrim_r1.3_Zelda_ztringz.txt >> 09_3975_Dgrim_e-40_Dviri_hmlgs.fasta
grep -A1 -E "lcl_08012383 " 03_Dgrim_r1.3_Zelda_ztringz.txt >> 09_3975_Dgrim_e-40_Dviri_hmlgs.fasta
grep -A1 -E "lcl_08012384 " 03_Dgrim_r1.3_Zelda_ztringz.txt >> 09_3975_Dgrim_e-40_Dviri_hmlgs.fasta
grep -A1 -E "lcl_08012395 " 03_Dgrim_r1.3_Zelda_ztringz.txt >> 09_3975_Dgrim_e-40_Dviri_hmlgs.fasta
grep -A1 -E "lcl_08012416 " 03_Dgrim_r1.3_Zelda_ztringz.txt >> 09_3975_Dgrim_e-40_Dviri_hmlgs.fasta
grep -A1 -E "lcl_08012418 " 03_Dgrim_r1.3_Zelda_ztringz.txt >> 09_3975_Dgrim_e-40_Dviri_hmlgs.fasta
grep -A1 -E "lcl_08012424 " 03_Dgrim_r1.3_Zelda_ztringz.txt >> 09_3975_Dgrim_e-40_Dviri_hmlgs.fasta
grep -A1 -E "lcl_08012432 " 03_Dgrim_r1.3_Zelda_ztringz.txt >> 09_3975_Dgrim_e-40_Dviri_hmlgs.fasta
grep -A1 -E "lcl_08012433 " 03_Dgrim_r1.3_Zelda_ztringz.txt >> 09_3975_Dgrim_e-40_Dviri_hmlgs.fasta
grep -A1 -E "lcl_08012437 " 03_Dgrim_r1.3_Zelda_ztringz.txt >> 09_3975_Dgrim_e-40_Dviri_hmlgs.fasta
grep -A1 -E "lcl_08012438 " 03_Dgrim_r1.3_Zelda_ztringz.txt >> 09_3975_Dgrim_e-40_Dviri_hmlgs.fasta
grep -A1 -E "lcl_08012442 " 03_Dgrim_r1.3_Zelda_ztringz.txt >> 09_3975_Dgrim_e-40_Dviri_hmlgs.fasta
grep -A1 -E "lcl_08012458 " 03_Dgrim_r1.3_Zelda_ztringz.txt >> 09_3975_Dgrim_e-40_Dviri_hmlgs.fasta
grep -A1 -E "lcl_08012461 " 03_Dgrim_r1.3_Zelda_ztringz.txt >> 09_3975_Dgrim_e-40_Dviri_hmlgs.fasta
grep -A1 -E "lcl_08012467 " 03_Dgrim_r1.3_Zelda_ztringz.txt >> 09_3975_Dgrim_e-40_Dviri_hmlgs.fasta
grep -A1 -E "lcl_08012471 " 03_Dgrim_r1.3_Zelda_ztringz.txt >> 09_3975_Dgrim_e-40_Dviri_hmlgs.fasta
grep -A1 -E "lcl_08012477 " 03_Dgrim_r1.3_Zelda_ztringz.txt >> 09_3975_Dgrim_e-40_Dviri_hmlgs.fasta
grep -A1 -E "lcl_08012492 " 03_Dgrim_r1.3_Zelda_ztringz.txt >> 09_3975_Dgrim_e-40_Dviri_hmlgs.fasta
grep -A1 -E "lcl_08012493 " 03_Dgrim_r1.3_Zelda_ztringz.txt >> 09_3975_Dgrim_e-40_Dviri_hmlgs.fasta
grep -A1 -E "lcl_08012494 " 03_Dgrim_r1.3_Zelda_ztringz.txt >> 09_3975_Dgrim_e-40_Dviri_hmlgs.fasta
grep -A1 -E "lcl_08012504 " 03_Dgrim_r1.3_Zelda_ztringz.txt >> 09_3975_Dgrim_e-40_Dviri_hmlgs.fasta
grep -A1 -E "lcl_08012510 " 03_Dgrim_r1.3_Zelda_ztringz.txt >> 09_3975_Dgrim_e-40_Dviri_hmlgs.fasta
grep -A1 -E "lcl_08012511 " 03_Dgrim_r1.3_Zelda_ztringz.txt >> 09_3975_Dgrim_e-40_Dviri_hmlgs.fasta
grep -A1 -E "lcl_08012513 " 03_Dgrim_r1.3_Zelda_ztringz.txt >> 09_3975_Dgrim_e-40_Dviri_hmlgs.fasta
grep -A1 -E "lcl_08012526 " 03_Dgrim_r1.3_Zelda_ztringz.txt >> 09_3975_Dgrim_e-40_Dviri_hmlgs.fasta
grep -A1 -E "lcl_08012541 " 03_Dgrim_r1.3_Zelda_ztringz.txt >> 09_3975_Dgrim_e-40_Dviri_hmlgs.fasta
grep -A1 -E "lcl_08012542 " 03_Dgrim_r1.3_Zelda_ztringz.txt >> 09_3975_Dgrim_e-40_Dviri_hmlgs.fasta
grep -A1 -E "lcl_08012544 " 03_Dgrim_r1.3_Zelda_ztringz.txt >> 09_3975_Dgrim_e-40_Dviri_hmlgs.fasta
grep -A1 -E "lcl_08012547 " 03_Dgrim_r1.3_Zelda_ztringz.txt >> 09_3975_Dgrim_e-40_Dviri_hmlgs.fasta
grep -A1 -E "lcl_08012548 " 03_Dgrim_r1.3_Zelda_ztringz.txt >> 09_3975_Dgrim_e-40_Dviri_hmlgs.fasta
grep -A1 -E "lcl_08012549 " 03_Dgrim_r1.3_Zelda_ztringz.txt >> 09_3975_Dgrim_e-40_Dviri_hmlgs.fasta
grep -A1 -E "lcl_08012551 " 03_Dgrim_r1.3_Zelda_ztringz.txt >> 09_3975_Dgrim_e-40_Dviri_hmlgs.fasta
grep -A1 -E "lcl_08012552 " 03_Dgrim_r1.3_Zelda_ztringz.txt >> 09_3975_Dgrim_e-40_Dviri_hmlgs.fasta
grep -A1 -E "lcl_08012554 " 03_Dgrim_r1.3_Zelda_ztringz.txt >> 09_3975_Dgrim_e-40_Dviri_hmlgs.fasta
grep -A1 -E "lcl_08012556 " 03_Dgrim_r1.3_Zelda_ztringz.txt >> 09_3975_Dgrim_e-40_Dviri_hmlgs.fasta
grep -A1 -E "lcl_08012563 " 03_Dgrim_r1.3_Zelda_ztringz.txt >> 09_3975_Dgrim_e-40_Dviri_hmlgs.fasta
grep -A1 -E "lcl_08012567 " 03_Dgrim_r1.3_Zelda_ztringz.txt >> 09_3975_Dgrim_e-40_Dviri_hmlgs.fasta
grep -A1 -E "lcl_08012568 " 03_Dgrim_r1.3_Zelda_ztringz.txt >> 09_3975_Dgrim_e-40_Dviri_hmlgs.fasta
grep -A1 -E "lcl_08012570 " 03_Dgrim_r1.3_Zelda_ztringz.txt >> 09_3975_Dgrim_e-40_Dviri_hmlgs.fasta
grep -A1 -E "lcl_08012572 " 03_Dgrim_r1.3_Zelda_ztringz.txt >> 09_3975_Dgrim_e-40_Dviri_hmlgs.fasta
grep -A1 -E "lcl_08012580 " 03_Dgrim_r1.3_Zelda_ztringz.txt >> 09_3975_Dgrim_e-40_Dviri_hmlgs.fasta
grep -A1 -E "lcl_08012587 " 03_Dgrim_r1.3_Zelda_ztringz.txt >> 09_3975_Dgrim_e-40_Dviri_hmlgs.fasta
grep -A1 -E "lcl_08012588 " 03_Dgrim_r1.3_Zelda_ztringz.txt >> 09_3975_Dgrim_e-40_Dviri_hmlgs.fasta
grep -A1 -E "lcl_08012591 " 03_Dgrim_r1.3_Zelda_ztringz.txt >> 09_3975_Dgrim_e-40_Dviri_hmlgs.fasta
grep -A1 -E "lcl_08012593 " 03_Dgrim_r1.3_Zelda_ztringz.txt >> 09_3975_Dgrim_e-40_Dviri_hmlgs.fasta
grep -A1 -E "lcl_08012605 " 03_Dgrim_r1.3_Zelda_ztringz.txt >> 09_3975_Dgrim_e-40_Dviri_hmlgs.fasta
grep -A1 -E "lcl_08012607 " 03_Dgrim_r1.3_Zelda_ztringz.txt >> 09_3975_Dgrim_e-40_Dviri_hmlgs.fasta
grep -A1 -E "lcl_08012612 " 03_Dgrim_r1.3_Zelda_ztringz.txt >> 09_3975_Dgrim_e-40_Dviri_hmlgs.fasta
grep -A1 -E "lcl_08012617 " 03_Dgrim_r1.3_Zelda_ztringz.txt >> 09_3975_Dgrim_e-40_Dviri_hmlgs.fasta
grep -A1 -E "lcl_08012618 " 03_Dgrim_r1.3_Zelda_ztringz.txt >> 09_3975_Dgrim_e-40_Dviri_hmlgs.fasta
grep -A1 -E "lcl_08012619 " 03_Dgrim_r1.3_Zelda_ztringz.txt >> 09_3975_Dgrim_e-40_Dviri_hmlgs.fasta
grep -A1 -E "lcl_08012624 " 03_Dgrim_r1.3_Zelda_ztringz.txt >> 09_3975_Dgrim_e-40_Dviri_hmlgs.fasta
grep -A1 -E "lcl_08012625 " 03_Dgrim_r1.3_Zelda_ztringz.txt >> 09_3975_Dgrim_e-40_Dviri_hmlgs.fasta
grep -A1 -E "lcl_08012627 " 03_Dgrim_r1.3_Zelda_ztringz.txt >> 09_3975_Dgrim_e-40_Dviri_hmlgs.fasta
grep -A1 -E "lcl_08012629 " 03_Dgrim_r1.3_Zelda_ztringz.txt >> 09_3975_Dgrim_e-40_Dviri_hmlgs.fasta
grep -A1 -E "lcl_08012632 " 03_Dgrim_r1.3_Zelda_ztringz.txt >> 09_3975_Dgrim_e-40_Dviri_hmlgs.fasta
grep -A1 -E "lcl_08012640 " 03_Dgrim_r1.3_Zelda_ztringz.txt >> 09_3975_Dgrim_e-40_Dviri_hmlgs.fasta
grep -A1 -E "lcl_08012647 " 03_Dgrim_r1.3_Zelda_ztringz.txt >> 09_3975_Dgrim_e-40_Dviri_hmlgs.fasta
grep -A1 -E "lcl_08012650 " 03_Dgrim_r1.3_Zelda_ztringz.txt >> 09_3975_Dgrim_e-40_Dviri_hmlgs.fasta
grep -A1 -E "lcl_08012651 " 03_Dgrim_r1.3_Zelda_ztringz.txt >> 09_3975_Dgrim_e-40_Dviri_hmlgs.fasta
grep -A1 -E "lcl_08012655 " 03_Dgrim_r1.3_Zelda_ztringz.txt >> 09_3975_Dgrim_e-40_Dviri_hmlgs.fasta
grep -A1 -E "lcl_08012662 " 03_Dgrim_r1.3_Zelda_ztringz.txt >> 09_3975_Dgrim_e-40_Dviri_hmlgs.fasta
grep -A1 -E "lcl_08012665 " 03_Dgrim_r1.3_Zelda_ztringz.txt >> 09_3975_Dgrim_e-40_Dviri_hmlgs.fasta
grep -A1 -E "lcl_08012666 " 03_Dgrim_r1.3_Zelda_ztringz.txt >> 09_3975_Dgrim_e-40_Dviri_hmlgs.fasta
grep -A1 -E "lcl_08012669 " 03_Dgrim_r1.3_Zelda_ztringz.txt >> 09_3975_Dgrim_e-40_Dviri_hmlgs.fasta
grep -A1 -E "lcl_08012672 " 03_Dgrim_r1.3_Zelda_ztringz.txt >> 09_3975_Dgrim_e-40_Dviri_hmlgs.fasta
grep -A1 -E "lcl_08012675 " 03_Dgrim_r1.3_Zelda_ztringz.txt >> 09_3975_Dgrim_e-40_Dviri_hmlgs.fasta
grep -A1 -E "lcl_08012678 " 03_Dgrim_r1.3_Zelda_ztringz.txt >> 09_3975_Dgrim_e-40_Dviri_hmlgs.fasta
grep -A1 -E "lcl_08012684 " 03_Dgrim_r1.3_Zelda_ztringz.txt >> 09_3975_Dgrim_e-40_Dviri_hmlgs.fasta
grep -A1 -E "lcl_08012686 " 03_Dgrim_r1.3_Zelda_ztringz.txt >> 09_3975_Dgrim_e-40_Dviri_hmlgs.fasta
grep -A1 -E "lcl_08012700 " 03_Dgrim_r1.3_Zelda_ztringz.txt >> 09_3975_Dgrim_e-40_Dviri_hmlgs.fasta
grep -A1 -E "lcl_08012703 " 03_Dgrim_r1.3_Zelda_ztringz.txt >> 09_3975_Dgrim_e-40_Dviri_hmlgs.fasta
grep -A1 -E "lcl_08012710 " 03_Dgrim_r1.3_Zelda_ztringz.txt >> 09_3975_Dgrim_e-40_Dviri_hmlgs.fasta
grep -A1 -E "lcl_08012711 " 03_Dgrim_r1.3_Zelda_ztringz.txt >> 09_3975_Dgrim_e-40_Dviri_hmlgs.fasta
grep -A1 -E "lcl_08012719 " 03_Dgrim_r1.3_Zelda_ztringz.txt >> 09_3975_Dgrim_e-40_Dviri_hmlgs.fasta
grep -A1 -E "lcl_08012722 " 03_Dgrim_r1.3_Zelda_ztringz.txt >> 09_3975_Dgrim_e-40_Dviri_hmlgs.fasta
grep -A1 -E "lcl_08012723 " 03_Dgrim_r1.3_Zelda_ztringz.txt >> 09_3975_Dgrim_e-40_Dviri_hmlgs.fasta
grep -A1 -E "lcl_08012737 " 03_Dgrim_r1.3_Zelda_ztringz.txt >> 09_3975_Dgrim_e-40_Dviri_hmlgs.fasta
grep -A1 -E "lcl_08012738 " 03_Dgrim_r1.3_Zelda_ztringz.txt >> 09_3975_Dgrim_e-40_Dviri_hmlgs.fasta
grep -A1 -E "lcl_08012751 " 03_Dgrim_r1.3_Zelda_ztringz.txt >> 09_3975_Dgrim_e-40_Dviri_hmlgs.fasta
grep -A1 -E "lcl_08012753 " 03_Dgrim_r1.3_Zelda_ztringz.txt >> 09_3975_Dgrim_e-40_Dviri_hmlgs.fasta
grep -A1 -E "lcl_08012755 " 03_Dgrim_r1.3_Zelda_ztringz.txt >> 09_3975_Dgrim_e-40_Dviri_hmlgs.fasta
grep -A1 -E "lcl_08012758 " 03_Dgrim_r1.3_Zelda_ztringz.txt >> 09_3975_Dgrim_e-40_Dviri_hmlgs.fasta
grep -A1 -E "lcl_08012763 " 03_Dgrim_r1.3_Zelda_ztringz.txt >> 09_3975_Dgrim_e-40_Dviri_hmlgs.fasta
grep -A1 -E "lcl_08012764 " 03_Dgrim_r1.3_Zelda_ztringz.txt >> 09_3975_Dgrim_e-40_Dviri_hmlgs.fasta
grep -A1 -E "lcl_08012767 " 03_Dgrim_r1.3_Zelda_ztringz.txt >> 09_3975_Dgrim_e-40_Dviri_hmlgs.fasta
grep -A1 -E "lcl_08012768 " 03_Dgrim_r1.3_Zelda_ztringz.txt >> 09_3975_Dgrim_e-40_Dviri_hmlgs.fasta
grep -A1 -E "lcl_08012769 " 03_Dgrim_r1.3_Zelda_ztringz.txt >> 09_3975_Dgrim_e-40_Dviri_hmlgs.fasta
grep -A1 -E "lcl_08012770 " 03_Dgrim_r1.3_Zelda_ztringz.txt >> 09_3975_Dgrim_e-40_Dviri_hmlgs.fasta
grep -A1 -E "lcl_08012771 " 03_Dgrim_r1.3_Zelda_ztringz.txt >> 09_3975_Dgrim_e-40_Dviri_hmlgs.fasta
grep -A1 -E "lcl_08012778 " 03_Dgrim_r1.3_Zelda_ztringz.txt >> 09_3975_Dgrim_e-40_Dviri_hmlgs.fasta
grep -A1 -E "lcl_08012779 " 03_Dgrim_r1.3_Zelda_ztringz.txt >> 09_3975_Dgrim_e-40_Dviri_hmlgs.fasta
grep -A1 -E "lcl_08012781 " 03_Dgrim_r1.3_Zelda_ztringz.txt >> 09_3975_Dgrim_e-40_Dviri_hmlgs.fasta
grep -A1 -E "lcl_08012783 " 03_Dgrim_r1.3_Zelda_ztringz.txt >> 09_3975_Dgrim_e-40_Dviri_hmlgs.fasta
grep -A1 -E "lcl_08012784 " 03_Dgrim_r1.3_Zelda_ztringz.txt >> 09_3975_Dgrim_e-40_Dviri_hmlgs.fasta
grep -A1 -E "lcl_08012788 " 03_Dgrim_r1.3_Zelda_ztringz.txt >> 09_3975_Dgrim_e-40_Dviri_hmlgs.fasta
grep -A1 -E "lcl_08012789 " 03_Dgrim_r1.3_Zelda_ztringz.txt >> 09_3975_Dgrim_e-40_Dviri_hmlgs.fasta
grep -A1 -E "lcl_08012818 " 03_Dgrim_r1.3_Zelda_ztringz.txt >> 09_3975_Dgrim_e-40_Dviri_hmlgs.fasta
grep -A1 -E "lcl_08012819 " 03_Dgrim_r1.3_Zelda_ztringz.txt >> 09_3975_Dgrim_e-40_Dviri_hmlgs.fasta
grep -A1 -E "lcl_08012821 " 03_Dgrim_r1.3_Zelda_ztringz.txt >> 09_3975_Dgrim_e-40_Dviri_hmlgs.fasta
grep -A1 -E "lcl_08012827 " 03_Dgrim_r1.3_Zelda_ztringz.txt >> 09_3975_Dgrim_e-40_Dviri_hmlgs.fasta
grep -A1 -E "lcl_08012835 " 03_Dgrim_r1.3_Zelda_ztringz.txt >> 09_3975_Dgrim_e-40_Dviri_hmlgs.fasta
grep -A1 -E "lcl_08012836 " 03_Dgrim_r1.3_Zelda_ztringz.txt >> 09_3975_Dgrim_e-40_Dviri_hmlgs.fasta
grep -A1 -E "lcl_08012837 " 03_Dgrim_r1.3_Zelda_ztringz.txt >> 09_3975_Dgrim_e-40_Dviri_hmlgs.fasta
grep -A1 -E "lcl_08012838 " 03_Dgrim_r1.3_Zelda_ztringz.txt >> 09_3975_Dgrim_e-40_Dviri_hmlgs.fasta
grep -A1 -E "lcl_08012839 " 03_Dgrim_r1.3_Zelda_ztringz.txt >> 09_3975_Dgrim_e-40_Dviri_hmlgs.fasta
grep -A1 -E "lcl_08012840 " 03_Dgrim_r1.3_Zelda_ztringz.txt >> 09_3975_Dgrim_e-40_Dviri_hmlgs.fasta
grep -A1 -E "lcl_08012841 " 03_Dgrim_r1.3_Zelda_ztringz.txt >> 09_3975_Dgrim_e-40_Dviri_hmlgs.fasta
grep -A1 -E "lcl_08012842 " 03_Dgrim_r1.3_Zelda_ztringz.txt >> 09_3975_Dgrim_e-40_Dviri_hmlgs.fasta
grep -A1 -E "lcl_08012844 " 03_Dgrim_r1.3_Zelda_ztringz.txt >> 09_3975_Dgrim_e-40_Dviri_hmlgs.fasta
grep -A1 -E "lcl_08012846 " 03_Dgrim_r1.3_Zelda_ztringz.txt >> 09_3975_Dgrim_e-40_Dviri_hmlgs.fasta
grep -A1 -E "lcl_08012847 " 03_Dgrim_r1.3_Zelda_ztringz.txt >> 09_3975_Dgrim_e-40_Dviri_hmlgs.fasta
grep -A1 -E "lcl_08012852 " 03_Dgrim_r1.3_Zelda_ztringz.txt >> 09_3975_Dgrim_e-40_Dviri_hmlgs.fasta
grep -A1 -E "lcl_08012854 " 03_Dgrim_r1.3_Zelda_ztringz.txt >> 09_3975_Dgrim_e-40_Dviri_hmlgs.fasta
grep -A1 -E "lcl_08012860 " 03_Dgrim_r1.3_Zelda_ztringz.txt >> 09_3975_Dgrim_e-40_Dviri_hmlgs.fasta
grep -A1 -E "lcl_08012868 " 03_Dgrim_r1.3_Zelda_ztringz.txt >> 09_3975_Dgrim_e-40_Dviri_hmlgs.fasta
grep -A1 -E "lcl_08012870 " 03_Dgrim_r1.3_Zelda_ztringz.txt >> 09_3975_Dgrim_e-40_Dviri_hmlgs.fasta
grep -A1 -E "lcl_08012871 " 03_Dgrim_r1.3_Zelda_ztringz.txt >> 09_3975_Dgrim_e-40_Dviri_hmlgs.fasta
grep -A1 -E "lcl_08012873 " 03_Dgrim_r1.3_Zelda_ztringz.txt >> 09_3975_Dgrim_e-40_Dviri_hmlgs.fasta
grep -A1 -E "lcl_08012874 " 03_Dgrim_r1.3_Zelda_ztringz.txt >> 09_3975_Dgrim_e-40_Dviri_hmlgs.fasta
grep -A1 -E "lcl_08012879 " 03_Dgrim_r1.3_Zelda_ztringz.txt >> 09_3975_Dgrim_e-40_Dviri_hmlgs.fasta
grep -A1 -E "lcl_08012884 " 03_Dgrim_r1.3_Zelda_ztringz.txt >> 09_3975_Dgrim_e-40_Dviri_hmlgs.fasta
grep -A1 -E "lcl_08012885 " 03_Dgrim_r1.3_Zelda_ztringz.txt >> 09_3975_Dgrim_e-40_Dviri_hmlgs.fasta
grep -A1 -E "lcl_08012886 " 03_Dgrim_r1.3_Zelda_ztringz.txt >> 09_3975_Dgrim_e-40_Dviri_hmlgs.fasta
grep -A1 -E "lcl_08012888 " 03_Dgrim_r1.3_Zelda_ztringz.txt >> 09_3975_Dgrim_e-40_Dviri_hmlgs.fasta
grep -A1 -E "lcl_08012890 " 03_Dgrim_r1.3_Zelda_ztringz.txt >> 09_3975_Dgrim_e-40_Dviri_hmlgs.fasta
grep -A1 -E "lcl_08012892 " 03_Dgrim_r1.3_Zelda_ztringz.txt >> 09_3975_Dgrim_e-40_Dviri_hmlgs.fasta
grep -A1 -E "lcl_08012893 " 03_Dgrim_r1.3_Zelda_ztringz.txt >> 09_3975_Dgrim_e-40_Dviri_hmlgs.fasta
grep -A1 -E "lcl_08012897 " 03_Dgrim_r1.3_Zelda_ztringz.txt >> 09_3975_Dgrim_e-40_Dviri_hmlgs.fasta
grep -A1 -E "lcl_08012917 " 03_Dgrim_r1.3_Zelda_ztringz.txt >> 09_3975_Dgrim_e-40_Dviri_hmlgs.fasta
grep -A1 -E "lcl_08012928 " 03_Dgrim_r1.3_Zelda_ztringz.txt >> 09_3975_Dgrim_e-40_Dviri_hmlgs.fasta
grep -A1 -E "lcl_08012937 " 03_Dgrim_r1.3_Zelda_ztringz.txt >> 09_3975_Dgrim_e-40_Dviri_hmlgs.fasta
grep -A1 -E "lcl_08012940 " 03_Dgrim_r1.3_Zelda_ztringz.txt >> 09_3975_Dgrim_e-40_Dviri_hmlgs.fasta
grep -A1 -E "lcl_08012943 " 03_Dgrim_r1.3_Zelda_ztringz.txt >> 09_3975_Dgrim_e-40_Dviri_hmlgs.fasta
grep -A1 -E "lcl_08012948 " 03_Dgrim_r1.3_Zelda_ztringz.txt >> 09_3975_Dgrim_e-40_Dviri_hmlgs.fasta
grep -A1 -E "lcl_08012958 " 03_Dgrim_r1.3_Zelda_ztringz.txt >> 09_3975_Dgrim_e-40_Dviri_hmlgs.fasta
grep -A1 -E "lcl_08012963 " 03_Dgrim_r1.3_Zelda_ztringz.txt >> 09_3975_Dgrim_e-40_Dviri_hmlgs.fasta
grep -A1 -E "lcl_08012964 " 03_Dgrim_r1.3_Zelda_ztringz.txt >> 09_3975_Dgrim_e-40_Dviri_hmlgs.fasta
grep -A1 -E "lcl_08012965 " 03_Dgrim_r1.3_Zelda_ztringz.txt >> 09_3975_Dgrim_e-40_Dviri_hmlgs.fasta
grep -A1 -E "lcl_08012967 " 03_Dgrim_r1.3_Zelda_ztringz.txt >> 09_3975_Dgrim_e-40_Dviri_hmlgs.fasta
grep -A1 -E "lcl_08012968 " 03_Dgrim_r1.3_Zelda_ztringz.txt >> 09_3975_Dgrim_e-40_Dviri_hmlgs.fasta
grep -A1 -E "lcl_08012969 " 03_Dgrim_r1.3_Zelda_ztringz.txt >> 09_3975_Dgrim_e-40_Dviri_hmlgs.fasta
grep -A1 -E "lcl_08012977 " 03_Dgrim_r1.3_Zelda_ztringz.txt >> 09_3975_Dgrim_e-40_Dviri_hmlgs.fasta
grep -A1 -E "lcl_08012978 " 03_Dgrim_r1.3_Zelda_ztringz.txt >> 09_3975_Dgrim_e-40_Dviri_hmlgs.fasta
grep -A1 -E "lcl_08012982 " 03_Dgrim_r1.3_Zelda_ztringz.txt >> 09_3975_Dgrim_e-40_Dviri_hmlgs.fasta
grep -A1 -E "lcl_08012987 " 03_Dgrim_r1.3_Zelda_ztringz.txt >> 09_3975_Dgrim_e-40_Dviri_hmlgs.fasta
grep -A1 -E "lcl_08012988 " 03_Dgrim_r1.3_Zelda_ztringz.txt >> 09_3975_Dgrim_e-40_Dviri_hmlgs.fasta
grep -A1 -E "lcl_08012994 " 03_Dgrim_r1.3_Zelda_ztringz.txt >> 09_3975_Dgrim_e-40_Dviri_hmlgs.fasta
grep -A1 -E "lcl_08012997 " 03_Dgrim_r1.3_Zelda_ztringz.txt >> 09_3975_Dgrim_e-40_Dviri_hmlgs.fasta
grep -A1 -E "lcl_08013004 " 03_Dgrim_r1.3_Zelda_ztringz.txt >> 09_3975_Dgrim_e-40_Dviri_hmlgs.fasta
grep -A1 -E "lcl_08013005 " 03_Dgrim_r1.3_Zelda_ztringz.txt >> 09_3975_Dgrim_e-40_Dviri_hmlgs.fasta
grep -A1 -E "lcl_08013009 " 03_Dgrim_r1.3_Zelda_ztringz.txt >> 09_3975_Dgrim_e-40_Dviri_hmlgs.fasta
grep -A1 -E "lcl_08013010 " 03_Dgrim_r1.3_Zelda_ztringz.txt >> 09_3975_Dgrim_e-40_Dviri_hmlgs.fasta
grep -A1 -E "lcl_08013012 " 03_Dgrim_r1.3_Zelda_ztringz.txt >> 09_3975_Dgrim_e-40_Dviri_hmlgs.fasta
grep -A1 -E "lcl_08013039 " 03_Dgrim_r1.3_Zelda_ztringz.txt >> 09_3975_Dgrim_e-40_Dviri_hmlgs.fasta
grep -A1 -E "lcl_08013048 " 03_Dgrim_r1.3_Zelda_ztringz.txt >> 09_3975_Dgrim_e-40_Dviri_hmlgs.fasta
grep -A1 -E "lcl_08013049 " 03_Dgrim_r1.3_Zelda_ztringz.txt >> 09_3975_Dgrim_e-40_Dviri_hmlgs.fasta
grep -A1 -E "lcl_08013051 " 03_Dgrim_r1.3_Zelda_ztringz.txt >> 09_3975_Dgrim_e-40_Dviri_hmlgs.fasta
grep -A1 -E "lcl_08013055 " 03_Dgrim_r1.3_Zelda_ztringz.txt >> 09_3975_Dgrim_e-40_Dviri_hmlgs.fasta
grep -A1 -E "lcl_08013059 " 03_Dgrim_r1.3_Zelda_ztringz.txt >> 09_3975_Dgrim_e-40_Dviri_hmlgs.fasta
grep -A1 -E "lcl_08013061 " 03_Dgrim_r1.3_Zelda_ztringz.txt >> 09_3975_Dgrim_e-40_Dviri_hmlgs.fasta
grep -A1 -E "lcl_08013062 " 03_Dgrim_r1.3_Zelda_ztringz.txt >> 09_3975_Dgrim_e-40_Dviri_hmlgs.fasta
grep -A1 -E "lcl_08013065 " 03_Dgrim_r1.3_Zelda_ztringz.txt >> 09_3975_Dgrim_e-40_Dviri_hmlgs.fasta
grep -A1 -E "lcl_08013067 " 03_Dgrim_r1.3_Zelda_ztringz.txt >> 09_3975_Dgrim_e-40_Dviri_hmlgs.fasta
grep -A1 -E "lcl_08013068 " 03_Dgrim_r1.3_Zelda_ztringz.txt >> 09_3975_Dgrim_e-40_Dviri_hmlgs.fasta
grep -A1 -E "lcl_08013070 " 03_Dgrim_r1.3_Zelda_ztringz.txt >> 09_3975_Dgrim_e-40_Dviri_hmlgs.fasta
grep -A1 -E "lcl_08013072 " 03_Dgrim_r1.3_Zelda_ztringz.txt >> 09_3975_Dgrim_e-40_Dviri_hmlgs.fasta
grep -A1 -E "lcl_08013074 " 03_Dgrim_r1.3_Zelda_ztringz.txt >> 09_3975_Dgrim_e-40_Dviri_hmlgs.fasta
grep -A1 -E "lcl_08013076 " 03_Dgrim_r1.3_Zelda_ztringz.txt >> 09_3975_Dgrim_e-40_Dviri_hmlgs.fasta
grep -A1 -E "lcl_08013081 " 03_Dgrim_r1.3_Zelda_ztringz.txt >> 09_3975_Dgrim_e-40_Dviri_hmlgs.fasta
grep -A1 -E "lcl_08013082 " 03_Dgrim_r1.3_Zelda_ztringz.txt >> 09_3975_Dgrim_e-40_Dviri_hmlgs.fasta
grep -A1 -E "lcl_08013084 " 03_Dgrim_r1.3_Zelda_ztringz.txt >> 09_3975_Dgrim_e-40_Dviri_hmlgs.fasta
grep -A1 -E "lcl_08013088 " 03_Dgrim_r1.3_Zelda_ztringz.txt >> 09_3975_Dgrim_e-40_Dviri_hmlgs.fasta
grep -A1 -E "lcl_08013090 " 03_Dgrim_r1.3_Zelda_ztringz.txt >> 09_3975_Dgrim_e-40_Dviri_hmlgs.fasta
grep -A1 -E "lcl_08013091 " 03_Dgrim_r1.3_Zelda_ztringz.txt >> 09_3975_Dgrim_e-40_Dviri_hmlgs.fasta
grep -A1 -E "lcl_08013104 " 03_Dgrim_r1.3_Zelda_ztringz.txt >> 09_3975_Dgrim_e-40_Dviri_hmlgs.fasta
grep -A1 -E "lcl_08013116 " 03_Dgrim_r1.3_Zelda_ztringz.txt >> 09_3975_Dgrim_e-40_Dviri_hmlgs.fasta
grep -A1 -E "lcl_08013122 " 03_Dgrim_r1.3_Zelda_ztringz.txt >> 09_3975_Dgrim_e-40_Dviri_hmlgs.fasta
grep -A1 -E "lcl_08013125 " 03_Dgrim_r1.3_Zelda_ztringz.txt >> 09_3975_Dgrim_e-40_Dviri_hmlgs.fasta
grep -A1 -E "lcl_08013130 " 03_Dgrim_r1.3_Zelda_ztringz.txt >> 09_3975_Dgrim_e-40_Dviri_hmlgs.fasta
grep -A1 -E "lcl_08013131 " 03_Dgrim_r1.3_Zelda_ztringz.txt >> 09_3975_Dgrim_e-40_Dviri_hmlgs.fasta
grep -A1 -E "lcl_08013133 " 03_Dgrim_r1.3_Zelda_ztringz.txt >> 09_3975_Dgrim_e-40_Dviri_hmlgs.fasta
grep -A1 -E "lcl_08013135 " 03_Dgrim_r1.3_Zelda_ztringz.txt >> 09_3975_Dgrim_e-40_Dviri_hmlgs.fasta
grep -A1 -E "lcl_08013136 " 03_Dgrim_r1.3_Zelda_ztringz.txt >> 09_3975_Dgrim_e-40_Dviri_hmlgs.fasta
grep -A1 -E "lcl_08013142 " 03_Dgrim_r1.3_Zelda_ztringz.txt >> 09_3975_Dgrim_e-40_Dviri_hmlgs.fasta
grep -A1 -E "lcl_08013145 " 03_Dgrim_r1.3_Zelda_ztringz.txt >> 09_3975_Dgrim_e-40_Dviri_hmlgs.fasta
grep -A1 -E "lcl_08013148 " 03_Dgrim_r1.3_Zelda_ztringz.txt >> 09_3975_Dgrim_e-40_Dviri_hmlgs.fasta
grep -A1 -E "lcl_08013149 " 03_Dgrim_r1.3_Zelda_ztringz.txt >> 09_3975_Dgrim_e-40_Dviri_hmlgs.fasta
grep -A1 -E "lcl_08013151 " 03_Dgrim_r1.3_Zelda_ztringz.txt >> 09_3975_Dgrim_e-40_Dviri_hmlgs.fasta
grep -A1 -E "lcl_08013155 " 03_Dgrim_r1.3_Zelda_ztringz.txt >> 09_3975_Dgrim_e-40_Dviri_hmlgs.fasta
grep -A1 -E "lcl_08013159 " 03_Dgrim_r1.3_Zelda_ztringz.txt >> 09_3975_Dgrim_e-40_Dviri_hmlgs.fasta
grep -A1 -E "lcl_08013160 " 03_Dgrim_r1.3_Zelda_ztringz.txt >> 09_3975_Dgrim_e-40_Dviri_hmlgs.fasta
grep -A1 -E "lcl_08013164 " 03_Dgrim_r1.3_Zelda_ztringz.txt >> 09_3975_Dgrim_e-40_Dviri_hmlgs.fasta
grep -A1 -E "lcl_08013166 " 03_Dgrim_r1.3_Zelda_ztringz.txt >> 09_3975_Dgrim_e-40_Dviri_hmlgs.fasta
grep -A1 -E "lcl_08013168 " 03_Dgrim_r1.3_Zelda_ztringz.txt >> 09_3975_Dgrim_e-40_Dviri_hmlgs.fasta
grep -A1 -E "lcl_08013170 " 03_Dgrim_r1.3_Zelda_ztringz.txt >> 09_3975_Dgrim_e-40_Dviri_hmlgs.fasta
grep -A1 -E "lcl_08013174 " 03_Dgrim_r1.3_Zelda_ztringz.txt >> 09_3975_Dgrim_e-40_Dviri_hmlgs.fasta
grep -A1 -E "lcl_08013180 " 03_Dgrim_r1.3_Zelda_ztringz.txt >> 09_3975_Dgrim_e-40_Dviri_hmlgs.fasta
grep -A1 -E "lcl_08013189 " 03_Dgrim_r1.3_Zelda_ztringz.txt >> 09_3975_Dgrim_e-40_Dviri_hmlgs.fasta
grep -A1 -E "lcl_08013191 " 03_Dgrim_r1.3_Zelda_ztringz.txt >> 09_3975_Dgrim_e-40_Dviri_hmlgs.fasta
grep -A1 -E "lcl_08013198 " 03_Dgrim_r1.3_Zelda_ztringz.txt >> 09_3975_Dgrim_e-40_Dviri_hmlgs.fasta
grep -A1 -E "lcl_08013203 " 03_Dgrim_r1.3_Zelda_ztringz.txt >> 09_3975_Dgrim_e-40_Dviri_hmlgs.fasta
grep -A1 -E "lcl_08013212 " 03_Dgrim_r1.3_Zelda_ztringz.txt >> 09_3975_Dgrim_e-40_Dviri_hmlgs.fasta
grep -A1 -E "lcl_08013213 " 03_Dgrim_r1.3_Zelda_ztringz.txt >> 09_3975_Dgrim_e-40_Dviri_hmlgs.fasta
grep -A1 -E "lcl_08013218 " 03_Dgrim_r1.3_Zelda_ztringz.txt >> 09_3975_Dgrim_e-40_Dviri_hmlgs.fasta
grep -A1 -E "lcl_08013219 " 03_Dgrim_r1.3_Zelda_ztringz.txt >> 09_3975_Dgrim_e-40_Dviri_hmlgs.fasta
grep -A1 -E "lcl_08013220 " 03_Dgrim_r1.3_Zelda_ztringz.txt >> 09_3975_Dgrim_e-40_Dviri_hmlgs.fasta
grep -A1 -E "lcl_08013221 " 03_Dgrim_r1.3_Zelda_ztringz.txt >> 09_3975_Dgrim_e-40_Dviri_hmlgs.fasta
grep -A1 -E "lcl_08013225 " 03_Dgrim_r1.3_Zelda_ztringz.txt >> 09_3975_Dgrim_e-40_Dviri_hmlgs.fasta
grep -A1 -E "lcl_08013249 " 03_Dgrim_r1.3_Zelda_ztringz.txt >> 09_3975_Dgrim_e-40_Dviri_hmlgs.fasta
grep -A1 -E "lcl_08013250 " 03_Dgrim_r1.3_Zelda_ztringz.txt >> 09_3975_Dgrim_e-40_Dviri_hmlgs.fasta
grep -A1 -E "lcl_08013261 " 03_Dgrim_r1.3_Zelda_ztringz.txt >> 09_3975_Dgrim_e-40_Dviri_hmlgs.fasta
grep -A1 -E "lcl_08013262 " 03_Dgrim_r1.3_Zelda_ztringz.txt >> 09_3975_Dgrim_e-40_Dviri_hmlgs.fasta
grep -A1 -E "lcl_08013263 " 03_Dgrim_r1.3_Zelda_ztringz.txt >> 09_3975_Dgrim_e-40_Dviri_hmlgs.fasta
grep -A1 -E "lcl_08013267 " 03_Dgrim_r1.3_Zelda_ztringz.txt >> 09_3975_Dgrim_e-40_Dviri_hmlgs.fasta
grep -A1 -E "lcl_08013268 " 03_Dgrim_r1.3_Zelda_ztringz.txt >> 09_3975_Dgrim_e-40_Dviri_hmlgs.fasta
grep -A1 -E "lcl_08013269 " 03_Dgrim_r1.3_Zelda_ztringz.txt >> 09_3975_Dgrim_e-40_Dviri_hmlgs.fasta
grep -A1 -E "lcl_08013270 " 03_Dgrim_r1.3_Zelda_ztringz.txt >> 09_3975_Dgrim_e-40_Dviri_hmlgs.fasta
grep -A1 -E "lcl_08013271 " 03_Dgrim_r1.3_Zelda_ztringz.txt >> 09_3975_Dgrim_e-40_Dviri_hmlgs.fasta
grep -A1 -E "lcl_08013273 " 03_Dgrim_r1.3_Zelda_ztringz.txt >> 09_3975_Dgrim_e-40_Dviri_hmlgs.fasta
grep -A1 -E "lcl_08013274 " 03_Dgrim_r1.3_Zelda_ztringz.txt >> 09_3975_Dgrim_e-40_Dviri_hmlgs.fasta
grep -A1 -E "lcl_08013276 " 03_Dgrim_r1.3_Zelda_ztringz.txt >> 09_3975_Dgrim_e-40_Dviri_hmlgs.fasta
grep -A1 -E "lcl_08013279 " 03_Dgrim_r1.3_Zelda_ztringz.txt >> 09_3975_Dgrim_e-40_Dviri_hmlgs.fasta
grep -A1 -E "lcl_08013280 " 03_Dgrim_r1.3_Zelda_ztringz.txt >> 09_3975_Dgrim_e-40_Dviri_hmlgs.fasta
grep -A1 -E "lcl_08013285 " 03_Dgrim_r1.3_Zelda_ztringz.txt >> 09_3975_Dgrim_e-40_Dviri_hmlgs.fasta
grep -A1 -E "lcl_08013288 " 03_Dgrim_r1.3_Zelda_ztringz.txt >> 09_3975_Dgrim_e-40_Dviri_hmlgs.fasta
grep -A1 -E "lcl_08013291 " 03_Dgrim_r1.3_Zelda_ztringz.txt >> 09_3975_Dgrim_e-40_Dviri_hmlgs.fasta
grep -A1 -E "lcl_08013298 " 03_Dgrim_r1.3_Zelda_ztringz.txt >> 09_3975_Dgrim_e-40_Dviri_hmlgs.fasta
grep -A1 -E "lcl_08013299 " 03_Dgrim_r1.3_Zelda_ztringz.txt >> 09_3975_Dgrim_e-40_Dviri_hmlgs.fasta
grep -A1 -E "lcl_08013310 " 03_Dgrim_r1.3_Zelda_ztringz.txt >> 09_3975_Dgrim_e-40_Dviri_hmlgs.fasta
grep -A1 -E "lcl_08013314 " 03_Dgrim_r1.3_Zelda_ztringz.txt >> 09_3975_Dgrim_e-40_Dviri_hmlgs.fasta
grep -A1 -E "lcl_08013315 " 03_Dgrim_r1.3_Zelda_ztringz.txt >> 09_3975_Dgrim_e-40_Dviri_hmlgs.fasta
grep -A1 -E "lcl_08013318 " 03_Dgrim_r1.3_Zelda_ztringz.txt >> 09_3975_Dgrim_e-40_Dviri_hmlgs.fasta
grep -A1 -E "lcl_08013320 " 03_Dgrim_r1.3_Zelda_ztringz.txt >> 09_3975_Dgrim_e-40_Dviri_hmlgs.fasta
grep -A1 -E "lcl_08013324 " 03_Dgrim_r1.3_Zelda_ztringz.txt >> 09_3975_Dgrim_e-40_Dviri_hmlgs.fasta
grep -A1 -E "lcl_08013327 " 03_Dgrim_r1.3_Zelda_ztringz.txt >> 09_3975_Dgrim_e-40_Dviri_hmlgs.fasta
grep -A1 -E "lcl_08013330 " 03_Dgrim_r1.3_Zelda_ztringz.txt >> 09_3975_Dgrim_e-40_Dviri_hmlgs.fasta
grep -A1 -E "lcl_08013334 " 03_Dgrim_r1.3_Zelda_ztringz.txt >> 09_3975_Dgrim_e-40_Dviri_hmlgs.fasta
grep -A1 -E "lcl_08013336 " 03_Dgrim_r1.3_Zelda_ztringz.txt >> 09_3975_Dgrim_e-40_Dviri_hmlgs.fasta
grep -A1 -E "lcl_08013338 " 03_Dgrim_r1.3_Zelda_ztringz.txt >> 09_3975_Dgrim_e-40_Dviri_hmlgs.fasta
grep -A1 -E "lcl_08013339 " 03_Dgrim_r1.3_Zelda_ztringz.txt >> 09_3975_Dgrim_e-40_Dviri_hmlgs.fasta
grep -A1 -E "lcl_08013343 " 03_Dgrim_r1.3_Zelda_ztringz.txt >> 09_3975_Dgrim_e-40_Dviri_hmlgs.fasta
grep -A1 -E "lcl_08013344 " 03_Dgrim_r1.3_Zelda_ztringz.txt >> 09_3975_Dgrim_e-40_Dviri_hmlgs.fasta
grep -A1 -E "lcl_08013347 " 03_Dgrim_r1.3_Zelda_ztringz.txt >> 09_3975_Dgrim_e-40_Dviri_hmlgs.fasta
grep -A1 -E "lcl_08013348 " 03_Dgrim_r1.3_Zelda_ztringz.txt >> 09_3975_Dgrim_e-40_Dviri_hmlgs.fasta
grep -A1 -E "lcl_08013352 " 03_Dgrim_r1.3_Zelda_ztringz.txt >> 09_3975_Dgrim_e-40_Dviri_hmlgs.fasta
grep -A1 -E "lcl_08013355 " 03_Dgrim_r1.3_Zelda_ztringz.txt >> 09_3975_Dgrim_e-40_Dviri_hmlgs.fasta
grep -A1 -E "lcl_08013356 " 03_Dgrim_r1.3_Zelda_ztringz.txt >> 09_3975_Dgrim_e-40_Dviri_hmlgs.fasta
grep -A1 -E "lcl_08013361 " 03_Dgrim_r1.3_Zelda_ztringz.txt >> 09_3975_Dgrim_e-40_Dviri_hmlgs.fasta
grep -A1 -E "lcl_08013367 " 03_Dgrim_r1.3_Zelda_ztringz.txt >> 09_3975_Dgrim_e-40_Dviri_hmlgs.fasta
grep -A1 -E "lcl_08013371 " 03_Dgrim_r1.3_Zelda_ztringz.txt >> 09_3975_Dgrim_e-40_Dviri_hmlgs.fasta
grep -A1 -E "lcl_08013372 " 03_Dgrim_r1.3_Zelda_ztringz.txt >> 09_3975_Dgrim_e-40_Dviri_hmlgs.fasta
grep -A1 -E "lcl_08013378 " 03_Dgrim_r1.3_Zelda_ztringz.txt >> 09_3975_Dgrim_e-40_Dviri_hmlgs.fasta
grep -A1 -E "lcl_08013379 " 03_Dgrim_r1.3_Zelda_ztringz.txt >> 09_3975_Dgrim_e-40_Dviri_hmlgs.fasta
grep -A1 -E "lcl_08013380 " 03_Dgrim_r1.3_Zelda_ztringz.txt >> 09_3975_Dgrim_e-40_Dviri_hmlgs.fasta
grep -A1 -E "lcl_08013394 " 03_Dgrim_r1.3_Zelda_ztringz.txt >> 09_3975_Dgrim_e-40_Dviri_hmlgs.fasta
grep -A1 -E "lcl_08013397 " 03_Dgrim_r1.3_Zelda_ztringz.txt >> 09_3975_Dgrim_e-40_Dviri_hmlgs.fasta
grep -A1 -E "lcl_08013401 " 03_Dgrim_r1.3_Zelda_ztringz.txt >> 09_3975_Dgrim_e-40_Dviri_hmlgs.fasta
grep -A1 -E "lcl_08013402 " 03_Dgrim_r1.3_Zelda_ztringz.txt >> 09_3975_Dgrim_e-40_Dviri_hmlgs.fasta
grep -A1 -E "lcl_08013405 " 03_Dgrim_r1.3_Zelda_ztringz.txt >> 09_3975_Dgrim_e-40_Dviri_hmlgs.fasta
grep -A1 -E "lcl_08013406 " 03_Dgrim_r1.3_Zelda_ztringz.txt >> 09_3975_Dgrim_e-40_Dviri_hmlgs.fasta
grep -A1 -E "lcl_08013409 " 03_Dgrim_r1.3_Zelda_ztringz.txt >> 09_3975_Dgrim_e-40_Dviri_hmlgs.fasta
grep -A1 -E "lcl_08013412 " 03_Dgrim_r1.3_Zelda_ztringz.txt >> 09_3975_Dgrim_e-40_Dviri_hmlgs.fasta
grep -A1 -E "lcl_08013414 " 03_Dgrim_r1.3_Zelda_ztringz.txt >> 09_3975_Dgrim_e-40_Dviri_hmlgs.fasta
grep -A1 -E "lcl_08013415 " 03_Dgrim_r1.3_Zelda_ztringz.txt >> 09_3975_Dgrim_e-40_Dviri_hmlgs.fasta
grep -A1 -E "lcl_08013416 " 03_Dgrim_r1.3_Zelda_ztringz.txt >> 09_3975_Dgrim_e-40_Dviri_hmlgs.fasta
grep -A1 -E "lcl_08013417 " 03_Dgrim_r1.3_Zelda_ztringz.txt >> 09_3975_Dgrim_e-40_Dviri_hmlgs.fasta
grep -A1 -E "lcl_08013418 " 03_Dgrim_r1.3_Zelda_ztringz.txt >> 09_3975_Dgrim_e-40_Dviri_hmlgs.fasta
grep -A1 -E "lcl_08013419 " 03_Dgrim_r1.3_Zelda_ztringz.txt >> 09_3975_Dgrim_e-40_Dviri_hmlgs.fasta
grep -A1 -E "lcl_08013421 " 03_Dgrim_r1.3_Zelda_ztringz.txt >> 09_3975_Dgrim_e-40_Dviri_hmlgs.fasta
grep -A1 -E "lcl_08013422 " 03_Dgrim_r1.3_Zelda_ztringz.txt >> 09_3975_Dgrim_e-40_Dviri_hmlgs.fasta
grep -A1 -E "lcl_08013424 " 03_Dgrim_r1.3_Zelda_ztringz.txt >> 09_3975_Dgrim_e-40_Dviri_hmlgs.fasta
grep -A1 -E "lcl_08013425 " 03_Dgrim_r1.3_Zelda_ztringz.txt >> 09_3975_Dgrim_e-40_Dviri_hmlgs.fasta
grep -A1 -E "lcl_08013426 " 03_Dgrim_r1.3_Zelda_ztringz.txt >> 09_3975_Dgrim_e-40_Dviri_hmlgs.fasta
grep -A1 -E "lcl_08013432 " 03_Dgrim_r1.3_Zelda_ztringz.txt >> 09_3975_Dgrim_e-40_Dviri_hmlgs.fasta
grep -A1 -E "lcl_08013436 " 03_Dgrim_r1.3_Zelda_ztringz.txt >> 09_3975_Dgrim_e-40_Dviri_hmlgs.fasta
grep -A1 -E "lcl_08013438 " 03_Dgrim_r1.3_Zelda_ztringz.txt >> 09_3975_Dgrim_e-40_Dviri_hmlgs.fasta
grep -A1 -E "lcl_08013440 " 03_Dgrim_r1.3_Zelda_ztringz.txt >> 09_3975_Dgrim_e-40_Dviri_hmlgs.fasta
grep -A1 -E "lcl_08013442 " 03_Dgrim_r1.3_Zelda_ztringz.txt >> 09_3975_Dgrim_e-40_Dviri_hmlgs.fasta
grep -A1 -E "lcl_08013443 " 03_Dgrim_r1.3_Zelda_ztringz.txt >> 09_3975_Dgrim_e-40_Dviri_hmlgs.fasta
grep -A1 -E "lcl_08013444 " 03_Dgrim_r1.3_Zelda_ztringz.txt >> 09_3975_Dgrim_e-40_Dviri_hmlgs.fasta
grep -A1 -E "lcl_08013445 " 03_Dgrim_r1.3_Zelda_ztringz.txt >> 09_3975_Dgrim_e-40_Dviri_hmlgs.fasta
grep -A1 -E "lcl_08013452 " 03_Dgrim_r1.3_Zelda_ztringz.txt >> 09_3975_Dgrim_e-40_Dviri_hmlgs.fasta
grep -A1 -E "lcl_08013454 " 03_Dgrim_r1.3_Zelda_ztringz.txt >> 09_3975_Dgrim_e-40_Dviri_hmlgs.fasta
grep -A1 -E "lcl_08013456 " 03_Dgrim_r1.3_Zelda_ztringz.txt >> 09_3975_Dgrim_e-40_Dviri_hmlgs.fasta
grep -A1 -E "lcl_08013459 " 03_Dgrim_r1.3_Zelda_ztringz.txt >> 09_3975_Dgrim_e-40_Dviri_hmlgs.fasta
grep -A1 -E "lcl_08013461 " 03_Dgrim_r1.3_Zelda_ztringz.txt >> 09_3975_Dgrim_e-40_Dviri_hmlgs.fasta
grep -A1 -E "lcl_08013462 " 03_Dgrim_r1.3_Zelda_ztringz.txt >> 09_3975_Dgrim_e-40_Dviri_hmlgs.fasta
grep -A1 -E "lcl_08013463 " 03_Dgrim_r1.3_Zelda_ztringz.txt >> 09_3975_Dgrim_e-40_Dviri_hmlgs.fasta
grep -A1 -E "lcl_08013464 " 03_Dgrim_r1.3_Zelda_ztringz.txt >> 09_3975_Dgrim_e-40_Dviri_hmlgs.fasta
grep -A1 -E "lcl_08013465 " 03_Dgrim_r1.3_Zelda_ztringz.txt >> 09_3975_Dgrim_e-40_Dviri_hmlgs.fasta
grep -A1 -E "lcl_08013468 " 03_Dgrim_r1.3_Zelda_ztringz.txt >> 09_3975_Dgrim_e-40_Dviri_hmlgs.fasta
grep -A1 -E "lcl_08013471 " 03_Dgrim_r1.3_Zelda_ztringz.txt >> 09_3975_Dgrim_e-40_Dviri_hmlgs.fasta
grep -A1 -E "lcl_08013479 " 03_Dgrim_r1.3_Zelda_ztringz.txt >> 09_3975_Dgrim_e-40_Dviri_hmlgs.fasta
grep -A1 -E "lcl_08013481 " 03_Dgrim_r1.3_Zelda_ztringz.txt >> 09_3975_Dgrim_e-40_Dviri_hmlgs.fasta
grep -A1 -E "lcl_08013488 " 03_Dgrim_r1.3_Zelda_ztringz.txt >> 09_3975_Dgrim_e-40_Dviri_hmlgs.fasta
grep -A1 -E "lcl_08013492 " 03_Dgrim_r1.3_Zelda_ztringz.txt >> 09_3975_Dgrim_e-40_Dviri_hmlgs.fasta
grep -A1 -E "lcl_08013494 " 03_Dgrim_r1.3_Zelda_ztringz.txt >> 09_3975_Dgrim_e-40_Dviri_hmlgs.fasta
grep -A1 -E "lcl_08013499 " 03_Dgrim_r1.3_Zelda_ztringz.txt >> 09_3975_Dgrim_e-40_Dviri_hmlgs.fasta
grep -A1 -E "lcl_08013503 " 03_Dgrim_r1.3_Zelda_ztringz.txt >> 09_3975_Dgrim_e-40_Dviri_hmlgs.fasta
grep -A1 -E "lcl_08013507 " 03_Dgrim_r1.3_Zelda_ztringz.txt >> 09_3975_Dgrim_e-40_Dviri_hmlgs.fasta
grep -A1 -E "lcl_08013508 " 03_Dgrim_r1.3_Zelda_ztringz.txt >> 09_3975_Dgrim_e-40_Dviri_hmlgs.fasta
grep -A1 -E "lcl_08013509 " 03_Dgrim_r1.3_Zelda_ztringz.txt >> 09_3975_Dgrim_e-40_Dviri_hmlgs.fasta
grep -A1 -E "lcl_08013515 " 03_Dgrim_r1.3_Zelda_ztringz.txt >> 09_3975_Dgrim_e-40_Dviri_hmlgs.fasta
grep -A1 -E "lcl_08013516 " 03_Dgrim_r1.3_Zelda_ztringz.txt >> 09_3975_Dgrim_e-40_Dviri_hmlgs.fasta
grep -A1 -E "lcl_08013517 " 03_Dgrim_r1.3_Zelda_ztringz.txt >> 09_3975_Dgrim_e-40_Dviri_hmlgs.fasta
grep -A1 -E "lcl_08013531 " 03_Dgrim_r1.3_Zelda_ztringz.txt >> 09_3975_Dgrim_e-40_Dviri_hmlgs.fasta
grep -A1 -E "lcl_08013548 " 03_Dgrim_r1.3_Zelda_ztringz.txt >> 09_3975_Dgrim_e-40_Dviri_hmlgs.fasta
grep -A1 -E "lcl_08013552 " 03_Dgrim_r1.3_Zelda_ztringz.txt >> 09_3975_Dgrim_e-40_Dviri_hmlgs.fasta
grep -A1 -E "lcl_08013559 " 03_Dgrim_r1.3_Zelda_ztringz.txt >> 09_3975_Dgrim_e-40_Dviri_hmlgs.fasta
grep -A1 -E "lcl_08013561 " 03_Dgrim_r1.3_Zelda_ztringz.txt >> 09_3975_Dgrim_e-40_Dviri_hmlgs.fasta
grep -A1 -E "lcl_08013562 " 03_Dgrim_r1.3_Zelda_ztringz.txt >> 09_3975_Dgrim_e-40_Dviri_hmlgs.fasta
grep -A1 -E "lcl_08013572 " 03_Dgrim_r1.3_Zelda_ztringz.txt >> 09_3975_Dgrim_e-40_Dviri_hmlgs.fasta
grep -A1 -E "lcl_08013579 " 03_Dgrim_r1.3_Zelda_ztringz.txt >> 09_3975_Dgrim_e-40_Dviri_hmlgs.fasta
grep -A1 -E "lcl_08013580 " 03_Dgrim_r1.3_Zelda_ztringz.txt >> 09_3975_Dgrim_e-40_Dviri_hmlgs.fasta
grep -A1 -E "lcl_08013595 " 03_Dgrim_r1.3_Zelda_ztringz.txt >> 09_3975_Dgrim_e-40_Dviri_hmlgs.fasta
grep -A1 -E "lcl_08013606 " 03_Dgrim_r1.3_Zelda_ztringz.txt >> 09_3975_Dgrim_e-40_Dviri_hmlgs.fasta
grep -A1 -E "lcl_08013608 " 03_Dgrim_r1.3_Zelda_ztringz.txt >> 09_3975_Dgrim_e-40_Dviri_hmlgs.fasta
grep -A1 -E "lcl_08013610 " 03_Dgrim_r1.3_Zelda_ztringz.txt >> 09_3975_Dgrim_e-40_Dviri_hmlgs.fasta
grep -A1 -E "lcl_08013618 " 03_Dgrim_r1.3_Zelda_ztringz.txt >> 09_3975_Dgrim_e-40_Dviri_hmlgs.fasta
grep -A1 -E "lcl_08013625 " 03_Dgrim_r1.3_Zelda_ztringz.txt >> 09_3975_Dgrim_e-40_Dviri_hmlgs.fasta
grep -A1 -E "lcl_08013627 " 03_Dgrim_r1.3_Zelda_ztringz.txt >> 09_3975_Dgrim_e-40_Dviri_hmlgs.fasta
grep -A1 -E "lcl_08013628 " 03_Dgrim_r1.3_Zelda_ztringz.txt >> 09_3975_Dgrim_e-40_Dviri_hmlgs.fasta
grep -A1 -E "lcl_08013630 " 03_Dgrim_r1.3_Zelda_ztringz.txt >> 09_3975_Dgrim_e-40_Dviri_hmlgs.fasta
grep -A1 -E "lcl_08013631 " 03_Dgrim_r1.3_Zelda_ztringz.txt >> 09_3975_Dgrim_e-40_Dviri_hmlgs.fasta
grep -A1 -E "lcl_08013637 " 03_Dgrim_r1.3_Zelda_ztringz.txt >> 09_3975_Dgrim_e-40_Dviri_hmlgs.fasta
grep -A1 -E "lcl_08013646 " 03_Dgrim_r1.3_Zelda_ztringz.txt >> 09_3975_Dgrim_e-40_Dviri_hmlgs.fasta
grep -A1 -E "lcl_08013647 " 03_Dgrim_r1.3_Zelda_ztringz.txt >> 09_3975_Dgrim_e-40_Dviri_hmlgs.fasta
grep -A1 -E "lcl_08013650 " 03_Dgrim_r1.3_Zelda_ztringz.txt >> 09_3975_Dgrim_e-40_Dviri_hmlgs.fasta
grep -A1 -E "lcl_08013658 " 03_Dgrim_r1.3_Zelda_ztringz.txt >> 09_3975_Dgrim_e-40_Dviri_hmlgs.fasta
grep -A1 -E "lcl_08013659 " 03_Dgrim_r1.3_Zelda_ztringz.txt >> 09_3975_Dgrim_e-40_Dviri_hmlgs.fasta
grep -A1 -E "lcl_08013671 " 03_Dgrim_r1.3_Zelda_ztringz.txt >> 09_3975_Dgrim_e-40_Dviri_hmlgs.fasta
grep -A1 -E "lcl_08013689 " 03_Dgrim_r1.3_Zelda_ztringz.txt >> 09_3975_Dgrim_e-40_Dviri_hmlgs.fasta
grep -A1 -E "lcl_08013694 " 03_Dgrim_r1.3_Zelda_ztringz.txt >> 09_3975_Dgrim_e-40_Dviri_hmlgs.fasta
grep -A1 -E "lcl_08013705 " 03_Dgrim_r1.3_Zelda_ztringz.txt >> 09_3975_Dgrim_e-40_Dviri_hmlgs.fasta
grep -A1 -E "lcl_08013716 " 03_Dgrim_r1.3_Zelda_ztringz.txt >> 09_3975_Dgrim_e-40_Dviri_hmlgs.fasta
grep -A1 -E "lcl_08013723 " 03_Dgrim_r1.3_Zelda_ztringz.txt >> 09_3975_Dgrim_e-40_Dviri_hmlgs.fasta
grep -A1 -E "lcl_08013724 " 03_Dgrim_r1.3_Zelda_ztringz.txt >> 09_3975_Dgrim_e-40_Dviri_hmlgs.fasta
grep -A1 -E "lcl_08013728 " 03_Dgrim_r1.3_Zelda_ztringz.txt >> 09_3975_Dgrim_e-40_Dviri_hmlgs.fasta
grep -A1 -E "lcl_08013731 " 03_Dgrim_r1.3_Zelda_ztringz.txt >> 09_3975_Dgrim_e-40_Dviri_hmlgs.fasta
grep -A1 -E "lcl_08013736 " 03_Dgrim_r1.3_Zelda_ztringz.txt >> 09_3975_Dgrim_e-40_Dviri_hmlgs.fasta
grep -A1 -E "lcl_08013766 " 03_Dgrim_r1.3_Zelda_ztringz.txt >> 09_3975_Dgrim_e-40_Dviri_hmlgs.fasta
grep -A1 -E "lcl_08013768 " 03_Dgrim_r1.3_Zelda_ztringz.txt >> 09_3975_Dgrim_e-40_Dviri_hmlgs.fasta
grep -A1 -E "lcl_08013770 " 03_Dgrim_r1.3_Zelda_ztringz.txt >> 09_3975_Dgrim_e-40_Dviri_hmlgs.fasta
grep -A1 -E "lcl_08013772 " 03_Dgrim_r1.3_Zelda_ztringz.txt >> 09_3975_Dgrim_e-40_Dviri_hmlgs.fasta
grep -A1 -E "lcl_08013780 " 03_Dgrim_r1.3_Zelda_ztringz.txt >> 09_3975_Dgrim_e-40_Dviri_hmlgs.fasta
grep -A1 -E "lcl_08013783 " 03_Dgrim_r1.3_Zelda_ztringz.txt >> 09_3975_Dgrim_e-40_Dviri_hmlgs.fasta
grep -A1 -E "lcl_08013784 " 03_Dgrim_r1.3_Zelda_ztringz.txt >> 09_3975_Dgrim_e-40_Dviri_hmlgs.fasta
grep -A1 -E "lcl_08013785 " 03_Dgrim_r1.3_Zelda_ztringz.txt >> 09_3975_Dgrim_e-40_Dviri_hmlgs.fasta
grep -A1 -E "lcl_08013830 " 03_Dgrim_r1.3_Zelda_ztringz.txt >> 09_3975_Dgrim_e-40_Dviri_hmlgs.fasta
grep -A1 -E "lcl_08013831 " 03_Dgrim_r1.3_Zelda_ztringz.txt >> 09_3975_Dgrim_e-40_Dviri_hmlgs.fasta
grep -A1 -E "lcl_08013833 " 03_Dgrim_r1.3_Zelda_ztringz.txt >> 09_3975_Dgrim_e-40_Dviri_hmlgs.fasta
grep -A1 -E "lcl_08013837 " 03_Dgrim_r1.3_Zelda_ztringz.txt >> 09_3975_Dgrim_e-40_Dviri_hmlgs.fasta
grep -A1 -E "lcl_08013842 " 03_Dgrim_r1.3_Zelda_ztringz.txt >> 09_3975_Dgrim_e-40_Dviri_hmlgs.fasta
grep -A1 -E "lcl_08013843 " 03_Dgrim_r1.3_Zelda_ztringz.txt >> 09_3975_Dgrim_e-40_Dviri_hmlgs.fasta
grep -A1 -E "lcl_08013846 " 03_Dgrim_r1.3_Zelda_ztringz.txt >> 09_3975_Dgrim_e-40_Dviri_hmlgs.fasta
grep -A1 -E "lcl_08013847 " 03_Dgrim_r1.3_Zelda_ztringz.txt >> 09_3975_Dgrim_e-40_Dviri_hmlgs.fasta
grep -A1 -E "lcl_08013853 " 03_Dgrim_r1.3_Zelda_ztringz.txt >> 09_3975_Dgrim_e-40_Dviri_hmlgs.fasta
grep -A1 -E "lcl_08013854 " 03_Dgrim_r1.3_Zelda_ztringz.txt >> 09_3975_Dgrim_e-40_Dviri_hmlgs.fasta
grep -A1 -E "lcl_08013856 " 03_Dgrim_r1.3_Zelda_ztringz.txt >> 09_3975_Dgrim_e-40_Dviri_hmlgs.fasta
grep -A1 -E "lcl_08013858 " 03_Dgrim_r1.3_Zelda_ztringz.txt >> 09_3975_Dgrim_e-40_Dviri_hmlgs.fasta
grep -A1 -E "lcl_08013859 " 03_Dgrim_r1.3_Zelda_ztringz.txt >> 09_3975_Dgrim_e-40_Dviri_hmlgs.fasta
grep -A1 -E "lcl_08013862 " 03_Dgrim_r1.3_Zelda_ztringz.txt >> 09_3975_Dgrim_e-40_Dviri_hmlgs.fasta
grep -A1 -E "lcl_08013885 " 03_Dgrim_r1.3_Zelda_ztringz.txt >> 09_3975_Dgrim_e-40_Dviri_hmlgs.fasta
grep -A1 -E "lcl_08013893 " 03_Dgrim_r1.3_Zelda_ztringz.txt >> 09_3975_Dgrim_e-40_Dviri_hmlgs.fasta
grep -A1 -E "lcl_08013901 " 03_Dgrim_r1.3_Zelda_ztringz.txt >> 09_3975_Dgrim_e-40_Dviri_hmlgs.fasta
grep -A1 -E "lcl_08013902 " 03_Dgrim_r1.3_Zelda_ztringz.txt >> 09_3975_Dgrim_e-40_Dviri_hmlgs.fasta
grep -A1 -E "lcl_08013948 " 03_Dgrim_r1.3_Zelda_ztringz.txt >> 09_3975_Dgrim_e-40_Dviri_hmlgs.fasta
grep -A1 -E "lcl_08013954 " 03_Dgrim_r1.3_Zelda_ztringz.txt >> 09_3975_Dgrim_e-40_Dviri_hmlgs.fasta
grep -A1 -E "lcl_08013958 " 03_Dgrim_r1.3_Zelda_ztringz.txt >> 09_3975_Dgrim_e-40_Dviri_hmlgs.fasta
grep -A1 -E "lcl_08013960 " 03_Dgrim_r1.3_Zelda_ztringz.txt >> 09_3975_Dgrim_e-40_Dviri_hmlgs.fasta
grep -A1 -E "lcl_08013964 " 03_Dgrim_r1.3_Zelda_ztringz.txt >> 09_3975_Dgrim_e-40_Dviri_hmlgs.fasta
grep -A1 -E "lcl_08013971 " 03_Dgrim_r1.3_Zelda_ztringz.txt >> 09_3975_Dgrim_e-40_Dviri_hmlgs.fasta
grep -A1 -E "lcl_08013978 " 03_Dgrim_r1.3_Zelda_ztringz.txt >> 09_3975_Dgrim_e-40_Dviri_hmlgs.fasta
grep -A1 -E "lcl_08013980 " 03_Dgrim_r1.3_Zelda_ztringz.txt >> 09_3975_Dgrim_e-40_Dviri_hmlgs.fasta
grep -A1 -E "lcl_08013984 " 03_Dgrim_r1.3_Zelda_ztringz.txt >> 09_3975_Dgrim_e-40_Dviri_hmlgs.fasta
grep -A1 -E "lcl_08013987 " 03_Dgrim_r1.3_Zelda_ztringz.txt >> 09_3975_Dgrim_e-40_Dviri_hmlgs.fasta
grep -A1 -E "lcl_08014050 " 03_Dgrim_r1.3_Zelda_ztringz.txt >> 09_3975_Dgrim_e-40_Dviri_hmlgs.fasta
grep -A1 -E "lcl_08014054 " 03_Dgrim_r1.3_Zelda_ztringz.txt >> 09_3975_Dgrim_e-40_Dviri_hmlgs.fasta
grep -A1 -E "lcl_08014062 " 03_Dgrim_r1.3_Zelda_ztringz.txt >> 09_3975_Dgrim_e-40_Dviri_hmlgs.fasta
grep -A1 -E "lcl_08014072 " 03_Dgrim_r1.3_Zelda_ztringz.txt >> 09_3975_Dgrim_e-40_Dviri_hmlgs.fasta
grep -A1 -E "lcl_08014073 " 03_Dgrim_r1.3_Zelda_ztringz.txt >> 09_3975_Dgrim_e-40_Dviri_hmlgs.fasta
grep -A1 -E "lcl_08014074 " 03_Dgrim_r1.3_Zelda_ztringz.txt >> 09_3975_Dgrim_e-40_Dviri_hmlgs.fasta
grep -A1 -E "lcl_08014075 " 03_Dgrim_r1.3_Zelda_ztringz.txt >> 09_3975_Dgrim_e-40_Dviri_hmlgs.fasta
grep -A1 -E "lcl_08014081 " 03_Dgrim_r1.3_Zelda_ztringz.txt >> 09_3975_Dgrim_e-40_Dviri_hmlgs.fasta
grep -A1 -E "lcl_08014100 " 03_Dgrim_r1.3_Zelda_ztringz.txt >> 09_3975_Dgrim_e-40_Dviri_hmlgs.fasta
grep -A1 -E "lcl_08014106 " 03_Dgrim_r1.3_Zelda_ztringz.txt >> 09_3975_Dgrim_e-40_Dviri_hmlgs.fasta
grep -A1 -E "lcl_08014107 " 03_Dgrim_r1.3_Zelda_ztringz.txt >> 09_3975_Dgrim_e-40_Dviri_hmlgs.fasta
grep -A1 -E "lcl_08014110 " 03_Dgrim_r1.3_Zelda_ztringz.txt >> 09_3975_Dgrim_e-40_Dviri_hmlgs.fasta
grep -A1 -E "lcl_08014114 " 03_Dgrim_r1.3_Zelda_ztringz.txt >> 09_3975_Dgrim_e-40_Dviri_hmlgs.fasta
grep -A1 -E "lcl_08014135 " 03_Dgrim_r1.3_Zelda_ztringz.txt >> 09_3975_Dgrim_e-40_Dviri_hmlgs.fasta
grep -A1 -E "lcl_08014141 " 03_Dgrim_r1.3_Zelda_ztringz.txt >> 09_3975_Dgrim_e-40_Dviri_hmlgs.fasta
grep -A1 -E "lcl_08014151 " 03_Dgrim_r1.3_Zelda_ztringz.txt >> 09_3975_Dgrim_e-40_Dviri_hmlgs.fasta
grep -A1 -E "lcl_08014161 " 03_Dgrim_r1.3_Zelda_ztringz.txt >> 09_3975_Dgrim_e-40_Dviri_hmlgs.fasta
grep -A1 -E "lcl_08014179 " 03_Dgrim_r1.3_Zelda_ztringz.txt >> 09_3975_Dgrim_e-40_Dviri_hmlgs.fasta
grep -A1 -E "lcl_08014190 " 03_Dgrim_r1.3_Zelda_ztringz.txt >> 09_3975_Dgrim_e-40_Dviri_hmlgs.fasta
grep -A1 -E "lcl_08014192 " 03_Dgrim_r1.3_Zelda_ztringz.txt >> 09_3975_Dgrim_e-40_Dviri_hmlgs.fasta
grep -A1 -E "lcl_08014198 " 03_Dgrim_r1.3_Zelda_ztringz.txt >> 09_3975_Dgrim_e-40_Dviri_hmlgs.fasta
grep -A1 -E "lcl_08014200 " 03_Dgrim_r1.3_Zelda_ztringz.txt >> 09_3975_Dgrim_e-40_Dviri_hmlgs.fasta
grep -A1 -E "lcl_08014208 " 03_Dgrim_r1.3_Zelda_ztringz.txt >> 09_3975_Dgrim_e-40_Dviri_hmlgs.fasta
grep -A1 -E "lcl_08014210 " 03_Dgrim_r1.3_Zelda_ztringz.txt >> 09_3975_Dgrim_e-40_Dviri_hmlgs.fasta
grep -A1 -E "lcl_08014222 " 03_Dgrim_r1.3_Zelda_ztringz.txt >> 09_3975_Dgrim_e-40_Dviri_hmlgs.fasta
grep -A1 -E "lcl_08014228 " 03_Dgrim_r1.3_Zelda_ztringz.txt >> 09_3975_Dgrim_e-40_Dviri_hmlgs.fasta
grep -A1 -E "lcl_08014231 " 03_Dgrim_r1.3_Zelda_ztringz.txt >> 09_3975_Dgrim_e-40_Dviri_hmlgs.fasta
grep -A1 -E "lcl_08014246 " 03_Dgrim_r1.3_Zelda_ztringz.txt >> 09_3975_Dgrim_e-40_Dviri_hmlgs.fasta
grep -A1 -E "lcl_08014251 " 03_Dgrim_r1.3_Zelda_ztringz.txt >> 09_3975_Dgrim_e-40_Dviri_hmlgs.fasta
grep -A1 -E "lcl_08014252 " 03_Dgrim_r1.3_Zelda_ztringz.txt >> 09_3975_Dgrim_e-40_Dviri_hmlgs.fasta
grep -A1 -E "lcl_08014258 " 03_Dgrim_r1.3_Zelda_ztringz.txt >> 09_3975_Dgrim_e-40_Dviri_hmlgs.fasta
grep -A1 -E "lcl_08014275 " 03_Dgrim_r1.3_Zelda_ztringz.txt >> 09_3975_Dgrim_e-40_Dviri_hmlgs.fasta
grep -A1 -E "lcl_08014284 " 03_Dgrim_r1.3_Zelda_ztringz.txt >> 09_3975_Dgrim_e-40_Dviri_hmlgs.fasta
grep -A1 -E "lcl_08014285 " 03_Dgrim_r1.3_Zelda_ztringz.txt >> 09_3975_Dgrim_e-40_Dviri_hmlgs.fasta
grep -A1 -E "lcl_08014288 " 03_Dgrim_r1.3_Zelda_ztringz.txt >> 09_3975_Dgrim_e-40_Dviri_hmlgs.fasta
grep -A1 -E "lcl_08014289 " 03_Dgrim_r1.3_Zelda_ztringz.txt >> 09_3975_Dgrim_e-40_Dviri_hmlgs.fasta
grep -A1 -E "lcl_08014290 " 03_Dgrim_r1.3_Zelda_ztringz.txt >> 09_3975_Dgrim_e-40_Dviri_hmlgs.fasta
grep -A1 -E "lcl_08014292 " 03_Dgrim_r1.3_Zelda_ztringz.txt >> 09_3975_Dgrim_e-40_Dviri_hmlgs.fasta
grep -A1 -E "lcl_08014293 " 03_Dgrim_r1.3_Zelda_ztringz.txt >> 09_3975_Dgrim_e-40_Dviri_hmlgs.fasta
grep -A1 -E "lcl_08014294 " 03_Dgrim_r1.3_Zelda_ztringz.txt >> 09_3975_Dgrim_e-40_Dviri_hmlgs.fasta
grep -A1 -E "lcl_08014295 " 03_Dgrim_r1.3_Zelda_ztringz.txt >> 09_3975_Dgrim_e-40_Dviri_hmlgs.fasta
grep -A1 -E "lcl_08014296 " 03_Dgrim_r1.3_Zelda_ztringz.txt >> 09_3975_Dgrim_e-40_Dviri_hmlgs.fasta
grep -A1 -E "lcl_08014299 " 03_Dgrim_r1.3_Zelda_ztringz.txt >> 09_3975_Dgrim_e-40_Dviri_hmlgs.fasta
grep -A1 -E "lcl_08014305 " 03_Dgrim_r1.3_Zelda_ztringz.txt >> 09_3975_Dgrim_e-40_Dviri_hmlgs.fasta
grep -A1 -E "lcl_08014307 " 03_Dgrim_r1.3_Zelda_ztringz.txt >> 09_3975_Dgrim_e-40_Dviri_hmlgs.fasta
grep -A1 -E "lcl_08014315 " 03_Dgrim_r1.3_Zelda_ztringz.txt >> 09_3975_Dgrim_e-40_Dviri_hmlgs.fasta
grep -A1 -E "lcl_08014326 " 03_Dgrim_r1.3_Zelda_ztringz.txt >> 09_3975_Dgrim_e-40_Dviri_hmlgs.fasta
grep -A1 -E "lcl_08014327 " 03_Dgrim_r1.3_Zelda_ztringz.txt >> 09_3975_Dgrim_e-40_Dviri_hmlgs.fasta
grep -A1 -E "lcl_08014331 " 03_Dgrim_r1.3_Zelda_ztringz.txt >> 09_3975_Dgrim_e-40_Dviri_hmlgs.fasta
grep -A1 -E "lcl_08014340 " 03_Dgrim_r1.3_Zelda_ztringz.txt >> 09_3975_Dgrim_e-40_Dviri_hmlgs.fasta
grep -A1 -E "lcl_08014345 " 03_Dgrim_r1.3_Zelda_ztringz.txt >> 09_3975_Dgrim_e-40_Dviri_hmlgs.fasta
grep -A1 -E "lcl_08014350 " 03_Dgrim_r1.3_Zelda_ztringz.txt >> 09_3975_Dgrim_e-40_Dviri_hmlgs.fasta
grep -A1 -E "lcl_08014352 " 03_Dgrim_r1.3_Zelda_ztringz.txt >> 09_3975_Dgrim_e-40_Dviri_hmlgs.fasta
grep -A1 -E "lcl_08014366 " 03_Dgrim_r1.3_Zelda_ztringz.txt >> 09_3975_Dgrim_e-40_Dviri_hmlgs.fasta
grep -A1 -E "lcl_08014371 " 03_Dgrim_r1.3_Zelda_ztringz.txt >> 09_3975_Dgrim_e-40_Dviri_hmlgs.fasta
grep -A1 -E "lcl_08014374 " 03_Dgrim_r1.3_Zelda_ztringz.txt >> 09_3975_Dgrim_e-40_Dviri_hmlgs.fasta
grep -A1 -E "lcl_08014380 " 03_Dgrim_r1.3_Zelda_ztringz.txt >> 09_3975_Dgrim_e-40_Dviri_hmlgs.fasta
grep -A1 -E "lcl_08014389 " 03_Dgrim_r1.3_Zelda_ztringz.txt >> 09_3975_Dgrim_e-40_Dviri_hmlgs.fasta
grep -A1 -E "lcl_08014392 " 03_Dgrim_r1.3_Zelda_ztringz.txt >> 09_3975_Dgrim_e-40_Dviri_hmlgs.fasta
grep -A1 -E "lcl_08014396 " 03_Dgrim_r1.3_Zelda_ztringz.txt >> 09_3975_Dgrim_e-40_Dviri_hmlgs.fasta
grep -A1 -E "lcl_08014415 " 03_Dgrim_r1.3_Zelda_ztringz.txt >> 09_3975_Dgrim_e-40_Dviri_hmlgs.fasta
grep -A1 -E "lcl_08014419 " 03_Dgrim_r1.3_Zelda_ztringz.txt >> 09_3975_Dgrim_e-40_Dviri_hmlgs.fasta
grep -A1 -E "lcl_08014429 " 03_Dgrim_r1.3_Zelda_ztringz.txt >> 09_3975_Dgrim_e-40_Dviri_hmlgs.fasta
grep -A1 -E "lcl_08014436 " 03_Dgrim_r1.3_Zelda_ztringz.txt >> 09_3975_Dgrim_e-40_Dviri_hmlgs.fasta
grep -A1 -E "lcl_08014439 " 03_Dgrim_r1.3_Zelda_ztringz.txt >> 09_3975_Dgrim_e-40_Dviri_hmlgs.fasta
grep -A1 -E "lcl_08014442 " 03_Dgrim_r1.3_Zelda_ztringz.txt >> 09_3975_Dgrim_e-40_Dviri_hmlgs.fasta
grep -A1 -E "lcl_08014443 " 03_Dgrim_r1.3_Zelda_ztringz.txt >> 09_3975_Dgrim_e-40_Dviri_hmlgs.fasta
grep -A1 -E "lcl_08014448 " 03_Dgrim_r1.3_Zelda_ztringz.txt >> 09_3975_Dgrim_e-40_Dviri_hmlgs.fasta
grep -A1 -E "lcl_08014454 " 03_Dgrim_r1.3_Zelda_ztringz.txt >> 09_3975_Dgrim_e-40_Dviri_hmlgs.fasta
grep -A1 -E "lcl_08014475 " 03_Dgrim_r1.3_Zelda_ztringz.txt >> 09_3975_Dgrim_e-40_Dviri_hmlgs.fasta
grep -A1 -E "lcl_08014476 " 03_Dgrim_r1.3_Zelda_ztringz.txt >> 09_3975_Dgrim_e-40_Dviri_hmlgs.fasta
grep -A1 -E "lcl_08014481 " 03_Dgrim_r1.3_Zelda_ztringz.txt >> 09_3975_Dgrim_e-40_Dviri_hmlgs.fasta
grep -A1 -E "lcl_08014501 " 03_Dgrim_r1.3_Zelda_ztringz.txt >> 09_3975_Dgrim_e-40_Dviri_hmlgs.fasta
grep -A1 -E "lcl_08014503 " 03_Dgrim_r1.3_Zelda_ztringz.txt >> 09_3975_Dgrim_e-40_Dviri_hmlgs.fasta
grep -A1 -E "lcl_08014511 " 03_Dgrim_r1.3_Zelda_ztringz.txt >> 09_3975_Dgrim_e-40_Dviri_hmlgs.fasta
grep -A1 -E "lcl_08014512 " 03_Dgrim_r1.3_Zelda_ztringz.txt >> 09_3975_Dgrim_e-40_Dviri_hmlgs.fasta
grep -A1 -E "lcl_08014513 " 03_Dgrim_r1.3_Zelda_ztringz.txt >> 09_3975_Dgrim_e-40_Dviri_hmlgs.fasta
grep -A1 -E "lcl_08014516 " 03_Dgrim_r1.3_Zelda_ztringz.txt >> 09_3975_Dgrim_e-40_Dviri_hmlgs.fasta
grep -A1 -E "lcl_08014522 " 03_Dgrim_r1.3_Zelda_ztringz.txt >> 09_3975_Dgrim_e-40_Dviri_hmlgs.fasta
grep -A1 -E "lcl_08014546 " 03_Dgrim_r1.3_Zelda_ztringz.txt >> 09_3975_Dgrim_e-40_Dviri_hmlgs.fasta
grep -A1 -E "lcl_08014558 " 03_Dgrim_r1.3_Zelda_ztringz.txt >> 09_3975_Dgrim_e-40_Dviri_hmlgs.fasta
grep -A1 -E "lcl_08014559 " 03_Dgrim_r1.3_Zelda_ztringz.txt >> 09_3975_Dgrim_e-40_Dviri_hmlgs.fasta
grep -A1 -E "lcl_08014561 " 03_Dgrim_r1.3_Zelda_ztringz.txt >> 09_3975_Dgrim_e-40_Dviri_hmlgs.fasta
grep -A1 -E "lcl_08014562 " 03_Dgrim_r1.3_Zelda_ztringz.txt >> 09_3975_Dgrim_e-40_Dviri_hmlgs.fasta
grep -A1 -E "lcl_08014563 " 03_Dgrim_r1.3_Zelda_ztringz.txt >> 09_3975_Dgrim_e-40_Dviri_hmlgs.fasta
grep -A1 -E "lcl_08014566 " 03_Dgrim_r1.3_Zelda_ztringz.txt >> 09_3975_Dgrim_e-40_Dviri_hmlgs.fasta
grep -A1 -E "lcl_08014568 " 03_Dgrim_r1.3_Zelda_ztringz.txt >> 09_3975_Dgrim_e-40_Dviri_hmlgs.fasta
grep -A1 -E "lcl_08014575 " 03_Dgrim_r1.3_Zelda_ztringz.txt >> 09_3975_Dgrim_e-40_Dviri_hmlgs.fasta
grep -A1 -E "lcl_08014576 " 03_Dgrim_r1.3_Zelda_ztringz.txt >> 09_3975_Dgrim_e-40_Dviri_hmlgs.fasta
grep -A1 -E "lcl_08014577 " 03_Dgrim_r1.3_Zelda_ztringz.txt >> 09_3975_Dgrim_e-40_Dviri_hmlgs.fasta
grep -A1 -E "lcl_08014578 " 03_Dgrim_r1.3_Zelda_ztringz.txt >> 09_3975_Dgrim_e-40_Dviri_hmlgs.fasta
grep -A1 -E "lcl_08014588 " 03_Dgrim_r1.3_Zelda_ztringz.txt >> 09_3975_Dgrim_e-40_Dviri_hmlgs.fasta
grep -A1 -E "lcl_08014602 " 03_Dgrim_r1.3_Zelda_ztringz.txt >> 09_3975_Dgrim_e-40_Dviri_hmlgs.fasta
grep -A1 -E "lcl_08014603 " 03_Dgrim_r1.3_Zelda_ztringz.txt >> 09_3975_Dgrim_e-40_Dviri_hmlgs.fasta
grep -A1 -E "lcl_08014616 " 03_Dgrim_r1.3_Zelda_ztringz.txt >> 09_3975_Dgrim_e-40_Dviri_hmlgs.fasta
grep -A1 -E "lcl_08014617 " 03_Dgrim_r1.3_Zelda_ztringz.txt >> 09_3975_Dgrim_e-40_Dviri_hmlgs.fasta
grep -A1 -E "lcl_08014618 " 03_Dgrim_r1.3_Zelda_ztringz.txt >> 09_3975_Dgrim_e-40_Dviri_hmlgs.fasta
grep -A1 -E "lcl_08014619 " 03_Dgrim_r1.3_Zelda_ztringz.txt >> 09_3975_Dgrim_e-40_Dviri_hmlgs.fasta
grep -A1 -E "lcl_08014623 " 03_Dgrim_r1.3_Zelda_ztringz.txt >> 09_3975_Dgrim_e-40_Dviri_hmlgs.fasta
grep -A1 -E "lcl_08014624 " 03_Dgrim_r1.3_Zelda_ztringz.txt >> 09_3975_Dgrim_e-40_Dviri_hmlgs.fasta
grep -A1 -E "lcl_08014626 " 03_Dgrim_r1.3_Zelda_ztringz.txt >> 09_3975_Dgrim_e-40_Dviri_hmlgs.fasta
grep -A1 -E "lcl_08014627 " 03_Dgrim_r1.3_Zelda_ztringz.txt >> 09_3975_Dgrim_e-40_Dviri_hmlgs.fasta
grep -A1 -E "lcl_08014629 " 03_Dgrim_r1.3_Zelda_ztringz.txt >> 09_3975_Dgrim_e-40_Dviri_hmlgs.fasta
grep -A1 -E "lcl_08014630 " 03_Dgrim_r1.3_Zelda_ztringz.txt >> 09_3975_Dgrim_e-40_Dviri_hmlgs.fasta
grep -A1 -E "lcl_08014631 " 03_Dgrim_r1.3_Zelda_ztringz.txt >> 09_3975_Dgrim_e-40_Dviri_hmlgs.fasta
grep -A1 -E "lcl_08014632 " 03_Dgrim_r1.3_Zelda_ztringz.txt >> 09_3975_Dgrim_e-40_Dviri_hmlgs.fasta
grep -A1 -E "lcl_08014639 " 03_Dgrim_r1.3_Zelda_ztringz.txt >> 09_3975_Dgrim_e-40_Dviri_hmlgs.fasta
grep -A1 -E "lcl_08014640 " 03_Dgrim_r1.3_Zelda_ztringz.txt >> 09_3975_Dgrim_e-40_Dviri_hmlgs.fasta
grep -A1 -E "lcl_08014641 " 03_Dgrim_r1.3_Zelda_ztringz.txt >> 09_3975_Dgrim_e-40_Dviri_hmlgs.fasta
grep -A1 -E "lcl_08014651 " 03_Dgrim_r1.3_Zelda_ztringz.txt >> 09_3975_Dgrim_e-40_Dviri_hmlgs.fasta
grep -A1 -E "lcl_08014652 " 03_Dgrim_r1.3_Zelda_ztringz.txt >> 09_3975_Dgrim_e-40_Dviri_hmlgs.fasta
grep -A1 -E "lcl_08014656 " 03_Dgrim_r1.3_Zelda_ztringz.txt >> 09_3975_Dgrim_e-40_Dviri_hmlgs.fasta
grep -A1 -E "lcl_08014658 " 03_Dgrim_r1.3_Zelda_ztringz.txt >> 09_3975_Dgrim_e-40_Dviri_hmlgs.fasta
grep -A1 -E "lcl_08014660 " 03_Dgrim_r1.3_Zelda_ztringz.txt >> 09_3975_Dgrim_e-40_Dviri_hmlgs.fasta
grep -A1 -E "lcl_08014662 " 03_Dgrim_r1.3_Zelda_ztringz.txt >> 09_3975_Dgrim_e-40_Dviri_hmlgs.fasta
grep -A1 -E "lcl_08014664 " 03_Dgrim_r1.3_Zelda_ztringz.txt >> 09_3975_Dgrim_e-40_Dviri_hmlgs.fasta
grep -A1 -E "lcl_08014666 " 03_Dgrim_r1.3_Zelda_ztringz.txt >> 09_3975_Dgrim_e-40_Dviri_hmlgs.fasta
grep -A1 -E "lcl_08014668 " 03_Dgrim_r1.3_Zelda_ztringz.txt >> 09_3975_Dgrim_e-40_Dviri_hmlgs.fasta
grep -A1 -E "lcl_08014670 " 03_Dgrim_r1.3_Zelda_ztringz.txt >> 09_3975_Dgrim_e-40_Dviri_hmlgs.fasta
grep -A1 -E "lcl_08014672 " 03_Dgrim_r1.3_Zelda_ztringz.txt >> 09_3975_Dgrim_e-40_Dviri_hmlgs.fasta
grep -A1 -E "lcl_08014674 " 03_Dgrim_r1.3_Zelda_ztringz.txt >> 09_3975_Dgrim_e-40_Dviri_hmlgs.fasta
grep -A1 -E "lcl_08014676 " 03_Dgrim_r1.3_Zelda_ztringz.txt >> 09_3975_Dgrim_e-40_Dviri_hmlgs.fasta
grep -A1 -E "lcl_08014678 " 03_Dgrim_r1.3_Zelda_ztringz.txt >> 09_3975_Dgrim_e-40_Dviri_hmlgs.fasta
grep -A1 -E "lcl_08014680 " 03_Dgrim_r1.3_Zelda_ztringz.txt >> 09_3975_Dgrim_e-40_Dviri_hmlgs.fasta
grep -A1 -E "lcl_08014682 " 03_Dgrim_r1.3_Zelda_ztringz.txt >> 09_3975_Dgrim_e-40_Dviri_hmlgs.fasta
grep -A1 -E "lcl_08014683 " 03_Dgrim_r1.3_Zelda_ztringz.txt >> 09_3975_Dgrim_e-40_Dviri_hmlgs.fasta
grep -A1 -E "lcl_08014696 " 03_Dgrim_r1.3_Zelda_ztringz.txt >> 09_3975_Dgrim_e-40_Dviri_hmlgs.fasta
grep -A1 -E "lcl_08014699 " 03_Dgrim_r1.3_Zelda_ztringz.txt >> 09_3975_Dgrim_e-40_Dviri_hmlgs.fasta
grep -A1 -E "lcl_08014700 " 03_Dgrim_r1.3_Zelda_ztringz.txt >> 09_3975_Dgrim_e-40_Dviri_hmlgs.fasta
grep -A1 -E "lcl_08014711 " 03_Dgrim_r1.3_Zelda_ztringz.txt >> 09_3975_Dgrim_e-40_Dviri_hmlgs.fasta
grep -A1 -E "lcl_08014712 " 03_Dgrim_r1.3_Zelda_ztringz.txt >> 09_3975_Dgrim_e-40_Dviri_hmlgs.fasta
grep -A1 -E "lcl_08014713 " 03_Dgrim_r1.3_Zelda_ztringz.txt >> 09_3975_Dgrim_e-40_Dviri_hmlgs.fasta
grep -A1 -E "lcl_08014720 " 03_Dgrim_r1.3_Zelda_ztringz.txt >> 09_3975_Dgrim_e-40_Dviri_hmlgs.fasta
grep -A1 -E "lcl_08014722 " 03_Dgrim_r1.3_Zelda_ztringz.txt >> 09_3975_Dgrim_e-40_Dviri_hmlgs.fasta
grep -A1 -E "lcl_08014725 " 03_Dgrim_r1.3_Zelda_ztringz.txt >> 09_3975_Dgrim_e-40_Dviri_hmlgs.fasta
grep -A1 -E "lcl_08014729 " 03_Dgrim_r1.3_Zelda_ztringz.txt >> 09_3975_Dgrim_e-40_Dviri_hmlgs.fasta
grep -A1 -E "lcl_08014736 " 03_Dgrim_r1.3_Zelda_ztringz.txt >> 09_3975_Dgrim_e-40_Dviri_hmlgs.fasta
grep -A1 -E "lcl_08014742 " 03_Dgrim_r1.3_Zelda_ztringz.txt >> 09_3975_Dgrim_e-40_Dviri_hmlgs.fasta
grep -A1 -E "lcl_08014743 " 03_Dgrim_r1.3_Zelda_ztringz.txt >> 09_3975_Dgrim_e-40_Dviri_hmlgs.fasta
grep -A1 -E "lcl_08014744 " 03_Dgrim_r1.3_Zelda_ztringz.txt >> 09_3975_Dgrim_e-40_Dviri_hmlgs.fasta
grep -A1 -E "lcl_08014747 " 03_Dgrim_r1.3_Zelda_ztringz.txt >> 09_3975_Dgrim_e-40_Dviri_hmlgs.fasta
grep -A1 -E "lcl_08014748 " 03_Dgrim_r1.3_Zelda_ztringz.txt >> 09_3975_Dgrim_e-40_Dviri_hmlgs.fasta
grep -A1 -E "lcl_08014751 " 03_Dgrim_r1.3_Zelda_ztringz.txt >> 09_3975_Dgrim_e-40_Dviri_hmlgs.fasta
grep -A1 -E "lcl_08014756 " 03_Dgrim_r1.3_Zelda_ztringz.txt >> 09_3975_Dgrim_e-40_Dviri_hmlgs.fasta
grep -A1 -E "lcl_08014759 " 03_Dgrim_r1.3_Zelda_ztringz.txt >> 09_3975_Dgrim_e-40_Dviri_hmlgs.fasta
grep -A1 -E "lcl_08014770 " 03_Dgrim_r1.3_Zelda_ztringz.txt >> 09_3975_Dgrim_e-40_Dviri_hmlgs.fasta
grep -A1 -E "lcl_08014782 " 03_Dgrim_r1.3_Zelda_ztringz.txt >> 09_3975_Dgrim_e-40_Dviri_hmlgs.fasta
grep -A1 -E "lcl_08014788 " 03_Dgrim_r1.3_Zelda_ztringz.txt >> 09_3975_Dgrim_e-40_Dviri_hmlgs.fasta
grep -A1 -E "lcl_08014794 " 03_Dgrim_r1.3_Zelda_ztringz.txt >> 09_3975_Dgrim_e-40_Dviri_hmlgs.fasta
grep -A1 -E "lcl_08014845 " 03_Dgrim_r1.3_Zelda_ztringz.txt >> 09_3975_Dgrim_e-40_Dviri_hmlgs.fasta
grep -A1 -E "lcl_08014867 " 03_Dgrim_r1.3_Zelda_ztringz.txt >> 09_3975_Dgrim_e-40_Dviri_hmlgs.fasta
grep -A1 -E "lcl_08014869 " 03_Dgrim_r1.3_Zelda_ztringz.txt >> 09_3975_Dgrim_e-40_Dviri_hmlgs.fasta
grep -A1 -E "lcl_08014875 " 03_Dgrim_r1.3_Zelda_ztringz.txt >> 09_3975_Dgrim_e-40_Dviri_hmlgs.fasta
grep -A1 -E "lcl_08014876 " 03_Dgrim_r1.3_Zelda_ztringz.txt >> 09_3975_Dgrim_e-40_Dviri_hmlgs.fasta
grep -A1 -E "lcl_08014885 " 03_Dgrim_r1.3_Zelda_ztringz.txt >> 09_3975_Dgrim_e-40_Dviri_hmlgs.fasta
grep -A1 -E "lcl_08014888 " 03_Dgrim_r1.3_Zelda_ztringz.txt >> 09_3975_Dgrim_e-40_Dviri_hmlgs.fasta
grep -A1 -E "lcl_08014889 " 03_Dgrim_r1.3_Zelda_ztringz.txt >> 09_3975_Dgrim_e-40_Dviri_hmlgs.fasta
grep -A1 -E "lcl_08014893 " 03_Dgrim_r1.3_Zelda_ztringz.txt >> 09_3975_Dgrim_e-40_Dviri_hmlgs.fasta
grep -A1 -E "lcl_08014914 " 03_Dgrim_r1.3_Zelda_ztringz.txt >> 09_3975_Dgrim_e-40_Dviri_hmlgs.fasta
grep -A1 -E "lcl_08014915 " 03_Dgrim_r1.3_Zelda_ztringz.txt >> 09_3975_Dgrim_e-40_Dviri_hmlgs.fasta
grep -A1 -E "lcl_08014916 " 03_Dgrim_r1.3_Zelda_ztringz.txt >> 09_3975_Dgrim_e-40_Dviri_hmlgs.fasta
grep -A1 -E "lcl_08014917 " 03_Dgrim_r1.3_Zelda_ztringz.txt >> 09_3975_Dgrim_e-40_Dviri_hmlgs.fasta
grep -A1 -E "lcl_08014918 " 03_Dgrim_r1.3_Zelda_ztringz.txt >> 09_3975_Dgrim_e-40_Dviri_hmlgs.fasta
grep -A1 -E "lcl_08014919 " 03_Dgrim_r1.3_Zelda_ztringz.txt >> 09_3975_Dgrim_e-40_Dviri_hmlgs.fasta
grep -A1 -E "lcl_08014927 " 03_Dgrim_r1.3_Zelda_ztringz.txt >> 09_3975_Dgrim_e-40_Dviri_hmlgs.fasta
grep -A1 -E "lcl_08014929 " 03_Dgrim_r1.3_Zelda_ztringz.txt >> 09_3975_Dgrim_e-40_Dviri_hmlgs.fasta
grep -A1 -E "lcl_08014936 " 03_Dgrim_r1.3_Zelda_ztringz.txt >> 09_3975_Dgrim_e-40_Dviri_hmlgs.fasta
grep -A1 -E "lcl_08014945 " 03_Dgrim_r1.3_Zelda_ztringz.txt >> 09_3975_Dgrim_e-40_Dviri_hmlgs.fasta
grep -A1 -E "lcl_08014947 " 03_Dgrim_r1.3_Zelda_ztringz.txt >> 09_3975_Dgrim_e-40_Dviri_hmlgs.fasta
grep -A1 -E "lcl_08014950 " 03_Dgrim_r1.3_Zelda_ztringz.txt >> 09_3975_Dgrim_e-40_Dviri_hmlgs.fasta
grep -A1 -E "lcl_08014956 " 03_Dgrim_r1.3_Zelda_ztringz.txt >> 09_3975_Dgrim_e-40_Dviri_hmlgs.fasta
grep -A1 -E "lcl_08014959 " 03_Dgrim_r1.3_Zelda_ztringz.txt >> 09_3975_Dgrim_e-40_Dviri_hmlgs.fasta
grep -A1 -E "lcl_08014960 " 03_Dgrim_r1.3_Zelda_ztringz.txt >> 09_3975_Dgrim_e-40_Dviri_hmlgs.fasta
grep -A1 -E "lcl_08014961 " 03_Dgrim_r1.3_Zelda_ztringz.txt >> 09_3975_Dgrim_e-40_Dviri_hmlgs.fasta
grep -A1 -E "lcl_08014962 " 03_Dgrim_r1.3_Zelda_ztringz.txt >> 09_3975_Dgrim_e-40_Dviri_hmlgs.fasta
grep -A1 -E "lcl_08014966 " 03_Dgrim_r1.3_Zelda_ztringz.txt >> 09_3975_Dgrim_e-40_Dviri_hmlgs.fasta
grep -A1 -E "lcl_08014967 " 03_Dgrim_r1.3_Zelda_ztringz.txt >> 09_3975_Dgrim_e-40_Dviri_hmlgs.fasta
grep -A1 -E "lcl_08014968 " 03_Dgrim_r1.3_Zelda_ztringz.txt >> 09_3975_Dgrim_e-40_Dviri_hmlgs.fasta
grep -A1 -E "lcl_08014969 " 03_Dgrim_r1.3_Zelda_ztringz.txt >> 09_3975_Dgrim_e-40_Dviri_hmlgs.fasta
grep -A1 -E "lcl_08014970 " 03_Dgrim_r1.3_Zelda_ztringz.txt >> 09_3975_Dgrim_e-40_Dviri_hmlgs.fasta
grep -A1 -E "lcl_08014996 " 03_Dgrim_r1.3_Zelda_ztringz.txt >> 09_3975_Dgrim_e-40_Dviri_hmlgs.fasta
grep -A1 -E "lcl_08015036 " 03_Dgrim_r1.3_Zelda_ztringz.txt >> 09_3975_Dgrim_e-40_Dviri_hmlgs.fasta
grep -A1 -E "lcl_08015037 " 03_Dgrim_r1.3_Zelda_ztringz.txt >> 09_3975_Dgrim_e-40_Dviri_hmlgs.fasta
grep -A1 -E "lcl_08015045 " 03_Dgrim_r1.3_Zelda_ztringz.txt >> 09_3975_Dgrim_e-40_Dviri_hmlgs.fasta
grep -A1 -E "lcl_08015060 " 03_Dgrim_r1.3_Zelda_ztringz.txt >> 09_3975_Dgrim_e-40_Dviri_hmlgs.fasta
grep -A1 -E "lcl_08015076 " 03_Dgrim_r1.3_Zelda_ztringz.txt >> 09_3975_Dgrim_e-40_Dviri_hmlgs.fasta
grep -A1 -E "lcl_08015080 " 03_Dgrim_r1.3_Zelda_ztringz.txt >> 09_3975_Dgrim_e-40_Dviri_hmlgs.fasta
grep -A1 -E "lcl_08015082 " 03_Dgrim_r1.3_Zelda_ztringz.txt >> 09_3975_Dgrim_e-40_Dviri_hmlgs.fasta
grep -A1 -E "lcl_08015088 " 03_Dgrim_r1.3_Zelda_ztringz.txt >> 09_3975_Dgrim_e-40_Dviri_hmlgs.fasta
grep -A1 -E "lcl_08015099 " 03_Dgrim_r1.3_Zelda_ztringz.txt >> 09_3975_Dgrim_e-40_Dviri_hmlgs.fasta
grep -A1 -E "lcl_08015101 " 03_Dgrim_r1.3_Zelda_ztringz.txt >> 09_3975_Dgrim_e-40_Dviri_hmlgs.fasta
grep -A1 -E "lcl_08015102 " 03_Dgrim_r1.3_Zelda_ztringz.txt >> 09_3975_Dgrim_e-40_Dviri_hmlgs.fasta
grep -A1 -E "lcl_08015104 " 03_Dgrim_r1.3_Zelda_ztringz.txt >> 09_3975_Dgrim_e-40_Dviri_hmlgs.fasta
grep -A1 -E "lcl_08015105 " 03_Dgrim_r1.3_Zelda_ztringz.txt >> 09_3975_Dgrim_e-40_Dviri_hmlgs.fasta
grep -A1 -E "lcl_08015108 " 03_Dgrim_r1.3_Zelda_ztringz.txt >> 09_3975_Dgrim_e-40_Dviri_hmlgs.fasta
grep -A1 -E "lcl_08015109 " 03_Dgrim_r1.3_Zelda_ztringz.txt >> 09_3975_Dgrim_e-40_Dviri_hmlgs.fasta
grep -A1 -E "lcl_08015147 " 03_Dgrim_r1.3_Zelda_ztringz.txt >> 09_3975_Dgrim_e-40_Dviri_hmlgs.fasta
grep -A1 -E "lcl_08015158 " 03_Dgrim_r1.3_Zelda_ztringz.txt >> 09_3975_Dgrim_e-40_Dviri_hmlgs.fasta
grep -A1 -E "lcl_08015159 " 03_Dgrim_r1.3_Zelda_ztringz.txt >> 09_3975_Dgrim_e-40_Dviri_hmlgs.fasta
grep -A1 -E "lcl_08015167 " 03_Dgrim_r1.3_Zelda_ztringz.txt >> 09_3975_Dgrim_e-40_Dviri_hmlgs.fasta
grep -A1 -E "lcl_08015169 " 03_Dgrim_r1.3_Zelda_ztringz.txt >> 09_3975_Dgrim_e-40_Dviri_hmlgs.fasta
grep -A1 -E "lcl_08015172 " 03_Dgrim_r1.3_Zelda_ztringz.txt >> 09_3975_Dgrim_e-40_Dviri_hmlgs.fasta
grep -A1 -E "lcl_08015173 " 03_Dgrim_r1.3_Zelda_ztringz.txt >> 09_3975_Dgrim_e-40_Dviri_hmlgs.fasta
grep -A1 -E "lcl_08015177 " 03_Dgrim_r1.3_Zelda_ztringz.txt >> 09_3975_Dgrim_e-40_Dviri_hmlgs.fasta
grep -A1 -E "lcl_08015181 " 03_Dgrim_r1.3_Zelda_ztringz.txt >> 09_3975_Dgrim_e-40_Dviri_hmlgs.fasta
grep -A1 -E "lcl_08015182 " 03_Dgrim_r1.3_Zelda_ztringz.txt >> 09_3975_Dgrim_e-40_Dviri_hmlgs.fasta
grep -A1 -E "lcl_08015183 " 03_Dgrim_r1.3_Zelda_ztringz.txt >> 09_3975_Dgrim_e-40_Dviri_hmlgs.fasta
grep -A1 -E "lcl_08015243 " 03_Dgrim_r1.3_Zelda_ztringz.txt >> 09_3975_Dgrim_e-40_Dviri_hmlgs.fasta
grep -A1 -E "lcl_08015246 " 03_Dgrim_r1.3_Zelda_ztringz.txt >> 09_3975_Dgrim_e-40_Dviri_hmlgs.fasta
grep -A1 -E "lcl_08015267 " 03_Dgrim_r1.3_Zelda_ztringz.txt >> 09_3975_Dgrim_e-40_Dviri_hmlgs.fasta
grep -A1 -E "lcl_08015308 " 03_Dgrim_r1.3_Zelda_ztringz.txt >> 09_3975_Dgrim_e-40_Dviri_hmlgs.fasta
grep -A1 -E "lcl_08015316 " 03_Dgrim_r1.3_Zelda_ztringz.txt >> 09_3975_Dgrim_e-40_Dviri_hmlgs.fasta
grep -A1 -E "lcl_08015332 " 03_Dgrim_r1.3_Zelda_ztringz.txt >> 09_3975_Dgrim_e-40_Dviri_hmlgs.fasta
grep -A1 -E "lcl_08015335 " 03_Dgrim_r1.3_Zelda_ztringz.txt >> 09_3975_Dgrim_e-40_Dviri_hmlgs.fasta
grep -A1 -E "lcl_08015341 " 03_Dgrim_r1.3_Zelda_ztringz.txt >> 09_3975_Dgrim_e-40_Dviri_hmlgs.fasta
grep -A1 -E "lcl_08015348 " 03_Dgrim_r1.3_Zelda_ztringz.txt >> 09_3975_Dgrim_e-40_Dviri_hmlgs.fasta
grep -A1 -E "lcl_08015369 " 03_Dgrim_r1.3_Zelda_ztringz.txt >> 09_3975_Dgrim_e-40_Dviri_hmlgs.fasta
grep -A1 -E "lcl_08015379 " 03_Dgrim_r1.3_Zelda_ztringz.txt >> 09_3975_Dgrim_e-40_Dviri_hmlgs.fasta
grep -A1 -E "lcl_08015381 " 03_Dgrim_r1.3_Zelda_ztringz.txt >> 09_3975_Dgrim_e-40_Dviri_hmlgs.fasta
grep -A1 -E "lcl_08015383 " 03_Dgrim_r1.3_Zelda_ztringz.txt >> 09_3975_Dgrim_e-40_Dviri_hmlgs.fasta
grep -A1 -E "lcl_08015386 " 03_Dgrim_r1.3_Zelda_ztringz.txt >> 09_3975_Dgrim_e-40_Dviri_hmlgs.fasta
grep -A1 -E "lcl_08015388 " 03_Dgrim_r1.3_Zelda_ztringz.txt >> 09_3975_Dgrim_e-40_Dviri_hmlgs.fasta
grep -A1 -E "lcl_08015389 " 03_Dgrim_r1.3_Zelda_ztringz.txt >> 09_3975_Dgrim_e-40_Dviri_hmlgs.fasta
grep -A1 -E "lcl_08015391 " 03_Dgrim_r1.3_Zelda_ztringz.txt >> 09_3975_Dgrim_e-40_Dviri_hmlgs.fasta
grep -A1 -E "lcl_08015398 " 03_Dgrim_r1.3_Zelda_ztringz.txt >> 09_3975_Dgrim_e-40_Dviri_hmlgs.fasta
grep -A1 -E "lcl_08015399 " 03_Dgrim_r1.3_Zelda_ztringz.txt >> 09_3975_Dgrim_e-40_Dviri_hmlgs.fasta
grep -A1 -E "lcl_08015402 " 03_Dgrim_r1.3_Zelda_ztringz.txt >> 09_3975_Dgrim_e-40_Dviri_hmlgs.fasta
grep -A1 -E "lcl_08015405 " 03_Dgrim_r1.3_Zelda_ztringz.txt >> 09_3975_Dgrim_e-40_Dviri_hmlgs.fasta
grep -A1 -E "lcl_08015410 " 03_Dgrim_r1.3_Zelda_ztringz.txt >> 09_3975_Dgrim_e-40_Dviri_hmlgs.fasta
grep -A1 -E "lcl_08015422 " 03_Dgrim_r1.3_Zelda_ztringz.txt >> 09_3975_Dgrim_e-40_Dviri_hmlgs.fasta
grep -A1 -E "lcl_08015429 " 03_Dgrim_r1.3_Zelda_ztringz.txt >> 09_3975_Dgrim_e-40_Dviri_hmlgs.fasta
grep -A1 -E "lcl_08015457 " 03_Dgrim_r1.3_Zelda_ztringz.txt >> 09_3975_Dgrim_e-40_Dviri_hmlgs.fasta
grep -A1 -E "lcl_08015458 " 03_Dgrim_r1.3_Zelda_ztringz.txt >> 09_3975_Dgrim_e-40_Dviri_hmlgs.fasta
grep -A1 -E "lcl_08015463 " 03_Dgrim_r1.3_Zelda_ztringz.txt >> 09_3975_Dgrim_e-40_Dviri_hmlgs.fasta
grep -A1 -E "lcl_08015486 " 03_Dgrim_r1.3_Zelda_ztringz.txt >> 09_3975_Dgrim_e-40_Dviri_hmlgs.fasta
grep -A1 -E "lcl_08015506 " 03_Dgrim_r1.3_Zelda_ztringz.txt >> 09_3975_Dgrim_e-40_Dviri_hmlgs.fasta
grep -A1 -E "lcl_08015507 " 03_Dgrim_r1.3_Zelda_ztringz.txt >> 09_3975_Dgrim_e-40_Dviri_hmlgs.fasta
grep -A1 -E "lcl_08015517 " 03_Dgrim_r1.3_Zelda_ztringz.txt >> 09_3975_Dgrim_e-40_Dviri_hmlgs.fasta
grep -A1 -E "lcl_08015518 " 03_Dgrim_r1.3_Zelda_ztringz.txt >> 09_3975_Dgrim_e-40_Dviri_hmlgs.fasta
grep -A1 -E "lcl_08015539 " 03_Dgrim_r1.3_Zelda_ztringz.txt >> 09_3975_Dgrim_e-40_Dviri_hmlgs.fasta
grep -A1 -E "lcl_08015560 " 03_Dgrim_r1.3_Zelda_ztringz.txt >> 09_3975_Dgrim_e-40_Dviri_hmlgs.fasta
grep -A1 -E "lcl_08015576 " 03_Dgrim_r1.3_Zelda_ztringz.txt >> 09_3975_Dgrim_e-40_Dviri_hmlgs.fasta
grep -A1 -E "lcl_08015603 " 03_Dgrim_r1.3_Zelda_ztringz.txt >> 09_3975_Dgrim_e-40_Dviri_hmlgs.fasta
grep -A1 -E "lcl_08015616 " 03_Dgrim_r1.3_Zelda_ztringz.txt >> 09_3975_Dgrim_e-40_Dviri_hmlgs.fasta
grep -A1 -E "lcl_08015622 " 03_Dgrim_r1.3_Zelda_ztringz.txt >> 09_3975_Dgrim_e-40_Dviri_hmlgs.fasta
grep -A1 -E "lcl_08015635 " 03_Dgrim_r1.3_Zelda_ztringz.txt >> 09_3975_Dgrim_e-40_Dviri_hmlgs.fasta
grep -A1 -E "lcl_08015639 " 03_Dgrim_r1.3_Zelda_ztringz.txt >> 09_3975_Dgrim_e-40_Dviri_hmlgs.fasta
grep -A1 -E "lcl_08015647 " 03_Dgrim_r1.3_Zelda_ztringz.txt >> 09_3975_Dgrim_e-40_Dviri_hmlgs.fasta
grep -A1 -E "lcl_08015663 " 03_Dgrim_r1.3_Zelda_ztringz.txt >> 09_3975_Dgrim_e-40_Dviri_hmlgs.fasta
grep -A1 -E "lcl_08015666 " 03_Dgrim_r1.3_Zelda_ztringz.txt >> 09_3975_Dgrim_e-40_Dviri_hmlgs.fasta
grep -A1 -E "lcl_08015670 " 03_Dgrim_r1.3_Zelda_ztringz.txt >> 09_3975_Dgrim_e-40_Dviri_hmlgs.fasta
grep -A1 -E "lcl_08015673 " 03_Dgrim_r1.3_Zelda_ztringz.txt >> 09_3975_Dgrim_e-40_Dviri_hmlgs.fasta
grep -A1 -E "lcl_08015683 " 03_Dgrim_r1.3_Zelda_ztringz.txt >> 09_3975_Dgrim_e-40_Dviri_hmlgs.fasta
grep -A1 -E "lcl_08015689 " 03_Dgrim_r1.3_Zelda_ztringz.txt >> 09_3975_Dgrim_e-40_Dviri_hmlgs.fasta
grep -A1 -E "lcl_08015690 " 03_Dgrim_r1.3_Zelda_ztringz.txt >> 09_3975_Dgrim_e-40_Dviri_hmlgs.fasta
grep -A1 -E "lcl_08015693 " 03_Dgrim_r1.3_Zelda_ztringz.txt >> 09_3975_Dgrim_e-40_Dviri_hmlgs.fasta
grep -A1 -E "lcl_08015695 " 03_Dgrim_r1.3_Zelda_ztringz.txt >> 09_3975_Dgrim_e-40_Dviri_hmlgs.fasta
grep -A1 -E "lcl_08015698 " 03_Dgrim_r1.3_Zelda_ztringz.txt >> 09_3975_Dgrim_e-40_Dviri_hmlgs.fasta
grep -A1 -E "lcl_08015706 " 03_Dgrim_r1.3_Zelda_ztringz.txt >> 09_3975_Dgrim_e-40_Dviri_hmlgs.fasta
grep -A1 -E "lcl_08015714 " 03_Dgrim_r1.3_Zelda_ztringz.txt >> 09_3975_Dgrim_e-40_Dviri_hmlgs.fasta
grep -A1 -E "lcl_08015715 " 03_Dgrim_r1.3_Zelda_ztringz.txt >> 09_3975_Dgrim_e-40_Dviri_hmlgs.fasta
grep -A1 -E "lcl_08015724 " 03_Dgrim_r1.3_Zelda_ztringz.txt >> 09_3975_Dgrim_e-40_Dviri_hmlgs.fasta
grep -A1 -E "lcl_08015726 " 03_Dgrim_r1.3_Zelda_ztringz.txt >> 09_3975_Dgrim_e-40_Dviri_hmlgs.fasta
grep -A1 -E "lcl_08015732 " 03_Dgrim_r1.3_Zelda_ztringz.txt >> 09_3975_Dgrim_e-40_Dviri_hmlgs.fasta
grep -A1 -E "lcl_08015733 " 03_Dgrim_r1.3_Zelda_ztringz.txt >> 09_3975_Dgrim_e-40_Dviri_hmlgs.fasta
grep -A1 -E "lcl_08015747 " 03_Dgrim_r1.3_Zelda_ztringz.txt >> 09_3975_Dgrim_e-40_Dviri_hmlgs.fasta
grep -A1 -E "lcl_08015768 " 03_Dgrim_r1.3_Zelda_ztringz.txt >> 09_3975_Dgrim_e-40_Dviri_hmlgs.fasta
grep -A1 -E "lcl_08015771 " 03_Dgrim_r1.3_Zelda_ztringz.txt >> 09_3975_Dgrim_e-40_Dviri_hmlgs.fasta
grep -A1 -E "lcl_08015778 " 03_Dgrim_r1.3_Zelda_ztringz.txt >> 09_3975_Dgrim_e-40_Dviri_hmlgs.fasta
grep -A1 -E "lcl_08015786 " 03_Dgrim_r1.3_Zelda_ztringz.txt >> 09_3975_Dgrim_e-40_Dviri_hmlgs.fasta
grep -A1 -E "lcl_08015814 " 03_Dgrim_r1.3_Zelda_ztringz.txt >> 09_3975_Dgrim_e-40_Dviri_hmlgs.fasta
grep -A1 -E "lcl_08015816 " 03_Dgrim_r1.3_Zelda_ztringz.txt >> 09_3975_Dgrim_e-40_Dviri_hmlgs.fasta
grep -A1 -E "lcl_08015822 " 03_Dgrim_r1.3_Zelda_ztringz.txt >> 09_3975_Dgrim_e-40_Dviri_hmlgs.fasta
grep -A1 -E "lcl_08015830 " 03_Dgrim_r1.3_Zelda_ztringz.txt >> 09_3975_Dgrim_e-40_Dviri_hmlgs.fasta
grep -A1 -E "lcl_08015848 " 03_Dgrim_r1.3_Zelda_ztringz.txt >> 09_3975_Dgrim_e-40_Dviri_hmlgs.fasta
grep -A1 -E "lcl_08015849 " 03_Dgrim_r1.3_Zelda_ztringz.txt >> 09_3975_Dgrim_e-40_Dviri_hmlgs.fasta
grep -A1 -E "lcl_08015856 " 03_Dgrim_r1.3_Zelda_ztringz.txt >> 09_3975_Dgrim_e-40_Dviri_hmlgs.fasta
grep -A1 -E "lcl_08015857 " 03_Dgrim_r1.3_Zelda_ztringz.txt >> 09_3975_Dgrim_e-40_Dviri_hmlgs.fasta
grep -A1 -E "lcl_08015863 " 03_Dgrim_r1.3_Zelda_ztringz.txt >> 09_3975_Dgrim_e-40_Dviri_hmlgs.fasta
grep -A1 -E "lcl_08015865 " 03_Dgrim_r1.3_Zelda_ztringz.txt >> 09_3975_Dgrim_e-40_Dviri_hmlgs.fasta
grep -A1 -E "lcl_08015866 " 03_Dgrim_r1.3_Zelda_ztringz.txt >> 09_3975_Dgrim_e-40_Dviri_hmlgs.fasta
grep -A1 -E "lcl_08015867 " 03_Dgrim_r1.3_Zelda_ztringz.txt >> 09_3975_Dgrim_e-40_Dviri_hmlgs.fasta
grep -A1 -E "lcl_08015881 " 03_Dgrim_r1.3_Zelda_ztringz.txt >> 09_3975_Dgrim_e-40_Dviri_hmlgs.fasta
grep -A1 -E "lcl_08015887 " 03_Dgrim_r1.3_Zelda_ztringz.txt >> 09_3975_Dgrim_e-40_Dviri_hmlgs.fasta
grep -A1 -E "lcl_08015888 " 03_Dgrim_r1.3_Zelda_ztringz.txt >> 09_3975_Dgrim_e-40_Dviri_hmlgs.fasta
grep -A1 -E "lcl_08015899 " 03_Dgrim_r1.3_Zelda_ztringz.txt >> 09_3975_Dgrim_e-40_Dviri_hmlgs.fasta
grep -A1 -E "lcl_08015909 " 03_Dgrim_r1.3_Zelda_ztringz.txt >> 09_3975_Dgrim_e-40_Dviri_hmlgs.fasta
grep -A1 -E "lcl_08015911 " 03_Dgrim_r1.3_Zelda_ztringz.txt >> 09_3975_Dgrim_e-40_Dviri_hmlgs.fasta
grep -A1 -E "lcl_08015912 " 03_Dgrim_r1.3_Zelda_ztringz.txt >> 09_3975_Dgrim_e-40_Dviri_hmlgs.fasta
grep -A1 -E "lcl_08015913 " 03_Dgrim_r1.3_Zelda_ztringz.txt >> 09_3975_Dgrim_e-40_Dviri_hmlgs.fasta
grep -A1 -E "lcl_08015932 " 03_Dgrim_r1.3_Zelda_ztringz.txt >> 09_3975_Dgrim_e-40_Dviri_hmlgs.fasta
grep -A1 -E "lcl_08015933 " 03_Dgrim_r1.3_Zelda_ztringz.txt >> 09_3975_Dgrim_e-40_Dviri_hmlgs.fasta
grep -A1 -E "lcl_08015961 " 03_Dgrim_r1.3_Zelda_ztringz.txt >> 09_3975_Dgrim_e-40_Dviri_hmlgs.fasta
grep -A1 -E "lcl_08015970 " 03_Dgrim_r1.3_Zelda_ztringz.txt >> 09_3975_Dgrim_e-40_Dviri_hmlgs.fasta
grep -A1 -E "lcl_08015986 " 03_Dgrim_r1.3_Zelda_ztringz.txt >> 09_3975_Dgrim_e-40_Dviri_hmlgs.fasta
grep -A1 -E "lcl_08015992 " 03_Dgrim_r1.3_Zelda_ztringz.txt >> 09_3975_Dgrim_e-40_Dviri_hmlgs.fasta
grep -A1 -E "lcl_08015993 " 03_Dgrim_r1.3_Zelda_ztringz.txt >> 09_3975_Dgrim_e-40_Dviri_hmlgs.fasta
grep -A1 -E "lcl_08016008 " 03_Dgrim_r1.3_Zelda_ztringz.txt >> 09_3975_Dgrim_e-40_Dviri_hmlgs.fasta
grep -A1 -E "lcl_08016010 " 03_Dgrim_r1.3_Zelda_ztringz.txt >> 09_3975_Dgrim_e-40_Dviri_hmlgs.fasta
grep -A1 -E "lcl_08016034 " 03_Dgrim_r1.3_Zelda_ztringz.txt >> 09_3975_Dgrim_e-40_Dviri_hmlgs.fasta
grep -A1 -E "lcl_08016035 " 03_Dgrim_r1.3_Zelda_ztringz.txt >> 09_3975_Dgrim_e-40_Dviri_hmlgs.fasta
grep -A1 -E "lcl_08016038 " 03_Dgrim_r1.3_Zelda_ztringz.txt >> 09_3975_Dgrim_e-40_Dviri_hmlgs.fasta
grep -A1 -E "lcl_08016073 " 03_Dgrim_r1.3_Zelda_ztringz.txt >> 09_3975_Dgrim_e-40_Dviri_hmlgs.fasta
grep -A1 -E "lcl_08016081 " 03_Dgrim_r1.3_Zelda_ztringz.txt >> 09_3975_Dgrim_e-40_Dviri_hmlgs.fasta
grep -A1 -E "lcl_08016090 " 03_Dgrim_r1.3_Zelda_ztringz.txt >> 09_3975_Dgrim_e-40_Dviri_hmlgs.fasta
grep -A1 -E "lcl_08016096 " 03_Dgrim_r1.3_Zelda_ztringz.txt >> 09_3975_Dgrim_e-40_Dviri_hmlgs.fasta
grep -A1 -E "lcl_08016101 " 03_Dgrim_r1.3_Zelda_ztringz.txt >> 09_3975_Dgrim_e-40_Dviri_hmlgs.fasta
grep -A1 -E "lcl_08016103 " 03_Dgrim_r1.3_Zelda_ztringz.txt >> 09_3975_Dgrim_e-40_Dviri_hmlgs.fasta
grep -A1 -E "lcl_08016108 " 03_Dgrim_r1.3_Zelda_ztringz.txt >> 09_3975_Dgrim_e-40_Dviri_hmlgs.fasta
grep -A1 -E "lcl_08016118 " 03_Dgrim_r1.3_Zelda_ztringz.txt >> 09_3975_Dgrim_e-40_Dviri_hmlgs.fasta
grep -A1 -E "lcl_08016122 " 03_Dgrim_r1.3_Zelda_ztringz.txt >> 09_3975_Dgrim_e-40_Dviri_hmlgs.fasta
grep -A1 -E "lcl_08016125 " 03_Dgrim_r1.3_Zelda_ztringz.txt >> 09_3975_Dgrim_e-40_Dviri_hmlgs.fasta
grep -A1 -E "lcl_08016149 " 03_Dgrim_r1.3_Zelda_ztringz.txt >> 09_3975_Dgrim_e-40_Dviri_hmlgs.fasta
grep -A1 -E "lcl_08016151 " 03_Dgrim_r1.3_Zelda_ztringz.txt >> 09_3975_Dgrim_e-40_Dviri_hmlgs.fasta
grep -A1 -E "lcl_08016163 " 03_Dgrim_r1.3_Zelda_ztringz.txt >> 09_3975_Dgrim_e-40_Dviri_hmlgs.fasta
grep -A1 -E "lcl_08016165 " 03_Dgrim_r1.3_Zelda_ztringz.txt >> 09_3975_Dgrim_e-40_Dviri_hmlgs.fasta
grep -A1 -E "lcl_08016179 " 03_Dgrim_r1.3_Zelda_ztringz.txt >> 09_3975_Dgrim_e-40_Dviri_hmlgs.fasta
grep -A1 -E "lcl_08016187 " 03_Dgrim_r1.3_Zelda_ztringz.txt >> 09_3975_Dgrim_e-40_Dviri_hmlgs.fasta
grep -A1 -E "lcl_08016189 " 03_Dgrim_r1.3_Zelda_ztringz.txt >> 09_3975_Dgrim_e-40_Dviri_hmlgs.fasta
grep -A1 -E "lcl_08016193 " 03_Dgrim_r1.3_Zelda_ztringz.txt >> 09_3975_Dgrim_e-40_Dviri_hmlgs.fasta
grep -A1 -E "lcl_08016206 " 03_Dgrim_r1.3_Zelda_ztringz.txt >> 09_3975_Dgrim_e-40_Dviri_hmlgs.fasta
grep -A1 -E "lcl_08016212 " 03_Dgrim_r1.3_Zelda_ztringz.txt >> 09_3975_Dgrim_e-40_Dviri_hmlgs.fasta
grep -A1 -E "lcl_08016226 " 03_Dgrim_r1.3_Zelda_ztringz.txt >> 09_3975_Dgrim_e-40_Dviri_hmlgs.fasta
grep -A1 -E "lcl_08016229 " 03_Dgrim_r1.3_Zelda_ztringz.txt >> 09_3975_Dgrim_e-40_Dviri_hmlgs.fasta
grep -A1 -E "lcl_08016242 " 03_Dgrim_r1.3_Zelda_ztringz.txt >> 09_3975_Dgrim_e-40_Dviri_hmlgs.fasta
grep -A1 -E "lcl_08016245 " 03_Dgrim_r1.3_Zelda_ztringz.txt >> 09_3975_Dgrim_e-40_Dviri_hmlgs.fasta
grep -A1 -E "lcl_08016294 " 03_Dgrim_r1.3_Zelda_ztringz.txt >> 09_3975_Dgrim_e-40_Dviri_hmlgs.fasta
grep -A1 -E "lcl_08016297 " 03_Dgrim_r1.3_Zelda_ztringz.txt >> 09_3975_Dgrim_e-40_Dviri_hmlgs.fasta
grep -A1 -E "lcl_08016303 " 03_Dgrim_r1.3_Zelda_ztringz.txt >> 09_3975_Dgrim_e-40_Dviri_hmlgs.fasta
grep -A1 -E "lcl_08016312 " 03_Dgrim_r1.3_Zelda_ztringz.txt >> 09_3975_Dgrim_e-40_Dviri_hmlgs.fasta
grep -A1 -E "lcl_08016315 " 03_Dgrim_r1.3_Zelda_ztringz.txt >> 09_3975_Dgrim_e-40_Dviri_hmlgs.fasta
grep -A1 -E "lcl_08016321 " 03_Dgrim_r1.3_Zelda_ztringz.txt >> 09_3975_Dgrim_e-40_Dviri_hmlgs.fasta
grep -A1 -E "lcl_08016327 " 03_Dgrim_r1.3_Zelda_ztringz.txt >> 09_3975_Dgrim_e-40_Dviri_hmlgs.fasta
grep -A1 -E "lcl_08016328 " 03_Dgrim_r1.3_Zelda_ztringz.txt >> 09_3975_Dgrim_e-40_Dviri_hmlgs.fasta
grep -A1 -E "lcl_08016330 " 03_Dgrim_r1.3_Zelda_ztringz.txt >> 09_3975_Dgrim_e-40_Dviri_hmlgs.fasta
grep -A1 -E "lcl_08016344 " 03_Dgrim_r1.3_Zelda_ztringz.txt >> 09_3975_Dgrim_e-40_Dviri_hmlgs.fasta
grep -A1 -E "lcl_08016363 " 03_Dgrim_r1.3_Zelda_ztringz.txt >> 09_3975_Dgrim_e-40_Dviri_hmlgs.fasta
grep -A1 -E "lcl_08016386 " 03_Dgrim_r1.3_Zelda_ztringz.txt >> 09_3975_Dgrim_e-40_Dviri_hmlgs.fasta
grep -A1 -E "lcl_08016392 " 03_Dgrim_r1.3_Zelda_ztringz.txt >> 09_3975_Dgrim_e-40_Dviri_hmlgs.fasta
grep -A1 -E "lcl_08016399 " 03_Dgrim_r1.3_Zelda_ztringz.txt >> 09_3975_Dgrim_e-40_Dviri_hmlgs.fasta
grep -A1 -E "lcl_08016403 " 03_Dgrim_r1.3_Zelda_ztringz.txt >> 09_3975_Dgrim_e-40_Dviri_hmlgs.fasta
grep -A1 -E "lcl_08016405 " 03_Dgrim_r1.3_Zelda_ztringz.txt >> 09_3975_Dgrim_e-40_Dviri_hmlgs.fasta
grep -A1 -E "lcl_08016414 " 03_Dgrim_r1.3_Zelda_ztringz.txt >> 09_3975_Dgrim_e-40_Dviri_hmlgs.fasta
grep -A1 -E "lcl_08016474 " 03_Dgrim_r1.3_Zelda_ztringz.txt >> 09_3975_Dgrim_e-40_Dviri_hmlgs.fasta
grep -A1 -E "lcl_08016480 " 03_Dgrim_r1.3_Zelda_ztringz.txt >> 09_3975_Dgrim_e-40_Dviri_hmlgs.fasta
grep -A1 -E "lcl_08016488 " 03_Dgrim_r1.3_Zelda_ztringz.txt >> 09_3975_Dgrim_e-40_Dviri_hmlgs.fasta
grep -A1 -E "lcl_08016489 " 03_Dgrim_r1.3_Zelda_ztringz.txt >> 09_3975_Dgrim_e-40_Dviri_hmlgs.fasta
grep -A1 -E "lcl_08016492 " 03_Dgrim_r1.3_Zelda_ztringz.txt >> 09_3975_Dgrim_e-40_Dviri_hmlgs.fasta
grep -A1 -E "lcl_08016501 " 03_Dgrim_r1.3_Zelda_ztringz.txt >> 09_3975_Dgrim_e-40_Dviri_hmlgs.fasta
grep -A1 -E "lcl_08016542 " 03_Dgrim_r1.3_Zelda_ztringz.txt >> 09_3975_Dgrim_e-40_Dviri_hmlgs.fasta
grep -A1 -E "lcl_08016544 " 03_Dgrim_r1.3_Zelda_ztringz.txt >> 09_3975_Dgrim_e-40_Dviri_hmlgs.fasta
grep -A1 -E "lcl_08016549 " 03_Dgrim_r1.3_Zelda_ztringz.txt >> 09_3975_Dgrim_e-40_Dviri_hmlgs.fasta
grep -A1 -E "lcl_08016565 " 03_Dgrim_r1.3_Zelda_ztringz.txt >> 09_3975_Dgrim_e-40_Dviri_hmlgs.fasta
grep -A1 -E "lcl_08016580 " 03_Dgrim_r1.3_Zelda_ztringz.txt >> 09_3975_Dgrim_e-40_Dviri_hmlgs.fasta
grep -A1 -E "lcl_08016581 " 03_Dgrim_r1.3_Zelda_ztringz.txt >> 09_3975_Dgrim_e-40_Dviri_hmlgs.fasta
grep -A1 -E "lcl_08016587 " 03_Dgrim_r1.3_Zelda_ztringz.txt >> 09_3975_Dgrim_e-40_Dviri_hmlgs.fasta
grep -A1 -E "lcl_08016593 " 03_Dgrim_r1.3_Zelda_ztringz.txt >> 09_3975_Dgrim_e-40_Dviri_hmlgs.fasta
grep -A1 -E "lcl_08016609 " 03_Dgrim_r1.3_Zelda_ztringz.txt >> 09_3975_Dgrim_e-40_Dviri_hmlgs.fasta
grep -A1 -E "lcl_08016611 " 03_Dgrim_r1.3_Zelda_ztringz.txt >> 09_3975_Dgrim_e-40_Dviri_hmlgs.fasta
grep -A1 -E "lcl_08016617 " 03_Dgrim_r1.3_Zelda_ztringz.txt >> 09_3975_Dgrim_e-40_Dviri_hmlgs.fasta
grep -A1 -E "lcl_08016626 " 03_Dgrim_r1.3_Zelda_ztringz.txt >> 09_3975_Dgrim_e-40_Dviri_hmlgs.fasta
grep -A1 -E "lcl_08016663 " 03_Dgrim_r1.3_Zelda_ztringz.txt >> 09_3975_Dgrim_e-40_Dviri_hmlgs.fasta
grep -A1 -E "lcl_08016687 " 03_Dgrim_r1.3_Zelda_ztringz.txt >> 09_3975_Dgrim_e-40_Dviri_hmlgs.fasta
grep -A1 -E "lcl_08016706 " 03_Dgrim_r1.3_Zelda_ztringz.txt >> 09_3975_Dgrim_e-40_Dviri_hmlgs.fasta
grep -A1 -E "lcl_08016713 " 03_Dgrim_r1.3_Zelda_ztringz.txt >> 09_3975_Dgrim_e-40_Dviri_hmlgs.fasta
grep -A1 -E "lcl_08016721 " 03_Dgrim_r1.3_Zelda_ztringz.txt >> 09_3975_Dgrim_e-40_Dviri_hmlgs.fasta
grep -A1 -E "lcl_08016727 " 03_Dgrim_r1.3_Zelda_ztringz.txt >> 09_3975_Dgrim_e-40_Dviri_hmlgs.fasta
grep -A1 -E "lcl_08016730 " 03_Dgrim_r1.3_Zelda_ztringz.txt >> 09_3975_Dgrim_e-40_Dviri_hmlgs.fasta
grep -A1 -E "lcl_08016743 " 03_Dgrim_r1.3_Zelda_ztringz.txt >> 09_3975_Dgrim_e-40_Dviri_hmlgs.fasta
grep -A1 -E "lcl_08016748 " 03_Dgrim_r1.3_Zelda_ztringz.txt >> 09_3975_Dgrim_e-40_Dviri_hmlgs.fasta
grep -A1 -E "lcl_08016750 " 03_Dgrim_r1.3_Zelda_ztringz.txt >> 09_3975_Dgrim_e-40_Dviri_hmlgs.fasta
grep -A1 -E "lcl_08016764 " 03_Dgrim_r1.3_Zelda_ztringz.txt >> 09_3975_Dgrim_e-40_Dviri_hmlgs.fasta
grep -A1 -E "lcl_08016765 " 03_Dgrim_r1.3_Zelda_ztringz.txt >> 09_3975_Dgrim_e-40_Dviri_hmlgs.fasta
grep -A1 -E "lcl_08016778 " 03_Dgrim_r1.3_Zelda_ztringz.txt >> 09_3975_Dgrim_e-40_Dviri_hmlgs.fasta
grep -A1 -E "lcl_08016783 " 03_Dgrim_r1.3_Zelda_ztringz.txt >> 09_3975_Dgrim_e-40_Dviri_hmlgs.fasta
grep -A1 -E "lcl_08016797 " 03_Dgrim_r1.3_Zelda_ztringz.txt >> 09_3975_Dgrim_e-40_Dviri_hmlgs.fasta
grep -A1 -E "lcl_08016802 " 03_Dgrim_r1.3_Zelda_ztringz.txt >> 09_3975_Dgrim_e-40_Dviri_hmlgs.fasta
grep -A1 -E "lcl_08016806 " 03_Dgrim_r1.3_Zelda_ztringz.txt >> 09_3975_Dgrim_e-40_Dviri_hmlgs.fasta
grep -A1 -E "lcl_08016822 " 03_Dgrim_r1.3_Zelda_ztringz.txt >> 09_3975_Dgrim_e-40_Dviri_hmlgs.fasta
grep -A1 -E "lcl_08016825 " 03_Dgrim_r1.3_Zelda_ztringz.txt >> 09_3975_Dgrim_e-40_Dviri_hmlgs.fasta
grep -A1 -E "lcl_08016829 " 03_Dgrim_r1.3_Zelda_ztringz.txt >> 09_3975_Dgrim_e-40_Dviri_hmlgs.fasta
grep -A1 -E "lcl_08016850 " 03_Dgrim_r1.3_Zelda_ztringz.txt >> 09_3975_Dgrim_e-40_Dviri_hmlgs.fasta
grep -A1 -E "lcl_08016859 " 03_Dgrim_r1.3_Zelda_ztringz.txt >> 09_3975_Dgrim_e-40_Dviri_hmlgs.fasta
grep -A1 -E "lcl_08016861 " 03_Dgrim_r1.3_Zelda_ztringz.txt >> 09_3975_Dgrim_e-40_Dviri_hmlgs.fasta
grep -A1 -E "lcl_08016863 " 03_Dgrim_r1.3_Zelda_ztringz.txt >> 09_3975_Dgrim_e-40_Dviri_hmlgs.fasta
grep -A1 -E "lcl_08016867 " 03_Dgrim_r1.3_Zelda_ztringz.txt >> 09_3975_Dgrim_e-40_Dviri_hmlgs.fasta
grep -A1 -E "lcl_08016903 " 03_Dgrim_r1.3_Zelda_ztringz.txt >> 09_3975_Dgrim_e-40_Dviri_hmlgs.fasta
grep -A1 -E "lcl_08016909 " 03_Dgrim_r1.3_Zelda_ztringz.txt >> 09_3975_Dgrim_e-40_Dviri_hmlgs.fasta
grep -A1 -E "lcl_08016935 " 03_Dgrim_r1.3_Zelda_ztringz.txt >> 09_3975_Dgrim_e-40_Dviri_hmlgs.fasta
grep -A1 -E "lcl_08016963 " 03_Dgrim_r1.3_Zelda_ztringz.txt >> 09_3975_Dgrim_e-40_Dviri_hmlgs.fasta
grep -A1 -E "lcl_08016968 " 03_Dgrim_r1.3_Zelda_ztringz.txt >> 09_3975_Dgrim_e-40_Dviri_hmlgs.fasta
grep -A1 -E "lcl_08016988 " 03_Dgrim_r1.3_Zelda_ztringz.txt >> 09_3975_Dgrim_e-40_Dviri_hmlgs.fasta
grep -A1 -E "lcl_08016990 " 03_Dgrim_r1.3_Zelda_ztringz.txt >> 09_3975_Dgrim_e-40_Dviri_hmlgs.fasta
grep -A1 -E "lcl_08017015 " 03_Dgrim_r1.3_Zelda_ztringz.txt >> 09_3975_Dgrim_e-40_Dviri_hmlgs.fasta
grep -A1 -E "lcl_08017020 " 03_Dgrim_r1.3_Zelda_ztringz.txt >> 09_3975_Dgrim_e-40_Dviri_hmlgs.fasta
grep -A1 -E "lcl_08017023 " 03_Dgrim_r1.3_Zelda_ztringz.txt >> 09_3975_Dgrim_e-40_Dviri_hmlgs.fasta
grep -A1 -E "lcl_08017033 " 03_Dgrim_r1.3_Zelda_ztringz.txt >> 09_3975_Dgrim_e-40_Dviri_hmlgs.fasta
grep -A1 -E "lcl_08017037 " 03_Dgrim_r1.3_Zelda_ztringz.txt >> 09_3975_Dgrim_e-40_Dviri_hmlgs.fasta
grep -A1 -E "lcl_08017085 " 03_Dgrim_r1.3_Zelda_ztringz.txt >> 09_3975_Dgrim_e-40_Dviri_hmlgs.fasta
grep -A1 -E "lcl_08017089 " 03_Dgrim_r1.3_Zelda_ztringz.txt >> 09_3975_Dgrim_e-40_Dviri_hmlgs.fasta
grep -A1 -E "lcl_08017098 " 03_Dgrim_r1.3_Zelda_ztringz.txt >> 09_3975_Dgrim_e-40_Dviri_hmlgs.fasta
grep -A1 -E "lcl_08017100 " 03_Dgrim_r1.3_Zelda_ztringz.txt >> 09_3975_Dgrim_e-40_Dviri_hmlgs.fasta
grep -A1 -E "lcl_08017104 " 03_Dgrim_r1.3_Zelda_ztringz.txt >> 09_3975_Dgrim_e-40_Dviri_hmlgs.fasta
grep -A1 -E "lcl_08017111 " 03_Dgrim_r1.3_Zelda_ztringz.txt >> 09_3975_Dgrim_e-40_Dviri_hmlgs.fasta
grep -A1 -E "lcl_08017112 " 03_Dgrim_r1.3_Zelda_ztringz.txt >> 09_3975_Dgrim_e-40_Dviri_hmlgs.fasta
grep -A1 -E "lcl_08017121 " 03_Dgrim_r1.3_Zelda_ztringz.txt >> 09_3975_Dgrim_e-40_Dviri_hmlgs.fasta
grep -A1 -E "lcl_08017126 " 03_Dgrim_r1.3_Zelda_ztringz.txt >> 09_3975_Dgrim_e-40_Dviri_hmlgs.fasta
grep -A1 -E "lcl_08017152 " 03_Dgrim_r1.3_Zelda_ztringz.txt >> 09_3975_Dgrim_e-40_Dviri_hmlgs.fasta
grep -A1 -E "lcl_08017154 " 03_Dgrim_r1.3_Zelda_ztringz.txt >> 09_3975_Dgrim_e-40_Dviri_hmlgs.fasta
grep -A1 -E "lcl_08017159 " 03_Dgrim_r1.3_Zelda_ztringz.txt >> 09_3975_Dgrim_e-40_Dviri_hmlgs.fasta
grep -A1 -E "lcl_08017167 " 03_Dgrim_r1.3_Zelda_ztringz.txt >> 09_3975_Dgrim_e-40_Dviri_hmlgs.fasta
grep -A1 -E "lcl_08017174 " 03_Dgrim_r1.3_Zelda_ztringz.txt >> 09_3975_Dgrim_e-40_Dviri_hmlgs.fasta
grep -A1 -E "lcl_08017183 " 03_Dgrim_r1.3_Zelda_ztringz.txt >> 09_3975_Dgrim_e-40_Dviri_hmlgs.fasta
grep -A1 -E "lcl_08017188 " 03_Dgrim_r1.3_Zelda_ztringz.txt >> 09_3975_Dgrim_e-40_Dviri_hmlgs.fasta
grep -A1 -E "lcl_08017194 " 03_Dgrim_r1.3_Zelda_ztringz.txt >> 09_3975_Dgrim_e-40_Dviri_hmlgs.fasta
grep -A1 -E "lcl_08017195 " 03_Dgrim_r1.3_Zelda_ztringz.txt >> 09_3975_Dgrim_e-40_Dviri_hmlgs.fasta
grep -A1 -E "lcl_08017197 " 03_Dgrim_r1.3_Zelda_ztringz.txt >> 09_3975_Dgrim_e-40_Dviri_hmlgs.fasta
grep -A1 -E "lcl_08017198 " 03_Dgrim_r1.3_Zelda_ztringz.txt >> 09_3975_Dgrim_e-40_Dviri_hmlgs.fasta
grep -A1 -E "lcl_08017202 " 03_Dgrim_r1.3_Zelda_ztringz.txt >> 09_3975_Dgrim_e-40_Dviri_hmlgs.fasta
grep -A1 -E "lcl_08017206 " 03_Dgrim_r1.3_Zelda_ztringz.txt >> 09_3975_Dgrim_e-40_Dviri_hmlgs.fasta
grep -A1 -E "lcl_08017224 " 03_Dgrim_r1.3_Zelda_ztringz.txt >> 09_3975_Dgrim_e-40_Dviri_hmlgs.fasta
grep -A1 -E "lcl_08017243 " 03_Dgrim_r1.3_Zelda_ztringz.txt >> 09_3975_Dgrim_e-40_Dviri_hmlgs.fasta
grep -A1 -E "lcl_08017254 " 03_Dgrim_r1.3_Zelda_ztringz.txt >> 09_3975_Dgrim_e-40_Dviri_hmlgs.fasta
grep -A1 -E "lcl_08017279 " 03_Dgrim_r1.3_Zelda_ztringz.txt >> 09_3975_Dgrim_e-40_Dviri_hmlgs.fasta
grep -A1 -E "lcl_08017318 " 03_Dgrim_r1.3_Zelda_ztringz.txt >> 09_3975_Dgrim_e-40_Dviri_hmlgs.fasta
grep -A1 -E "lcl_08017324 " 03_Dgrim_r1.3_Zelda_ztringz.txt >> 09_3975_Dgrim_e-40_Dviri_hmlgs.fasta
grep -A1 -E "lcl_08017341 " 03_Dgrim_r1.3_Zelda_ztringz.txt >> 09_3975_Dgrim_e-40_Dviri_hmlgs.fasta
grep -A1 -E "lcl_08017344 " 03_Dgrim_r1.3_Zelda_ztringz.txt >> 09_3975_Dgrim_e-40_Dviri_hmlgs.fasta
grep -A1 -E "lcl_08017347 " 03_Dgrim_r1.3_Zelda_ztringz.txt >> 09_3975_Dgrim_e-40_Dviri_hmlgs.fasta
grep -A1 -E "lcl_08017360 " 03_Dgrim_r1.3_Zelda_ztringz.txt >> 09_3975_Dgrim_e-40_Dviri_hmlgs.fasta
grep -A1 -E "lcl_08017364 " 03_Dgrim_r1.3_Zelda_ztringz.txt >> 09_3975_Dgrim_e-40_Dviri_hmlgs.fasta
grep -A1 -E "lcl_08017374 " 03_Dgrim_r1.3_Zelda_ztringz.txt >> 09_3975_Dgrim_e-40_Dviri_hmlgs.fasta
grep -A1 -E "lcl_08017389 " 03_Dgrim_r1.3_Zelda_ztringz.txt >> 09_3975_Dgrim_e-40_Dviri_hmlgs.fasta
grep -A1 -E "lcl_08017409 " 03_Dgrim_r1.3_Zelda_ztringz.txt >> 09_3975_Dgrim_e-40_Dviri_hmlgs.fasta
grep -A1 -E "lcl_08017416 " 03_Dgrim_r1.3_Zelda_ztringz.txt >> 09_3975_Dgrim_e-40_Dviri_hmlgs.fasta
grep -A1 -E "lcl_08017427 " 03_Dgrim_r1.3_Zelda_ztringz.txt >> 09_3975_Dgrim_e-40_Dviri_hmlgs.fasta
grep -A1 -E "lcl_08017432 " 03_Dgrim_r1.3_Zelda_ztringz.txt >> 09_3975_Dgrim_e-40_Dviri_hmlgs.fasta
grep -A1 -E "lcl_08017435 " 03_Dgrim_r1.3_Zelda_ztringz.txt >> 09_3975_Dgrim_e-40_Dviri_hmlgs.fasta
grep -A1 -E "lcl_08017437 " 03_Dgrim_r1.3_Zelda_ztringz.txt >> 09_3975_Dgrim_e-40_Dviri_hmlgs.fasta
grep -A1 -E "lcl_08017446 " 03_Dgrim_r1.3_Zelda_ztringz.txt >> 09_3975_Dgrim_e-40_Dviri_hmlgs.fasta
grep -A1 -E "lcl_08017463 " 03_Dgrim_r1.3_Zelda_ztringz.txt >> 09_3975_Dgrim_e-40_Dviri_hmlgs.fasta
grep -A1 -E "lcl_08017468 " 03_Dgrim_r1.3_Zelda_ztringz.txt >> 09_3975_Dgrim_e-40_Dviri_hmlgs.fasta
grep -A1 -E "lcl_08017470 " 03_Dgrim_r1.3_Zelda_ztringz.txt >> 09_3975_Dgrim_e-40_Dviri_hmlgs.fasta
grep -A1 -E "lcl_08017471 " 03_Dgrim_r1.3_Zelda_ztringz.txt >> 09_3975_Dgrim_e-40_Dviri_hmlgs.fasta
grep -A1 -E "lcl_08017481 " 03_Dgrim_r1.3_Zelda_ztringz.txt >> 09_3975_Dgrim_e-40_Dviri_hmlgs.fasta
grep -A1 -E "lcl_08017495 " 03_Dgrim_r1.3_Zelda_ztringz.txt >> 09_3975_Dgrim_e-40_Dviri_hmlgs.fasta
grep -A1 -E "lcl_08017504 " 03_Dgrim_r1.3_Zelda_ztringz.txt >> 09_3975_Dgrim_e-40_Dviri_hmlgs.fasta
grep -A1 -E "lcl_08017507 " 03_Dgrim_r1.3_Zelda_ztringz.txt >> 09_3975_Dgrim_e-40_Dviri_hmlgs.fasta
grep -A1 -E "lcl_08017509 " 03_Dgrim_r1.3_Zelda_ztringz.txt >> 09_3975_Dgrim_e-40_Dviri_hmlgs.fasta
grep -A1 -E "lcl_08017527 " 03_Dgrim_r1.3_Zelda_ztringz.txt >> 09_3975_Dgrim_e-40_Dviri_hmlgs.fasta
grep -A1 -E "lcl_08017528 " 03_Dgrim_r1.3_Zelda_ztringz.txt >> 09_3975_Dgrim_e-40_Dviri_hmlgs.fasta
grep -A1 -E "lcl_08017543 " 03_Dgrim_r1.3_Zelda_ztringz.txt >> 09_3975_Dgrim_e-40_Dviri_hmlgs.fasta
grep -A1 -E "lcl_08017560 " 03_Dgrim_r1.3_Zelda_ztringz.txt >> 09_3975_Dgrim_e-40_Dviri_hmlgs.fasta
grep -A1 -E "lcl_08017575 " 03_Dgrim_r1.3_Zelda_ztringz.txt >> 09_3975_Dgrim_e-40_Dviri_hmlgs.fasta
grep -A1 -E "lcl_08017578 " 03_Dgrim_r1.3_Zelda_ztringz.txt >> 09_3975_Dgrim_e-40_Dviri_hmlgs.fasta
