# Supplementary material for: Microsatellite Repeat Instability Fuels Evolution of Embryonic Enhancers in Hawaiian Drosophila
Source: PLoS One. 2014 Jun 30;9(6):e101177. doi: 10.1371/journal.pone.0101177 (PMC4076327; doi:10.1371/journal.pone.0101177)
Supplement: File S1 — Unix computer scripts. (TGZ) [file pone.0101177.s002.tgz › PLoS-ONE-scripts/08_A_script_to_fetch_3975_Dviri_e-40_to_Dgrim]

grep -A1 -E "lcl_08030484 " 03_Dviri_r1.2_Zelda_ztringz.txt >> 09_3975_Dviri_e-40_Dgrim_hmlgs.fasta
grep -A1 -E "lcl_08035255 " 03_Dviri_r1.2_Zelda_ztringz.txt >> 09_3975_Dviri_e-40_Dgrim_hmlgs.fasta
grep -A1 -E "lcl_08028908 " 03_Dviri_r1.2_Zelda_ztringz.txt >> 09_3975_Dviri_e-40_Dgrim_hmlgs.fasta
grep -A1 -E "lcl_08038013 " 03_Dviri_r1.2_Zelda_ztringz.txt >> 09_3975_Dviri_e-40_Dgrim_hmlgs.fasta
grep -A1 -E "lcl_08018699 " 03_Dviri_r1.2_Zelda_ztringz.txt >> 09_3975_Dviri_e-40_Dgrim_hmlgs.fasta
grep -A1 -E "lcl_08029579 " 03_Dviri_r1.2_Zelda_ztringz.txt >> 09_3975_Dviri_e-40_Dgrim_hmlgs.fasta
grep -A1 -E "lcl_08025234 " 03_Dviri_r1.2_Zelda_ztringz.txt >> 09_3975_Dviri_e-40_Dgrim_hmlgs.fasta
grep -A1 -E "lcl_08021076 " 03_Dviri_r1.2_Zelda_ztringz.txt >> 09_3975_Dviri_e-40_Dgrim_hmlgs.fasta
grep -A1 -E "lcl_08027542 " 03_Dviri_r1.2_Zelda_ztringz.txt >> 09_3975_Dviri_e-40_Dgrim_hmlgs.fasta
grep -A1 -E "lcl_08023807 " 03_Dviri_r1.2_Zelda_ztringz.txt >> 09_3975_Dviri_e-40_Dgrim_hmlgs.fasta
grep -A1 -E "lcl_08034557 " 03_Dviri_r1.2_Zelda_ztringz.txt >> 09_3975_Dviri_e-40_Dgrim_hmlgs.fasta
grep -A1 -E "lcl_08026725 " 03_Dviri_r1.2_Zelda_ztringz.txt >> 09_3975_Dviri_e-40_Dgrim_hmlgs.fasta
grep -A1 -E "lcl_08034811 " 03_Dviri_r1.2_Zelda_ztringz.txt >> 09_3975_Dviri_e-40_Dgrim_hmlgs.fasta
grep -A1 -E "lcl_08023295 " 03_Dviri_r1.2_Zelda_ztringz.txt >> 09_3975_Dviri_e-40_Dgrim_hmlgs.fasta
grep -A1 -E "lcl_08037348 " 03_Dviri_r1.2_Zelda_ztringz.txt >> 09_3975_Dviri_e-40_Dgrim_hmlgs.fasta
grep -A1 -E "lcl_08026427 " 03_Dviri_r1.2_Zelda_ztringz.txt >> 09_3975_Dviri_e-40_Dgrim_hmlgs.fasta
grep -A1 -E "lcl_08038017 " 03_Dviri_r1.2_Zelda_ztringz.txt >> 09_3975_Dviri_e-40_Dgrim_hmlgs.fasta
grep -A1 -E "lcl_08037348 " 03_Dviri_r1.2_Zelda_ztringz.txt >> 09_3975_Dviri_e-40_Dgrim_hmlgs.fasta
grep -A1 -E "lcl_08037348 " 03_Dviri_r1.2_Zelda_ztringz.txt >> 09_3975_Dviri_e-40_Dgrim_hmlgs.fasta
grep -A1 -E "lcl_08025601 " 03_Dviri_r1.2_Zelda_ztringz.txt >> 09_3975_Dviri_e-40_Dgrim_hmlgs.fasta
grep -A1 -E "lcl_08029594 " 03_Dviri_r1.2_Zelda_ztringz.txt >> 09_3975_Dviri_e-40_Dgrim_hmlgs.fasta
grep -A1 -E "lcl_08025601 " 03_Dviri_r1.2_Zelda_ztringz.txt >> 09_3975_Dviri_e-40_Dgrim_hmlgs.fasta
grep -A1 -E "lcl_08032729 " 03_Dviri_r1.2_Zelda_ztringz.txt >> 09_3975_Dviri_e-40_Dgrim_hmlgs.fasta
grep -A1 -E "lcl_08037348 " 03_Dviri_r1.2_Zelda_ztringz.txt >> 09_3975_Dviri_e-40_Dgrim_hmlgs.fasta
grep -A1 -E "lcl_08018699 " 03_Dviri_r1.2_Zelda_ztringz.txt >> 09_3975_Dviri_e-40_Dgrim_hmlgs.fasta
grep -A1 -E "lcl_08030308 " 03_Dviri_r1.2_Zelda_ztringz.txt >> 09_3975_Dviri_e-40_Dgrim_hmlgs.fasta
grep -A1 -E "lcl_08018036 " 03_Dviri_r1.2_Zelda_ztringz.txt >> 09_3975_Dviri_e-40_Dgrim_hmlgs.fasta
grep -A1 -E "lcl_08026407 " 03_Dviri_r1.2_Zelda_ztringz.txt >> 09_3975_Dviri_e-40_Dgrim_hmlgs.fasta
grep -A1 -E "lcl_08026414 " 03_Dviri_r1.2_Zelda_ztringz.txt >> 09_3975_Dviri_e-40_Dgrim_hmlgs.fasta
grep -A1 -E "lcl_08026416 " 03_Dviri_r1.2_Zelda_ztringz.txt >> 09_3975_Dviri_e-40_Dgrim_hmlgs.fasta
grep -A1 -E "lcl_08026420 " 03_Dviri_r1.2_Zelda_ztringz.txt >> 09_3975_Dviri_e-40_Dgrim_hmlgs.fasta
grep -A1 -E "lcl_08026421 " 03_Dviri_r1.2_Zelda_ztringz.txt >> 09_3975_Dviri_e-40_Dgrim_hmlgs.fasta
grep -A1 -E "lcl_08026427 " 03_Dviri_r1.2_Zelda_ztringz.txt >> 09_3975_Dviri_e-40_Dgrim_hmlgs.fasta
grep -A1 -E "lcl_08026429 " 03_Dviri_r1.2_Zelda_ztringz.txt >> 09_3975_Dviri_e-40_Dgrim_hmlgs.fasta
grep -A1 -E "lcl_08026439 " 03_Dviri_r1.2_Zelda_ztringz.txt >> 09_3975_Dviri_e-40_Dgrim_hmlgs.fasta
grep -A1 -E "lcl_08026441 " 03_Dviri_r1.2_Zelda_ztringz.txt >> 09_3975_Dviri_e-40_Dgrim_hmlgs.fasta
grep -A1 -E "lcl_08026464 " 03_Dviri_r1.2_Zelda_ztringz.txt >> 09_3975_Dviri_e-40_Dgrim_hmlgs.fasta
grep -A1 -E "lcl_08026467 " 03_Dviri_r1.2_Zelda_ztringz.txt >> 09_3975_Dviri_e-40_Dgrim_hmlgs.fasta
grep -A1 -E "lcl_08026472 " 03_Dviri_r1.2_Zelda_ztringz.txt >> 09_3975_Dviri_e-40_Dgrim_hmlgs.fasta
grep -A1 -E "lcl_08026481 " 03_Dviri_r1.2_Zelda_ztringz.txt >> 09_3975_Dviri_e-40_Dgrim_hmlgs.fasta
grep -A1 -E "lcl_08026494 " 03_Dviri_r1.2_Zelda_ztringz.txt >> 09_3975_Dviri_e-40_Dgrim_hmlgs.fasta
grep -A1 -E "lcl_08026495 " 03_Dviri_r1.2_Zelda_ztringz.txt >> 09_3975_Dviri_e-40_Dgrim_hmlgs.fasta
grep -A1 -E "lcl_08026497 " 03_Dviri_r1.2_Zelda_ztringz.txt >> 09_3975_Dviri_e-40_Dgrim_hmlgs.fasta
grep -A1 -E "lcl_08026510 " 03_Dviri_r1.2_Zelda_ztringz.txt >> 09_3975_Dviri_e-40_Dgrim_hmlgs.fasta
grep -A1 -E "lcl_08026512 " 03_Dviri_r1.2_Zelda_ztringz.txt >> 09_3975_Dviri_e-40_Dgrim_hmlgs.fasta
grep -A1 -E "lcl_08026516 " 03_Dviri_r1.2_Zelda_ztringz.txt >> 09_3975_Dviri_e-40_Dgrim_hmlgs.fasta
grep -A1 -E "lcl_08026524 " 03_Dviri_r1.2_Zelda_ztringz.txt >> 09_3975_Dviri_e-40_Dgrim_hmlgs.fasta
grep -A1 -E "lcl_08026525 " 03_Dviri_r1.2_Zelda_ztringz.txt >> 09_3975_Dviri_e-40_Dgrim_hmlgs.fasta
grep -A1 -E "lcl_08026529 " 03_Dviri_r1.2_Zelda_ztringz.txt >> 09_3975_Dviri_e-40_Dgrim_hmlgs.fasta
grep -A1 -E "lcl_08026531 " 03_Dviri_r1.2_Zelda_ztringz.txt >> 09_3975_Dviri_e-40_Dgrim_hmlgs.fasta
grep -A1 -E "lcl_08026532 " 03_Dviri_r1.2_Zelda_ztringz.txt >> 09_3975_Dviri_e-40_Dgrim_hmlgs.fasta
grep -A1 -E "lcl_08026560 " 03_Dviri_r1.2_Zelda_ztringz.txt >> 09_3975_Dviri_e-40_Dgrim_hmlgs.fasta
grep -A1 -E "lcl_08026563 " 03_Dviri_r1.2_Zelda_ztringz.txt >> 09_3975_Dviri_e-40_Dgrim_hmlgs.fasta
grep -A1 -E "lcl_08026566 " 03_Dviri_r1.2_Zelda_ztringz.txt >> 09_3975_Dviri_e-40_Dgrim_hmlgs.fasta
grep -A1 -E "lcl_08026567 " 03_Dviri_r1.2_Zelda_ztringz.txt >> 09_3975_Dviri_e-40_Dgrim_hmlgs.fasta
grep -A1 -E "lcl_08026573 " 03_Dviri_r1.2_Zelda_ztringz.txt >> 09_3975_Dviri_e-40_Dgrim_hmlgs.fasta
grep -A1 -E "lcl_08026580 " 03_Dviri_r1.2_Zelda_ztringz.txt >> 09_3975_Dviri_e-40_Dgrim_hmlgs.fasta
grep -A1 -E "lcl_08026582 " 03_Dviri_r1.2_Zelda_ztringz.txt >> 09_3975_Dviri_e-40_Dgrim_hmlgs.fasta
grep -A1 -E "lcl_08026583 " 03_Dviri_r1.2_Zelda_ztringz.txt >> 09_3975_Dviri_e-40_Dgrim_hmlgs.fasta
grep -A1 -E "lcl_08026587 " 03_Dviri_r1.2_Zelda_ztringz.txt >> 09_3975_Dviri_e-40_Dgrim_hmlgs.fasta
grep -A1 -E "lcl_08026600 " 03_Dviri_r1.2_Zelda_ztringz.txt >> 09_3975_Dviri_e-40_Dgrim_hmlgs.fasta
grep -A1 -E "lcl_08026613 " 03_Dviri_r1.2_Zelda_ztringz.txt >> 09_3975_Dviri_e-40_Dgrim_hmlgs.fasta
grep -A1 -E "lcl_08026615 " 03_Dviri_r1.2_Zelda_ztringz.txt >> 09_3975_Dviri_e-40_Dgrim_hmlgs.fasta
grep -A1 -E "lcl_08026622 " 03_Dviri_r1.2_Zelda_ztringz.txt >> 09_3975_Dviri_e-40_Dgrim_hmlgs.fasta
grep -A1 -E "lcl_08026627 " 03_Dviri_r1.2_Zelda_ztringz.txt >> 09_3975_Dviri_e-40_Dgrim_hmlgs.fasta
grep -A1 -E "lcl_08026628 " 03_Dviri_r1.2_Zelda_ztringz.txt >> 09_3975_Dviri_e-40_Dgrim_hmlgs.fasta
grep -A1 -E "lcl_08026629 " 03_Dviri_r1.2_Zelda_ztringz.txt >> 09_3975_Dviri_e-40_Dgrim_hmlgs.fasta
grep -A1 -E "lcl_08026630 " 03_Dviri_r1.2_Zelda_ztringz.txt >> 09_3975_Dviri_e-40_Dgrim_hmlgs.fasta
grep -A1 -E "lcl_08026636 " 03_Dviri_r1.2_Zelda_ztringz.txt >> 09_3975_Dviri_e-40_Dgrim_hmlgs.fasta
grep -A1 -E "lcl_08026340 " 03_Dviri_r1.2_Zelda_ztringz.txt >> 09_3975_Dviri_e-40_Dgrim_hmlgs.fasta
grep -A1 -E "lcl_08026337 " 03_Dviri_r1.2_Zelda_ztringz.txt >> 09_3975_Dviri_e-40_Dgrim_hmlgs.fasta
grep -A1 -E "lcl_08026336 " 03_Dviri_r1.2_Zelda_ztringz.txt >> 09_3975_Dviri_e-40_Dgrim_hmlgs.fasta
grep -A1 -E "lcl_08026330 " 03_Dviri_r1.2_Zelda_ztringz.txt >> 09_3975_Dviri_e-40_Dgrim_hmlgs.fasta
grep -A1 -E "lcl_08026326 " 03_Dviri_r1.2_Zelda_ztringz.txt >> 09_3975_Dviri_e-40_Dgrim_hmlgs.fasta
grep -A1 -E "lcl_08026320 " 03_Dviri_r1.2_Zelda_ztringz.txt >> 09_3975_Dviri_e-40_Dgrim_hmlgs.fasta
grep -A1 -E "lcl_08026319 " 03_Dviri_r1.2_Zelda_ztringz.txt >> 09_3975_Dviri_e-40_Dgrim_hmlgs.fasta
grep -A1 -E "lcl_08026315 " 03_Dviri_r1.2_Zelda_ztringz.txt >> 09_3975_Dviri_e-40_Dgrim_hmlgs.fasta
grep -A1 -E "lcl_08026312 " 03_Dviri_r1.2_Zelda_ztringz.txt >> 09_3975_Dviri_e-40_Dgrim_hmlgs.fasta
grep -A1 -E "lcl_08026308 " 03_Dviri_r1.2_Zelda_ztringz.txt >> 09_3975_Dviri_e-40_Dgrim_hmlgs.fasta
grep -A1 -E "lcl_08026306 " 03_Dviri_r1.2_Zelda_ztringz.txt >> 09_3975_Dviri_e-40_Dgrim_hmlgs.fasta
grep -A1 -E "lcl_08026305 " 03_Dviri_r1.2_Zelda_ztringz.txt >> 09_3975_Dviri_e-40_Dgrim_hmlgs.fasta
grep -A1 -E "lcl_08026304 " 03_Dviri_r1.2_Zelda_ztringz.txt >> 09_3975_Dviri_e-40_Dgrim_hmlgs.fasta
grep -A1 -E "lcl_08026300 " 03_Dviri_r1.2_Zelda_ztringz.txt >> 09_3975_Dviri_e-40_Dgrim_hmlgs.fasta
grep -A1 -E "lcl_08026297 " 03_Dviri_r1.2_Zelda_ztringz.txt >> 09_3975_Dviri_e-40_Dgrim_hmlgs.fasta
grep -A1 -E "lcl_08026291 " 03_Dviri_r1.2_Zelda_ztringz.txt >> 09_3975_Dviri_e-40_Dgrim_hmlgs.fasta
grep -A1 -E "lcl_08026290 " 03_Dviri_r1.2_Zelda_ztringz.txt >> 09_3975_Dviri_e-40_Dgrim_hmlgs.fasta
grep -A1 -E "lcl_08026289 " 03_Dviri_r1.2_Zelda_ztringz.txt >> 09_3975_Dviri_e-40_Dgrim_hmlgs.fasta
grep -A1 -E "lcl_08026288 " 03_Dviri_r1.2_Zelda_ztringz.txt >> 09_3975_Dviri_e-40_Dgrim_hmlgs.fasta
grep -A1 -E "lcl_08026279 " 03_Dviri_r1.2_Zelda_ztringz.txt >> 09_3975_Dviri_e-40_Dgrim_hmlgs.fasta
grep -A1 -E "lcl_08026278 " 03_Dviri_r1.2_Zelda_ztringz.txt >> 09_3975_Dviri_e-40_Dgrim_hmlgs.fasta
grep -A1 -E "lcl_08026276 " 03_Dviri_r1.2_Zelda_ztringz.txt >> 09_3975_Dviri_e-40_Dgrim_hmlgs.fasta
grep -A1 -E "lcl_08026271 " 03_Dviri_r1.2_Zelda_ztringz.txt >> 09_3975_Dviri_e-40_Dgrim_hmlgs.fasta
grep -A1 -E "lcl_08026269 " 03_Dviri_r1.2_Zelda_ztringz.txt >> 09_3975_Dviri_e-40_Dgrim_hmlgs.fasta
grep -A1 -E "lcl_08026264 " 03_Dviri_r1.2_Zelda_ztringz.txt >> 09_3975_Dviri_e-40_Dgrim_hmlgs.fasta
grep -A1 -E "lcl_08026255 " 03_Dviri_r1.2_Zelda_ztringz.txt >> 09_3975_Dviri_e-40_Dgrim_hmlgs.fasta
grep -A1 -E "lcl_08026254 " 03_Dviri_r1.2_Zelda_ztringz.txt >> 09_3975_Dviri_e-40_Dgrim_hmlgs.fasta
grep -A1 -E "lcl_08026250 " 03_Dviri_r1.2_Zelda_ztringz.txt >> 09_3975_Dviri_e-40_Dgrim_hmlgs.fasta
grep -A1 -E "lcl_08026247 " 03_Dviri_r1.2_Zelda_ztringz.txt >> 09_3975_Dviri_e-40_Dgrim_hmlgs.fasta
grep -A1 -E "lcl_08026246 " 03_Dviri_r1.2_Zelda_ztringz.txt >> 09_3975_Dviri_e-40_Dgrim_hmlgs.fasta
grep -A1 -E "lcl_08026244 " 03_Dviri_r1.2_Zelda_ztringz.txt >> 09_3975_Dviri_e-40_Dgrim_hmlgs.fasta
grep -A1 -E "lcl_08026243 " 03_Dviri_r1.2_Zelda_ztringz.txt >> 09_3975_Dviri_e-40_Dgrim_hmlgs.fasta
grep -A1 -E "lcl_08026239 " 03_Dviri_r1.2_Zelda_ztringz.txt >> 09_3975_Dviri_e-40_Dgrim_hmlgs.fasta
grep -A1 -E "lcl_08026228 " 03_Dviri_r1.2_Zelda_ztringz.txt >> 09_3975_Dviri_e-40_Dgrim_hmlgs.fasta
grep -A1 -E "lcl_08026225 " 03_Dviri_r1.2_Zelda_ztringz.txt >> 09_3975_Dviri_e-40_Dgrim_hmlgs.fasta
grep -A1 -E "lcl_08026221 " 03_Dviri_r1.2_Zelda_ztringz.txt >> 09_3975_Dviri_e-40_Dgrim_hmlgs.fasta
grep -A1 -E "lcl_08026219 " 03_Dviri_r1.2_Zelda_ztringz.txt >> 09_3975_Dviri_e-40_Dgrim_hmlgs.fasta
grep -A1 -E "lcl_08026208 " 03_Dviri_r1.2_Zelda_ztringz.txt >> 09_3975_Dviri_e-40_Dgrim_hmlgs.fasta
grep -A1 -E "lcl_08026202 " 03_Dviri_r1.2_Zelda_ztringz.txt >> 09_3975_Dviri_e-40_Dgrim_hmlgs.fasta
grep -A1 -E "lcl_08026200 " 03_Dviri_r1.2_Zelda_ztringz.txt >> 09_3975_Dviri_e-40_Dgrim_hmlgs.fasta
grep -A1 -E "lcl_08026191 " 03_Dviri_r1.2_Zelda_ztringz.txt >> 09_3975_Dviri_e-40_Dgrim_hmlgs.fasta
grep -A1 -E "lcl_08026187 " 03_Dviri_r1.2_Zelda_ztringz.txt >> 09_3975_Dviri_e-40_Dgrim_hmlgs.fasta
grep -A1 -E "lcl_08026185 " 03_Dviri_r1.2_Zelda_ztringz.txt >> 09_3975_Dviri_e-40_Dgrim_hmlgs.fasta
grep -A1 -E "lcl_08026183 " 03_Dviri_r1.2_Zelda_ztringz.txt >> 09_3975_Dviri_e-40_Dgrim_hmlgs.fasta
grep -A1 -E "lcl_08026178 " 03_Dviri_r1.2_Zelda_ztringz.txt >> 09_3975_Dviri_e-40_Dgrim_hmlgs.fasta
grep -A1 -E "lcl_08026175 " 03_Dviri_r1.2_Zelda_ztringz.txt >> 09_3975_Dviri_e-40_Dgrim_hmlgs.fasta
grep -A1 -E "lcl_08026173 " 03_Dviri_r1.2_Zelda_ztringz.txt >> 09_3975_Dviri_e-40_Dgrim_hmlgs.fasta
grep -A1 -E "lcl_08026172 " 03_Dviri_r1.2_Zelda_ztringz.txt >> 09_3975_Dviri_e-40_Dgrim_hmlgs.fasta
grep -A1 -E "lcl_08026167 " 03_Dviri_r1.2_Zelda_ztringz.txt >> 09_3975_Dviri_e-40_Dgrim_hmlgs.fasta
grep -A1 -E "lcl_08026163 " 03_Dviri_r1.2_Zelda_ztringz.txt >> 09_3975_Dviri_e-40_Dgrim_hmlgs.fasta
grep -A1 -E "lcl_08026158 " 03_Dviri_r1.2_Zelda_ztringz.txt >> 09_3975_Dviri_e-40_Dgrim_hmlgs.fasta
grep -A1 -E "lcl_08026150 " 03_Dviri_r1.2_Zelda_ztringz.txt >> 09_3975_Dviri_e-40_Dgrim_hmlgs.fasta
grep -A1 -E "lcl_08026129 " 03_Dviri_r1.2_Zelda_ztringz.txt >> 09_3975_Dviri_e-40_Dgrim_hmlgs.fasta
grep -A1 -E "lcl_08026128 " 03_Dviri_r1.2_Zelda_ztringz.txt >> 09_3975_Dviri_e-40_Dgrim_hmlgs.fasta
grep -A1 -E "lcl_08026127 " 03_Dviri_r1.2_Zelda_ztringz.txt >> 09_3975_Dviri_e-40_Dgrim_hmlgs.fasta
grep -A1 -E "lcl_08026126 " 03_Dviri_r1.2_Zelda_ztringz.txt >> 09_3975_Dviri_e-40_Dgrim_hmlgs.fasta
grep -A1 -E "lcl_08020547 " 03_Dviri_r1.2_Zelda_ztringz.txt >> 09_3975_Dviri_e-40_Dgrim_hmlgs.fasta
grep -A1 -E "lcl_08020549 " 03_Dviri_r1.2_Zelda_ztringz.txt >> 09_3975_Dviri_e-40_Dgrim_hmlgs.fasta
grep -A1 -E "lcl_08020568 " 03_Dviri_r1.2_Zelda_ztringz.txt >> 09_3975_Dviri_e-40_Dgrim_hmlgs.fasta
grep -A1 -E "lcl_08020570 " 03_Dviri_r1.2_Zelda_ztringz.txt >> 09_3975_Dviri_e-40_Dgrim_hmlgs.fasta
grep -A1 -E "lcl_08026030 " 03_Dviri_r1.2_Zelda_ztringz.txt >> 09_3975_Dviri_e-40_Dgrim_hmlgs.fasta
grep -A1 -E "lcl_08026039 " 03_Dviri_r1.2_Zelda_ztringz.txt >> 09_3975_Dviri_e-40_Dgrim_hmlgs.fasta
grep -A1 -E "lcl_08026040 " 03_Dviri_r1.2_Zelda_ztringz.txt >> 09_3975_Dviri_e-40_Dgrim_hmlgs.fasta
grep -A1 -E "lcl_08026041 " 03_Dviri_r1.2_Zelda_ztringz.txt >> 09_3975_Dviri_e-40_Dgrim_hmlgs.fasta
grep -A1 -E "lcl_08026042 " 03_Dviri_r1.2_Zelda_ztringz.txt >> 09_3975_Dviri_e-40_Dgrim_hmlgs.fasta
grep -A1 -E "lcl_08026043 " 03_Dviri_r1.2_Zelda_ztringz.txt >> 09_3975_Dviri_e-40_Dgrim_hmlgs.fasta
grep -A1 -E "lcl_08026060 " 03_Dviri_r1.2_Zelda_ztringz.txt >> 09_3975_Dviri_e-40_Dgrim_hmlgs.fasta
grep -A1 -E "lcl_08026064 " 03_Dviri_r1.2_Zelda_ztringz.txt >> 09_3975_Dviri_e-40_Dgrim_hmlgs.fasta
grep -A1 -E "lcl_08026066 " 03_Dviri_r1.2_Zelda_ztringz.txt >> 09_3975_Dviri_e-40_Dgrim_hmlgs.fasta
grep -A1 -E "lcl_08026067 " 03_Dviri_r1.2_Zelda_ztringz.txt >> 09_3975_Dviri_e-40_Dgrim_hmlgs.fasta
grep -A1 -E "lcl_08026073 " 03_Dviri_r1.2_Zelda_ztringz.txt >> 09_3975_Dviri_e-40_Dgrim_hmlgs.fasta
grep -A1 -E "lcl_08026075 " 03_Dviri_r1.2_Zelda_ztringz.txt >> 09_3975_Dviri_e-40_Dgrim_hmlgs.fasta
grep -A1 -E "lcl_08026076 " 03_Dviri_r1.2_Zelda_ztringz.txt >> 09_3975_Dviri_e-40_Dgrim_hmlgs.fasta
grep -A1 -E "lcl_08026078 " 03_Dviri_r1.2_Zelda_ztringz.txt >> 09_3975_Dviri_e-40_Dgrim_hmlgs.fasta
grep -A1 -E "lcl_08026085 " 03_Dviri_r1.2_Zelda_ztringz.txt >> 09_3975_Dviri_e-40_Dgrim_hmlgs.fasta
grep -A1 -E "lcl_08026092 " 03_Dviri_r1.2_Zelda_ztringz.txt >> 09_3975_Dviri_e-40_Dgrim_hmlgs.fasta
grep -A1 -E "lcl_08026098 " 03_Dviri_r1.2_Zelda_ztringz.txt >> 09_3975_Dviri_e-40_Dgrim_hmlgs.fasta
grep -A1 -E "lcl_08026105 " 03_Dviri_r1.2_Zelda_ztringz.txt >> 09_3975_Dviri_e-40_Dgrim_hmlgs.fasta
grep -A1 -E "lcl_08026106 " 03_Dviri_r1.2_Zelda_ztringz.txt >> 09_3975_Dviri_e-40_Dgrim_hmlgs.fasta
grep -A1 -E "lcl_08026112 " 03_Dviri_r1.2_Zelda_ztringz.txt >> 09_3975_Dviri_e-40_Dgrim_hmlgs.fasta
grep -A1 -E "lcl_08026116 " 03_Dviri_r1.2_Zelda_ztringz.txt >> 09_3975_Dviri_e-40_Dgrim_hmlgs.fasta
grep -A1 -E "lcl_08020538 " 03_Dviri_r1.2_Zelda_ztringz.txt >> 09_3975_Dviri_e-40_Dgrim_hmlgs.fasta
grep -A1 -E "lcl_08020519 " 03_Dviri_r1.2_Zelda_ztringz.txt >> 09_3975_Dviri_e-40_Dgrim_hmlgs.fasta
grep -A1 -E "lcl_08020528 " 03_Dviri_r1.2_Zelda_ztringz.txt >> 09_3975_Dviri_e-40_Dgrim_hmlgs.fasta
grep -A1 -E "lcl_08024722 " 03_Dviri_r1.2_Zelda_ztringz.txt >> 09_3975_Dviri_e-40_Dgrim_hmlgs.fasta
grep -A1 -E "lcl_08029829 " 03_Dviri_r1.2_Zelda_ztringz.txt >> 09_3975_Dviri_e-40_Dgrim_hmlgs.fasta
grep -A1 -E "lcl_08037102 " 03_Dviri_r1.2_Zelda_ztringz.txt >> 09_3975_Dviri_e-40_Dgrim_hmlgs.fasta
grep -A1 -E "lcl_08037090 " 03_Dviri_r1.2_Zelda_ztringz.txt >> 09_3975_Dviri_e-40_Dgrim_hmlgs.fasta
grep -A1 -E "lcl_08037089 " 03_Dviri_r1.2_Zelda_ztringz.txt >> 09_3975_Dviri_e-40_Dgrim_hmlgs.fasta
grep -A1 -E "lcl_08037081 " 03_Dviri_r1.2_Zelda_ztringz.txt >> 09_3975_Dviri_e-40_Dgrim_hmlgs.fasta
grep -A1 -E "lcl_08037065 " 03_Dviri_r1.2_Zelda_ztringz.txt >> 09_3975_Dviri_e-40_Dgrim_hmlgs.fasta
grep -A1 -E "lcl_08037538 " 03_Dviri_r1.2_Zelda_ztringz.txt >> 09_3975_Dviri_e-40_Dgrim_hmlgs.fasta
grep -A1 -E "lcl_08035348 " 03_Dviri_r1.2_Zelda_ztringz.txt >> 09_3975_Dviri_e-40_Dgrim_hmlgs.fasta
grep -A1 -E "lcl_08035346 " 03_Dviri_r1.2_Zelda_ztringz.txt >> 09_3975_Dviri_e-40_Dgrim_hmlgs.fasta
grep -A1 -E "lcl_08035345 " 03_Dviri_r1.2_Zelda_ztringz.txt >> 09_3975_Dviri_e-40_Dgrim_hmlgs.fasta
grep -A1 -E "lcl_08035344 " 03_Dviri_r1.2_Zelda_ztringz.txt >> 09_3975_Dviri_e-40_Dgrim_hmlgs.fasta
grep -A1 -E "lcl_08035304 " 03_Dviri_r1.2_Zelda_ztringz.txt >> 09_3975_Dviri_e-40_Dgrim_hmlgs.fasta
grep -A1 -E "lcl_08035298 " 03_Dviri_r1.2_Zelda_ztringz.txt >> 09_3975_Dviri_e-40_Dgrim_hmlgs.fasta
grep -A1 -E "lcl_08035297 " 03_Dviri_r1.2_Zelda_ztringz.txt >> 09_3975_Dviri_e-40_Dgrim_hmlgs.fasta
grep -A1 -E "lcl_08035294 " 03_Dviri_r1.2_Zelda_ztringz.txt >> 09_3975_Dviri_e-40_Dgrim_hmlgs.fasta
grep -A1 -E "lcl_08035279 " 03_Dviri_r1.2_Zelda_ztringz.txt >> 09_3975_Dviri_e-40_Dgrim_hmlgs.fasta
grep -A1 -E "lcl_08035275 " 03_Dviri_r1.2_Zelda_ztringz.txt >> 09_3975_Dviri_e-40_Dgrim_hmlgs.fasta
grep -A1 -E "lcl_08035255 " 03_Dviri_r1.2_Zelda_ztringz.txt >> 09_3975_Dviri_e-40_Dgrim_hmlgs.fasta
grep -A1 -E "lcl_08035235 " 03_Dviri_r1.2_Zelda_ztringz.txt >> 09_3975_Dviri_e-40_Dgrim_hmlgs.fasta
grep -A1 -E "lcl_08035234 " 03_Dviri_r1.2_Zelda_ztringz.txt >> 09_3975_Dviri_e-40_Dgrim_hmlgs.fasta
grep -A1 -E "lcl_08035234 " 03_Dviri_r1.2_Zelda_ztringz.txt >> 09_3975_Dviri_e-40_Dgrim_hmlgs.fasta
grep -A1 -E "lcl_08020576 " 03_Dviri_r1.2_Zelda_ztringz.txt >> 09_3975_Dviri_e-40_Dgrim_hmlgs.fasta
grep -A1 -E "lcl_08020622 " 03_Dviri_r1.2_Zelda_ztringz.txt >> 09_3975_Dviri_e-40_Dgrim_hmlgs.fasta
grep -A1 -E "lcl_08020626 " 03_Dviri_r1.2_Zelda_ztringz.txt >> 09_3975_Dviri_e-40_Dgrim_hmlgs.fasta
grep -A1 -E "lcl_08020633 " 03_Dviri_r1.2_Zelda_ztringz.txt >> 09_3975_Dviri_e-40_Dgrim_hmlgs.fasta
grep -A1 -E "lcl_08020634 " 03_Dviri_r1.2_Zelda_ztringz.txt >> 09_3975_Dviri_e-40_Dgrim_hmlgs.fasta
grep -A1 -E "lcl_08020640 " 03_Dviri_r1.2_Zelda_ztringz.txt >> 09_3975_Dviri_e-40_Dgrim_hmlgs.fasta
grep -A1 -E "lcl_08020645 " 03_Dviri_r1.2_Zelda_ztringz.txt >> 09_3975_Dviri_e-40_Dgrim_hmlgs.fasta
grep -A1 -E "lcl_08020652 " 03_Dviri_r1.2_Zelda_ztringz.txt >> 09_3975_Dviri_e-40_Dgrim_hmlgs.fasta
grep -A1 -E "lcl_08020657 " 03_Dviri_r1.2_Zelda_ztringz.txt >> 09_3975_Dviri_e-40_Dgrim_hmlgs.fasta
grep -A1 -E "lcl_08020663 " 03_Dviri_r1.2_Zelda_ztringz.txt >> 09_3975_Dviri_e-40_Dgrim_hmlgs.fasta
grep -A1 -E "lcl_08020666 " 03_Dviri_r1.2_Zelda_ztringz.txt >> 09_3975_Dviri_e-40_Dgrim_hmlgs.fasta
grep -A1 -E "lcl_08020667 " 03_Dviri_r1.2_Zelda_ztringz.txt >> 09_3975_Dviri_e-40_Dgrim_hmlgs.fasta
grep -A1 -E "lcl_08020683 " 03_Dviri_r1.2_Zelda_ztringz.txt >> 09_3975_Dviri_e-40_Dgrim_hmlgs.fasta
grep -A1 -E "lcl_08020685 " 03_Dviri_r1.2_Zelda_ztringz.txt >> 09_3975_Dviri_e-40_Dgrim_hmlgs.fasta
grep -A1 -E "lcl_08020699 " 03_Dviri_r1.2_Zelda_ztringz.txt >> 09_3975_Dviri_e-40_Dgrim_hmlgs.fasta
grep -A1 -E "lcl_08020701 " 03_Dviri_r1.2_Zelda_ztringz.txt >> 09_3975_Dviri_e-40_Dgrim_hmlgs.fasta
grep -A1 -E "lcl_08020709 " 03_Dviri_r1.2_Zelda_ztringz.txt >> 09_3975_Dviri_e-40_Dgrim_hmlgs.fasta
grep -A1 -E "lcl_08020711 " 03_Dviri_r1.2_Zelda_ztringz.txt >> 09_3975_Dviri_e-40_Dgrim_hmlgs.fasta
grep -A1 -E "lcl_08020713 " 03_Dviri_r1.2_Zelda_ztringz.txt >> 09_3975_Dviri_e-40_Dgrim_hmlgs.fasta
grep -A1 -E "lcl_08020718 " 03_Dviri_r1.2_Zelda_ztringz.txt >> 09_3975_Dviri_e-40_Dgrim_hmlgs.fasta
grep -A1 -E "lcl_08020720 " 03_Dviri_r1.2_Zelda_ztringz.txt >> 09_3975_Dviri_e-40_Dgrim_hmlgs.fasta
grep -A1 -E "lcl_08020721 " 03_Dviri_r1.2_Zelda_ztringz.txt >> 09_3975_Dviri_e-40_Dgrim_hmlgs.fasta
grep -A1 -E "lcl_08020723 " 03_Dviri_r1.2_Zelda_ztringz.txt >> 09_3975_Dviri_e-40_Dgrim_hmlgs.fasta
grep -A1 -E "lcl_08020724 " 03_Dviri_r1.2_Zelda_ztringz.txt >> 09_3975_Dviri_e-40_Dgrim_hmlgs.fasta
grep -A1 -E "lcl_08020727 " 03_Dviri_r1.2_Zelda_ztringz.txt >> 09_3975_Dviri_e-40_Dgrim_hmlgs.fasta
grep -A1 -E "lcl_08020736 " 03_Dviri_r1.2_Zelda_ztringz.txt >> 09_3975_Dviri_e-40_Dgrim_hmlgs.fasta
grep -A1 -E "lcl_08020737 " 03_Dviri_r1.2_Zelda_ztringz.txt >> 09_3975_Dviri_e-40_Dgrim_hmlgs.fasta
grep -A1 -E "lcl_08020742 " 03_Dviri_r1.2_Zelda_ztringz.txt >> 09_3975_Dviri_e-40_Dgrim_hmlgs.fasta
grep -A1 -E "lcl_08020750 " 03_Dviri_r1.2_Zelda_ztringz.txt >> 09_3975_Dviri_e-40_Dgrim_hmlgs.fasta
grep -A1 -E "lcl_08020753 " 03_Dviri_r1.2_Zelda_ztringz.txt >> 09_3975_Dviri_e-40_Dgrim_hmlgs.fasta
grep -A1 -E "lcl_08020758 " 03_Dviri_r1.2_Zelda_ztringz.txt >> 09_3975_Dviri_e-40_Dgrim_hmlgs.fasta
grep -A1 -E "lcl_08020764 " 03_Dviri_r1.2_Zelda_ztringz.txt >> 09_3975_Dviri_e-40_Dgrim_hmlgs.fasta
grep -A1 -E "lcl_08020765 " 03_Dviri_r1.2_Zelda_ztringz.txt >> 09_3975_Dviri_e-40_Dgrim_hmlgs.fasta
grep -A1 -E "lcl_08020767 " 03_Dviri_r1.2_Zelda_ztringz.txt >> 09_3975_Dviri_e-40_Dgrim_hmlgs.fasta
grep -A1 -E "lcl_08020770 " 03_Dviri_r1.2_Zelda_ztringz.txt >> 09_3975_Dviri_e-40_Dgrim_hmlgs.fasta
grep -A1 -E "lcl_08020777 " 03_Dviri_r1.2_Zelda_ztringz.txt >> 09_3975_Dviri_e-40_Dgrim_hmlgs.fasta
grep -A1 -E "lcl_08020780 " 03_Dviri_r1.2_Zelda_ztringz.txt >> 09_3975_Dviri_e-40_Dgrim_hmlgs.fasta
grep -A1 -E "lcl_08020789 " 03_Dviri_r1.2_Zelda_ztringz.txt >> 09_3975_Dviri_e-40_Dgrim_hmlgs.fasta
grep -A1 -E "lcl_08020792 " 03_Dviri_r1.2_Zelda_ztringz.txt >> 09_3975_Dviri_e-40_Dgrim_hmlgs.fasta
grep -A1 -E "lcl_08020793 " 03_Dviri_r1.2_Zelda_ztringz.txt >> 09_3975_Dviri_e-40_Dgrim_hmlgs.fasta
grep -A1 -E "lcl_08020797 " 03_Dviri_r1.2_Zelda_ztringz.txt >> 09_3975_Dviri_e-40_Dgrim_hmlgs.fasta
grep -A1 -E "lcl_08020805 " 03_Dviri_r1.2_Zelda_ztringz.txt >> 09_3975_Dviri_e-40_Dgrim_hmlgs.fasta
grep -A1 -E "lcl_08020808 " 03_Dviri_r1.2_Zelda_ztringz.txt >> 09_3975_Dviri_e-40_Dgrim_hmlgs.fasta
grep -A1 -E "lcl_08020813 " 03_Dviri_r1.2_Zelda_ztringz.txt >> 09_3975_Dviri_e-40_Dgrim_hmlgs.fasta
grep -A1 -E "lcl_08020814 " 03_Dviri_r1.2_Zelda_ztringz.txt >> 09_3975_Dviri_e-40_Dgrim_hmlgs.fasta
grep -A1 -E "lcl_08020840 " 03_Dviri_r1.2_Zelda_ztringz.txt >> 09_3975_Dviri_e-40_Dgrim_hmlgs.fasta
grep -A1 -E "lcl_08020844 " 03_Dviri_r1.2_Zelda_ztringz.txt >> 09_3975_Dviri_e-40_Dgrim_hmlgs.fasta
grep -A1 -E "lcl_08020846 " 03_Dviri_r1.2_Zelda_ztringz.txt >> 09_3975_Dviri_e-40_Dgrim_hmlgs.fasta
grep -A1 -E "lcl_08020852 " 03_Dviri_r1.2_Zelda_ztringz.txt >> 09_3975_Dviri_e-40_Dgrim_hmlgs.fasta
grep -A1 -E "lcl_08020856 " 03_Dviri_r1.2_Zelda_ztringz.txt >> 09_3975_Dviri_e-40_Dgrim_hmlgs.fasta
grep -A1 -E "lcl_08020864 " 03_Dviri_r1.2_Zelda_ztringz.txt >> 09_3975_Dviri_e-40_Dgrim_hmlgs.fasta
grep -A1 -E "lcl_08020874 " 03_Dviri_r1.2_Zelda_ztringz.txt >> 09_3975_Dviri_e-40_Dgrim_hmlgs.fasta
grep -A1 -E "lcl_08020883 " 03_Dviri_r1.2_Zelda_ztringz.txt >> 09_3975_Dviri_e-40_Dgrim_hmlgs.fasta
grep -A1 -E "lcl_08020885 " 03_Dviri_r1.2_Zelda_ztringz.txt >> 09_3975_Dviri_e-40_Dgrim_hmlgs.fasta
grep -A1 -E "lcl_08020893 " 03_Dviri_r1.2_Zelda_ztringz.txt >> 09_3975_Dviri_e-40_Dgrim_hmlgs.fasta
grep -A1 -E "lcl_08020902 " 03_Dviri_r1.2_Zelda_ztringz.txt >> 09_3975_Dviri_e-40_Dgrim_hmlgs.fasta
grep -A1 -E "lcl_08020906 " 03_Dviri_r1.2_Zelda_ztringz.txt >> 09_3975_Dviri_e-40_Dgrim_hmlgs.fasta
grep -A1 -E "lcl_08020908 " 03_Dviri_r1.2_Zelda_ztringz.txt >> 09_3975_Dviri_e-40_Dgrim_hmlgs.fasta
grep -A1 -E "lcl_08020915 " 03_Dviri_r1.2_Zelda_ztringz.txt >> 09_3975_Dviri_e-40_Dgrim_hmlgs.fasta
grep -A1 -E "lcl_08021493 " 03_Dviri_r1.2_Zelda_ztringz.txt >> 09_3975_Dviri_e-40_Dgrim_hmlgs.fasta
grep -A1 -E "lcl_08021494 " 03_Dviri_r1.2_Zelda_ztringz.txt >> 09_3975_Dviri_e-40_Dgrim_hmlgs.fasta
grep -A1 -E "lcl_08021500 " 03_Dviri_r1.2_Zelda_ztringz.txt >> 09_3975_Dviri_e-40_Dgrim_hmlgs.fasta
grep -A1 -E "lcl_08021505 " 03_Dviri_r1.2_Zelda_ztringz.txt >> 09_3975_Dviri_e-40_Dgrim_hmlgs.fasta
grep -A1 -E "lcl_08021510 " 03_Dviri_r1.2_Zelda_ztringz.txt >> 09_3975_Dviri_e-40_Dgrim_hmlgs.fasta
grep -A1 -E "lcl_08021512 " 03_Dviri_r1.2_Zelda_ztringz.txt >> 09_3975_Dviri_e-40_Dgrim_hmlgs.fasta
grep -A1 -E "lcl_08021514 " 03_Dviri_r1.2_Zelda_ztringz.txt >> 09_3975_Dviri_e-40_Dgrim_hmlgs.fasta
grep -A1 -E "lcl_08021515 " 03_Dviri_r1.2_Zelda_ztringz.txt >> 09_3975_Dviri_e-40_Dgrim_hmlgs.fasta
grep -A1 -E "lcl_08021516 " 03_Dviri_r1.2_Zelda_ztringz.txt >> 09_3975_Dviri_e-40_Dgrim_hmlgs.fasta
grep -A1 -E "lcl_08021520 " 03_Dviri_r1.2_Zelda_ztringz.txt >> 09_3975_Dviri_e-40_Dgrim_hmlgs.fasta
grep -A1 -E "lcl_08021525 " 03_Dviri_r1.2_Zelda_ztringz.txt >> 09_3975_Dviri_e-40_Dgrim_hmlgs.fasta
grep -A1 -E "lcl_08021527 " 03_Dviri_r1.2_Zelda_ztringz.txt >> 09_3975_Dviri_e-40_Dgrim_hmlgs.fasta
grep -A1 -E "lcl_08021528 " 03_Dviri_r1.2_Zelda_ztringz.txt >> 09_3975_Dviri_e-40_Dgrim_hmlgs.fasta
grep -A1 -E "lcl_08021533 " 03_Dviri_r1.2_Zelda_ztringz.txt >> 09_3975_Dviri_e-40_Dgrim_hmlgs.fasta
grep -A1 -E "lcl_08021548 " 03_Dviri_r1.2_Zelda_ztringz.txt >> 09_3975_Dviri_e-40_Dgrim_hmlgs.fasta
grep -A1 -E "lcl_08021552 " 03_Dviri_r1.2_Zelda_ztringz.txt >> 09_3975_Dviri_e-40_Dgrim_hmlgs.fasta
grep -A1 -E "lcl_08021553 " 03_Dviri_r1.2_Zelda_ztringz.txt >> 09_3975_Dviri_e-40_Dgrim_hmlgs.fasta
grep -A1 -E "lcl_08021556 " 03_Dviri_r1.2_Zelda_ztringz.txt >> 09_3975_Dviri_e-40_Dgrim_hmlgs.fasta
grep -A1 -E "lcl_08021557 " 03_Dviri_r1.2_Zelda_ztringz.txt >> 09_3975_Dviri_e-40_Dgrim_hmlgs.fasta
grep -A1 -E "lcl_08021560 " 03_Dviri_r1.2_Zelda_ztringz.txt >> 09_3975_Dviri_e-40_Dgrim_hmlgs.fasta
grep -A1 -E "lcl_08021565 " 03_Dviri_r1.2_Zelda_ztringz.txt >> 09_3975_Dviri_e-40_Dgrim_hmlgs.fasta
grep -A1 -E "lcl_08021568 " 03_Dviri_r1.2_Zelda_ztringz.txt >> 09_3975_Dviri_e-40_Dgrim_hmlgs.fasta
grep -A1 -E "lcl_08021570 " 03_Dviri_r1.2_Zelda_ztringz.txt >> 09_3975_Dviri_e-40_Dgrim_hmlgs.fasta
grep -A1 -E "lcl_08021571 " 03_Dviri_r1.2_Zelda_ztringz.txt >> 09_3975_Dviri_e-40_Dgrim_hmlgs.fasta
grep -A1 -E "lcl_08021576 " 03_Dviri_r1.2_Zelda_ztringz.txt >> 09_3975_Dviri_e-40_Dgrim_hmlgs.fasta
grep -A1 -E "lcl_08021577 " 03_Dviri_r1.2_Zelda_ztringz.txt >> 09_3975_Dviri_e-40_Dgrim_hmlgs.fasta
grep -A1 -E "lcl_08021578 " 03_Dviri_r1.2_Zelda_ztringz.txt >> 09_3975_Dviri_e-40_Dgrim_hmlgs.fasta
grep -A1 -E "lcl_08021580 " 03_Dviri_r1.2_Zelda_ztringz.txt >> 09_3975_Dviri_e-40_Dgrim_hmlgs.fasta
grep -A1 -E "lcl_08021584 " 03_Dviri_r1.2_Zelda_ztringz.txt >> 09_3975_Dviri_e-40_Dgrim_hmlgs.fasta
grep -A1 -E "lcl_08021585 " 03_Dviri_r1.2_Zelda_ztringz.txt >> 09_3975_Dviri_e-40_Dgrim_hmlgs.fasta
grep -A1 -E "lcl_08021586 " 03_Dviri_r1.2_Zelda_ztringz.txt >> 09_3975_Dviri_e-40_Dgrim_hmlgs.fasta
grep -A1 -E "lcl_08021590 " 03_Dviri_r1.2_Zelda_ztringz.txt >> 09_3975_Dviri_e-40_Dgrim_hmlgs.fasta
grep -A1 -E "lcl_08021389 " 03_Dviri_r1.2_Zelda_ztringz.txt >> 09_3975_Dviri_e-40_Dgrim_hmlgs.fasta
grep -A1 -E "lcl_08021385 " 03_Dviri_r1.2_Zelda_ztringz.txt >> 09_3975_Dviri_e-40_Dgrim_hmlgs.fasta
grep -A1 -E "lcl_08021383 " 03_Dviri_r1.2_Zelda_ztringz.txt >> 09_3975_Dviri_e-40_Dgrim_hmlgs.fasta
grep -A1 -E "lcl_08021382 " 03_Dviri_r1.2_Zelda_ztringz.txt >> 09_3975_Dviri_e-40_Dgrim_hmlgs.fasta
grep -A1 -E "lcl_08021379 " 03_Dviri_r1.2_Zelda_ztringz.txt >> 09_3975_Dviri_e-40_Dgrim_hmlgs.fasta
grep -A1 -E "lcl_08021375 " 03_Dviri_r1.2_Zelda_ztringz.txt >> 09_3975_Dviri_e-40_Dgrim_hmlgs.fasta
grep -A1 -E "lcl_08021371 " 03_Dviri_r1.2_Zelda_ztringz.txt >> 09_3975_Dviri_e-40_Dgrim_hmlgs.fasta
grep -A1 -E "lcl_08021370 " 03_Dviri_r1.2_Zelda_ztringz.txt >> 09_3975_Dviri_e-40_Dgrim_hmlgs.fasta
grep -A1 -E "lcl_08021367 " 03_Dviri_r1.2_Zelda_ztringz.txt >> 09_3975_Dviri_e-40_Dgrim_hmlgs.fasta
grep -A1 -E "lcl_08021366 " 03_Dviri_r1.2_Zelda_ztringz.txt >> 09_3975_Dviri_e-40_Dgrim_hmlgs.fasta
grep -A1 -E "lcl_08021363 " 03_Dviri_r1.2_Zelda_ztringz.txt >> 09_3975_Dviri_e-40_Dgrim_hmlgs.fasta
grep -A1 -E "lcl_08021363 " 03_Dviri_r1.2_Zelda_ztringz.txt >> 09_3975_Dviri_e-40_Dgrim_hmlgs.fasta
grep -A1 -E "lcl_08021362 " 03_Dviri_r1.2_Zelda_ztringz.txt >> 09_3975_Dviri_e-40_Dgrim_hmlgs.fasta
grep -A1 -E "lcl_08021360 " 03_Dviri_r1.2_Zelda_ztringz.txt >> 09_3975_Dviri_e-40_Dgrim_hmlgs.fasta
grep -A1 -E "lcl_08021350 " 03_Dviri_r1.2_Zelda_ztringz.txt >> 09_3975_Dviri_e-40_Dgrim_hmlgs.fasta
grep -A1 -E "lcl_08021349 " 03_Dviri_r1.2_Zelda_ztringz.txt >> 09_3975_Dviri_e-40_Dgrim_hmlgs.fasta
grep -A1 -E "lcl_08021348 " 03_Dviri_r1.2_Zelda_ztringz.txt >> 09_3975_Dviri_e-40_Dgrim_hmlgs.fasta
grep -A1 -E "lcl_08021346 " 03_Dviri_r1.2_Zelda_ztringz.txt >> 09_3975_Dviri_e-40_Dgrim_hmlgs.fasta
grep -A1 -E "lcl_08021345 " 03_Dviri_r1.2_Zelda_ztringz.txt >> 09_3975_Dviri_e-40_Dgrim_hmlgs.fasta
grep -A1 -E "lcl_08021343 " 03_Dviri_r1.2_Zelda_ztringz.txt >> 09_3975_Dviri_e-40_Dgrim_hmlgs.fasta
grep -A1 -E "lcl_08021342 " 03_Dviri_r1.2_Zelda_ztringz.txt >> 09_3975_Dviri_e-40_Dgrim_hmlgs.fasta
grep -A1 -E "lcl_08027801 " 03_Dviri_r1.2_Zelda_ztringz.txt >> 09_3975_Dviri_e-40_Dgrim_hmlgs.fasta
grep -A1 -E "lcl_08021338 " 03_Dviri_r1.2_Zelda_ztringz.txt >> 09_3975_Dviri_e-40_Dgrim_hmlgs.fasta
grep -A1 -E "lcl_08021337 " 03_Dviri_r1.2_Zelda_ztringz.txt >> 09_3975_Dviri_e-40_Dgrim_hmlgs.fasta
grep -A1 -E "lcl_08021331 " 03_Dviri_r1.2_Zelda_ztringz.txt >> 09_3975_Dviri_e-40_Dgrim_hmlgs.fasta
grep -A1 -E "lcl_08021327 " 03_Dviri_r1.2_Zelda_ztringz.txt >> 09_3975_Dviri_e-40_Dgrim_hmlgs.fasta
grep -A1 -E "lcl_08021325 " 03_Dviri_r1.2_Zelda_ztringz.txt >> 09_3975_Dviri_e-40_Dgrim_hmlgs.fasta
grep -A1 -E "lcl_08021323 " 03_Dviri_r1.2_Zelda_ztringz.txt >> 09_3975_Dviri_e-40_Dgrim_hmlgs.fasta
grep -A1 -E "lcl_08021319 " 03_Dviri_r1.2_Zelda_ztringz.txt >> 09_3975_Dviri_e-40_Dgrim_hmlgs.fasta
grep -A1 -E "lcl_08021318 " 03_Dviri_r1.2_Zelda_ztringz.txt >> 09_3975_Dviri_e-40_Dgrim_hmlgs.fasta
grep -A1 -E "lcl_08021317 " 03_Dviri_r1.2_Zelda_ztringz.txt >> 09_3975_Dviri_e-40_Dgrim_hmlgs.fasta
grep -A1 -E "lcl_08021316 " 03_Dviri_r1.2_Zelda_ztringz.txt >> 09_3975_Dviri_e-40_Dgrim_hmlgs.fasta
grep -A1 -E "lcl_08021309 " 03_Dviri_r1.2_Zelda_ztringz.txt >> 09_3975_Dviri_e-40_Dgrim_hmlgs.fasta
grep -A1 -E "lcl_08021306 " 03_Dviri_r1.2_Zelda_ztringz.txt >> 09_3975_Dviri_e-40_Dgrim_hmlgs.fasta
grep -A1 -E "lcl_08021303 " 03_Dviri_r1.2_Zelda_ztringz.txt >> 09_3975_Dviri_e-40_Dgrim_hmlgs.fasta
grep -A1 -E "lcl_08021300 " 03_Dviri_r1.2_Zelda_ztringz.txt >> 09_3975_Dviri_e-40_Dgrim_hmlgs.fasta
grep -A1 -E "lcl_08021273 " 03_Dviri_r1.2_Zelda_ztringz.txt >> 09_3975_Dviri_e-40_Dgrim_hmlgs.fasta
grep -A1 -E "lcl_08021270 " 03_Dviri_r1.2_Zelda_ztringz.txt >> 09_3975_Dviri_e-40_Dgrim_hmlgs.fasta
grep -A1 -E "lcl_08021268 " 03_Dviri_r1.2_Zelda_ztringz.txt >> 09_3975_Dviri_e-40_Dgrim_hmlgs.fasta
grep -A1 -E "lcl_08021263 " 03_Dviri_r1.2_Zelda_ztringz.txt >> 09_3975_Dviri_e-40_Dgrim_hmlgs.fasta
grep -A1 -E "lcl_08021261 " 03_Dviri_r1.2_Zelda_ztringz.txt >> 09_3975_Dviri_e-40_Dgrim_hmlgs.fasta
grep -A1 -E "lcl_08021260 " 03_Dviri_r1.2_Zelda_ztringz.txt >> 09_3975_Dviri_e-40_Dgrim_hmlgs.fasta
grep -A1 -E "lcl_08021249 " 03_Dviri_r1.2_Zelda_ztringz.txt >> 09_3975_Dviri_e-40_Dgrim_hmlgs.fasta
grep -A1 -E "lcl_08021243 " 03_Dviri_r1.2_Zelda_ztringz.txt >> 09_3975_Dviri_e-40_Dgrim_hmlgs.fasta
grep -A1 -E "lcl_08021240 " 03_Dviri_r1.2_Zelda_ztringz.txt >> 09_3975_Dviri_e-40_Dgrim_hmlgs.fasta
grep -A1 -E "lcl_08021239 " 03_Dviri_r1.2_Zelda_ztringz.txt >> 09_3975_Dviri_e-40_Dgrim_hmlgs.fasta
grep -A1 -E "lcl_08021237 " 03_Dviri_r1.2_Zelda_ztringz.txt >> 09_3975_Dviri_e-40_Dgrim_hmlgs.fasta
grep -A1 -E "lcl_08021235 " 03_Dviri_r1.2_Zelda_ztringz.txt >> 09_3975_Dviri_e-40_Dgrim_hmlgs.fasta
grep -A1 -E "lcl_08021234 " 03_Dviri_r1.2_Zelda_ztringz.txt >> 09_3975_Dviri_e-40_Dgrim_hmlgs.fasta
grep -A1 -E "lcl_08021222 " 03_Dviri_r1.2_Zelda_ztringz.txt >> 09_3975_Dviri_e-40_Dgrim_hmlgs.fasta
grep -A1 -E "lcl_08021221 " 03_Dviri_r1.2_Zelda_ztringz.txt >> 09_3975_Dviri_e-40_Dgrim_hmlgs.fasta
grep -A1 -E "lcl_08021220 " 03_Dviri_r1.2_Zelda_ztringz.txt >> 09_3975_Dviri_e-40_Dgrim_hmlgs.fasta
grep -A1 -E "lcl_08021219 " 03_Dviri_r1.2_Zelda_ztringz.txt >> 09_3975_Dviri_e-40_Dgrim_hmlgs.fasta
grep -A1 -E "lcl_08021215 " 03_Dviri_r1.2_Zelda_ztringz.txt >> 09_3975_Dviri_e-40_Dgrim_hmlgs.fasta
grep -A1 -E "lcl_08021601 " 03_Dviri_r1.2_Zelda_ztringz.txt >> 09_3975_Dviri_e-40_Dgrim_hmlgs.fasta
grep -A1 -E "lcl_08021600 " 03_Dviri_r1.2_Zelda_ztringz.txt >> 09_3975_Dviri_e-40_Dgrim_hmlgs.fasta
grep -A1 -E "lcl_08021597 " 03_Dviri_r1.2_Zelda_ztringz.txt >> 09_3975_Dviri_e-40_Dgrim_hmlgs.fasta
grep -A1 -E "lcl_08021596 " 03_Dviri_r1.2_Zelda_ztringz.txt >> 09_3975_Dviri_e-40_Dgrim_hmlgs.fasta
grep -A1 -E "lcl_08021595 " 03_Dviri_r1.2_Zelda_ztringz.txt >> 09_3975_Dviri_e-40_Dgrim_hmlgs.fasta
grep -A1 -E "lcl_08021399 " 03_Dviri_r1.2_Zelda_ztringz.txt >> 09_3975_Dviri_e-40_Dgrim_hmlgs.fasta
grep -A1 -E "lcl_08021403 " 03_Dviri_r1.2_Zelda_ztringz.txt >> 09_3975_Dviri_e-40_Dgrim_hmlgs.fasta
grep -A1 -E "lcl_08021411 " 03_Dviri_r1.2_Zelda_ztringz.txt >> 09_3975_Dviri_e-40_Dgrim_hmlgs.fasta
grep -A1 -E "lcl_08021415 " 03_Dviri_r1.2_Zelda_ztringz.txt >> 09_3975_Dviri_e-40_Dgrim_hmlgs.fasta
grep -A1 -E "lcl_08021420 " 03_Dviri_r1.2_Zelda_ztringz.txt >> 09_3975_Dviri_e-40_Dgrim_hmlgs.fasta
grep -A1 -E "lcl_08021425 " 03_Dviri_r1.2_Zelda_ztringz.txt >> 09_3975_Dviri_e-40_Dgrim_hmlgs.fasta
grep -A1 -E "lcl_08021431 " 03_Dviri_r1.2_Zelda_ztringz.txt >> 09_3975_Dviri_e-40_Dgrim_hmlgs.fasta
grep -A1 -E "lcl_08021436 " 03_Dviri_r1.2_Zelda_ztringz.txt >> 09_3975_Dviri_e-40_Dgrim_hmlgs.fasta
grep -A1 -E "lcl_08021438 " 03_Dviri_r1.2_Zelda_ztringz.txt >> 09_3975_Dviri_e-40_Dgrim_hmlgs.fasta
grep -A1 -E "lcl_08021444 " 03_Dviri_r1.2_Zelda_ztringz.txt >> 09_3975_Dviri_e-40_Dgrim_hmlgs.fasta
grep -A1 -E "lcl_08021446 " 03_Dviri_r1.2_Zelda_ztringz.txt >> 09_3975_Dviri_e-40_Dgrim_hmlgs.fasta
grep -A1 -E "lcl_08021447 " 03_Dviri_r1.2_Zelda_ztringz.txt >> 09_3975_Dviri_e-40_Dgrim_hmlgs.fasta
grep -A1 -E "lcl_08021449 " 03_Dviri_r1.2_Zelda_ztringz.txt >> 09_3975_Dviri_e-40_Dgrim_hmlgs.fasta
grep -A1 -E "lcl_08021450 " 03_Dviri_r1.2_Zelda_ztringz.txt >> 09_3975_Dviri_e-40_Dgrim_hmlgs.fasta
grep -A1 -E "lcl_08021456 " 03_Dviri_r1.2_Zelda_ztringz.txt >> 09_3975_Dviri_e-40_Dgrim_hmlgs.fasta
grep -A1 -E "lcl_08021457 " 03_Dviri_r1.2_Zelda_ztringz.txt >> 09_3975_Dviri_e-40_Dgrim_hmlgs.fasta
grep -A1 -E "lcl_08021463 " 03_Dviri_r1.2_Zelda_ztringz.txt >> 09_3975_Dviri_e-40_Dgrim_hmlgs.fasta
grep -A1 -E "lcl_08021468 " 03_Dviri_r1.2_Zelda_ztringz.txt >> 09_3975_Dviri_e-40_Dgrim_hmlgs.fasta
grep -A1 -E "lcl_08021475 " 03_Dviri_r1.2_Zelda_ztringz.txt >> 09_3975_Dviri_e-40_Dgrim_hmlgs.fasta
grep -A1 -E "lcl_08021480 " 03_Dviri_r1.2_Zelda_ztringz.txt >> 09_3975_Dviri_e-40_Dgrim_hmlgs.fasta
grep -A1 -E "lcl_08020931 " 03_Dviri_r1.2_Zelda_ztringz.txt >> 09_3975_Dviri_e-40_Dgrim_hmlgs.fasta
grep -A1 -E "lcl_08020938 " 03_Dviri_r1.2_Zelda_ztringz.txt >> 09_3975_Dviri_e-40_Dgrim_hmlgs.fasta
grep -A1 -E "lcl_08020953 " 03_Dviri_r1.2_Zelda_ztringz.txt >> 09_3975_Dviri_e-40_Dgrim_hmlgs.fasta
grep -A1 -E "lcl_08020958 " 03_Dviri_r1.2_Zelda_ztringz.txt >> 09_3975_Dviri_e-40_Dgrim_hmlgs.fasta
grep -A1 -E "lcl_08020960 " 03_Dviri_r1.2_Zelda_ztringz.txt >> 09_3975_Dviri_e-40_Dgrim_hmlgs.fasta
grep -A1 -E "lcl_08021850 " 03_Dviri_r1.2_Zelda_ztringz.txt >> 09_3975_Dviri_e-40_Dgrim_hmlgs.fasta
grep -A1 -E "lcl_08021848 " 03_Dviri_r1.2_Zelda_ztringz.txt >> 09_3975_Dviri_e-40_Dgrim_hmlgs.fasta
grep -A1 -E "lcl_08021847 " 03_Dviri_r1.2_Zelda_ztringz.txt >> 09_3975_Dviri_e-40_Dgrim_hmlgs.fasta
grep -A1 -E "lcl_08021837 " 03_Dviri_r1.2_Zelda_ztringz.txt >> 09_3975_Dviri_e-40_Dgrim_hmlgs.fasta
grep -A1 -E "lcl_08021836 " 03_Dviri_r1.2_Zelda_ztringz.txt >> 09_3975_Dviri_e-40_Dgrim_hmlgs.fasta
grep -A1 -E "lcl_08021835 " 03_Dviri_r1.2_Zelda_ztringz.txt >> 09_3975_Dviri_e-40_Dgrim_hmlgs.fasta
grep -A1 -E "lcl_08021833 " 03_Dviri_r1.2_Zelda_ztringz.txt >> 09_3975_Dviri_e-40_Dgrim_hmlgs.fasta
grep -A1 -E "lcl_08021829 " 03_Dviri_r1.2_Zelda_ztringz.txt >> 09_3975_Dviri_e-40_Dgrim_hmlgs.fasta
grep -A1 -E "lcl_08021830 " 03_Dviri_r1.2_Zelda_ztringz.txt >> 09_3975_Dviri_e-40_Dgrim_hmlgs.fasta
grep -A1 -E "lcl_08021827 " 03_Dviri_r1.2_Zelda_ztringz.txt >> 09_3975_Dviri_e-40_Dgrim_hmlgs.fasta
grep -A1 -E "lcl_08021823 " 03_Dviri_r1.2_Zelda_ztringz.txt >> 09_3975_Dviri_e-40_Dgrim_hmlgs.fasta
grep -A1 -E "lcl_08021818 " 03_Dviri_r1.2_Zelda_ztringz.txt >> 09_3975_Dviri_e-40_Dgrim_hmlgs.fasta
grep -A1 -E "lcl_08021814 " 03_Dviri_r1.2_Zelda_ztringz.txt >> 09_3975_Dviri_e-40_Dgrim_hmlgs.fasta
grep -A1 -E "lcl_08021812 " 03_Dviri_r1.2_Zelda_ztringz.txt >> 09_3975_Dviri_e-40_Dgrim_hmlgs.fasta
grep -A1 -E "lcl_08021809 " 03_Dviri_r1.2_Zelda_ztringz.txt >> 09_3975_Dviri_e-40_Dgrim_hmlgs.fasta
grep -A1 -E "lcl_08021807 " 03_Dviri_r1.2_Zelda_ztringz.txt >> 09_3975_Dviri_e-40_Dgrim_hmlgs.fasta
grep -A1 -E "lcl_08021806 " 03_Dviri_r1.2_Zelda_ztringz.txt >> 09_3975_Dviri_e-40_Dgrim_hmlgs.fasta
grep -A1 -E "lcl_08021804 " 03_Dviri_r1.2_Zelda_ztringz.txt >> 09_3975_Dviri_e-40_Dgrim_hmlgs.fasta
grep -A1 -E "lcl_08021803 " 03_Dviri_r1.2_Zelda_ztringz.txt >> 09_3975_Dviri_e-40_Dgrim_hmlgs.fasta
grep -A1 -E "lcl_08021802 " 03_Dviri_r1.2_Zelda_ztringz.txt >> 09_3975_Dviri_e-40_Dgrim_hmlgs.fasta
grep -A1 -E "lcl_08021801 " 03_Dviri_r1.2_Zelda_ztringz.txt >> 09_3975_Dviri_e-40_Dgrim_hmlgs.fasta
grep -A1 -E "lcl_08021800 " 03_Dviri_r1.2_Zelda_ztringz.txt >> 09_3975_Dviri_e-40_Dgrim_hmlgs.fasta
grep -A1 -E "lcl_08021799 " 03_Dviri_r1.2_Zelda_ztringz.txt >> 09_3975_Dviri_e-40_Dgrim_hmlgs.fasta
grep -A1 -E "lcl_08021798 " 03_Dviri_r1.2_Zelda_ztringz.txt >> 09_3975_Dviri_e-40_Dgrim_hmlgs.fasta
grep -A1 -E "lcl_08021796 " 03_Dviri_r1.2_Zelda_ztringz.txt >> 09_3975_Dviri_e-40_Dgrim_hmlgs.fasta
grep -A1 -E "lcl_08021787 " 03_Dviri_r1.2_Zelda_ztringz.txt >> 09_3975_Dviri_e-40_Dgrim_hmlgs.fasta
grep -A1 -E "lcl_08021786 " 03_Dviri_r1.2_Zelda_ztringz.txt >> 09_3975_Dviri_e-40_Dgrim_hmlgs.fasta
grep -A1 -E "lcl_08021785 " 03_Dviri_r1.2_Zelda_ztringz.txt >> 09_3975_Dviri_e-40_Dgrim_hmlgs.fasta
grep -A1 -E "lcl_08021783 " 03_Dviri_r1.2_Zelda_ztringz.txt >> 09_3975_Dviri_e-40_Dgrim_hmlgs.fasta
grep -A1 -E "lcl_08021777 " 03_Dviri_r1.2_Zelda_ztringz.txt >> 09_3975_Dviri_e-40_Dgrim_hmlgs.fasta
grep -A1 -E "lcl_08021768 " 03_Dviri_r1.2_Zelda_ztringz.txt >> 09_3975_Dviri_e-40_Dgrim_hmlgs.fasta
grep -A1 -E "lcl_08021765 " 03_Dviri_r1.2_Zelda_ztringz.txt >> 09_3975_Dviri_e-40_Dgrim_hmlgs.fasta
grep -A1 -E "lcl_08021764 " 03_Dviri_r1.2_Zelda_ztringz.txt >> 09_3975_Dviri_e-40_Dgrim_hmlgs.fasta
grep -A1 -E "lcl_08021763 " 03_Dviri_r1.2_Zelda_ztringz.txt >> 09_3975_Dviri_e-40_Dgrim_hmlgs.fasta
grep -A1 -E "lcl_08021762 " 03_Dviri_r1.2_Zelda_ztringz.txt >> 09_3975_Dviri_e-40_Dgrim_hmlgs.fasta
grep -A1 -E "lcl_08021754 " 03_Dviri_r1.2_Zelda_ztringz.txt >> 09_3975_Dviri_e-40_Dgrim_hmlgs.fasta
grep -A1 -E "lcl_08021753 " 03_Dviri_r1.2_Zelda_ztringz.txt >> 09_3975_Dviri_e-40_Dgrim_hmlgs.fasta
grep -A1 -E "lcl_08021747 " 03_Dviri_r1.2_Zelda_ztringz.txt >> 09_3975_Dviri_e-40_Dgrim_hmlgs.fasta
grep -A1 -E "lcl_08021746 " 03_Dviri_r1.2_Zelda_ztringz.txt >> 09_3975_Dviri_e-40_Dgrim_hmlgs.fasta
grep -A1 -E "lcl_08021743 " 03_Dviri_r1.2_Zelda_ztringz.txt >> 09_3975_Dviri_e-40_Dgrim_hmlgs.fasta
grep -A1 -E "lcl_08021741 " 03_Dviri_r1.2_Zelda_ztringz.txt >> 09_3975_Dviri_e-40_Dgrim_hmlgs.fasta
grep -A1 -E "lcl_08021738 " 03_Dviri_r1.2_Zelda_ztringz.txt >> 09_3975_Dviri_e-40_Dgrim_hmlgs.fasta
grep -A1 -E "lcl_08021733 " 03_Dviri_r1.2_Zelda_ztringz.txt >> 09_3975_Dviri_e-40_Dgrim_hmlgs.fasta
grep -A1 -E "lcl_08021731 " 03_Dviri_r1.2_Zelda_ztringz.txt >> 09_3975_Dviri_e-40_Dgrim_hmlgs.fasta
grep -A1 -E "lcl_08021729 " 03_Dviri_r1.2_Zelda_ztringz.txt >> 09_3975_Dviri_e-40_Dgrim_hmlgs.fasta
grep -A1 -E "lcl_08021728 " 03_Dviri_r1.2_Zelda_ztringz.txt >> 09_3975_Dviri_e-40_Dgrim_hmlgs.fasta
grep -A1 -E "lcl_08021727 " 03_Dviri_r1.2_Zelda_ztringz.txt >> 09_3975_Dviri_e-40_Dgrim_hmlgs.fasta
grep -A1 -E "lcl_08021725 " 03_Dviri_r1.2_Zelda_ztringz.txt >> 09_3975_Dviri_e-40_Dgrim_hmlgs.fasta
grep -A1 -E "lcl_08021718 " 03_Dviri_r1.2_Zelda_ztringz.txt >> 09_3975_Dviri_e-40_Dgrim_hmlgs.fasta
grep -A1 -E "lcl_08021717 " 03_Dviri_r1.2_Zelda_ztringz.txt >> 09_3975_Dviri_e-40_Dgrim_hmlgs.fasta
grep -A1 -E "lcl_08021716 " 03_Dviri_r1.2_Zelda_ztringz.txt >> 09_3975_Dviri_e-40_Dgrim_hmlgs.fasta
grep -A1 -E "lcl_08021715 " 03_Dviri_r1.2_Zelda_ztringz.txt >> 09_3975_Dviri_e-40_Dgrim_hmlgs.fasta
grep -A1 -E "lcl_08021705 " 03_Dviri_r1.2_Zelda_ztringz.txt >> 09_3975_Dviri_e-40_Dgrim_hmlgs.fasta
grep -A1 -E "lcl_08021704 " 03_Dviri_r1.2_Zelda_ztringz.txt >> 09_3975_Dviri_e-40_Dgrim_hmlgs.fasta
grep -A1 -E "lcl_08021701 " 03_Dviri_r1.2_Zelda_ztringz.txt >> 09_3975_Dviri_e-40_Dgrim_hmlgs.fasta
grep -A1 -E "lcl_08021700 " 03_Dviri_r1.2_Zelda_ztringz.txt >> 09_3975_Dviri_e-40_Dgrim_hmlgs.fasta
grep -A1 -E "lcl_08021697 " 03_Dviri_r1.2_Zelda_ztringz.txt >> 09_3975_Dviri_e-40_Dgrim_hmlgs.fasta
grep -A1 -E "lcl_08021696 " 03_Dviri_r1.2_Zelda_ztringz.txt >> 09_3975_Dviri_e-40_Dgrim_hmlgs.fasta
grep -A1 -E "lcl_08023237 " 03_Dviri_r1.2_Zelda_ztringz.txt >> 09_3975_Dviri_e-40_Dgrim_hmlgs.fasta
grep -A1 -E "lcl_08022242 " 03_Dviri_r1.2_Zelda_ztringz.txt >> 09_3975_Dviri_e-40_Dgrim_hmlgs.fasta
grep -A1 -E "lcl_08022728 " 03_Dviri_r1.2_Zelda_ztringz.txt >> 09_3975_Dviri_e-40_Dgrim_hmlgs.fasta
grep -A1 -E "lcl_08022721 " 03_Dviri_r1.2_Zelda_ztringz.txt >> 09_3975_Dviri_e-40_Dgrim_hmlgs.fasta
grep -A1 -E "lcl_08022720 " 03_Dviri_r1.2_Zelda_ztringz.txt >> 09_3975_Dviri_e-40_Dgrim_hmlgs.fasta
grep -A1 -E "lcl_08022718 " 03_Dviri_r1.2_Zelda_ztringz.txt >> 09_3975_Dviri_e-40_Dgrim_hmlgs.fasta
grep -A1 -E "lcl_08022716 " 03_Dviri_r1.2_Zelda_ztringz.txt >> 09_3975_Dviri_e-40_Dgrim_hmlgs.fasta
grep -A1 -E "lcl_08022715 " 03_Dviri_r1.2_Zelda_ztringz.txt >> 09_3975_Dviri_e-40_Dgrim_hmlgs.fasta
grep -A1 -E "lcl_08022714 " 03_Dviri_r1.2_Zelda_ztringz.txt >> 09_3975_Dviri_e-40_Dgrim_hmlgs.fasta
grep -A1 -E "lcl_08022713 " 03_Dviri_r1.2_Zelda_ztringz.txt >> 09_3975_Dviri_e-40_Dgrim_hmlgs.fasta
grep -A1 -E "lcl_08022712 " 03_Dviri_r1.2_Zelda_ztringz.txt >> 09_3975_Dviri_e-40_Dgrim_hmlgs.fasta
grep -A1 -E "lcl_08022710 " 03_Dviri_r1.2_Zelda_ztringz.txt >> 09_3975_Dviri_e-40_Dgrim_hmlgs.fasta
grep -A1 -E "lcl_08022708 " 03_Dviri_r1.2_Zelda_ztringz.txt >> 09_3975_Dviri_e-40_Dgrim_hmlgs.fasta
grep -A1 -E "lcl_08022704 " 03_Dviri_r1.2_Zelda_ztringz.txt >> 09_3975_Dviri_e-40_Dgrim_hmlgs.fasta
grep -A1 -E "lcl_08022702 " 03_Dviri_r1.2_Zelda_ztringz.txt >> 09_3975_Dviri_e-40_Dgrim_hmlgs.fasta
grep -A1 -E "lcl_08022697 " 03_Dviri_r1.2_Zelda_ztringz.txt >> 09_3975_Dviri_e-40_Dgrim_hmlgs.fasta
grep -A1 -E "lcl_08022695 " 03_Dviri_r1.2_Zelda_ztringz.txt >> 09_3975_Dviri_e-40_Dgrim_hmlgs.fasta
grep -A1 -E "lcl_08037624 " 03_Dviri_r1.2_Zelda_ztringz.txt >> 09_3975_Dviri_e-40_Dgrim_hmlgs.fasta
grep -A1 -E "lcl_08023394 " 03_Dviri_r1.2_Zelda_ztringz.txt >> 09_3975_Dviri_e-40_Dgrim_hmlgs.fasta
grep -A1 -E "lcl_08023390 " 03_Dviri_r1.2_Zelda_ztringz.txt >> 09_3975_Dviri_e-40_Dgrim_hmlgs.fasta
grep -A1 -E "lcl_08023384 " 03_Dviri_r1.2_Zelda_ztringz.txt >> 09_3975_Dviri_e-40_Dgrim_hmlgs.fasta
grep -A1 -E "lcl_08023381 " 03_Dviri_r1.2_Zelda_ztringz.txt >> 09_3975_Dviri_e-40_Dgrim_hmlgs.fasta
grep -A1 -E "lcl_08023377 " 03_Dviri_r1.2_Zelda_ztringz.txt >> 09_3975_Dviri_e-40_Dgrim_hmlgs.fasta
grep -A1 -E "lcl_08023376 " 03_Dviri_r1.2_Zelda_ztringz.txt >> 09_3975_Dviri_e-40_Dgrim_hmlgs.fasta
grep -A1 -E "lcl_08023372 " 03_Dviri_r1.2_Zelda_ztringz.txt >> 09_3975_Dviri_e-40_Dgrim_hmlgs.fasta
grep -A1 -E "lcl_08023370 " 03_Dviri_r1.2_Zelda_ztringz.txt >> 09_3975_Dviri_e-40_Dgrim_hmlgs.fasta
grep -A1 -E "lcl_08023369 " 03_Dviri_r1.2_Zelda_ztringz.txt >> 09_3975_Dviri_e-40_Dgrim_hmlgs.fasta
grep -A1 -E "lcl_08023357 " 03_Dviri_r1.2_Zelda_ztringz.txt >> 09_3975_Dviri_e-40_Dgrim_hmlgs.fasta
grep -A1 -E "lcl_08021103 " 03_Dviri_r1.2_Zelda_ztringz.txt >> 09_3975_Dviri_e-40_Dgrim_hmlgs.fasta
grep -A1 -E "lcl_08021101 " 03_Dviri_r1.2_Zelda_ztringz.txt >> 09_3975_Dviri_e-40_Dgrim_hmlgs.fasta
grep -A1 -E "lcl_08021100 " 03_Dviri_r1.2_Zelda_ztringz.txt >> 09_3975_Dviri_e-40_Dgrim_hmlgs.fasta
grep -A1 -E "lcl_08021096 " 03_Dviri_r1.2_Zelda_ztringz.txt >> 09_3975_Dviri_e-40_Dgrim_hmlgs.fasta
grep -A1 -E "lcl_08021092 " 03_Dviri_r1.2_Zelda_ztringz.txt >> 09_3975_Dviri_e-40_Dgrim_hmlgs.fasta
grep -A1 -E "lcl_08021090 " 03_Dviri_r1.2_Zelda_ztringz.txt >> 09_3975_Dviri_e-40_Dgrim_hmlgs.fasta
grep -A1 -E "lcl_08021088 " 03_Dviri_r1.2_Zelda_ztringz.txt >> 09_3975_Dviri_e-40_Dgrim_hmlgs.fasta
grep -A1 -E "lcl_08021086 " 03_Dviri_r1.2_Zelda_ztringz.txt >> 09_3975_Dviri_e-40_Dgrim_hmlgs.fasta
grep -A1 -E "lcl_08021083 " 03_Dviri_r1.2_Zelda_ztringz.txt >> 09_3975_Dviri_e-40_Dgrim_hmlgs.fasta
grep -A1 -E "lcl_08021080 " 03_Dviri_r1.2_Zelda_ztringz.txt >> 09_3975_Dviri_e-40_Dgrim_hmlgs.fasta
grep -A1 -E "lcl_08021079 " 03_Dviri_r1.2_Zelda_ztringz.txt >> 09_3975_Dviri_e-40_Dgrim_hmlgs.fasta
grep -A1 -E "lcl_08021076 " 03_Dviri_r1.2_Zelda_ztringz.txt >> 09_3975_Dviri_e-40_Dgrim_hmlgs.fasta
grep -A1 -E "lcl_08021074 " 03_Dviri_r1.2_Zelda_ztringz.txt >> 09_3975_Dviri_e-40_Dgrim_hmlgs.fasta
grep -A1 -E "lcl_08021071 " 03_Dviri_r1.2_Zelda_ztringz.txt >> 09_3975_Dviri_e-40_Dgrim_hmlgs.fasta
grep -A1 -E "lcl_08021070 " 03_Dviri_r1.2_Zelda_ztringz.txt >> 09_3975_Dviri_e-40_Dgrim_hmlgs.fasta
grep -A1 -E "lcl_08021068 " 03_Dviri_r1.2_Zelda_ztringz.txt >> 09_3975_Dviri_e-40_Dgrim_hmlgs.fasta
grep -A1 -E "lcl_08021067 " 03_Dviri_r1.2_Zelda_ztringz.txt >> 09_3975_Dviri_e-40_Dgrim_hmlgs.fasta
grep -A1 -E "lcl_08021066 " 03_Dviri_r1.2_Zelda_ztringz.txt >> 09_3975_Dviri_e-40_Dgrim_hmlgs.fasta
grep -A1 -E "lcl_08021059 " 03_Dviri_r1.2_Zelda_ztringz.txt >> 09_3975_Dviri_e-40_Dgrim_hmlgs.fasta
grep -A1 -E "lcl_08021058 " 03_Dviri_r1.2_Zelda_ztringz.txt >> 09_3975_Dviri_e-40_Dgrim_hmlgs.fasta
grep -A1 -E "lcl_08021047 " 03_Dviri_r1.2_Zelda_ztringz.txt >> 09_3975_Dviri_e-40_Dgrim_hmlgs.fasta
grep -A1 -E "lcl_08021046 " 03_Dviri_r1.2_Zelda_ztringz.txt >> 09_3975_Dviri_e-40_Dgrim_hmlgs.fasta
grep -A1 -E "lcl_08021045 " 03_Dviri_r1.2_Zelda_ztringz.txt >> 09_3975_Dviri_e-40_Dgrim_hmlgs.fasta
grep -A1 -E "lcl_08021038 " 03_Dviri_r1.2_Zelda_ztringz.txt >> 09_3975_Dviri_e-40_Dgrim_hmlgs.fasta
grep -A1 -E "lcl_08021032 " 03_Dviri_r1.2_Zelda_ztringz.txt >> 09_3975_Dviri_e-40_Dgrim_hmlgs.fasta
grep -A1 -E "lcl_08021017 " 03_Dviri_r1.2_Zelda_ztringz.txt >> 09_3975_Dviri_e-40_Dgrim_hmlgs.fasta
grep -A1 -E "lcl_08021015 " 03_Dviri_r1.2_Zelda_ztringz.txt >> 09_3975_Dviri_e-40_Dgrim_hmlgs.fasta
grep -A1 -E "lcl_08021014 " 03_Dviri_r1.2_Zelda_ztringz.txt >> 09_3975_Dviri_e-40_Dgrim_hmlgs.fasta
grep -A1 -E "lcl_08021005 " 03_Dviri_r1.2_Zelda_ztringz.txt >> 09_3975_Dviri_e-40_Dgrim_hmlgs.fasta
grep -A1 -E "lcl_08020992 " 03_Dviri_r1.2_Zelda_ztringz.txt >> 09_3975_Dviri_e-40_Dgrim_hmlgs.fasta
grep -A1 -E "lcl_08020987 " 03_Dviri_r1.2_Zelda_ztringz.txt >> 09_3975_Dviri_e-40_Dgrim_hmlgs.fasta
grep -A1 -E "lcl_08020986 " 03_Dviri_r1.2_Zelda_ztringz.txt >> 09_3975_Dviri_e-40_Dgrim_hmlgs.fasta
grep -A1 -E "lcl_08020985 " 03_Dviri_r1.2_Zelda_ztringz.txt >> 09_3975_Dviri_e-40_Dgrim_hmlgs.fasta
grep -A1 -E "lcl_08020983 " 03_Dviri_r1.2_Zelda_ztringz.txt >> 09_3975_Dviri_e-40_Dgrim_hmlgs.fasta
grep -A1 -E "lcl_08020977 " 03_Dviri_r1.2_Zelda_ztringz.txt >> 09_3975_Dviri_e-40_Dgrim_hmlgs.fasta
grep -A1 -E "lcl_08020967 " 03_Dviri_r1.2_Zelda_ztringz.txt >> 09_3975_Dviri_e-40_Dgrim_hmlgs.fasta
grep -A1 -E "lcl_08020966 " 03_Dviri_r1.2_Zelda_ztringz.txt >> 09_3975_Dviri_e-40_Dgrim_hmlgs.fasta
grep -A1 -E "lcl_08020965 " 03_Dviri_r1.2_Zelda_ztringz.txt >> 09_3975_Dviri_e-40_Dgrim_hmlgs.fasta
grep -A1 -E "lcl_08021855 " 03_Dviri_r1.2_Zelda_ztringz.txt >> 09_3975_Dviri_e-40_Dgrim_hmlgs.fasta
grep -A1 -E "lcl_08021857 " 03_Dviri_r1.2_Zelda_ztringz.txt >> 09_3975_Dviri_e-40_Dgrim_hmlgs.fasta
grep -A1 -E "lcl_08021862 " 03_Dviri_r1.2_Zelda_ztringz.txt >> 09_3975_Dviri_e-40_Dgrim_hmlgs.fasta
grep -A1 -E "lcl_08021868 " 03_Dviri_r1.2_Zelda_ztringz.txt >> 09_3975_Dviri_e-40_Dgrim_hmlgs.fasta
grep -A1 -E "lcl_08021870 " 03_Dviri_r1.2_Zelda_ztringz.txt >> 09_3975_Dviri_e-40_Dgrim_hmlgs.fasta
grep -A1 -E "lcl_08021876 " 03_Dviri_r1.2_Zelda_ztringz.txt >> 09_3975_Dviri_e-40_Dgrim_hmlgs.fasta
grep -A1 -E "lcl_08021893 " 03_Dviri_r1.2_Zelda_ztringz.txt >> 09_3975_Dviri_e-40_Dgrim_hmlgs.fasta
grep -A1 -E "lcl_08021896 " 03_Dviri_r1.2_Zelda_ztringz.txt >> 09_3975_Dviri_e-40_Dgrim_hmlgs.fasta
grep -A1 -E "lcl_08021898 " 03_Dviri_r1.2_Zelda_ztringz.txt >> 09_3975_Dviri_e-40_Dgrim_hmlgs.fasta
grep -A1 -E "lcl_08021899 " 03_Dviri_r1.2_Zelda_ztringz.txt >> 09_3975_Dviri_e-40_Dgrim_hmlgs.fasta
grep -A1 -E "lcl_08021900 " 03_Dviri_r1.2_Zelda_ztringz.txt >> 09_3975_Dviri_e-40_Dgrim_hmlgs.fasta
grep -A1 -E "lcl_08021905 " 03_Dviri_r1.2_Zelda_ztringz.txt >> 09_3975_Dviri_e-40_Dgrim_hmlgs.fasta
grep -A1 -E "lcl_08021908 " 03_Dviri_r1.2_Zelda_ztringz.txt >> 09_3975_Dviri_e-40_Dgrim_hmlgs.fasta
grep -A1 -E "lcl_08021909 " 03_Dviri_r1.2_Zelda_ztringz.txt >> 09_3975_Dviri_e-40_Dgrim_hmlgs.fasta
grep -A1 -E "lcl_08021910 " 03_Dviri_r1.2_Zelda_ztringz.txt >> 09_3975_Dviri_e-40_Dgrim_hmlgs.fasta
grep -A1 -E "lcl_08021913 " 03_Dviri_r1.2_Zelda_ztringz.txt >> 09_3975_Dviri_e-40_Dgrim_hmlgs.fasta
grep -A1 -E "lcl_08021919 " 03_Dviri_r1.2_Zelda_ztringz.txt >> 09_3975_Dviri_e-40_Dgrim_hmlgs.fasta
grep -A1 -E "lcl_08021920 " 03_Dviri_r1.2_Zelda_ztringz.txt >> 09_3975_Dviri_e-40_Dgrim_hmlgs.fasta
grep -A1 -E "lcl_08021922 " 03_Dviri_r1.2_Zelda_ztringz.txt >> 09_3975_Dviri_e-40_Dgrim_hmlgs.fasta
grep -A1 -E "lcl_08021924 " 03_Dviri_r1.2_Zelda_ztringz.txt >> 09_3975_Dviri_e-40_Dgrim_hmlgs.fasta
grep -A1 -E "lcl_08021925 " 03_Dviri_r1.2_Zelda_ztringz.txt >> 09_3975_Dviri_e-40_Dgrim_hmlgs.fasta
grep -A1 -E "lcl_08021926 " 03_Dviri_r1.2_Zelda_ztringz.txt >> 09_3975_Dviri_e-40_Dgrim_hmlgs.fasta
grep -A1 -E "lcl_08021927 " 03_Dviri_r1.2_Zelda_ztringz.txt >> 09_3975_Dviri_e-40_Dgrim_hmlgs.fasta
grep -A1 -E "lcl_08021930 " 03_Dviri_r1.2_Zelda_ztringz.txt >> 09_3975_Dviri_e-40_Dgrim_hmlgs.fasta
grep -A1 -E "lcl_08021931 " 03_Dviri_r1.2_Zelda_ztringz.txt >> 09_3975_Dviri_e-40_Dgrim_hmlgs.fasta
grep -A1 -E "lcl_08023005 " 03_Dviri_r1.2_Zelda_ztringz.txt >> 09_3975_Dviri_e-40_Dgrim_hmlgs.fasta
grep -A1 -E "lcl_08022990 " 03_Dviri_r1.2_Zelda_ztringz.txt >> 09_3975_Dviri_e-40_Dgrim_hmlgs.fasta
grep -A1 -E "lcl_08022987 " 03_Dviri_r1.2_Zelda_ztringz.txt >> 09_3975_Dviri_e-40_Dgrim_hmlgs.fasta
grep -A1 -E "lcl_08022984 " 03_Dviri_r1.2_Zelda_ztringz.txt >> 09_3975_Dviri_e-40_Dgrim_hmlgs.fasta
grep -A1 -E "lcl_08022976 " 03_Dviri_r1.2_Zelda_ztringz.txt >> 09_3975_Dviri_e-40_Dgrim_hmlgs.fasta
grep -A1 -E "lcl_08022481 " 03_Dviri_r1.2_Zelda_ztringz.txt >> 09_3975_Dviri_e-40_Dgrim_hmlgs.fasta
grep -A1 -E "lcl_08022480 " 03_Dviri_r1.2_Zelda_ztringz.txt >> 09_3975_Dviri_e-40_Dgrim_hmlgs.fasta
grep -A1 -E "lcl_08022479 " 03_Dviri_r1.2_Zelda_ztringz.txt >> 09_3975_Dviri_e-40_Dgrim_hmlgs.fasta
grep -A1 -E "lcl_08022474 " 03_Dviri_r1.2_Zelda_ztringz.txt >> 09_3975_Dviri_e-40_Dgrim_hmlgs.fasta
grep -A1 -E "lcl_08022472 " 03_Dviri_r1.2_Zelda_ztringz.txt >> 09_3975_Dviri_e-40_Dgrim_hmlgs.fasta
grep -A1 -E "lcl_08022471 " 03_Dviri_r1.2_Zelda_ztringz.txt >> 09_3975_Dviri_e-40_Dgrim_hmlgs.fasta
grep -A1 -E "lcl_08022468 " 03_Dviri_r1.2_Zelda_ztringz.txt >> 09_3975_Dviri_e-40_Dgrim_hmlgs.fasta
grep -A1 -E "lcl_08022467 " 03_Dviri_r1.2_Zelda_ztringz.txt >> 09_3975_Dviri_e-40_Dgrim_hmlgs.fasta
grep -A1 -E "lcl_08022466 " 03_Dviri_r1.2_Zelda_ztringz.txt >> 09_3975_Dviri_e-40_Dgrim_hmlgs.fasta
grep -A1 -E "lcl_08022465 " 03_Dviri_r1.2_Zelda_ztringz.txt >> 09_3975_Dviri_e-40_Dgrim_hmlgs.fasta
grep -A1 -E "lcl_08022463 " 03_Dviri_r1.2_Zelda_ztringz.txt >> 09_3975_Dviri_e-40_Dgrim_hmlgs.fasta
grep -A1 -E "lcl_08022462 " 03_Dviri_r1.2_Zelda_ztringz.txt >> 09_3975_Dviri_e-40_Dgrim_hmlgs.fasta
grep -A1 -E "lcl_08022461 " 03_Dviri_r1.2_Zelda_ztringz.txt >> 09_3975_Dviri_e-40_Dgrim_hmlgs.fasta
grep -A1 -E "lcl_08022451 " 03_Dviri_r1.2_Zelda_ztringz.txt >> 09_3975_Dviri_e-40_Dgrim_hmlgs.fasta
grep -A1 -E "lcl_08022449 " 03_Dviri_r1.2_Zelda_ztringz.txt >> 09_3975_Dviri_e-40_Dgrim_hmlgs.fasta
grep -A1 -E "lcl_08022443 " 03_Dviri_r1.2_Zelda_ztringz.txt >> 09_3975_Dviri_e-40_Dgrim_hmlgs.fasta
grep -A1 -E "lcl_08022435 " 03_Dviri_r1.2_Zelda_ztringz.txt >> 09_3975_Dviri_e-40_Dgrim_hmlgs.fasta
grep -A1 -E "lcl_08022430 " 03_Dviri_r1.2_Zelda_ztringz.txt >> 09_3975_Dviri_e-40_Dgrim_hmlgs.fasta
grep -A1 -E "lcl_08022429 " 03_Dviri_r1.2_Zelda_ztringz.txt >> 09_3975_Dviri_e-40_Dgrim_hmlgs.fasta
grep -A1 -E "lcl_08022428 " 03_Dviri_r1.2_Zelda_ztringz.txt >> 09_3975_Dviri_e-40_Dgrim_hmlgs.fasta
grep -A1 -E "lcl_08022422 " 03_Dviri_r1.2_Zelda_ztringz.txt >> 09_3975_Dviri_e-40_Dgrim_hmlgs.fasta
grep -A1 -E "lcl_08022420 " 03_Dviri_r1.2_Zelda_ztringz.txt >> 09_3975_Dviri_e-40_Dgrim_hmlgs.fasta
grep -A1 -E "lcl_08022419 " 03_Dviri_r1.2_Zelda_ztringz.txt >> 09_3975_Dviri_e-40_Dgrim_hmlgs.fasta
grep -A1 -E "lcl_08022417 " 03_Dviri_r1.2_Zelda_ztringz.txt >> 09_3975_Dviri_e-40_Dgrim_hmlgs.fasta
grep -A1 -E "lcl_08022414 " 03_Dviri_r1.2_Zelda_ztringz.txt >> 09_3975_Dviri_e-40_Dgrim_hmlgs.fasta
grep -A1 -E "lcl_08022413 " 03_Dviri_r1.2_Zelda_ztringz.txt >> 09_3975_Dviri_e-40_Dgrim_hmlgs.fasta
grep -A1 -E "lcl_08022410 " 03_Dviri_r1.2_Zelda_ztringz.txt >> 09_3975_Dviri_e-40_Dgrim_hmlgs.fasta
grep -A1 -E "lcl_08022409 " 03_Dviri_r1.2_Zelda_ztringz.txt >> 09_3975_Dviri_e-40_Dgrim_hmlgs.fasta
grep -A1 -E "lcl_08022406 " 03_Dviri_r1.2_Zelda_ztringz.txt >> 09_3975_Dviri_e-40_Dgrim_hmlgs.fasta
grep -A1 -E "lcl_08022403 " 03_Dviri_r1.2_Zelda_ztringz.txt >> 09_3975_Dviri_e-40_Dgrim_hmlgs.fasta
grep -A1 -E "lcl_08022399 " 03_Dviri_r1.2_Zelda_ztringz.txt >> 09_3975_Dviri_e-40_Dgrim_hmlgs.fasta
grep -A1 -E "lcl_08022397 " 03_Dviri_r1.2_Zelda_ztringz.txt >> 09_3975_Dviri_e-40_Dgrim_hmlgs.fasta
grep -A1 -E "lcl_08022396 " 03_Dviri_r1.2_Zelda_ztringz.txt >> 09_3975_Dviri_e-40_Dgrim_hmlgs.fasta
grep -A1 -E "lcl_08022395 " 03_Dviri_r1.2_Zelda_ztringz.txt >> 09_3975_Dviri_e-40_Dgrim_hmlgs.fasta
grep -A1 -E "lcl_08022391 " 03_Dviri_r1.2_Zelda_ztringz.txt >> 09_3975_Dviri_e-40_Dgrim_hmlgs.fasta
grep -A1 -E "lcl_08022389 " 03_Dviri_r1.2_Zelda_ztringz.txt >> 09_3975_Dviri_e-40_Dgrim_hmlgs.fasta
grep -A1 -E "lcl_08022386 " 03_Dviri_r1.2_Zelda_ztringz.txt >> 09_3975_Dviri_e-40_Dgrim_hmlgs.fasta
grep -A1 -E "lcl_08022385 " 03_Dviri_r1.2_Zelda_ztringz.txt >> 09_3975_Dviri_e-40_Dgrim_hmlgs.fasta
grep -A1 -E "lcl_08022379 " 03_Dviri_r1.2_Zelda_ztringz.txt >> 09_3975_Dviri_e-40_Dgrim_hmlgs.fasta
grep -A1 -E "lcl_08022377 " 03_Dviri_r1.2_Zelda_ztringz.txt >> 09_3975_Dviri_e-40_Dgrim_hmlgs.fasta
grep -A1 -E "lcl_08022373 " 03_Dviri_r1.2_Zelda_ztringz.txt >> 09_3975_Dviri_e-40_Dgrim_hmlgs.fasta
grep -A1 -E "lcl_08022372 " 03_Dviri_r1.2_Zelda_ztringz.txt >> 09_3975_Dviri_e-40_Dgrim_hmlgs.fasta
grep -A1 -E "lcl_08022370 " 03_Dviri_r1.2_Zelda_ztringz.txt >> 09_3975_Dviri_e-40_Dgrim_hmlgs.fasta
grep -A1 -E "lcl_08022363 " 03_Dviri_r1.2_Zelda_ztringz.txt >> 09_3975_Dviri_e-40_Dgrim_hmlgs.fasta
grep -A1 -E "lcl_08022362 " 03_Dviri_r1.2_Zelda_ztringz.txt >> 09_3975_Dviri_e-40_Dgrim_hmlgs.fasta
grep -A1 -E "lcl_08022361 " 03_Dviri_r1.2_Zelda_ztringz.txt >> 09_3975_Dviri_e-40_Dgrim_hmlgs.fasta
grep -A1 -E "lcl_08022359 " 03_Dviri_r1.2_Zelda_ztringz.txt >> 09_3975_Dviri_e-40_Dgrim_hmlgs.fasta
grep -A1 -E "lcl_08022358 " 03_Dviri_r1.2_Zelda_ztringz.txt >> 09_3975_Dviri_e-40_Dgrim_hmlgs.fasta
grep -A1 -E "lcl_08022357 " 03_Dviri_r1.2_Zelda_ztringz.txt >> 09_3975_Dviri_e-40_Dgrim_hmlgs.fasta
grep -A1 -E "lcl_08022356 " 03_Dviri_r1.2_Zelda_ztringz.txt >> 09_3975_Dviri_e-40_Dgrim_hmlgs.fasta
grep -A1 -E "lcl_08022355 " 03_Dviri_r1.2_Zelda_ztringz.txt >> 09_3975_Dviri_e-40_Dgrim_hmlgs.fasta
grep -A1 -E "lcl_08022354 " 03_Dviri_r1.2_Zelda_ztringz.txt >> 09_3975_Dviri_e-40_Dgrim_hmlgs.fasta
grep -A1 -E "lcl_08022353 " 03_Dviri_r1.2_Zelda_ztringz.txt >> 09_3975_Dviri_e-40_Dgrim_hmlgs.fasta
grep -A1 -E "lcl_08022350 " 03_Dviri_r1.2_Zelda_ztringz.txt >> 09_3975_Dviri_e-40_Dgrim_hmlgs.fasta
grep -A1 -E "lcl_08022348 " 03_Dviri_r1.2_Zelda_ztringz.txt >> 09_3975_Dviri_e-40_Dgrim_hmlgs.fasta
grep -A1 -E "lcl_08021610 " 03_Dviri_r1.2_Zelda_ztringz.txt >> 09_3975_Dviri_e-40_Dgrim_hmlgs.fasta
grep -A1 -E "lcl_08021204 " 03_Dviri_r1.2_Zelda_ztringz.txt >> 09_3975_Dviri_e-40_Dgrim_hmlgs.fasta
grep -A1 -E "lcl_08021203 " 03_Dviri_r1.2_Zelda_ztringz.txt >> 09_3975_Dviri_e-40_Dgrim_hmlgs.fasta
grep -A1 -E "lcl_08021200 " 03_Dviri_r1.2_Zelda_ztringz.txt >> 09_3975_Dviri_e-40_Dgrim_hmlgs.fasta
grep -A1 -E "lcl_08021198 " 03_Dviri_r1.2_Zelda_ztringz.txt >> 09_3975_Dviri_e-40_Dgrim_hmlgs.fasta
grep -A1 -E "lcl_08021192 " 03_Dviri_r1.2_Zelda_ztringz.txt >> 09_3975_Dviri_e-40_Dgrim_hmlgs.fasta
grep -A1 -E "lcl_08021189 " 03_Dviri_r1.2_Zelda_ztringz.txt >> 09_3975_Dviri_e-40_Dgrim_hmlgs.fasta
grep -A1 -E "lcl_08021182 " 03_Dviri_r1.2_Zelda_ztringz.txt >> 09_3975_Dviri_e-40_Dgrim_hmlgs.fasta
grep -A1 -E "lcl_08021178 " 03_Dviri_r1.2_Zelda_ztringz.txt >> 09_3975_Dviri_e-40_Dgrim_hmlgs.fasta
grep -A1 -E "lcl_08021177 " 03_Dviri_r1.2_Zelda_ztringz.txt >> 09_3975_Dviri_e-40_Dgrim_hmlgs.fasta
grep -A1 -E "lcl_08021167 " 03_Dviri_r1.2_Zelda_ztringz.txt >> 09_3975_Dviri_e-40_Dgrim_hmlgs.fasta
grep -A1 -E "lcl_08021166 " 03_Dviri_r1.2_Zelda_ztringz.txt >> 09_3975_Dviri_e-40_Dgrim_hmlgs.fasta
grep -A1 -E "lcl_08021162 " 03_Dviri_r1.2_Zelda_ztringz.txt >> 09_3975_Dviri_e-40_Dgrim_hmlgs.fasta
grep -A1 -E "lcl_08021154 " 03_Dviri_r1.2_Zelda_ztringz.txt >> 09_3975_Dviri_e-40_Dgrim_hmlgs.fasta
grep -A1 -E "lcl_08021145 " 03_Dviri_r1.2_Zelda_ztringz.txt >> 09_3975_Dviri_e-40_Dgrim_hmlgs.fasta
grep -A1 -E "lcl_08021142 " 03_Dviri_r1.2_Zelda_ztringz.txt >> 09_3975_Dviri_e-40_Dgrim_hmlgs.fasta
grep -A1 -E "lcl_08021138 " 03_Dviri_r1.2_Zelda_ztringz.txt >> 09_3975_Dviri_e-40_Dgrim_hmlgs.fasta
grep -A1 -E "lcl_08021137 " 03_Dviri_r1.2_Zelda_ztringz.txt >> 09_3975_Dviri_e-40_Dgrim_hmlgs.fasta
grep -A1 -E "lcl_08021132 " 03_Dviri_r1.2_Zelda_ztringz.txt >> 09_3975_Dviri_e-40_Dgrim_hmlgs.fasta
grep -A1 -E "lcl_08021130 " 03_Dviri_r1.2_Zelda_ztringz.txt >> 09_3975_Dviri_e-40_Dgrim_hmlgs.fasta
grep -A1 -E "lcl_08021127 " 03_Dviri_r1.2_Zelda_ztringz.txt >> 09_3975_Dviri_e-40_Dgrim_hmlgs.fasta
grep -A1 -E "lcl_08021126 " 03_Dviri_r1.2_Zelda_ztringz.txt >> 09_3975_Dviri_e-40_Dgrim_hmlgs.fasta
grep -A1 -E "lcl_08021121 " 03_Dviri_r1.2_Zelda_ztringz.txt >> 09_3975_Dviri_e-40_Dgrim_hmlgs.fasta
grep -A1 -E "lcl_08021120 " 03_Dviri_r1.2_Zelda_ztringz.txt >> 09_3975_Dviri_e-40_Dgrim_hmlgs.fasta
grep -A1 -E "lcl_08021117 " 03_Dviri_r1.2_Zelda_ztringz.txt >> 09_3975_Dviri_e-40_Dgrim_hmlgs.fasta
grep -A1 -E "lcl_08021115 " 03_Dviri_r1.2_Zelda_ztringz.txt >> 09_3975_Dviri_e-40_Dgrim_hmlgs.fasta
grep -A1 -E "lcl_08021114 " 03_Dviri_r1.2_Zelda_ztringz.txt >> 09_3975_Dviri_e-40_Dgrim_hmlgs.fasta
grep -A1 -E "lcl_08021109 " 03_Dviri_r1.2_Zelda_ztringz.txt >> 09_3975_Dviri_e-40_Dgrim_hmlgs.fasta
grep -A1 -E "lcl_08023349 " 03_Dviri_r1.2_Zelda_ztringz.txt >> 09_3975_Dviri_e-40_Dgrim_hmlgs.fasta
grep -A1 -E "lcl_08023346 " 03_Dviri_r1.2_Zelda_ztringz.txt >> 09_3975_Dviri_e-40_Dgrim_hmlgs.fasta
grep -A1 -E "lcl_08023345 " 03_Dviri_r1.2_Zelda_ztringz.txt >> 09_3975_Dviri_e-40_Dgrim_hmlgs.fasta
grep -A1 -E "lcl_08023331 " 03_Dviri_r1.2_Zelda_ztringz.txt >> 09_3975_Dviri_e-40_Dgrim_hmlgs.fasta
grep -A1 -E "lcl_08023326 " 03_Dviri_r1.2_Zelda_ztringz.txt >> 09_3975_Dviri_e-40_Dgrim_hmlgs.fasta
grep -A1 -E "lcl_08023325 " 03_Dviri_r1.2_Zelda_ztringz.txt >> 09_3975_Dviri_e-40_Dgrim_hmlgs.fasta
grep -A1 -E "lcl_08023319 " 03_Dviri_r1.2_Zelda_ztringz.txt >> 09_3975_Dviri_e-40_Dgrim_hmlgs.fasta
grep -A1 -E "lcl_08023316 " 03_Dviri_r1.2_Zelda_ztringz.txt >> 09_3975_Dviri_e-40_Dgrim_hmlgs.fasta
grep -A1 -E "lcl_08023312 " 03_Dviri_r1.2_Zelda_ztringz.txt >> 09_3975_Dviri_e-40_Dgrim_hmlgs.fasta
grep -A1 -E "lcl_08023304 " 03_Dviri_r1.2_Zelda_ztringz.txt >> 09_3975_Dviri_e-40_Dgrim_hmlgs.fasta
grep -A1 -E "lcl_08023295 " 03_Dviri_r1.2_Zelda_ztringz.txt >> 09_3975_Dviri_e-40_Dgrim_hmlgs.fasta
grep -A1 -E "lcl_08023292 " 03_Dviri_r1.2_Zelda_ztringz.txt >> 09_3975_Dviri_e-40_Dgrim_hmlgs.fasta
grep -A1 -E "lcl_08023285 " 03_Dviri_r1.2_Zelda_ztringz.txt >> 09_3975_Dviri_e-40_Dgrim_hmlgs.fasta
grep -A1 -E "lcl_08023283 " 03_Dviri_r1.2_Zelda_ztringz.txt >> 09_3975_Dviri_e-40_Dgrim_hmlgs.fasta
grep -A1 -E "lcl_08022620 " 03_Dviri_r1.2_Zelda_ztringz.txt >> 09_3975_Dviri_e-40_Dgrim_hmlgs.fasta
grep -A1 -E "lcl_08022612 " 03_Dviri_r1.2_Zelda_ztringz.txt >> 09_3975_Dviri_e-40_Dgrim_hmlgs.fasta
grep -A1 -E "lcl_08022609 " 03_Dviri_r1.2_Zelda_ztringz.txt >> 09_3975_Dviri_e-40_Dgrim_hmlgs.fasta
grep -A1 -E "lcl_08022608 " 03_Dviri_r1.2_Zelda_ztringz.txt >> 09_3975_Dviri_e-40_Dgrim_hmlgs.fasta
grep -A1 -E "lcl_08022602 " 03_Dviri_r1.2_Zelda_ztringz.txt >> 09_3975_Dviri_e-40_Dgrim_hmlgs.fasta
grep -A1 -E "lcl_08022598 " 03_Dviri_r1.2_Zelda_ztringz.txt >> 09_3975_Dviri_e-40_Dgrim_hmlgs.fasta
grep -A1 -E "lcl_08022592 " 03_Dviri_r1.2_Zelda_ztringz.txt >> 09_3975_Dviri_e-40_Dgrim_hmlgs.fasta
grep -A1 -E "lcl_08022591 " 03_Dviri_r1.2_Zelda_ztringz.txt >> 09_3975_Dviri_e-40_Dgrim_hmlgs.fasta
grep -A1 -E "lcl_08022580 " 03_Dviri_r1.2_Zelda_ztringz.txt >> 09_3975_Dviri_e-40_Dgrim_hmlgs.fasta
grep -A1 -E "lcl_08022575 " 03_Dviri_r1.2_Zelda_ztringz.txt >> 09_3975_Dviri_e-40_Dgrim_hmlgs.fasta
grep -A1 -E "lcl_08022572 " 03_Dviri_r1.2_Zelda_ztringz.txt >> 09_3975_Dviri_e-40_Dgrim_hmlgs.fasta
grep -A1 -E "lcl_08022570 " 03_Dviri_r1.2_Zelda_ztringz.txt >> 09_3975_Dviri_e-40_Dgrim_hmlgs.fasta
grep -A1 -E "lcl_08022560 " 03_Dviri_r1.2_Zelda_ztringz.txt >> 09_3975_Dviri_e-40_Dgrim_hmlgs.fasta
grep -A1 -E "lcl_08022557 " 03_Dviri_r1.2_Zelda_ztringz.txt >> 09_3975_Dviri_e-40_Dgrim_hmlgs.fasta
grep -A1 -E "lcl_08022556 " 03_Dviri_r1.2_Zelda_ztringz.txt >> 09_3975_Dviri_e-40_Dgrim_hmlgs.fasta
grep -A1 -E "lcl_08022555 " 03_Dviri_r1.2_Zelda_ztringz.txt >> 09_3975_Dviri_e-40_Dgrim_hmlgs.fasta
grep -A1 -E "lcl_08022554 " 03_Dviri_r1.2_Zelda_ztringz.txt >> 09_3975_Dviri_e-40_Dgrim_hmlgs.fasta
grep -A1 -E "lcl_08022553 " 03_Dviri_r1.2_Zelda_ztringz.txt >> 09_3975_Dviri_e-40_Dgrim_hmlgs.fasta
grep -A1 -E "lcl_08022550 " 03_Dviri_r1.2_Zelda_ztringz.txt >> 09_3975_Dviri_e-40_Dgrim_hmlgs.fasta
grep -A1 -E "lcl_08022537 " 03_Dviri_r1.2_Zelda_ztringz.txt >> 09_3975_Dviri_e-40_Dgrim_hmlgs.fasta
grep -A1 -E "lcl_08022532 " 03_Dviri_r1.2_Zelda_ztringz.txt >> 09_3975_Dviri_e-40_Dgrim_hmlgs.fasta
grep -A1 -E "lcl_08022523 " 03_Dviri_r1.2_Zelda_ztringz.txt >> 09_3975_Dviri_e-40_Dgrim_hmlgs.fasta
grep -A1 -E "lcl_08022518 " 03_Dviri_r1.2_Zelda_ztringz.txt >> 09_3975_Dviri_e-40_Dgrim_hmlgs.fasta
grep -A1 -E "lcl_08022156 " 03_Dviri_r1.2_Zelda_ztringz.txt >> 09_3975_Dviri_e-40_Dgrim_hmlgs.fasta
grep -A1 -E "lcl_08022154 " 03_Dviri_r1.2_Zelda_ztringz.txt >> 09_3975_Dviri_e-40_Dgrim_hmlgs.fasta
grep -A1 -E "lcl_08022153 " 03_Dviri_r1.2_Zelda_ztringz.txt >> 09_3975_Dviri_e-40_Dgrim_hmlgs.fasta
grep -A1 -E "lcl_08022152 " 03_Dviri_r1.2_Zelda_ztringz.txt >> 09_3975_Dviri_e-40_Dgrim_hmlgs.fasta
grep -A1 -E "lcl_08022150 " 03_Dviri_r1.2_Zelda_ztringz.txt >> 09_3975_Dviri_e-40_Dgrim_hmlgs.fasta
grep -A1 -E "lcl_08022147 " 03_Dviri_r1.2_Zelda_ztringz.txt >> 09_3975_Dviri_e-40_Dgrim_hmlgs.fasta
grep -A1 -E "lcl_08022140 " 03_Dviri_r1.2_Zelda_ztringz.txt >> 09_3975_Dviri_e-40_Dgrim_hmlgs.fasta
grep -A1 -E "lcl_08022138 " 03_Dviri_r1.2_Zelda_ztringz.txt >> 09_3975_Dviri_e-40_Dgrim_hmlgs.fasta
grep -A1 -E "lcl_08022133 " 03_Dviri_r1.2_Zelda_ztringz.txt >> 09_3975_Dviri_e-40_Dgrim_hmlgs.fasta
grep -A1 -E "lcl_08022127 " 03_Dviri_r1.2_Zelda_ztringz.txt >> 09_3975_Dviri_e-40_Dgrim_hmlgs.fasta
grep -A1 -E "lcl_08022117 " 03_Dviri_r1.2_Zelda_ztringz.txt >> 09_3975_Dviri_e-40_Dgrim_hmlgs.fasta
grep -A1 -E "lcl_08022116 " 03_Dviri_r1.2_Zelda_ztringz.txt >> 09_3975_Dviri_e-40_Dgrim_hmlgs.fasta
grep -A1 -E "lcl_08022730 " 03_Dviri_r1.2_Zelda_ztringz.txt >> 09_3975_Dviri_e-40_Dgrim_hmlgs.fasta
grep -A1 -E "lcl_08022238 " 03_Dviri_r1.2_Zelda_ztringz.txt >> 09_3975_Dviri_e-40_Dgrim_hmlgs.fasta
grep -A1 -E "lcl_08022237 " 03_Dviri_r1.2_Zelda_ztringz.txt >> 09_3975_Dviri_e-40_Dgrim_hmlgs.fasta
grep -A1 -E "lcl_08022231 " 03_Dviri_r1.2_Zelda_ztringz.txt >> 09_3975_Dviri_e-40_Dgrim_hmlgs.fasta
grep -A1 -E "lcl_08022215 " 03_Dviri_r1.2_Zelda_ztringz.txt >> 09_3975_Dviri_e-40_Dgrim_hmlgs.fasta
grep -A1 -E "lcl_08022214 " 03_Dviri_r1.2_Zelda_ztringz.txt >> 09_3975_Dviri_e-40_Dgrim_hmlgs.fasta
grep -A1 -E "lcl_08022189 " 03_Dviri_r1.2_Zelda_ztringz.txt >> 09_3975_Dviri_e-40_Dgrim_hmlgs.fasta
grep -A1 -E "lcl_08022186 " 03_Dviri_r1.2_Zelda_ztringz.txt >> 09_3975_Dviri_e-40_Dgrim_hmlgs.fasta
grep -A1 -E "lcl_08022183 " 03_Dviri_r1.2_Zelda_ztringz.txt >> 09_3975_Dviri_e-40_Dgrim_hmlgs.fasta
grep -A1 -E "lcl_08022176 " 03_Dviri_r1.2_Zelda_ztringz.txt >> 09_3975_Dviri_e-40_Dgrim_hmlgs.fasta
grep -A1 -E "lcl_08022172 " 03_Dviri_r1.2_Zelda_ztringz.txt >> 09_3975_Dviri_e-40_Dgrim_hmlgs.fasta
grep -A1 -E "lcl_08022164 " 03_Dviri_r1.2_Zelda_ztringz.txt >> 09_3975_Dviri_e-40_Dgrim_hmlgs.fasta
grep -A1 -E "lcl_08022161 " 03_Dviri_r1.2_Zelda_ztringz.txt >> 09_3975_Dviri_e-40_Dgrim_hmlgs.fasta
grep -A1 -E "lcl_08022505 " 03_Dviri_r1.2_Zelda_ztringz.txt >> 09_3975_Dviri_e-40_Dgrim_hmlgs.fasta
grep -A1 -E "lcl_08022502 " 03_Dviri_r1.2_Zelda_ztringz.txt >> 09_3975_Dviri_e-40_Dgrim_hmlgs.fasta
grep -A1 -E "lcl_08022499 " 03_Dviri_r1.2_Zelda_ztringz.txt >> 09_3975_Dviri_e-40_Dgrim_hmlgs.fasta
grep -A1 -E "lcl_08022494 " 03_Dviri_r1.2_Zelda_ztringz.txt >> 09_3975_Dviri_e-40_Dgrim_hmlgs.fasta
grep -A1 -E "lcl_08022955 " 03_Dviri_r1.2_Zelda_ztringz.txt >> 09_3975_Dviri_e-40_Dgrim_hmlgs.fasta
grep -A1 -E "lcl_08022945 " 03_Dviri_r1.2_Zelda_ztringz.txt >> 09_3975_Dviri_e-40_Dgrim_hmlgs.fasta
grep -A1 -E "lcl_08022774 " 03_Dviri_r1.2_Zelda_ztringz.txt >> 09_3975_Dviri_e-40_Dgrim_hmlgs.fasta
grep -A1 -E "lcl_08022778 " 03_Dviri_r1.2_Zelda_ztringz.txt >> 09_3975_Dviri_e-40_Dgrim_hmlgs.fasta
grep -A1 -E "lcl_08022783 " 03_Dviri_r1.2_Zelda_ztringz.txt >> 09_3975_Dviri_e-40_Dgrim_hmlgs.fasta
grep -A1 -E "lcl_08022785 " 03_Dviri_r1.2_Zelda_ztringz.txt >> 09_3975_Dviri_e-40_Dgrim_hmlgs.fasta
grep -A1 -E "lcl_08022788 " 03_Dviri_r1.2_Zelda_ztringz.txt >> 09_3975_Dviri_e-40_Dgrim_hmlgs.fasta
grep -A1 -E "lcl_08022789 " 03_Dviri_r1.2_Zelda_ztringz.txt >> 09_3975_Dviri_e-40_Dgrim_hmlgs.fasta
grep -A1 -E "lcl_08022790 " 03_Dviri_r1.2_Zelda_ztringz.txt >> 09_3975_Dviri_e-40_Dgrim_hmlgs.fasta
grep -A1 -E "lcl_08022793 " 03_Dviri_r1.2_Zelda_ztringz.txt >> 09_3975_Dviri_e-40_Dgrim_hmlgs.fasta
grep -A1 -E "lcl_08022794 " 03_Dviri_r1.2_Zelda_ztringz.txt >> 09_3975_Dviri_e-40_Dgrim_hmlgs.fasta
grep -A1 -E "lcl_08022796 " 03_Dviri_r1.2_Zelda_ztringz.txt >> 09_3975_Dviri_e-40_Dgrim_hmlgs.fasta
grep -A1 -E "lcl_08022804 " 03_Dviri_r1.2_Zelda_ztringz.txt >> 09_3975_Dviri_e-40_Dgrim_hmlgs.fasta
grep -A1 -E "lcl_08022811 " 03_Dviri_r1.2_Zelda_ztringz.txt >> 09_3975_Dviri_e-40_Dgrim_hmlgs.fasta
grep -A1 -E "lcl_08022812 " 03_Dviri_r1.2_Zelda_ztringz.txt >> 09_3975_Dviri_e-40_Dgrim_hmlgs.fasta
grep -A1 -E "lcl_08022816 " 03_Dviri_r1.2_Zelda_ztringz.txt >> 09_3975_Dviri_e-40_Dgrim_hmlgs.fasta
grep -A1 -E "lcl_08022817 " 03_Dviri_r1.2_Zelda_ztringz.txt >> 09_3975_Dviri_e-40_Dgrim_hmlgs.fasta
grep -A1 -E "lcl_08022818 " 03_Dviri_r1.2_Zelda_ztringz.txt >> 09_3975_Dviri_e-40_Dgrim_hmlgs.fasta
grep -A1 -E "lcl_08022820 " 03_Dviri_r1.2_Zelda_ztringz.txt >> 09_3975_Dviri_e-40_Dgrim_hmlgs.fasta
grep -A1 -E "lcl_08022825 " 03_Dviri_r1.2_Zelda_ztringz.txt >> 09_3975_Dviri_e-40_Dgrim_hmlgs.fasta
grep -A1 -E "lcl_08022827 " 03_Dviri_r1.2_Zelda_ztringz.txt >> 09_3975_Dviri_e-40_Dgrim_hmlgs.fasta
grep -A1 -E "lcl_08022831 " 03_Dviri_r1.2_Zelda_ztringz.txt >> 09_3975_Dviri_e-40_Dgrim_hmlgs.fasta
grep -A1 -E "lcl_08037998 " 03_Dviri_r1.2_Zelda_ztringz.txt >> 09_3975_Dviri_e-40_Dgrim_hmlgs.fasta
grep -A1 -E "lcl_08037999 " 03_Dviri_r1.2_Zelda_ztringz.txt >> 09_3975_Dviri_e-40_Dgrim_hmlgs.fasta
grep -A1 -E "lcl_08022833 " 03_Dviri_r1.2_Zelda_ztringz.txt >> 09_3975_Dviri_e-40_Dgrim_hmlgs.fasta
grep -A1 -E "lcl_08022835 " 03_Dviri_r1.2_Zelda_ztringz.txt >> 09_3975_Dviri_e-40_Dgrim_hmlgs.fasta
grep -A1 -E "lcl_08022330 " 03_Dviri_r1.2_Zelda_ztringz.txt >> 09_3975_Dviri_e-40_Dgrim_hmlgs.fasta
grep -A1 -E "lcl_08022331 " 03_Dviri_r1.2_Zelda_ztringz.txt >> 09_3975_Dviri_e-40_Dgrim_hmlgs.fasta
grep -A1 -E "lcl_08022332 " 03_Dviri_r1.2_Zelda_ztringz.txt >> 09_3975_Dviri_e-40_Dgrim_hmlgs.fasta
grep -A1 -E "lcl_08022333 " 03_Dviri_r1.2_Zelda_ztringz.txt >> 09_3975_Dviri_e-40_Dgrim_hmlgs.fasta
grep -A1 -E "lcl_08022339 " 03_Dviri_r1.2_Zelda_ztringz.txt >> 09_3975_Dviri_e-40_Dgrim_hmlgs.fasta
grep -A1 -E "lcl_08022342 " 03_Dviri_r1.2_Zelda_ztringz.txt >> 09_3975_Dviri_e-40_Dgrim_hmlgs.fasta
grep -A1 -E "lcl_08022344 " 03_Dviri_r1.2_Zelda_ztringz.txt >> 09_3975_Dviri_e-40_Dgrim_hmlgs.fasta
grep -A1 -E "lcl_08021612 " 03_Dviri_r1.2_Zelda_ztringz.txt >> 09_3975_Dviri_e-40_Dgrim_hmlgs.fasta
grep -A1 -E "lcl_08021625 " 03_Dviri_r1.2_Zelda_ztringz.txt >> 09_3975_Dviri_e-40_Dgrim_hmlgs.fasta
grep -A1 -E "lcl_08022896 " 03_Dviri_r1.2_Zelda_ztringz.txt >> 09_3975_Dviri_e-40_Dgrim_hmlgs.fasta
grep -A1 -E "lcl_08022895 " 03_Dviri_r1.2_Zelda_ztringz.txt >> 09_3975_Dviri_e-40_Dgrim_hmlgs.fasta
grep -A1 -E "lcl_08022892 " 03_Dviri_r1.2_Zelda_ztringz.txt >> 09_3975_Dviri_e-40_Dgrim_hmlgs.fasta
grep -A1 -E "lcl_08022891 " 03_Dviri_r1.2_Zelda_ztringz.txt >> 09_3975_Dviri_e-40_Dgrim_hmlgs.fasta
grep -A1 -E "lcl_08022888 " 03_Dviri_r1.2_Zelda_ztringz.txt >> 09_3975_Dviri_e-40_Dgrim_hmlgs.fasta
grep -A1 -E "lcl_08022887 " 03_Dviri_r1.2_Zelda_ztringz.txt >> 09_3975_Dviri_e-40_Dgrim_hmlgs.fasta
grep -A1 -E "lcl_08022885 " 03_Dviri_r1.2_Zelda_ztringz.txt >> 09_3975_Dviri_e-40_Dgrim_hmlgs.fasta
grep -A1 -E "lcl_08022882 " 03_Dviri_r1.2_Zelda_ztringz.txt >> 09_3975_Dviri_e-40_Dgrim_hmlgs.fasta
grep -A1 -E "lcl_08022881 " 03_Dviri_r1.2_Zelda_ztringz.txt >> 09_3975_Dviri_e-40_Dgrim_hmlgs.fasta
grep -A1 -E "lcl_08022880 " 03_Dviri_r1.2_Zelda_ztringz.txt >> 09_3975_Dviri_e-40_Dgrim_hmlgs.fasta
grep -A1 -E "lcl_08022879 " 03_Dviri_r1.2_Zelda_ztringz.txt >> 09_3975_Dviri_e-40_Dgrim_hmlgs.fasta
grep -A1 -E "lcl_08022877 " 03_Dviri_r1.2_Zelda_ztringz.txt >> 09_3975_Dviri_e-40_Dgrim_hmlgs.fasta
grep -A1 -E "lcl_08022876 " 03_Dviri_r1.2_Zelda_ztringz.txt >> 09_3975_Dviri_e-40_Dgrim_hmlgs.fasta
grep -A1 -E "lcl_08022870 " 03_Dviri_r1.2_Zelda_ztringz.txt >> 09_3975_Dviri_e-40_Dgrim_hmlgs.fasta
grep -A1 -E "lcl_08022869 " 03_Dviri_r1.2_Zelda_ztringz.txt >> 09_3975_Dviri_e-40_Dgrim_hmlgs.fasta
grep -A1 -E "lcl_08022864 " 03_Dviri_r1.2_Zelda_ztringz.txt >> 09_3975_Dviri_e-40_Dgrim_hmlgs.fasta
grep -A1 -E "lcl_08022862 " 03_Dviri_r1.2_Zelda_ztringz.txt >> 09_3975_Dviri_e-40_Dgrim_hmlgs.fasta
grep -A1 -E "lcl_08022859 " 03_Dviri_r1.2_Zelda_ztringz.txt >> 09_3975_Dviri_e-40_Dgrim_hmlgs.fasta
grep -A1 -E "lcl_08022858 " 03_Dviri_r1.2_Zelda_ztringz.txt >> 09_3975_Dviri_e-40_Dgrim_hmlgs.fasta
grep -A1 -E "lcl_08022856 " 03_Dviri_r1.2_Zelda_ztringz.txt >> 09_3975_Dviri_e-40_Dgrim_hmlgs.fasta
grep -A1 -E "lcl_08022852 " 03_Dviri_r1.2_Zelda_ztringz.txt >> 09_3975_Dviri_e-40_Dgrim_hmlgs.fasta
grep -A1 -E "lcl_08022849 " 03_Dviri_r1.2_Zelda_ztringz.txt >> 09_3975_Dviri_e-40_Dgrim_hmlgs.fasta
grep -A1 -E "lcl_08022846 " 03_Dviri_r1.2_Zelda_ztringz.txt >> 09_3975_Dviri_e-40_Dgrim_hmlgs.fasta
grep -A1 -E "lcl_08022843 " 03_Dviri_r1.2_Zelda_ztringz.txt >> 09_3975_Dviri_e-40_Dgrim_hmlgs.fasta
grep -A1 -E "lcl_08022259 " 03_Dviri_r1.2_Zelda_ztringz.txt >> 09_3975_Dviri_e-40_Dgrim_hmlgs.fasta
grep -A1 -E "lcl_08022257 " 03_Dviri_r1.2_Zelda_ztringz.txt >> 09_3975_Dviri_e-40_Dgrim_hmlgs.fasta
grep -A1 -E "lcl_08022256 " 03_Dviri_r1.2_Zelda_ztringz.txt >> 09_3975_Dviri_e-40_Dgrim_hmlgs.fasta
grep -A1 -E "lcl_08022254 " 03_Dviri_r1.2_Zelda_ztringz.txt >> 09_3975_Dviri_e-40_Dgrim_hmlgs.fasta
grep -A1 -E "lcl_08022252 " 03_Dviri_r1.2_Zelda_ztringz.txt >> 09_3975_Dviri_e-40_Dgrim_hmlgs.fasta
grep -A1 -E "lcl_08022250 " 03_Dviri_r1.2_Zelda_ztringz.txt >> 09_3975_Dviri_e-40_Dgrim_hmlgs.fasta
grep -A1 -E "lcl_08022248 " 03_Dviri_r1.2_Zelda_ztringz.txt >> 09_3975_Dviri_e-40_Dgrim_hmlgs.fasta
grep -A1 -E "lcl_08022244 " 03_Dviri_r1.2_Zelda_ztringz.txt >> 09_3975_Dviri_e-40_Dgrim_hmlgs.fasta
grep -A1 -E "lcl_08023245 " 03_Dviri_r1.2_Zelda_ztringz.txt >> 09_3975_Dviri_e-40_Dgrim_hmlgs.fasta
grep -A1 -E "lcl_08023247 " 03_Dviri_r1.2_Zelda_ztringz.txt >> 09_3975_Dviri_e-40_Dgrim_hmlgs.fasta
grep -A1 -E "lcl_08023249 " 03_Dviri_r1.2_Zelda_ztringz.txt >> 09_3975_Dviri_e-40_Dgrim_hmlgs.fasta
grep -A1 -E "lcl_08023255 " 03_Dviri_r1.2_Zelda_ztringz.txt >> 09_3975_Dviri_e-40_Dgrim_hmlgs.fasta
grep -A1 -E "lcl_08023257 " 03_Dviri_r1.2_Zelda_ztringz.txt >> 09_3975_Dviri_e-40_Dgrim_hmlgs.fasta
grep -A1 -E "lcl_08023263 " 03_Dviri_r1.2_Zelda_ztringz.txt >> 09_3975_Dviri_e-40_Dgrim_hmlgs.fasta
grep -A1 -E "lcl_08023270 " 03_Dviri_r1.2_Zelda_ztringz.txt >> 09_3975_Dviri_e-40_Dgrim_hmlgs.fasta
grep -A1 -E "lcl_08023278 " 03_Dviri_r1.2_Zelda_ztringz.txt >> 09_3975_Dviri_e-40_Dgrim_hmlgs.fasta
grep -A1 -E "lcl_08023280 " 03_Dviri_r1.2_Zelda_ztringz.txt >> 09_3975_Dviri_e-40_Dgrim_hmlgs.fasta
grep -A1 -E "lcl_08022629 " 03_Dviri_r1.2_Zelda_ztringz.txt >> 09_3975_Dviri_e-40_Dgrim_hmlgs.fasta
grep -A1 -E "lcl_08022630 " 03_Dviri_r1.2_Zelda_ztringz.txt >> 09_3975_Dviri_e-40_Dgrim_hmlgs.fasta
grep -A1 -E "lcl_08022638 " 03_Dviri_r1.2_Zelda_ztringz.txt >> 09_3975_Dviri_e-40_Dgrim_hmlgs.fasta
grep -A1 -E "lcl_08022641 " 03_Dviri_r1.2_Zelda_ztringz.txt >> 09_3975_Dviri_e-40_Dgrim_hmlgs.fasta
grep -A1 -E "lcl_08022059 " 03_Dviri_r1.2_Zelda_ztringz.txt >> 09_3975_Dviri_e-40_Dgrim_hmlgs.fasta
grep -A1 -E "lcl_08022061 " 03_Dviri_r1.2_Zelda_ztringz.txt >> 09_3975_Dviri_e-40_Dgrim_hmlgs.fasta
grep -A1 -E "lcl_08022065 " 03_Dviri_r1.2_Zelda_ztringz.txt >> 09_3975_Dviri_e-40_Dgrim_hmlgs.fasta
grep -A1 -E "lcl_08022068 " 03_Dviri_r1.2_Zelda_ztringz.txt >> 09_3975_Dviri_e-40_Dgrim_hmlgs.fasta
grep -A1 -E "lcl_08022070 " 03_Dviri_r1.2_Zelda_ztringz.txt >> 09_3975_Dviri_e-40_Dgrim_hmlgs.fasta
grep -A1 -E "lcl_08022071 " 03_Dviri_r1.2_Zelda_ztringz.txt >> 09_3975_Dviri_e-40_Dgrim_hmlgs.fasta
grep -A1 -E "lcl_08022074 " 03_Dviri_r1.2_Zelda_ztringz.txt >> 09_3975_Dviri_e-40_Dgrim_hmlgs.fasta
grep -A1 -E "lcl_08022075 " 03_Dviri_r1.2_Zelda_ztringz.txt >> 09_3975_Dviri_e-40_Dgrim_hmlgs.fasta
grep -A1 -E "lcl_08022079 " 03_Dviri_r1.2_Zelda_ztringz.txt >> 09_3975_Dviri_e-40_Dgrim_hmlgs.fasta
grep -A1 -E "lcl_08022083 " 03_Dviri_r1.2_Zelda_ztringz.txt >> 09_3975_Dviri_e-40_Dgrim_hmlgs.fasta
grep -A1 -E "lcl_08022089 " 03_Dviri_r1.2_Zelda_ztringz.txt >> 09_3975_Dviri_e-40_Dgrim_hmlgs.fasta
grep -A1 -E "lcl_08022095 " 03_Dviri_r1.2_Zelda_ztringz.txt >> 09_3975_Dviri_e-40_Dgrim_hmlgs.fasta
grep -A1 -E "lcl_08022097 " 03_Dviri_r1.2_Zelda_ztringz.txt >> 09_3975_Dviri_e-40_Dgrim_hmlgs.fasta
grep -A1 -E "lcl_08022105 " 03_Dviri_r1.2_Zelda_ztringz.txt >> 09_3975_Dviri_e-40_Dgrim_hmlgs.fasta
grep -A1 -E "lcl_08022107 " 03_Dviri_r1.2_Zelda_ztringz.txt >> 09_3975_Dviri_e-40_Dgrim_hmlgs.fasta
grep -A1 -E "lcl_08022110 " 03_Dviri_r1.2_Zelda_ztringz.txt >> 09_3975_Dviri_e-40_Dgrim_hmlgs.fasta
grep -A1 -E "lcl_08022113 " 03_Dviri_r1.2_Zelda_ztringz.txt >> 09_3975_Dviri_e-40_Dgrim_hmlgs.fasta
grep -A1 -E "lcl_08022731 " 03_Dviri_r1.2_Zelda_ztringz.txt >> 09_3975_Dviri_e-40_Dgrim_hmlgs.fasta
grep -A1 -E "lcl_08022741 " 03_Dviri_r1.2_Zelda_ztringz.txt >> 09_3975_Dviri_e-40_Dgrim_hmlgs.fasta
grep -A1 -E "lcl_08022742 " 03_Dviri_r1.2_Zelda_ztringz.txt >> 09_3975_Dviri_e-40_Dgrim_hmlgs.fasta
grep -A1 -E "lcl_08022745 " 03_Dviri_r1.2_Zelda_ztringz.txt >> 09_3975_Dviri_e-40_Dgrim_hmlgs.fasta
grep -A1 -E "lcl_08022746 " 03_Dviri_r1.2_Zelda_ztringz.txt >> 09_3975_Dviri_e-40_Dgrim_hmlgs.fasta
grep -A1 -E "lcl_08022750 " 03_Dviri_r1.2_Zelda_ztringz.txt >> 09_3975_Dviri_e-40_Dgrim_hmlgs.fasta
grep -A1 -E "lcl_08022754 " 03_Dviri_r1.2_Zelda_ztringz.txt >> 09_3975_Dviri_e-40_Dgrim_hmlgs.fasta
grep -A1 -E "lcl_08022755 " 03_Dviri_r1.2_Zelda_ztringz.txt >> 09_3975_Dviri_e-40_Dgrim_hmlgs.fasta
grep -A1 -E "lcl_08022266 " 03_Dviri_r1.2_Zelda_ztringz.txt >> 09_3975_Dviri_e-40_Dgrim_hmlgs.fasta
grep -A1 -E "lcl_08022268 " 03_Dviri_r1.2_Zelda_ztringz.txt >> 09_3975_Dviri_e-40_Dgrim_hmlgs.fasta
grep -A1 -E "lcl_08022270 " 03_Dviri_r1.2_Zelda_ztringz.txt >> 09_3975_Dviri_e-40_Dgrim_hmlgs.fasta
grep -A1 -E "lcl_08022272 " 03_Dviri_r1.2_Zelda_ztringz.txt >> 09_3975_Dviri_e-40_Dgrim_hmlgs.fasta
grep -A1 -E "lcl_08022274 " 03_Dviri_r1.2_Zelda_ztringz.txt >> 09_3975_Dviri_e-40_Dgrim_hmlgs.fasta
grep -A1 -E "lcl_08022275 " 03_Dviri_r1.2_Zelda_ztringz.txt >> 09_3975_Dviri_e-40_Dgrim_hmlgs.fasta
grep -A1 -E "lcl_08022276 " 03_Dviri_r1.2_Zelda_ztringz.txt >> 09_3975_Dviri_e-40_Dgrim_hmlgs.fasta
grep -A1 -E "lcl_08022278 " 03_Dviri_r1.2_Zelda_ztringz.txt >> 09_3975_Dviri_e-40_Dgrim_hmlgs.fasta
grep -A1 -E "lcl_08022283 " 03_Dviri_r1.2_Zelda_ztringz.txt >> 09_3975_Dviri_e-40_Dgrim_hmlgs.fasta
grep -A1 -E "lcl_08022288 " 03_Dviri_r1.2_Zelda_ztringz.txt >> 09_3975_Dviri_e-40_Dgrim_hmlgs.fasta
grep -A1 -E "lcl_08022298 " 03_Dviri_r1.2_Zelda_ztringz.txt >> 09_3975_Dviri_e-40_Dgrim_hmlgs.fasta
grep -A1 -E "lcl_08023478 " 03_Dviri_r1.2_Zelda_ztringz.txt >> 09_3975_Dviri_e-40_Dgrim_hmlgs.fasta
grep -A1 -E "lcl_08022304 " 03_Dviri_r1.2_Zelda_ztringz.txt >> 09_3975_Dviri_e-40_Dgrim_hmlgs.fasta
grep -A1 -E "lcl_08022315 " 03_Dviri_r1.2_Zelda_ztringz.txt >> 09_3975_Dviri_e-40_Dgrim_hmlgs.fasta
grep -A1 -E "lcl_08022316 " 03_Dviri_r1.2_Zelda_ztringz.txt >> 09_3975_Dviri_e-40_Dgrim_hmlgs.fasta
grep -A1 -E "lcl_08022326 " 03_Dviri_r1.2_Zelda_ztringz.txt >> 09_3975_Dviri_e-40_Dgrim_hmlgs.fasta
grep -A1 -E "lcl_08022331 " 03_Dviri_r1.2_Zelda_ztringz.txt >> 09_3975_Dviri_e-40_Dgrim_hmlgs.fasta
grep -A1 -E "lcl_08022759 " 03_Dviri_r1.2_Zelda_ztringz.txt >> 09_3975_Dviri_e-40_Dgrim_hmlgs.fasta
grep -A1 -E "lcl_08022760 " 03_Dviri_r1.2_Zelda_ztringz.txt >> 09_3975_Dviri_e-40_Dgrim_hmlgs.fasta
grep -A1 -E "lcl_08022766 " 03_Dviri_r1.2_Zelda_ztringz.txt >> 09_3975_Dviri_e-40_Dgrim_hmlgs.fasta
grep -A1 -E "lcl_08022767 " 03_Dviri_r1.2_Zelda_ztringz.txt >> 09_3975_Dviri_e-40_Dgrim_hmlgs.fasta
grep -A1 -E "lcl_08022940 " 03_Dviri_r1.2_Zelda_ztringz.txt >> 09_3975_Dviri_e-40_Dgrim_hmlgs.fasta
grep -A1 -E "lcl_08022939 " 03_Dviri_r1.2_Zelda_ztringz.txt >> 09_3975_Dviri_e-40_Dgrim_hmlgs.fasta
grep -A1 -E "lcl_08022937 " 03_Dviri_r1.2_Zelda_ztringz.txt >> 09_3975_Dviri_e-40_Dgrim_hmlgs.fasta
grep -A1 -E "lcl_08022936 " 03_Dviri_r1.2_Zelda_ztringz.txt >> 09_3975_Dviri_e-40_Dgrim_hmlgs.fasta
grep -A1 -E "lcl_08022934 " 03_Dviri_r1.2_Zelda_ztringz.txt >> 09_3975_Dviri_e-40_Dgrim_hmlgs.fasta
grep -A1 -E "lcl_08022927 " 03_Dviri_r1.2_Zelda_ztringz.txt >> 09_3975_Dviri_e-40_Dgrim_hmlgs.fasta
grep -A1 -E "lcl_08022925 " 03_Dviri_r1.2_Zelda_ztringz.txt >> 09_3975_Dviri_e-40_Dgrim_hmlgs.fasta
grep -A1 -E "lcl_08022924 " 03_Dviri_r1.2_Zelda_ztringz.txt >> 09_3975_Dviri_e-40_Dgrim_hmlgs.fasta
grep -A1 -E "lcl_08022923 " 03_Dviri_r1.2_Zelda_ztringz.txt >> 09_3975_Dviri_e-40_Dgrim_hmlgs.fasta
grep -A1 -E "lcl_08022921 " 03_Dviri_r1.2_Zelda_ztringz.txt >> 09_3975_Dviri_e-40_Dgrim_hmlgs.fasta
grep -A1 -E "lcl_08022917 " 03_Dviri_r1.2_Zelda_ztringz.txt >> 09_3975_Dviri_e-40_Dgrim_hmlgs.fasta
grep -A1 -E "lcl_08022914 " 03_Dviri_r1.2_Zelda_ztringz.txt >> 09_3975_Dviri_e-40_Dgrim_hmlgs.fasta
grep -A1 -E "lcl_08022913 " 03_Dviri_r1.2_Zelda_ztringz.txt >> 09_3975_Dviri_e-40_Dgrim_hmlgs.fasta
grep -A1 -E "lcl_08022912 " 03_Dviri_r1.2_Zelda_ztringz.txt >> 09_3975_Dviri_e-40_Dgrim_hmlgs.fasta
grep -A1 -E "lcl_08022911 " 03_Dviri_r1.2_Zelda_ztringz.txt >> 09_3975_Dviri_e-40_Dgrim_hmlgs.fasta
grep -A1 -E "lcl_08022910 " 03_Dviri_r1.2_Zelda_ztringz.txt >> 09_3975_Dviri_e-40_Dgrim_hmlgs.fasta
grep -A1 -E "lcl_08022904 " 03_Dviri_r1.2_Zelda_ztringz.txt >> 09_3975_Dviri_e-40_Dgrim_hmlgs.fasta
grep -A1 -E "lcl_08022902 " 03_Dviri_r1.2_Zelda_ztringz.txt >> 09_3975_Dviri_e-40_Dgrim_hmlgs.fasta
grep -A1 -E "lcl_08022900 " 03_Dviri_r1.2_Zelda_ztringz.txt >> 09_3975_Dviri_e-40_Dgrim_hmlgs.fasta
grep -A1 -E "lcl_08022899 " 03_Dviri_r1.2_Zelda_ztringz.txt >> 09_3975_Dviri_e-40_Dgrim_hmlgs.fasta
grep -A1 -E "lcl_08021626 " 03_Dviri_r1.2_Zelda_ztringz.txt >> 09_3975_Dviri_e-40_Dgrim_hmlgs.fasta
grep -A1 -E "lcl_08021628 " 03_Dviri_r1.2_Zelda_ztringz.txt >> 09_3975_Dviri_e-40_Dgrim_hmlgs.fasta
grep -A1 -E "lcl_08021637 " 03_Dviri_r1.2_Zelda_ztringz.txt >> 09_3975_Dviri_e-40_Dgrim_hmlgs.fasta
grep -A1 -E "lcl_08021641 " 03_Dviri_r1.2_Zelda_ztringz.txt >> 09_3975_Dviri_e-40_Dgrim_hmlgs.fasta
grep -A1 -E "lcl_08021643 " 03_Dviri_r1.2_Zelda_ztringz.txt >> 09_3975_Dviri_e-40_Dgrim_hmlgs.fasta
grep -A1 -E "lcl_08021648 " 03_Dviri_r1.2_Zelda_ztringz.txt >> 09_3975_Dviri_e-40_Dgrim_hmlgs.fasta
grep -A1 -E "lcl_08021649 " 03_Dviri_r1.2_Zelda_ztringz.txt >> 09_3975_Dviri_e-40_Dgrim_hmlgs.fasta
grep -A1 -E "lcl_08021651 " 03_Dviri_r1.2_Zelda_ztringz.txt >> 09_3975_Dviri_e-40_Dgrim_hmlgs.fasta
grep -A1 -E "lcl_08021653 " 03_Dviri_r1.2_Zelda_ztringz.txt >> 09_3975_Dviri_e-40_Dgrim_hmlgs.fasta
grep -A1 -E "lcl_08021657 " 03_Dviri_r1.2_Zelda_ztringz.txt >> 09_3975_Dviri_e-40_Dgrim_hmlgs.fasta
grep -A1 -E "lcl_08021659 " 03_Dviri_r1.2_Zelda_ztringz.txt >> 09_3975_Dviri_e-40_Dgrim_hmlgs.fasta
grep -A1 -E "lcl_08021672 " 03_Dviri_r1.2_Zelda_ztringz.txt >> 09_3975_Dviri_e-40_Dgrim_hmlgs.fasta
grep -A1 -E "lcl_08021670 " 03_Dviri_r1.2_Zelda_ztringz.txt >> 09_3975_Dviri_e-40_Dgrim_hmlgs.fasta
grep -A1 -E "lcl_08021674 " 03_Dviri_r1.2_Zelda_ztringz.txt >> 09_3975_Dviri_e-40_Dgrim_hmlgs.fasta
grep -A1 -E "lcl_08021676 " 03_Dviri_r1.2_Zelda_ztringz.txt >> 09_3975_Dviri_e-40_Dgrim_hmlgs.fasta
grep -A1 -E "lcl_08021688 " 03_Dviri_r1.2_Zelda_ztringz.txt >> 09_3975_Dviri_e-40_Dgrim_hmlgs.fasta
grep -A1 -E "lcl_08023236 " 03_Dviri_r1.2_Zelda_ztringz.txt >> 09_3975_Dviri_e-40_Dgrim_hmlgs.fasta
grep -A1 -E "lcl_08023235 " 03_Dviri_r1.2_Zelda_ztringz.txt >> 09_3975_Dviri_e-40_Dgrim_hmlgs.fasta
grep -A1 -E "lcl_08023229 " 03_Dviri_r1.2_Zelda_ztringz.txt >> 09_3975_Dviri_e-40_Dgrim_hmlgs.fasta
grep -A1 -E "lcl_08023225 " 03_Dviri_r1.2_Zelda_ztringz.txt >> 09_3975_Dviri_e-40_Dgrim_hmlgs.fasta
grep -A1 -E "lcl_08023222 " 03_Dviri_r1.2_Zelda_ztringz.txt >> 09_3975_Dviri_e-40_Dgrim_hmlgs.fasta
grep -A1 -E "lcl_08023215 " 03_Dviri_r1.2_Zelda_ztringz.txt >> 09_3975_Dviri_e-40_Dgrim_hmlgs.fasta
grep -A1 -E "lcl_08023207 " 03_Dviri_r1.2_Zelda_ztringz.txt >> 09_3975_Dviri_e-40_Dgrim_hmlgs.fasta
grep -A1 -E "lcl_08023205 " 03_Dviri_r1.2_Zelda_ztringz.txt >> 09_3975_Dviri_e-40_Dgrim_hmlgs.fasta
grep -A1 -E "lcl_08023201 " 03_Dviri_r1.2_Zelda_ztringz.txt >> 09_3975_Dviri_e-40_Dgrim_hmlgs.fasta
grep -A1 -E "lcl_08023200 " 03_Dviri_r1.2_Zelda_ztringz.txt >> 09_3975_Dviri_e-40_Dgrim_hmlgs.fasta
grep -A1 -E "lcl_08023197 " 03_Dviri_r1.2_Zelda_ztringz.txt >> 09_3975_Dviri_e-40_Dgrim_hmlgs.fasta
grep -A1 -E "lcl_08023193 " 03_Dviri_r1.2_Zelda_ztringz.txt >> 09_3975_Dviri_e-40_Dgrim_hmlgs.fasta
grep -A1 -E "lcl_08023192 " 03_Dviri_r1.2_Zelda_ztringz.txt >> 09_3975_Dviri_e-40_Dgrim_hmlgs.fasta
grep -A1 -E "lcl_08023187 " 03_Dviri_r1.2_Zelda_ztringz.txt >> 09_3975_Dviri_e-40_Dgrim_hmlgs.fasta
grep -A1 -E "lcl_08023185 " 03_Dviri_r1.2_Zelda_ztringz.txt >> 09_3975_Dviri_e-40_Dgrim_hmlgs.fasta
grep -A1 -E "lcl_08023184 " 03_Dviri_r1.2_Zelda_ztringz.txt >> 09_3975_Dviri_e-40_Dgrim_hmlgs.fasta
grep -A1 -E "lcl_08023181 " 03_Dviri_r1.2_Zelda_ztringz.txt >> 09_3975_Dviri_e-40_Dgrim_hmlgs.fasta
grep -A1 -E "lcl_08023180 " 03_Dviri_r1.2_Zelda_ztringz.txt >> 09_3975_Dviri_e-40_Dgrim_hmlgs.fasta
grep -A1 -E "lcl_08023179 " 03_Dviri_r1.2_Zelda_ztringz.txt >> 09_3975_Dviri_e-40_Dgrim_hmlgs.fasta
grep -A1 -E "lcl_08023178 " 03_Dviri_r1.2_Zelda_ztringz.txt >> 09_3975_Dviri_e-40_Dgrim_hmlgs.fasta
grep -A1 -E "lcl_08023177 " 03_Dviri_r1.2_Zelda_ztringz.txt >> 09_3975_Dviri_e-40_Dgrim_hmlgs.fasta
grep -A1 -E "lcl_08023176 " 03_Dviri_r1.2_Zelda_ztringz.txt >> 09_3975_Dviri_e-40_Dgrim_hmlgs.fasta
grep -A1 -E "lcl_08023174 " 03_Dviri_r1.2_Zelda_ztringz.txt >> 09_3975_Dviri_e-40_Dgrim_hmlgs.fasta
grep -A1 -E "lcl_08023171 " 03_Dviri_r1.2_Zelda_ztringz.txt >> 09_3975_Dviri_e-40_Dgrim_hmlgs.fasta
grep -A1 -E "lcl_08023170 " 03_Dviri_r1.2_Zelda_ztringz.txt >> 09_3975_Dviri_e-40_Dgrim_hmlgs.fasta
grep -A1 -E "lcl_08023168 " 03_Dviri_r1.2_Zelda_ztringz.txt >> 09_3975_Dviri_e-40_Dgrim_hmlgs.fasta
grep -A1 -E "lcl_08023166 " 03_Dviri_r1.2_Zelda_ztringz.txt >> 09_3975_Dviri_e-40_Dgrim_hmlgs.fasta
grep -A1 -E "lcl_08023165 " 03_Dviri_r1.2_Zelda_ztringz.txt >> 09_3975_Dviri_e-40_Dgrim_hmlgs.fasta
grep -A1 -E "lcl_08023164 " 03_Dviri_r1.2_Zelda_ztringz.txt >> 09_3975_Dviri_e-40_Dgrim_hmlgs.fasta
grep -A1 -E "lcl_08023163 " 03_Dviri_r1.2_Zelda_ztringz.txt >> 09_3975_Dviri_e-40_Dgrim_hmlgs.fasta
grep -A1 -E "lcl_08023162 " 03_Dviri_r1.2_Zelda_ztringz.txt >> 09_3975_Dviri_e-40_Dgrim_hmlgs.fasta
grep -A1 -E "lcl_08023160 " 03_Dviri_r1.2_Zelda_ztringz.txt >> 09_3975_Dviri_e-40_Dgrim_hmlgs.fasta
grep -A1 -E "lcl_08023158 " 03_Dviri_r1.2_Zelda_ztringz.txt >> 09_3975_Dviri_e-40_Dgrim_hmlgs.fasta
grep -A1 -E "lcl_08023157 " 03_Dviri_r1.2_Zelda_ztringz.txt >> 09_3975_Dviri_e-40_Dgrim_hmlgs.fasta
grep -A1 -E "lcl_08023158 " 03_Dviri_r1.2_Zelda_ztringz.txt >> 09_3975_Dviri_e-40_Dgrim_hmlgs.fasta
grep -A1 -E "lcl_08023145 " 03_Dviri_r1.2_Zelda_ztringz.txt >> 09_3975_Dviri_e-40_Dgrim_hmlgs.fasta
grep -A1 -E "lcl_08023143 " 03_Dviri_r1.2_Zelda_ztringz.txt >> 09_3975_Dviri_e-40_Dgrim_hmlgs.fasta
grep -A1 -E "lcl_08023141 " 03_Dviri_r1.2_Zelda_ztringz.txt >> 09_3975_Dviri_e-40_Dgrim_hmlgs.fasta
grep -A1 -E "lcl_08023140 " 03_Dviri_r1.2_Zelda_ztringz.txt >> 09_3975_Dviri_e-40_Dgrim_hmlgs.fasta
grep -A1 -E "lcl_08023136 " 03_Dviri_r1.2_Zelda_ztringz.txt >> 09_3975_Dviri_e-40_Dgrim_hmlgs.fasta
grep -A1 -E "lcl_08023129 " 03_Dviri_r1.2_Zelda_ztringz.txt >> 09_3975_Dviri_e-40_Dgrim_hmlgs.fasta
grep -A1 -E "lcl_08023127 " 03_Dviri_r1.2_Zelda_ztringz.txt >> 09_3975_Dviri_e-40_Dgrim_hmlgs.fasta
grep -A1 -E "lcl_08023126 " 03_Dviri_r1.2_Zelda_ztringz.txt >> 09_3975_Dviri_e-40_Dgrim_hmlgs.fasta
grep -A1 -E "lcl_08023124 " 03_Dviri_r1.2_Zelda_ztringz.txt >> 09_3975_Dviri_e-40_Dgrim_hmlgs.fasta
grep -A1 -E "lcl_08023122 " 03_Dviri_r1.2_Zelda_ztringz.txt >> 09_3975_Dviri_e-40_Dgrim_hmlgs.fasta
grep -A1 -E "lcl_08023116 " 03_Dviri_r1.2_Zelda_ztringz.txt >> 09_3975_Dviri_e-40_Dgrim_hmlgs.fasta
grep -A1 -E "lcl_08023111 " 03_Dviri_r1.2_Zelda_ztringz.txt >> 09_3975_Dviri_e-40_Dgrim_hmlgs.fasta
grep -A1 -E "lcl_08023110 " 03_Dviri_r1.2_Zelda_ztringz.txt >> 09_3975_Dviri_e-40_Dgrim_hmlgs.fasta
grep -A1 -E "lcl_08023105 " 03_Dviri_r1.2_Zelda_ztringz.txt >> 09_3975_Dviri_e-40_Dgrim_hmlgs.fasta
grep -A1 -E "lcl_08023097 " 03_Dviri_r1.2_Zelda_ztringz.txt >> 09_3975_Dviri_e-40_Dgrim_hmlgs.fasta
grep -A1 -E "lcl_08023095 " 03_Dviri_r1.2_Zelda_ztringz.txt >> 09_3975_Dviri_e-40_Dgrim_hmlgs.fasta
grep -A1 -E "lcl_08023087 " 03_Dviri_r1.2_Zelda_ztringz.txt >> 09_3975_Dviri_e-40_Dgrim_hmlgs.fasta
grep -A1 -E "lcl_08023082 " 03_Dviri_r1.2_Zelda_ztringz.txt >> 09_3975_Dviri_e-40_Dgrim_hmlgs.fasta
grep -A1 -E "lcl_08023077 " 03_Dviri_r1.2_Zelda_ztringz.txt >> 09_3975_Dviri_e-40_Dgrim_hmlgs.fasta
grep -A1 -E "lcl_08023068 " 03_Dviri_r1.2_Zelda_ztringz.txt >> 09_3975_Dviri_e-40_Dgrim_hmlgs.fasta
grep -A1 -E "lcl_08023063 " 03_Dviri_r1.2_Zelda_ztringz.txt >> 09_3975_Dviri_e-40_Dgrim_hmlgs.fasta
grep -A1 -E "lcl_08023055 " 03_Dviri_r1.2_Zelda_ztringz.txt >> 09_3975_Dviri_e-40_Dgrim_hmlgs.fasta
grep -A1 -E "lcl_08023054 " 03_Dviri_r1.2_Zelda_ztringz.txt >> 09_3975_Dviri_e-40_Dgrim_hmlgs.fasta
grep -A1 -E "lcl_08023051 " 03_Dviri_r1.2_Zelda_ztringz.txt >> 09_3975_Dviri_e-40_Dgrim_hmlgs.fasta
grep -A1 -E "lcl_08023050 " 03_Dviri_r1.2_Zelda_ztringz.txt >> 09_3975_Dviri_e-40_Dgrim_hmlgs.fasta
grep -A1 -E "lcl_08023048 " 03_Dviri_r1.2_Zelda_ztringz.txt >> 09_3975_Dviri_e-40_Dgrim_hmlgs.fasta
grep -A1 -E "lcl_08023045 " 03_Dviri_r1.2_Zelda_ztringz.txt >> 09_3975_Dviri_e-40_Dgrim_hmlgs.fasta
grep -A1 -E "lcl_08023040 " 03_Dviri_r1.2_Zelda_ztringz.txt >> 09_3975_Dviri_e-40_Dgrim_hmlgs.fasta
grep -A1 -E "lcl_08023022 " 03_Dviri_r1.2_Zelda_ztringz.txt >> 09_3975_Dviri_e-40_Dgrim_hmlgs.fasta
grep -A1 -E "lcl_08023016 " 03_Dviri_r1.2_Zelda_ztringz.txt >> 09_3975_Dviri_e-40_Dgrim_hmlgs.fasta
grep -A1 -E "lcl_08023015 " 03_Dviri_r1.2_Zelda_ztringz.txt >> 09_3975_Dviri_e-40_Dgrim_hmlgs.fasta
grep -A1 -E "lcl_08023013 " 03_Dviri_r1.2_Zelda_ztringz.txt >> 09_3975_Dviri_e-40_Dgrim_hmlgs.fasta
grep -A1 -E "lcl_08023010 " 03_Dviri_r1.2_Zelda_ztringz.txt >> 09_3975_Dviri_e-40_Dgrim_hmlgs.fasta
grep -A1 -E "lcl_08023009 " 03_Dviri_r1.2_Zelda_ztringz.txt >> 09_3975_Dviri_e-40_Dgrim_hmlgs.fasta
grep -A1 -E "lcl_08023006 " 03_Dviri_r1.2_Zelda_ztringz.txt >> 09_3975_Dviri_e-40_Dgrim_hmlgs.fasta
grep -A1 -E "lcl_08021944 " 03_Dviri_r1.2_Zelda_ztringz.txt >> 09_3975_Dviri_e-40_Dgrim_hmlgs.fasta
grep -A1 -E "lcl_08021951 " 03_Dviri_r1.2_Zelda_ztringz.txt >> 09_3975_Dviri_e-40_Dgrim_hmlgs.fasta
grep -A1 -E "lcl_08021952 " 03_Dviri_r1.2_Zelda_ztringz.txt >> 09_3975_Dviri_e-40_Dgrim_hmlgs.fasta
grep -A1 -E "lcl_08021959 " 03_Dviri_r1.2_Zelda_ztringz.txt >> 09_3975_Dviri_e-40_Dgrim_hmlgs.fasta
grep -A1 -E "lcl_08021960 " 03_Dviri_r1.2_Zelda_ztringz.txt >> 09_3975_Dviri_e-40_Dgrim_hmlgs.fasta
grep -A1 -E "lcl_08021962 " 03_Dviri_r1.2_Zelda_ztringz.txt >> 09_3975_Dviri_e-40_Dgrim_hmlgs.fasta
grep -A1 -E "lcl_08021964 " 03_Dviri_r1.2_Zelda_ztringz.txt >> 09_3975_Dviri_e-40_Dgrim_hmlgs.fasta
grep -A1 -E "lcl_08021966 " 03_Dviri_r1.2_Zelda_ztringz.txt >> 09_3975_Dviri_e-40_Dgrim_hmlgs.fasta
grep -A1 -E "lcl_08021968 " 03_Dviri_r1.2_Zelda_ztringz.txt >> 09_3975_Dviri_e-40_Dgrim_hmlgs.fasta
grep -A1 -E "lcl_08021969 " 03_Dviri_r1.2_Zelda_ztringz.txt >> 09_3975_Dviri_e-40_Dgrim_hmlgs.fasta
grep -A1 -E "lcl_08021975 " 03_Dviri_r1.2_Zelda_ztringz.txt >> 09_3975_Dviri_e-40_Dgrim_hmlgs.fasta
grep -A1 -E "lcl_08021983 " 03_Dviri_r1.2_Zelda_ztringz.txt >> 09_3975_Dviri_e-40_Dgrim_hmlgs.fasta
grep -A1 -E "lcl_08021982 " 03_Dviri_r1.2_Zelda_ztringz.txt >> 09_3975_Dviri_e-40_Dgrim_hmlgs.fasta
grep -A1 -E "lcl_08021979 " 03_Dviri_r1.2_Zelda_ztringz.txt >> 09_3975_Dviri_e-40_Dgrim_hmlgs.fasta
grep -A1 -E "lcl_08021986 " 03_Dviri_r1.2_Zelda_ztringz.txt >> 09_3975_Dviri_e-40_Dgrim_hmlgs.fasta
grep -A1 -E "lcl_08021991 " 03_Dviri_r1.2_Zelda_ztringz.txt >> 09_3975_Dviri_e-40_Dgrim_hmlgs.fasta
grep -A1 -E "lcl_08022006 " 03_Dviri_r1.2_Zelda_ztringz.txt >> 09_3975_Dviri_e-40_Dgrim_hmlgs.fasta
grep -A1 -E "lcl_08022009 " 03_Dviri_r1.2_Zelda_ztringz.txt >> 09_3975_Dviri_e-40_Dgrim_hmlgs.fasta
grep -A1 -E "lcl_08022019 " 03_Dviri_r1.2_Zelda_ztringz.txt >> 09_3975_Dviri_e-40_Dgrim_hmlgs.fasta
grep -A1 -E "lcl_08022025 " 03_Dviri_r1.2_Zelda_ztringz.txt >> 09_3975_Dviri_e-40_Dgrim_hmlgs.fasta
grep -A1 -E "lcl_08022028 " 03_Dviri_r1.2_Zelda_ztringz.txt >> 09_3975_Dviri_e-40_Dgrim_hmlgs.fasta
grep -A1 -E "lcl_08022031 " 03_Dviri_r1.2_Zelda_ztringz.txt >> 09_3975_Dviri_e-40_Dgrim_hmlgs.fasta
grep -A1 -E "lcl_08022034 " 03_Dviri_r1.2_Zelda_ztringz.txt >> 09_3975_Dviri_e-40_Dgrim_hmlgs.fasta
grep -A1 -E "lcl_08022050 " 03_Dviri_r1.2_Zelda_ztringz.txt >> 09_3975_Dviri_e-40_Dgrim_hmlgs.fasta
grep -A1 -E "lcl_08022052 " 03_Dviri_r1.2_Zelda_ztringz.txt >> 09_3975_Dviri_e-40_Dgrim_hmlgs.fasta
grep -A1 -E "lcl_08022054 " 03_Dviri_r1.2_Zelda_ztringz.txt >> 09_3975_Dviri_e-40_Dgrim_hmlgs.fasta
grep -A1 -E "lcl_08022056 " 03_Dviri_r1.2_Zelda_ztringz.txt >> 09_3975_Dviri_e-40_Dgrim_hmlgs.fasta
grep -A1 -E "lcl_08022057 " 03_Dviri_r1.2_Zelda_ztringz.txt >> 09_3975_Dviri_e-40_Dgrim_hmlgs.fasta
grep -A1 -E "lcl_08022058 " 03_Dviri_r1.2_Zelda_ztringz.txt >> 09_3975_Dviri_e-40_Dgrim_hmlgs.fasta
grep -A1 -E "lcl_08022650 " 03_Dviri_r1.2_Zelda_ztringz.txt >> 09_3975_Dviri_e-40_Dgrim_hmlgs.fasta
grep -A1 -E "lcl_08022651 " 03_Dviri_r1.2_Zelda_ztringz.txt >> 09_3975_Dviri_e-40_Dgrim_hmlgs.fasta
grep -A1 -E "lcl_08022652 " 03_Dviri_r1.2_Zelda_ztringz.txt >> 09_3975_Dviri_e-40_Dgrim_hmlgs.fasta
grep -A1 -E "lcl_08022653 " 03_Dviri_r1.2_Zelda_ztringz.txt >> 09_3975_Dviri_e-40_Dgrim_hmlgs.fasta
grep -A1 -E "lcl_08022658 " 03_Dviri_r1.2_Zelda_ztringz.txt >> 09_3975_Dviri_e-40_Dgrim_hmlgs.fasta
grep -A1 -E "lcl_08022659 " 03_Dviri_r1.2_Zelda_ztringz.txt >> 09_3975_Dviri_e-40_Dgrim_hmlgs.fasta
grep -A1 -E "lcl_08022684 " 03_Dviri_r1.2_Zelda_ztringz.txt >> 09_3975_Dviri_e-40_Dgrim_hmlgs.fasta
grep -A1 -E "lcl_08023419 " 03_Dviri_r1.2_Zelda_ztringz.txt >> 09_3975_Dviri_e-40_Dgrim_hmlgs.fasta
grep -A1 -E "lcl_08025601 " 03_Dviri_r1.2_Zelda_ztringz.txt >> 09_3975_Dviri_e-40_Dgrim_hmlgs.fasta
grep -A1 -E "lcl_08026407 " 03_Dviri_r1.2_Zelda_ztringz.txt >> 09_3975_Dviri_e-40_Dgrim_hmlgs.fasta
grep -A1 -E "lcl_08026406 " 03_Dviri_r1.2_Zelda_ztringz.txt >> 09_3975_Dviri_e-40_Dgrim_hmlgs.fasta
grep -A1 -E "lcl_08026401 " 03_Dviri_r1.2_Zelda_ztringz.txt >> 09_3975_Dviri_e-40_Dgrim_hmlgs.fasta
grep -A1 -E "lcl_08026386 " 03_Dviri_r1.2_Zelda_ztringz.txt >> 09_3975_Dviri_e-40_Dgrim_hmlgs.fasta
grep -A1 -E "lcl_08026377 " 03_Dviri_r1.2_Zelda_ztringz.txt >> 09_3975_Dviri_e-40_Dgrim_hmlgs.fasta
grep -A1 -E "lcl_08026371 " 03_Dviri_r1.2_Zelda_ztringz.txt >> 09_3975_Dviri_e-40_Dgrim_hmlgs.fasta
grep -A1 -E "lcl_08026361 " 03_Dviri_r1.2_Zelda_ztringz.txt >> 09_3975_Dviri_e-40_Dgrim_hmlgs.fasta
grep -A1 -E "lcl_08026359 " 03_Dviri_r1.2_Zelda_ztringz.txt >> 09_3975_Dviri_e-40_Dgrim_hmlgs.fasta
grep -A1 -E "lcl_08026353 " 03_Dviri_r1.2_Zelda_ztringz.txt >> 09_3975_Dviri_e-40_Dgrim_hmlgs.fasta
grep -A1 -E "lcl_08026351 " 03_Dviri_r1.2_Zelda_ztringz.txt >> 09_3975_Dviri_e-40_Dgrim_hmlgs.fasta
grep -A1 -E "lcl_08026349 " 03_Dviri_r1.2_Zelda_ztringz.txt >> 09_3975_Dviri_e-40_Dgrim_hmlgs.fasta
grep -A1 -E "lcl_08026346 " 03_Dviri_r1.2_Zelda_ztringz.txt >> 09_3975_Dviri_e-40_Dgrim_hmlgs.fasta
grep -A1 -E "lcl_08026344 " 03_Dviri_r1.2_Zelda_ztringz.txt >> 09_3975_Dviri_e-40_Dgrim_hmlgs.fasta
grep -A1 -E "lcl_08026640 " 03_Dviri_r1.2_Zelda_ztringz.txt >> 09_3975_Dviri_e-40_Dgrim_hmlgs.fasta
grep -A1 -E "lcl_08026647 " 03_Dviri_r1.2_Zelda_ztringz.txt >> 09_3975_Dviri_e-40_Dgrim_hmlgs.fasta
grep -A1 -E "lcl_08026649 " 03_Dviri_r1.2_Zelda_ztringz.txt >> 09_3975_Dviri_e-40_Dgrim_hmlgs.fasta
grep -A1 -E "lcl_08026654 " 03_Dviri_r1.2_Zelda_ztringz.txt >> 09_3975_Dviri_e-40_Dgrim_hmlgs.fasta
grep -A1 -E "lcl_08026657 " 03_Dviri_r1.2_Zelda_ztringz.txt >> 09_3975_Dviri_e-40_Dgrim_hmlgs.fasta
grep -A1 -E "lcl_08026660 " 03_Dviri_r1.2_Zelda_ztringz.txt >> 09_3975_Dviri_e-40_Dgrim_hmlgs.fasta
grep -A1 -E "lcl_08026662 " 03_Dviri_r1.2_Zelda_ztringz.txt >> 09_3975_Dviri_e-40_Dgrim_hmlgs.fasta
grep -A1 -E "lcl_08026663 " 03_Dviri_r1.2_Zelda_ztringz.txt >> 09_3975_Dviri_e-40_Dgrim_hmlgs.fasta
grep -A1 -E "lcl_08026664 " 03_Dviri_r1.2_Zelda_ztringz.txt >> 09_3975_Dviri_e-40_Dgrim_hmlgs.fasta
grep -A1 -E "lcl_08026666 " 03_Dviri_r1.2_Zelda_ztringz.txt >> 09_3975_Dviri_e-40_Dgrim_hmlgs.fasta
grep -A1 -E "lcl_08026670 " 03_Dviri_r1.2_Zelda_ztringz.txt >> 09_3975_Dviri_e-40_Dgrim_hmlgs.fasta
grep -A1 -E "lcl_08026675 " 03_Dviri_r1.2_Zelda_ztringz.txt >> 09_3975_Dviri_e-40_Dgrim_hmlgs.fasta
grep -A1 -E "lcl_08026677 " 03_Dviri_r1.2_Zelda_ztringz.txt >> 09_3975_Dviri_e-40_Dgrim_hmlgs.fasta
grep -A1 -E "lcl_08026679 " 03_Dviri_r1.2_Zelda_ztringz.txt >> 09_3975_Dviri_e-40_Dgrim_hmlgs.fasta
grep -A1 -E "lcl_08026682 " 03_Dviri_r1.2_Zelda_ztringz.txt >> 09_3975_Dviri_e-40_Dgrim_hmlgs.fasta
grep -A1 -E "lcl_08026683 " 03_Dviri_r1.2_Zelda_ztringz.txt >> 09_3975_Dviri_e-40_Dgrim_hmlgs.fasta
grep -A1 -E "lcl_08026685 " 03_Dviri_r1.2_Zelda_ztringz.txt >> 09_3975_Dviri_e-40_Dgrim_hmlgs.fasta
grep -A1 -E "lcl_08026687 " 03_Dviri_r1.2_Zelda_ztringz.txt >> 09_3975_Dviri_e-40_Dgrim_hmlgs.fasta
grep -A1 -E "lcl_08026688 " 03_Dviri_r1.2_Zelda_ztringz.txt >> 09_3975_Dviri_e-40_Dgrim_hmlgs.fasta
grep -A1 -E "lcl_08026690 " 03_Dviri_r1.2_Zelda_ztringz.txt >> 09_3975_Dviri_e-40_Dgrim_hmlgs.fasta
grep -A1 -E "lcl_08026703 " 03_Dviri_r1.2_Zelda_ztringz.txt >> 09_3975_Dviri_e-40_Dgrim_hmlgs.fasta
grep -A1 -E "lcl_08026707 " 03_Dviri_r1.2_Zelda_ztringz.txt >> 09_3975_Dviri_e-40_Dgrim_hmlgs.fasta
grep -A1 -E "lcl_08026715 " 03_Dviri_r1.2_Zelda_ztringz.txt >> 09_3975_Dviri_e-40_Dgrim_hmlgs.fasta
grep -A1 -E "lcl_08026720 " 03_Dviri_r1.2_Zelda_ztringz.txt >> 09_3975_Dviri_e-40_Dgrim_hmlgs.fasta
grep -A1 -E "lcl_08026721 " 03_Dviri_r1.2_Zelda_ztringz.txt >> 09_3975_Dviri_e-40_Dgrim_hmlgs.fasta
grep -A1 -E "lcl_08026725 " 03_Dviri_r1.2_Zelda_ztringz.txt >> 09_3975_Dviri_e-40_Dgrim_hmlgs.fasta
grep -A1 -E "lcl_08026729 " 03_Dviri_r1.2_Zelda_ztringz.txt >> 09_3975_Dviri_e-40_Dgrim_hmlgs.fasta
grep -A1 -E "lcl_08026732 " 03_Dviri_r1.2_Zelda_ztringz.txt >> 09_3975_Dviri_e-40_Dgrim_hmlgs.fasta
grep -A1 -E "lcl_08026734 " 03_Dviri_r1.2_Zelda_ztringz.txt >> 09_3975_Dviri_e-40_Dgrim_hmlgs.fasta
grep -A1 -E "lcl_08026736 " 03_Dviri_r1.2_Zelda_ztringz.txt >> 09_3975_Dviri_e-40_Dgrim_hmlgs.fasta
grep -A1 -E "lcl_08026738 " 03_Dviri_r1.2_Zelda_ztringz.txt >> 09_3975_Dviri_e-40_Dgrim_hmlgs.fasta
grep -A1 -E "lcl_08026743 " 03_Dviri_r1.2_Zelda_ztringz.txt >> 09_3975_Dviri_e-40_Dgrim_hmlgs.fasta
grep -A1 -E "lcl_08026747 " 03_Dviri_r1.2_Zelda_ztringz.txt >> 09_3975_Dviri_e-40_Dgrim_hmlgs.fasta
grep -A1 -E "lcl_08026748 " 03_Dviri_r1.2_Zelda_ztringz.txt >> 09_3975_Dviri_e-40_Dgrim_hmlgs.fasta
grep -A1 -E "lcl_08026750 " 03_Dviri_r1.2_Zelda_ztringz.txt >> 09_3975_Dviri_e-40_Dgrim_hmlgs.fasta
grep -A1 -E "lcl_08026757 " 03_Dviri_r1.2_Zelda_ztringz.txt >> 09_3975_Dviri_e-40_Dgrim_hmlgs.fasta
grep -A1 -E "lcl_08026768 " 03_Dviri_r1.2_Zelda_ztringz.txt >> 09_3975_Dviri_e-40_Dgrim_hmlgs.fasta
grep -A1 -E "lcl_08026779 " 03_Dviri_r1.2_Zelda_ztringz.txt >> 09_3975_Dviri_e-40_Dgrim_hmlgs.fasta
grep -A1 -E "lcl_08026782 " 03_Dviri_r1.2_Zelda_ztringz.txt >> 09_3975_Dviri_e-40_Dgrim_hmlgs.fasta
grep -A1 -E "lcl_08026789 " 03_Dviri_r1.2_Zelda_ztringz.txt >> 09_3975_Dviri_e-40_Dgrim_hmlgs.fasta
grep -A1 -E "lcl_08026790 " 03_Dviri_r1.2_Zelda_ztringz.txt >> 09_3975_Dviri_e-40_Dgrim_hmlgs.fasta
grep -A1 -E "lcl_08026791 " 03_Dviri_r1.2_Zelda_ztringz.txt >> 09_3975_Dviri_e-40_Dgrim_hmlgs.fasta
grep -A1 -E "lcl_08026794 " 03_Dviri_r1.2_Zelda_ztringz.txt >> 09_3975_Dviri_e-40_Dgrim_hmlgs.fasta
grep -A1 -E "lcl_08026796 " 03_Dviri_r1.2_Zelda_ztringz.txt >> 09_3975_Dviri_e-40_Dgrim_hmlgs.fasta
grep -A1 -E "lcl_08026797 " 03_Dviri_r1.2_Zelda_ztringz.txt >> 09_3975_Dviri_e-40_Dgrim_hmlgs.fasta
grep -A1 -E "lcl_08026798 " 03_Dviri_r1.2_Zelda_ztringz.txt >> 09_3975_Dviri_e-40_Dgrim_hmlgs.fasta
grep -A1 -E "lcl_08026799 " 03_Dviri_r1.2_Zelda_ztringz.txt >> 09_3975_Dviri_e-40_Dgrim_hmlgs.fasta
grep -A1 -E "lcl_08026804 " 03_Dviri_r1.2_Zelda_ztringz.txt >> 09_3975_Dviri_e-40_Dgrim_hmlgs.fasta
grep -A1 -E "lcl_08026812 " 03_Dviri_r1.2_Zelda_ztringz.txt >> 09_3975_Dviri_e-40_Dgrim_hmlgs.fasta
grep -A1 -E "lcl_08026814 " 03_Dviri_r1.2_Zelda_ztringz.txt >> 09_3975_Dviri_e-40_Dgrim_hmlgs.fasta
grep -A1 -E "lcl_08026815 " 03_Dviri_r1.2_Zelda_ztringz.txt >> 09_3975_Dviri_e-40_Dgrim_hmlgs.fasta
grep -A1 -E "lcl_08026817 " 03_Dviri_r1.2_Zelda_ztringz.txt >> 09_3975_Dviri_e-40_Dgrim_hmlgs.fasta
grep -A1 -E "lcl_08026821 " 03_Dviri_r1.2_Zelda_ztringz.txt >> 09_3975_Dviri_e-40_Dgrim_hmlgs.fasta
grep -A1 -E "lcl_08026822 " 03_Dviri_r1.2_Zelda_ztringz.txt >> 09_3975_Dviri_e-40_Dgrim_hmlgs.fasta
grep -A1 -E "lcl_08026825 " 03_Dviri_r1.2_Zelda_ztringz.txt >> 09_3975_Dviri_e-40_Dgrim_hmlgs.fasta
grep -A1 -E "lcl_08026828 " 03_Dviri_r1.2_Zelda_ztringz.txt >> 09_3975_Dviri_e-40_Dgrim_hmlgs.fasta
grep -A1 -E "lcl_08026830 " 03_Dviri_r1.2_Zelda_ztringz.txt >> 09_3975_Dviri_e-40_Dgrim_hmlgs.fasta
grep -A1 -E "lcl_08026833 " 03_Dviri_r1.2_Zelda_ztringz.txt >> 09_3975_Dviri_e-40_Dgrim_hmlgs.fasta
grep -A1 -E "lcl_08026839 " 03_Dviri_r1.2_Zelda_ztringz.txt >> 09_3975_Dviri_e-40_Dgrim_hmlgs.fasta
grep -A1 -E "lcl_08026844 " 03_Dviri_r1.2_Zelda_ztringz.txt >> 09_3975_Dviri_e-40_Dgrim_hmlgs.fasta
grep -A1 -E "lcl_08026847 " 03_Dviri_r1.2_Zelda_ztringz.txt >> 09_3975_Dviri_e-40_Dgrim_hmlgs.fasta
grep -A1 -E "lcl_08026849 " 03_Dviri_r1.2_Zelda_ztringz.txt >> 09_3975_Dviri_e-40_Dgrim_hmlgs.fasta
grep -A1 -E "lcl_08026850 " 03_Dviri_r1.2_Zelda_ztringz.txt >> 09_3975_Dviri_e-40_Dgrim_hmlgs.fasta
grep -A1 -E "lcl_08026852 " 03_Dviri_r1.2_Zelda_ztringz.txt >> 09_3975_Dviri_e-40_Dgrim_hmlgs.fasta
grep -A1 -E "lcl_08026853 " 03_Dviri_r1.2_Zelda_ztringz.txt >> 09_3975_Dviri_e-40_Dgrim_hmlgs.fasta
grep -A1 -E "lcl_08026855 " 03_Dviri_r1.2_Zelda_ztringz.txt >> 09_3975_Dviri_e-40_Dgrim_hmlgs.fasta
grep -A1 -E "lcl_08026861 " 03_Dviri_r1.2_Zelda_ztringz.txt >> 09_3975_Dviri_e-40_Dgrim_hmlgs.fasta
grep -A1 -E "lcl_08026863 " 03_Dviri_r1.2_Zelda_ztringz.txt >> 09_3975_Dviri_e-40_Dgrim_hmlgs.fasta
grep -A1 -E "lcl_08026865 " 03_Dviri_r1.2_Zelda_ztringz.txt >> 09_3975_Dviri_e-40_Dgrim_hmlgs.fasta
grep -A1 -E "lcl_08026868 " 03_Dviri_r1.2_Zelda_ztringz.txt >> 09_3975_Dviri_e-40_Dgrim_hmlgs.fasta
grep -A1 -E "lcl_08026876 " 03_Dviri_r1.2_Zelda_ztringz.txt >> 09_3975_Dviri_e-40_Dgrim_hmlgs.fasta
grep -A1 -E "lcl_08026877 " 03_Dviri_r1.2_Zelda_ztringz.txt >> 09_3975_Dviri_e-40_Dgrim_hmlgs.fasta
grep -A1 -E "lcl_08026881 " 03_Dviri_r1.2_Zelda_ztringz.txt >> 09_3975_Dviri_e-40_Dgrim_hmlgs.fasta
grep -A1 -E "lcl_08026884 " 03_Dviri_r1.2_Zelda_ztringz.txt >> 09_3975_Dviri_e-40_Dgrim_hmlgs.fasta
grep -A1 -E "lcl_08026885 " 03_Dviri_r1.2_Zelda_ztringz.txt >> 09_3975_Dviri_e-40_Dgrim_hmlgs.fasta
grep -A1 -E "lcl_08026889 " 03_Dviri_r1.2_Zelda_ztringz.txt >> 09_3975_Dviri_e-40_Dgrim_hmlgs.fasta
grep -A1 -E "lcl_08026890 " 03_Dviri_r1.2_Zelda_ztringz.txt >> 09_3975_Dviri_e-40_Dgrim_hmlgs.fasta
grep -A1 -E "lcl_08026891 " 03_Dviri_r1.2_Zelda_ztringz.txt >> 09_3975_Dviri_e-40_Dgrim_hmlgs.fasta
grep -A1 -E "lcl_08026892 " 03_Dviri_r1.2_Zelda_ztringz.txt >> 09_3975_Dviri_e-40_Dgrim_hmlgs.fasta
grep -A1 -E "lcl_08026894 " 03_Dviri_r1.2_Zelda_ztringz.txt >> 09_3975_Dviri_e-40_Dgrim_hmlgs.fasta
grep -A1 -E "lcl_08026897 " 03_Dviri_r1.2_Zelda_ztringz.txt >> 09_3975_Dviri_e-40_Dgrim_hmlgs.fasta
grep -A1 -E "lcl_08026900 " 03_Dviri_r1.2_Zelda_ztringz.txt >> 09_3975_Dviri_e-40_Dgrim_hmlgs.fasta
grep -A1 -E "lcl_08026901 " 03_Dviri_r1.2_Zelda_ztringz.txt >> 09_3975_Dviri_e-40_Dgrim_hmlgs.fasta
grep -A1 -E "lcl_08026902 " 03_Dviri_r1.2_Zelda_ztringz.txt >> 09_3975_Dviri_e-40_Dgrim_hmlgs.fasta
grep -A1 -E "lcl_08026904 " 03_Dviri_r1.2_Zelda_ztringz.txt >> 09_3975_Dviri_e-40_Dgrim_hmlgs.fasta
grep -A1 -E "lcl_08026906 " 03_Dviri_r1.2_Zelda_ztringz.txt >> 09_3975_Dviri_e-40_Dgrim_hmlgs.fasta
grep -A1 -E "lcl_08026908 " 03_Dviri_r1.2_Zelda_ztringz.txt >> 09_3975_Dviri_e-40_Dgrim_hmlgs.fasta
grep -A1 -E "lcl_08026910 " 03_Dviri_r1.2_Zelda_ztringz.txt >> 09_3975_Dviri_e-40_Dgrim_hmlgs.fasta
grep -A1 -E "lcl_08026914 " 03_Dviri_r1.2_Zelda_ztringz.txt >> 09_3975_Dviri_e-40_Dgrim_hmlgs.fasta
grep -A1 -E "lcl_08026915 " 03_Dviri_r1.2_Zelda_ztringz.txt >> 09_3975_Dviri_e-40_Dgrim_hmlgs.fasta
grep -A1 -E "lcl_08026927 " 03_Dviri_r1.2_Zelda_ztringz.txt >> 09_3975_Dviri_e-40_Dgrim_hmlgs.fasta
grep -A1 -E "lcl_08026932 " 03_Dviri_r1.2_Zelda_ztringz.txt >> 09_3975_Dviri_e-40_Dgrim_hmlgs.fasta
grep -A1 -E "lcl_08026935 " 03_Dviri_r1.2_Zelda_ztringz.txt >> 09_3975_Dviri_e-40_Dgrim_hmlgs.fasta
grep -A1 -E "lcl_08026960 " 03_Dviri_r1.2_Zelda_ztringz.txt >> 09_3975_Dviri_e-40_Dgrim_hmlgs.fasta
grep -A1 -E "lcl_08026962 " 03_Dviri_r1.2_Zelda_ztringz.txt >> 09_3975_Dviri_e-40_Dgrim_hmlgs.fasta
grep -A1 -E "lcl_08026964 " 03_Dviri_r1.2_Zelda_ztringz.txt >> 09_3975_Dviri_e-40_Dgrim_hmlgs.fasta
grep -A1 -E "lcl_08026972 " 03_Dviri_r1.2_Zelda_ztringz.txt >> 09_3975_Dviri_e-40_Dgrim_hmlgs.fasta
grep -A1 -E "lcl_08026973 " 03_Dviri_r1.2_Zelda_ztringz.txt >> 09_3975_Dviri_e-40_Dgrim_hmlgs.fasta
grep -A1 -E "lcl_08026975 " 03_Dviri_r1.2_Zelda_ztringz.txt >> 09_3975_Dviri_e-40_Dgrim_hmlgs.fasta
grep -A1 -E "lcl_08026976 " 03_Dviri_r1.2_Zelda_ztringz.txt >> 09_3975_Dviri_e-40_Dgrim_hmlgs.fasta
grep -A1 -E "lcl_08026979 " 03_Dviri_r1.2_Zelda_ztringz.txt >> 09_3975_Dviri_e-40_Dgrim_hmlgs.fasta
grep -A1 -E "lcl_08026980 " 03_Dviri_r1.2_Zelda_ztringz.txt >> 09_3975_Dviri_e-40_Dgrim_hmlgs.fasta
grep -A1 -E "lcl_08026982 " 03_Dviri_r1.2_Zelda_ztringz.txt >> 09_3975_Dviri_e-40_Dgrim_hmlgs.fasta
grep -A1 -E "lcl_08026983 " 03_Dviri_r1.2_Zelda_ztringz.txt >> 09_3975_Dviri_e-40_Dgrim_hmlgs.fasta
grep -A1 -E "lcl_08026984 " 03_Dviri_r1.2_Zelda_ztringz.txt >> 09_3975_Dviri_e-40_Dgrim_hmlgs.fasta
grep -A1 -E "lcl_08026986 " 03_Dviri_r1.2_Zelda_ztringz.txt >> 09_3975_Dviri_e-40_Dgrim_hmlgs.fasta
grep -A1 -E "lcl_08026994 " 03_Dviri_r1.2_Zelda_ztringz.txt >> 09_3975_Dviri_e-40_Dgrim_hmlgs.fasta
grep -A1 -E "lcl_08026996 " 03_Dviri_r1.2_Zelda_ztringz.txt >> 09_3975_Dviri_e-40_Dgrim_hmlgs.fasta
grep -A1 -E "lcl_08026998 " 03_Dviri_r1.2_Zelda_ztringz.txt >> 09_3975_Dviri_e-40_Dgrim_hmlgs.fasta
grep -A1 -E "lcl_08027003 " 03_Dviri_r1.2_Zelda_ztringz.txt >> 09_3975_Dviri_e-40_Dgrim_hmlgs.fasta
grep -A1 -E "lcl_08027004 " 03_Dviri_r1.2_Zelda_ztringz.txt >> 09_3975_Dviri_e-40_Dgrim_hmlgs.fasta
grep -A1 -E "lcl_08027006 " 03_Dviri_r1.2_Zelda_ztringz.txt >> 09_3975_Dviri_e-40_Dgrim_hmlgs.fasta
grep -A1 -E "lcl_08027021 " 03_Dviri_r1.2_Zelda_ztringz.txt >> 09_3975_Dviri_e-40_Dgrim_hmlgs.fasta
grep -A1 -E "lcl_08027023 " 03_Dviri_r1.2_Zelda_ztringz.txt >> 09_3975_Dviri_e-40_Dgrim_hmlgs.fasta
grep -A1 -E "lcl_08027028 " 03_Dviri_r1.2_Zelda_ztringz.txt >> 09_3975_Dviri_e-40_Dgrim_hmlgs.fasta
grep -A1 -E "lcl_08027030 " 03_Dviri_r1.2_Zelda_ztringz.txt >> 09_3975_Dviri_e-40_Dgrim_hmlgs.fasta
grep -A1 -E "lcl_08027035 " 03_Dviri_r1.2_Zelda_ztringz.txt >> 09_3975_Dviri_e-40_Dgrim_hmlgs.fasta
grep -A1 -E "lcl_08027038 " 03_Dviri_r1.2_Zelda_ztringz.txt >> 09_3975_Dviri_e-40_Dgrim_hmlgs.fasta
grep -A1 -E "lcl_08027046 " 03_Dviri_r1.2_Zelda_ztringz.txt >> 09_3975_Dviri_e-40_Dgrim_hmlgs.fasta
grep -A1 -E "lcl_08027047 " 03_Dviri_r1.2_Zelda_ztringz.txt >> 09_3975_Dviri_e-40_Dgrim_hmlgs.fasta
grep -A1 -E "lcl_08027048 " 03_Dviri_r1.2_Zelda_ztringz.txt >> 09_3975_Dviri_e-40_Dgrim_hmlgs.fasta
grep -A1 -E "lcl_08027049 " 03_Dviri_r1.2_Zelda_ztringz.txt >> 09_3975_Dviri_e-40_Dgrim_hmlgs.fasta
grep -A1 -E "lcl_08027054 " 03_Dviri_r1.2_Zelda_ztringz.txt >> 09_3975_Dviri_e-40_Dgrim_hmlgs.fasta
grep -A1 -E "lcl_08027055 " 03_Dviri_r1.2_Zelda_ztringz.txt >> 09_3975_Dviri_e-40_Dgrim_hmlgs.fasta
grep -A1 -E "lcl_08027065 " 03_Dviri_r1.2_Zelda_ztringz.txt >> 09_3975_Dviri_e-40_Dgrim_hmlgs.fasta
grep -A1 -E "lcl_08027066 " 03_Dviri_r1.2_Zelda_ztringz.txt >> 09_3975_Dviri_e-40_Dgrim_hmlgs.fasta
grep -A1 -E "lcl_08027068 " 03_Dviri_r1.2_Zelda_ztringz.txt >> 09_3975_Dviri_e-40_Dgrim_hmlgs.fasta
grep -A1 -E "lcl_08027072 " 03_Dviri_r1.2_Zelda_ztringz.txt >> 09_3975_Dviri_e-40_Dgrim_hmlgs.fasta
grep -A1 -E "lcl_08027073 " 03_Dviri_r1.2_Zelda_ztringz.txt >> 09_3975_Dviri_e-40_Dgrim_hmlgs.fasta
grep -A1 -E "lcl_08027075 " 03_Dviri_r1.2_Zelda_ztringz.txt >> 09_3975_Dviri_e-40_Dgrim_hmlgs.fasta
grep -A1 -E "lcl_08027076 " 03_Dviri_r1.2_Zelda_ztringz.txt >> 09_3975_Dviri_e-40_Dgrim_hmlgs.fasta
grep -A1 -E "lcl_08027077 " 03_Dviri_r1.2_Zelda_ztringz.txt >> 09_3975_Dviri_e-40_Dgrim_hmlgs.fasta
grep -A1 -E "lcl_08027078 " 03_Dviri_r1.2_Zelda_ztringz.txt >> 09_3975_Dviri_e-40_Dgrim_hmlgs.fasta
grep -A1 -E "lcl_08027080 " 03_Dviri_r1.2_Zelda_ztringz.txt >> 09_3975_Dviri_e-40_Dgrim_hmlgs.fasta
grep -A1 -E "lcl_08027081 " 03_Dviri_r1.2_Zelda_ztringz.txt >> 09_3975_Dviri_e-40_Dgrim_hmlgs.fasta
grep -A1 -E "lcl_08027082 " 03_Dviri_r1.2_Zelda_ztringz.txt >> 09_3975_Dviri_e-40_Dgrim_hmlgs.fasta
grep -A1 -E "lcl_08027079 " 03_Dviri_r1.2_Zelda_ztringz.txt >> 09_3975_Dviri_e-40_Dgrim_hmlgs.fasta
grep -A1 -E "lcl_08027089 " 03_Dviri_r1.2_Zelda_ztringz.txt >> 09_3975_Dviri_e-40_Dgrim_hmlgs.fasta
grep -A1 -E "lcl_08027093 " 03_Dviri_r1.2_Zelda_ztringz.txt >> 09_3975_Dviri_e-40_Dgrim_hmlgs.fasta
grep -A1 -E "lcl_08027094 " 03_Dviri_r1.2_Zelda_ztringz.txt >> 09_3975_Dviri_e-40_Dgrim_hmlgs.fasta
grep -A1 -E "lcl_08027095 " 03_Dviri_r1.2_Zelda_ztringz.txt >> 09_3975_Dviri_e-40_Dgrim_hmlgs.fasta
grep -A1 -E "lcl_08027096 " 03_Dviri_r1.2_Zelda_ztringz.txt >> 09_3975_Dviri_e-40_Dgrim_hmlgs.fasta
grep -A1 -E "lcl_08027097 " 03_Dviri_r1.2_Zelda_ztringz.txt >> 09_3975_Dviri_e-40_Dgrim_hmlgs.fasta
grep -A1 -E "lcl_08027098 " 03_Dviri_r1.2_Zelda_ztringz.txt >> 09_3975_Dviri_e-40_Dgrim_hmlgs.fasta
grep -A1 -E "lcl_08027100 " 03_Dviri_r1.2_Zelda_ztringz.txt >> 09_3975_Dviri_e-40_Dgrim_hmlgs.fasta
grep -A1 -E "lcl_08027101 " 03_Dviri_r1.2_Zelda_ztringz.txt >> 09_3975_Dviri_e-40_Dgrim_hmlgs.fasta
grep -A1 -E "lcl_08027102 " 03_Dviri_r1.2_Zelda_ztringz.txt >> 09_3975_Dviri_e-40_Dgrim_hmlgs.fasta
grep -A1 -E "lcl_08027103 " 03_Dviri_r1.2_Zelda_ztringz.txt >> 09_3975_Dviri_e-40_Dgrim_hmlgs.fasta
grep -A1 -E "lcl_08027108 " 03_Dviri_r1.2_Zelda_ztringz.txt >> 09_3975_Dviri_e-40_Dgrim_hmlgs.fasta
grep -A1 -E "lcl_08027118 " 03_Dviri_r1.2_Zelda_ztringz.txt >> 09_3975_Dviri_e-40_Dgrim_hmlgs.fasta
grep -A1 -E "lcl_08027119 " 03_Dviri_r1.2_Zelda_ztringz.txt >> 09_3975_Dviri_e-40_Dgrim_hmlgs.fasta
grep -A1 -E "lcl_08027126 " 03_Dviri_r1.2_Zelda_ztringz.txt >> 09_3975_Dviri_e-40_Dgrim_hmlgs.fasta
grep -A1 -E "lcl_08027993 " 03_Dviri_r1.2_Zelda_ztringz.txt >> 09_3975_Dviri_e-40_Dgrim_hmlgs.fasta
grep -A1 -E "lcl_08027999 " 03_Dviri_r1.2_Zelda_ztringz.txt >> 09_3975_Dviri_e-40_Dgrim_hmlgs.fasta
grep -A1 -E "lcl_08028000 " 03_Dviri_r1.2_Zelda_ztringz.txt >> 09_3975_Dviri_e-40_Dgrim_hmlgs.fasta
grep -A1 -E "lcl_08028002 " 03_Dviri_r1.2_Zelda_ztringz.txt >> 09_3975_Dviri_e-40_Dgrim_hmlgs.fasta
grep -A1 -E "lcl_08028007 " 03_Dviri_r1.2_Zelda_ztringz.txt >> 09_3975_Dviri_e-40_Dgrim_hmlgs.fasta
grep -A1 -E "lcl_08028012 " 03_Dviri_r1.2_Zelda_ztringz.txt >> 09_3975_Dviri_e-40_Dgrim_hmlgs.fasta
grep -A1 -E "lcl_08028020 " 03_Dviri_r1.2_Zelda_ztringz.txt >> 09_3975_Dviri_e-40_Dgrim_hmlgs.fasta
grep -A1 -E "lcl_08028030 " 03_Dviri_r1.2_Zelda_ztringz.txt >> 09_3975_Dviri_e-40_Dgrim_hmlgs.fasta
grep -A1 -E "lcl_08028030 " 03_Dviri_r1.2_Zelda_ztringz.txt >> 09_3975_Dviri_e-40_Dgrim_hmlgs.fasta
grep -A1 -E "lcl_08028030 " 03_Dviri_r1.2_Zelda_ztringz.txt >> 09_3975_Dviri_e-40_Dgrim_hmlgs.fasta
grep -A1 -E "lcl_08028031 " 03_Dviri_r1.2_Zelda_ztringz.txt >> 09_3975_Dviri_e-40_Dgrim_hmlgs.fasta
grep -A1 -E "lcl_08038084 " 03_Dviri_r1.2_Zelda_ztringz.txt >> 09_3975_Dviri_e-40_Dgrim_hmlgs.fasta
grep -A1 -E "lcl_08028043 " 03_Dviri_r1.2_Zelda_ztringz.txt >> 09_3975_Dviri_e-40_Dgrim_hmlgs.fasta
grep -A1 -E "lcl_08028051 " 03_Dviri_r1.2_Zelda_ztringz.txt >> 09_3975_Dviri_e-40_Dgrim_hmlgs.fasta
grep -A1 -E "lcl_08028053 " 03_Dviri_r1.2_Zelda_ztringz.txt >> 09_3975_Dviri_e-40_Dgrim_hmlgs.fasta
grep -A1 -E "lcl_08028055 " 03_Dviri_r1.2_Zelda_ztringz.txt >> 09_3975_Dviri_e-40_Dgrim_hmlgs.fasta
grep -A1 -E "lcl_08028057 " 03_Dviri_r1.2_Zelda_ztringz.txt >> 09_3975_Dviri_e-40_Dgrim_hmlgs.fasta
grep -A1 -E "lcl_08028058 " 03_Dviri_r1.2_Zelda_ztringz.txt >> 09_3975_Dviri_e-40_Dgrim_hmlgs.fasta
grep -A1 -E "lcl_08028063 " 03_Dviri_r1.2_Zelda_ztringz.txt >> 09_3975_Dviri_e-40_Dgrim_hmlgs.fasta
grep -A1 -E "lcl_08028063 " 03_Dviri_r1.2_Zelda_ztringz.txt >> 09_3975_Dviri_e-40_Dgrim_hmlgs.fasta
grep -A1 -E "lcl_08028065 " 03_Dviri_r1.2_Zelda_ztringz.txt >> 09_3975_Dviri_e-40_Dgrim_hmlgs.fasta
grep -A1 -E "lcl_08028066 " 03_Dviri_r1.2_Zelda_ztringz.txt >> 09_3975_Dviri_e-40_Dgrim_hmlgs.fasta
grep -A1 -E "lcl_08028069 " 03_Dviri_r1.2_Zelda_ztringz.txt >> 09_3975_Dviri_e-40_Dgrim_hmlgs.fasta
grep -A1 -E "lcl_08028071 " 03_Dviri_r1.2_Zelda_ztringz.txt >> 09_3975_Dviri_e-40_Dgrim_hmlgs.fasta
grep -A1 -E "lcl_08028072 " 03_Dviri_r1.2_Zelda_ztringz.txt >> 09_3975_Dviri_e-40_Dgrim_hmlgs.fasta
grep -A1 -E "lcl_08028077 " 03_Dviri_r1.2_Zelda_ztringz.txt >> 09_3975_Dviri_e-40_Dgrim_hmlgs.fasta
grep -A1 -E "lcl_08028091 " 03_Dviri_r1.2_Zelda_ztringz.txt >> 09_3975_Dviri_e-40_Dgrim_hmlgs.fasta
grep -A1 -E "lcl_08028095 " 03_Dviri_r1.2_Zelda_ztringz.txt >> 09_3975_Dviri_e-40_Dgrim_hmlgs.fasta
grep -A1 -E "lcl_08028114 " 03_Dviri_r1.2_Zelda_ztringz.txt >> 09_3975_Dviri_e-40_Dgrim_hmlgs.fasta
grep -A1 -E "lcl_08028115 " 03_Dviri_r1.2_Zelda_ztringz.txt >> 09_3975_Dviri_e-40_Dgrim_hmlgs.fasta
grep -A1 -E "lcl_08028116 " 03_Dviri_r1.2_Zelda_ztringz.txt >> 09_3975_Dviri_e-40_Dgrim_hmlgs.fasta
grep -A1 -E "lcl_08028123 " 03_Dviri_r1.2_Zelda_ztringz.txt >> 09_3975_Dviri_e-40_Dgrim_hmlgs.fasta
grep -A1 -E "lcl_08028124 " 03_Dviri_r1.2_Zelda_ztringz.txt >> 09_3975_Dviri_e-40_Dgrim_hmlgs.fasta
grep -A1 -E "lcl_08028126 " 03_Dviri_r1.2_Zelda_ztringz.txt >> 09_3975_Dviri_e-40_Dgrim_hmlgs.fasta
grep -A1 -E "lcl_08028132 " 03_Dviri_r1.2_Zelda_ztringz.txt >> 09_3975_Dviri_e-40_Dgrim_hmlgs.fasta
grep -A1 -E "lcl_08028138 " 03_Dviri_r1.2_Zelda_ztringz.txt >> 09_3975_Dviri_e-40_Dgrim_hmlgs.fasta
grep -A1 -E "lcl_08028142 " 03_Dviri_r1.2_Zelda_ztringz.txt >> 09_3975_Dviri_e-40_Dgrim_hmlgs.fasta
grep -A1 -E "lcl_08028144 " 03_Dviri_r1.2_Zelda_ztringz.txt >> 09_3975_Dviri_e-40_Dgrim_hmlgs.fasta
grep -A1 -E "lcl_08028151 " 03_Dviri_r1.2_Zelda_ztringz.txt >> 09_3975_Dviri_e-40_Dgrim_hmlgs.fasta
grep -A1 -E "lcl_08027799 " 03_Dviri_r1.2_Zelda_ztringz.txt >> 09_3975_Dviri_e-40_Dgrim_hmlgs.fasta
grep -A1 -E "lcl_08027801 " 03_Dviri_r1.2_Zelda_ztringz.txt >> 09_3975_Dviri_e-40_Dgrim_hmlgs.fasta
grep -A1 -E "lcl_08027805 " 03_Dviri_r1.2_Zelda_ztringz.txt >> 09_3975_Dviri_e-40_Dgrim_hmlgs.fasta
grep -A1 -E "lcl_08027807 " 03_Dviri_r1.2_Zelda_ztringz.txt >> 09_3975_Dviri_e-40_Dgrim_hmlgs.fasta
grep -A1 -E "lcl_08027808 " 03_Dviri_r1.2_Zelda_ztringz.txt >> 09_3975_Dviri_e-40_Dgrim_hmlgs.fasta
grep -A1 -E "lcl_08027810 " 03_Dviri_r1.2_Zelda_ztringz.txt >> 09_3975_Dviri_e-40_Dgrim_hmlgs.fasta
grep -A1 -E "lcl_08027811 " 03_Dviri_r1.2_Zelda_ztringz.txt >> 09_3975_Dviri_e-40_Dgrim_hmlgs.fasta
grep -A1 -E "lcl_08027812 " 03_Dviri_r1.2_Zelda_ztringz.txt >> 09_3975_Dviri_e-40_Dgrim_hmlgs.fasta
grep -A1 -E "lcl_08027814 " 03_Dviri_r1.2_Zelda_ztringz.txt >> 09_3975_Dviri_e-40_Dgrim_hmlgs.fasta
grep -A1 -E "lcl_08027815 " 03_Dviri_r1.2_Zelda_ztringz.txt >> 09_3975_Dviri_e-40_Dgrim_hmlgs.fasta
grep -A1 -E "lcl_08027818 " 03_Dviri_r1.2_Zelda_ztringz.txt >> 09_3975_Dviri_e-40_Dgrim_hmlgs.fasta
grep -A1 -E "lcl_08027822 " 03_Dviri_r1.2_Zelda_ztringz.txt >> 09_3975_Dviri_e-40_Dgrim_hmlgs.fasta
grep -A1 -E "lcl_08027828 " 03_Dviri_r1.2_Zelda_ztringz.txt >> 09_3975_Dviri_e-40_Dgrim_hmlgs.fasta
grep -A1 -E "lcl_08027830 " 03_Dviri_r1.2_Zelda_ztringz.txt >> 09_3975_Dviri_e-40_Dgrim_hmlgs.fasta
grep -A1 -E "lcl_08027839 " 03_Dviri_r1.2_Zelda_ztringz.txt >> 09_3975_Dviri_e-40_Dgrim_hmlgs.fasta
grep -A1 -E "lcl_08027845 " 03_Dviri_r1.2_Zelda_ztringz.txt >> 09_3975_Dviri_e-40_Dgrim_hmlgs.fasta
grep -A1 -E "lcl_08027846 " 03_Dviri_r1.2_Zelda_ztringz.txt >> 09_3975_Dviri_e-40_Dgrim_hmlgs.fasta
grep -A1 -E "lcl_08027849 " 03_Dviri_r1.2_Zelda_ztringz.txt >> 09_3975_Dviri_e-40_Dgrim_hmlgs.fasta
grep -A1 -E "lcl_08027850 " 03_Dviri_r1.2_Zelda_ztringz.txt >> 09_3975_Dviri_e-40_Dgrim_hmlgs.fasta
grep -A1 -E "lcl_08027851 " 03_Dviri_r1.2_Zelda_ztringz.txt >> 09_3975_Dviri_e-40_Dgrim_hmlgs.fasta
grep -A1 -E "lcl_08027854 " 03_Dviri_r1.2_Zelda_ztringz.txt >> 09_3975_Dviri_e-40_Dgrim_hmlgs.fasta
grep -A1 -E "lcl_08027855 " 03_Dviri_r1.2_Zelda_ztringz.txt >> 09_3975_Dviri_e-40_Dgrim_hmlgs.fasta
grep -A1 -E "lcl_08027856 " 03_Dviri_r1.2_Zelda_ztringz.txt >> 09_3975_Dviri_e-40_Dgrim_hmlgs.fasta
grep -A1 -E "lcl_08027860 " 03_Dviri_r1.2_Zelda_ztringz.txt >> 09_3975_Dviri_e-40_Dgrim_hmlgs.fasta
grep -A1 -E "lcl_08018197 " 03_Dviri_r1.2_Zelda_ztringz.txt >> 09_3975_Dviri_e-40_Dgrim_hmlgs.fasta
grep -A1 -E "lcl_08018193 " 03_Dviri_r1.2_Zelda_ztringz.txt >> 09_3975_Dviri_e-40_Dgrim_hmlgs.fasta
grep -A1 -E "lcl_08018190 " 03_Dviri_r1.2_Zelda_ztringz.txt >> 09_3975_Dviri_e-40_Dgrim_hmlgs.fasta
grep -A1 -E "lcl_08018180 " 03_Dviri_r1.2_Zelda_ztringz.txt >> 09_3975_Dviri_e-40_Dgrim_hmlgs.fasta
grep -A1 -E "lcl_08018179 " 03_Dviri_r1.2_Zelda_ztringz.txt >> 09_3975_Dviri_e-40_Dgrim_hmlgs.fasta
grep -A1 -E "lcl_08018176 " 03_Dviri_r1.2_Zelda_ztringz.txt >> 09_3975_Dviri_e-40_Dgrim_hmlgs.fasta
grep -A1 -E "lcl_08018175 " 03_Dviri_r1.2_Zelda_ztringz.txt >> 09_3975_Dviri_e-40_Dgrim_hmlgs.fasta
grep -A1 -E "lcl_08018159 " 03_Dviri_r1.2_Zelda_ztringz.txt >> 09_3975_Dviri_e-40_Dgrim_hmlgs.fasta
grep -A1 -E "lcl_08018158 " 03_Dviri_r1.2_Zelda_ztringz.txt >> 09_3975_Dviri_e-40_Dgrim_hmlgs.fasta
grep -A1 -E "lcl_08018154 " 03_Dviri_r1.2_Zelda_ztringz.txt >> 09_3975_Dviri_e-40_Dgrim_hmlgs.fasta
grep -A1 -E "lcl_08018147 " 03_Dviri_r1.2_Zelda_ztringz.txt >> 09_3975_Dviri_e-40_Dgrim_hmlgs.fasta
grep -A1 -E "lcl_08018071 " 03_Dviri_r1.2_Zelda_ztringz.txt >> 09_3975_Dviri_e-40_Dgrim_hmlgs.fasta
grep -A1 -E "lcl_08018059 " 03_Dviri_r1.2_Zelda_ztringz.txt >> 09_3975_Dviri_e-40_Dgrim_hmlgs.fasta
grep -A1 -E "lcl_08018052 " 03_Dviri_r1.2_Zelda_ztringz.txt >> 09_3975_Dviri_e-40_Dgrim_hmlgs.fasta
grep -A1 -E "lcl_08018041 " 03_Dviri_r1.2_Zelda_ztringz.txt >> 09_3975_Dviri_e-40_Dgrim_hmlgs.fasta
grep -A1 -E "lcl_08018036 " 03_Dviri_r1.2_Zelda_ztringz.txt >> 09_3975_Dviri_e-40_Dgrim_hmlgs.fasta
grep -A1 -E "lcl_08018027 " 03_Dviri_r1.2_Zelda_ztringz.txt >> 09_3975_Dviri_e-40_Dgrim_hmlgs.fasta
grep -A1 -E "lcl_08027220 " 03_Dviri_r1.2_Zelda_ztringz.txt >> 09_3975_Dviri_e-40_Dgrim_hmlgs.fasta
grep -A1 -E "lcl_08027220 " 03_Dviri_r1.2_Zelda_ztringz.txt >> 09_3975_Dviri_e-40_Dgrim_hmlgs.fasta
grep -A1 -E "lcl_08027219 " 03_Dviri_r1.2_Zelda_ztringz.txt >> 09_3975_Dviri_e-40_Dgrim_hmlgs.fasta
grep -A1 -E "lcl_08027208 " 03_Dviri_r1.2_Zelda_ztringz.txt >> 09_3975_Dviri_e-40_Dgrim_hmlgs.fasta
grep -A1 -E "lcl_08027204 " 03_Dviri_r1.2_Zelda_ztringz.txt >> 09_3975_Dviri_e-40_Dgrim_hmlgs.fasta
grep -A1 -E "lcl_08027196 " 03_Dviri_r1.2_Zelda_ztringz.txt >> 09_3975_Dviri_e-40_Dgrim_hmlgs.fasta
grep -A1 -E "lcl_08028182 " 03_Dviri_r1.2_Zelda_ztringz.txt >> 09_3975_Dviri_e-40_Dgrim_hmlgs.fasta
grep -A1 -E "lcl_08028186 " 03_Dviri_r1.2_Zelda_ztringz.txt >> 09_3975_Dviri_e-40_Dgrim_hmlgs.fasta
grep -A1 -E "lcl_08028187 " 03_Dviri_r1.2_Zelda_ztringz.txt >> 09_3975_Dviri_e-40_Dgrim_hmlgs.fasta
grep -A1 -E "lcl_08028188 " 03_Dviri_r1.2_Zelda_ztringz.txt >> 09_3975_Dviri_e-40_Dgrim_hmlgs.fasta
grep -A1 -E "lcl_08027451 " 03_Dviri_r1.2_Zelda_ztringz.txt >> 09_3975_Dviri_e-40_Dgrim_hmlgs.fasta
grep -A1 -E "lcl_08027450 " 03_Dviri_r1.2_Zelda_ztringz.txt >> 09_3975_Dviri_e-40_Dgrim_hmlgs.fasta
grep -A1 -E "lcl_08027449 " 03_Dviri_r1.2_Zelda_ztringz.txt >> 09_3975_Dviri_e-40_Dgrim_hmlgs.fasta
grep -A1 -E "lcl_08027432 " 03_Dviri_r1.2_Zelda_ztringz.txt >> 09_3975_Dviri_e-40_Dgrim_hmlgs.fasta
grep -A1 -E "lcl_08027417 " 03_Dviri_r1.2_Zelda_ztringz.txt >> 09_3975_Dviri_e-40_Dgrim_hmlgs.fasta
grep -A1 -E "lcl_08027410 " 03_Dviri_r1.2_Zelda_ztringz.txt >> 09_3975_Dviri_e-40_Dgrim_hmlgs.fasta
grep -A1 -E "lcl_08027402 " 03_Dviri_r1.2_Zelda_ztringz.txt >> 09_3975_Dviri_e-40_Dgrim_hmlgs.fasta
grep -A1 -E "lcl_08027397 " 03_Dviri_r1.2_Zelda_ztringz.txt >> 09_3975_Dviri_e-40_Dgrim_hmlgs.fasta
grep -A1 -E "lcl_08027394 " 03_Dviri_r1.2_Zelda_ztringz.txt >> 09_3975_Dviri_e-40_Dgrim_hmlgs.fasta
grep -A1 -E "lcl_08027389 " 03_Dviri_r1.2_Zelda_ztringz.txt >> 09_3975_Dviri_e-40_Dgrim_hmlgs.fasta
grep -A1 -E "lcl_08027384 " 03_Dviri_r1.2_Zelda_ztringz.txt >> 09_3975_Dviri_e-40_Dgrim_hmlgs.fasta
grep -A1 -E "lcl_08027381 " 03_Dviri_r1.2_Zelda_ztringz.txt >> 09_3975_Dviri_e-40_Dgrim_hmlgs.fasta
grep -A1 -E "lcl_08027378 " 03_Dviri_r1.2_Zelda_ztringz.txt >> 09_3975_Dviri_e-40_Dgrim_hmlgs.fasta
grep -A1 -E "lcl_08027377 " 03_Dviri_r1.2_Zelda_ztringz.txt >> 09_3975_Dviri_e-40_Dgrim_hmlgs.fasta
grep -A1 -E "lcl_08027375 " 03_Dviri_r1.2_Zelda_ztringz.txt >> 09_3975_Dviri_e-40_Dgrim_hmlgs.fasta
grep -A1 -E "lcl_08027362 " 03_Dviri_r1.2_Zelda_ztringz.txt >> 09_3975_Dviri_e-40_Dgrim_hmlgs.fasta
grep -A1 -E "lcl_08027364 " 03_Dviri_r1.2_Zelda_ztringz.txt >> 09_3975_Dviri_e-40_Dgrim_hmlgs.fasta
grep -A1 -E "lcl_08027365 " 03_Dviri_r1.2_Zelda_ztringz.txt >> 09_3975_Dviri_e-40_Dgrim_hmlgs.fasta
grep -A1 -E "lcl_08027358 " 03_Dviri_r1.2_Zelda_ztringz.txt >> 09_3975_Dviri_e-40_Dgrim_hmlgs.fasta
grep -A1 -E "lcl_08027357 " 03_Dviri_r1.2_Zelda_ztringz.txt >> 09_3975_Dviri_e-40_Dgrim_hmlgs.fasta
grep -A1 -E "lcl_08027355 " 03_Dviri_r1.2_Zelda_ztringz.txt >> 09_3975_Dviri_e-40_Dgrim_hmlgs.fasta
grep -A1 -E "lcl_08027354 " 03_Dviri_r1.2_Zelda_ztringz.txt >> 09_3975_Dviri_e-40_Dgrim_hmlgs.fasta
grep -A1 -E "lcl_08027340 " 03_Dviri_r1.2_Zelda_ztringz.txt >> 09_3975_Dviri_e-40_Dgrim_hmlgs.fasta
grep -A1 -E "lcl_08027331 " 03_Dviri_r1.2_Zelda_ztringz.txt >> 09_3975_Dviri_e-40_Dgrim_hmlgs.fasta
grep -A1 -E "lcl_08027330 " 03_Dviri_r1.2_Zelda_ztringz.txt >> 09_3975_Dviri_e-40_Dgrim_hmlgs.fasta
grep -A1 -E "lcl_08027321 " 03_Dviri_r1.2_Zelda_ztringz.txt >> 09_3975_Dviri_e-40_Dgrim_hmlgs.fasta
grep -A1 -E "lcl_08027319 " 03_Dviri_r1.2_Zelda_ztringz.txt >> 09_3975_Dviri_e-40_Dgrim_hmlgs.fasta
grep -A1 -E "lcl_08027314 " 03_Dviri_r1.2_Zelda_ztringz.txt >> 09_3975_Dviri_e-40_Dgrim_hmlgs.fasta
grep -A1 -E "lcl_08027684 " 03_Dviri_r1.2_Zelda_ztringz.txt >> 09_3975_Dviri_e-40_Dgrim_hmlgs.fasta
grep -A1 -E "lcl_08027678 " 03_Dviri_r1.2_Zelda_ztringz.txt >> 09_3975_Dviri_e-40_Dgrim_hmlgs.fasta
grep -A1 -E "lcl_08027672 " 03_Dviri_r1.2_Zelda_ztringz.txt >> 09_3975_Dviri_e-40_Dgrim_hmlgs.fasta
grep -A1 -E "lcl_08036193 " 03_Dviri_r1.2_Zelda_ztringz.txt >> 09_3975_Dviri_e-40_Dgrim_hmlgs.fasta
grep -A1 -E "lcl_08036194 " 03_Dviri_r1.2_Zelda_ztringz.txt >> 09_3975_Dviri_e-40_Dgrim_hmlgs.fasta
grep -A1 -E "lcl_08036195 " 03_Dviri_r1.2_Zelda_ztringz.txt >> 09_3975_Dviri_e-40_Dgrim_hmlgs.fasta
grep -A1 -E "lcl_08036202 " 03_Dviri_r1.2_Zelda_ztringz.txt >> 09_3975_Dviri_e-40_Dgrim_hmlgs.fasta
grep -A1 -E "lcl_08036203 " 03_Dviri_r1.2_Zelda_ztringz.txt >> 09_3975_Dviri_e-40_Dgrim_hmlgs.fasta
grep -A1 -E "lcl_08036208 " 03_Dviri_r1.2_Zelda_ztringz.txt >> 09_3975_Dviri_e-40_Dgrim_hmlgs.fasta
grep -A1 -E "lcl_08036215 " 03_Dviri_r1.2_Zelda_ztringz.txt >> 09_3975_Dviri_e-40_Dgrim_hmlgs.fasta
grep -A1 -E "lcl_08036216 " 03_Dviri_r1.2_Zelda_ztringz.txt >> 09_3975_Dviri_e-40_Dgrim_hmlgs.fasta
grep -A1 -E "lcl_08036219 " 03_Dviri_r1.2_Zelda_ztringz.txt >> 09_3975_Dviri_e-40_Dgrim_hmlgs.fasta
grep -A1 -E "lcl_08036222 " 03_Dviri_r1.2_Zelda_ztringz.txt >> 09_3975_Dviri_e-40_Dgrim_hmlgs.fasta
grep -A1 -E "lcl_08036223 " 03_Dviri_r1.2_Zelda_ztringz.txt >> 09_3975_Dviri_e-40_Dgrim_hmlgs.fasta
grep -A1 -E "lcl_08036225 " 03_Dviri_r1.2_Zelda_ztringz.txt >> 09_3975_Dviri_e-40_Dgrim_hmlgs.fasta
grep -A1 -E "lcl_08036235 " 03_Dviri_r1.2_Zelda_ztringz.txt >> 09_3975_Dviri_e-40_Dgrim_hmlgs.fasta
grep -A1 -E "lcl_08018139 " 03_Dviri_r1.2_Zelda_ztringz.txt >> 09_3975_Dviri_e-40_Dgrim_hmlgs.fasta
grep -A1 -E "lcl_08018135 " 03_Dviri_r1.2_Zelda_ztringz.txt >> 09_3975_Dviri_e-40_Dgrim_hmlgs.fasta
grep -A1 -E "lcl_08018117 " 03_Dviri_r1.2_Zelda_ztringz.txt >> 09_3975_Dviri_e-40_Dgrim_hmlgs.fasta
grep -A1 -E "lcl_08018116 " 03_Dviri_r1.2_Zelda_ztringz.txt >> 09_3975_Dviri_e-40_Dgrim_hmlgs.fasta
grep -A1 -E "lcl_08018113 " 03_Dviri_r1.2_Zelda_ztringz.txt >> 09_3975_Dviri_e-40_Dgrim_hmlgs.fasta
grep -A1 -E "lcl_08018110 " 03_Dviri_r1.2_Zelda_ztringz.txt >> 09_3975_Dviri_e-40_Dgrim_hmlgs.fasta
grep -A1 -E "lcl_08018107 " 03_Dviri_r1.2_Zelda_ztringz.txt >> 09_3975_Dviri_e-40_Dgrim_hmlgs.fasta
grep -A1 -E "lcl_08018103 " 03_Dviri_r1.2_Zelda_ztringz.txt >> 09_3975_Dviri_e-40_Dgrim_hmlgs.fasta
grep -A1 -E "lcl_08018098 " 03_Dviri_r1.2_Zelda_ztringz.txt >> 09_3975_Dviri_e-40_Dgrim_hmlgs.fasta
grep -A1 -E "lcl_08018096 " 03_Dviri_r1.2_Zelda_ztringz.txt >> 09_3975_Dviri_e-40_Dgrim_hmlgs.fasta
grep -A1 -E "lcl_08018093 " 03_Dviri_r1.2_Zelda_ztringz.txt >> 09_3975_Dviri_e-40_Dgrim_hmlgs.fasta
grep -A1 -E "lcl_08018091 " 03_Dviri_r1.2_Zelda_ztringz.txt >> 09_3975_Dviri_e-40_Dgrim_hmlgs.fasta
grep -A1 -E "lcl_08018086 " 03_Dviri_r1.2_Zelda_ztringz.txt >> 09_3975_Dviri_e-40_Dgrim_hmlgs.fasta
grep -A1 -E "lcl_08018085 " 03_Dviri_r1.2_Zelda_ztringz.txt >> 09_3975_Dviri_e-40_Dgrim_hmlgs.fasta
grep -A1 -E "lcl_08018078 " 03_Dviri_r1.2_Zelda_ztringz.txt >> 09_3975_Dviri_e-40_Dgrim_hmlgs.fasta
grep -A1 -E "lcl_08018076 " 03_Dviri_r1.2_Zelda_ztringz.txt >> 09_3975_Dviri_e-40_Dgrim_hmlgs.fasta
grep -A1 -E "lcl_08036244 " 03_Dviri_r1.2_Zelda_ztringz.txt >> 09_3975_Dviri_e-40_Dgrim_hmlgs.fasta
grep -A1 -E "lcl_08036245 " 03_Dviri_r1.2_Zelda_ztringz.txt >> 09_3975_Dviri_e-40_Dgrim_hmlgs.fasta
grep -A1 -E "lcl_08036253 " 03_Dviri_r1.2_Zelda_ztringz.txt >> 09_3975_Dviri_e-40_Dgrim_hmlgs.fasta
grep -A1 -E "lcl_08036253 " 03_Dviri_r1.2_Zelda_ztringz.txt >> 09_3975_Dviri_e-40_Dgrim_hmlgs.fasta
grep -A1 -E "lcl_08036254 " 03_Dviri_r1.2_Zelda_ztringz.txt >> 09_3975_Dviri_e-40_Dgrim_hmlgs.fasta
grep -A1 -E "lcl_08036262 " 03_Dviri_r1.2_Zelda_ztringz.txt >> 09_3975_Dviri_e-40_Dgrim_hmlgs.fasta
grep -A1 -E "lcl_08036267 " 03_Dviri_r1.2_Zelda_ztringz.txt >> 09_3975_Dviri_e-40_Dgrim_hmlgs.fasta
grep -A1 -E "lcl_08036269 " 03_Dviri_r1.2_Zelda_ztringz.txt >> 09_3975_Dviri_e-40_Dgrim_hmlgs.fasta
grep -A1 -E "lcl_08036270 " 03_Dviri_r1.2_Zelda_ztringz.txt >> 09_3975_Dviri_e-40_Dgrim_hmlgs.fasta
grep -A1 -E "lcl_08036271 " 03_Dviri_r1.2_Zelda_ztringz.txt >> 09_3975_Dviri_e-40_Dgrim_hmlgs.fasta
grep -A1 -E "lcl_08026003 " 03_Dviri_r1.2_Zelda_ztringz.txt >> 09_3975_Dviri_e-40_Dgrim_hmlgs.fasta
grep -A1 -E "lcl_08025997 " 03_Dviri_r1.2_Zelda_ztringz.txt >> 09_3975_Dviri_e-40_Dgrim_hmlgs.fasta
grep -A1 -E "lcl_08025995 " 03_Dviri_r1.2_Zelda_ztringz.txt >> 09_3975_Dviri_e-40_Dgrim_hmlgs.fasta
grep -A1 -E "lcl_08025994 " 03_Dviri_r1.2_Zelda_ztringz.txt >> 09_3975_Dviri_e-40_Dgrim_hmlgs.fasta
grep -A1 -E "lcl_08025990 " 03_Dviri_r1.2_Zelda_ztringz.txt >> 09_3975_Dviri_e-40_Dgrim_hmlgs.fasta
grep -A1 -E "lcl_08025989 " 03_Dviri_r1.2_Zelda_ztringz.txt >> 09_3975_Dviri_e-40_Dgrim_hmlgs.fasta
grep -A1 -E "lcl_08025986 " 03_Dviri_r1.2_Zelda_ztringz.txt >> 09_3975_Dviri_e-40_Dgrim_hmlgs.fasta
grep -A1 -E "lcl_08025979 " 03_Dviri_r1.2_Zelda_ztringz.txt >> 09_3975_Dviri_e-40_Dgrim_hmlgs.fasta
grep -A1 -E "lcl_08025978 " 03_Dviri_r1.2_Zelda_ztringz.txt >> 09_3975_Dviri_e-40_Dgrim_hmlgs.fasta
grep -A1 -E "lcl_08025972 " 03_Dviri_r1.2_Zelda_ztringz.txt >> 09_3975_Dviri_e-40_Dgrim_hmlgs.fasta
grep -A1 -E "lcl_08025971 " 03_Dviri_r1.2_Zelda_ztringz.txt >> 09_3975_Dviri_e-40_Dgrim_hmlgs.fasta
grep -A1 -E "lcl_08025966 " 03_Dviri_r1.2_Zelda_ztringz.txt >> 09_3975_Dviri_e-40_Dgrim_hmlgs.fasta
grep -A1 -E "lcl_08025962 " 03_Dviri_r1.2_Zelda_ztringz.txt >> 09_3975_Dviri_e-40_Dgrim_hmlgs.fasta
grep -A1 -E "lcl_08025961 " 03_Dviri_r1.2_Zelda_ztringz.txt >> 09_3975_Dviri_e-40_Dgrim_hmlgs.fasta
grep -A1 -E "lcl_08025957 " 03_Dviri_r1.2_Zelda_ztringz.txt >> 09_3975_Dviri_e-40_Dgrim_hmlgs.fasta
grep -A1 -E "lcl_08025956 " 03_Dviri_r1.2_Zelda_ztringz.txt >> 09_3975_Dviri_e-40_Dgrim_hmlgs.fasta
grep -A1 -E "lcl_08025951 " 03_Dviri_r1.2_Zelda_ztringz.txt >> 09_3975_Dviri_e-40_Dgrim_hmlgs.fasta
grep -A1 -E "lcl_08025946 " 03_Dviri_r1.2_Zelda_ztringz.txt >> 09_3975_Dviri_e-40_Dgrim_hmlgs.fasta
grep -A1 -E "lcl_08025938 " 03_Dviri_r1.2_Zelda_ztringz.txt >> 09_3975_Dviri_e-40_Dgrim_hmlgs.fasta
grep -A1 -E "lcl_08025935 " 03_Dviri_r1.2_Zelda_ztringz.txt >> 09_3975_Dviri_e-40_Dgrim_hmlgs.fasta
grep -A1 -E "lcl_08025933 " 03_Dviri_r1.2_Zelda_ztringz.txt >> 09_3975_Dviri_e-40_Dgrim_hmlgs.fasta
grep -A1 -E "lcl_08025932 " 03_Dviri_r1.2_Zelda_ztringz.txt >> 09_3975_Dviri_e-40_Dgrim_hmlgs.fasta
grep -A1 -E "lcl_08025930 " 03_Dviri_r1.2_Zelda_ztringz.txt >> 09_3975_Dviri_e-40_Dgrim_hmlgs.fasta
grep -A1 -E "lcl_08025926 " 03_Dviri_r1.2_Zelda_ztringz.txt >> 09_3975_Dviri_e-40_Dgrim_hmlgs.fasta
grep -A1 -E "lcl_08025922 " 03_Dviri_r1.2_Zelda_ztringz.txt >> 09_3975_Dviri_e-40_Dgrim_hmlgs.fasta
grep -A1 -E "lcl_08025921 " 03_Dviri_r1.2_Zelda_ztringz.txt >> 09_3975_Dviri_e-40_Dgrim_hmlgs.fasta
grep -A1 -E "lcl_08025920 " 03_Dviri_r1.2_Zelda_ztringz.txt >> 09_3975_Dviri_e-40_Dgrim_hmlgs.fasta
grep -A1 -E "lcl_08025918 " 03_Dviri_r1.2_Zelda_ztringz.txt >> 09_3975_Dviri_e-40_Dgrim_hmlgs.fasta
grep -A1 -E "lcl_08025905 " 03_Dviri_r1.2_Zelda_ztringz.txt >> 09_3975_Dviri_e-40_Dgrim_hmlgs.fasta
grep -A1 -E "lcl_08025904 " 03_Dviri_r1.2_Zelda_ztringz.txt >> 09_3975_Dviri_e-40_Dgrim_hmlgs.fasta
grep -A1 -E "lcl_08025900 " 03_Dviri_r1.2_Zelda_ztringz.txt >> 09_3975_Dviri_e-40_Dgrim_hmlgs.fasta
grep -A1 -E "lcl_08025895 " 03_Dviri_r1.2_Zelda_ztringz.txt >> 09_3975_Dviri_e-40_Dgrim_hmlgs.fasta
grep -A1 -E "lcl_08025886 " 03_Dviri_r1.2_Zelda_ztringz.txt >> 09_3975_Dviri_e-40_Dgrim_hmlgs.fasta
grep -A1 -E "lcl_08025893 " 03_Dviri_r1.2_Zelda_ztringz.txt >> 09_3975_Dviri_e-40_Dgrim_hmlgs.fasta
grep -A1 -E "lcl_08025890 " 03_Dviri_r1.2_Zelda_ztringz.txt >> 09_3975_Dviri_e-40_Dgrim_hmlgs.fasta
grep -A1 -E "lcl_08025893 " 03_Dviri_r1.2_Zelda_ztringz.txt >> 09_3975_Dviri_e-40_Dgrim_hmlgs.fasta
grep -A1 -E "lcl_08025886 " 03_Dviri_r1.2_Zelda_ztringz.txt >> 09_3975_Dviri_e-40_Dgrim_hmlgs.fasta
grep -A1 -E "lcl_08025884 " 03_Dviri_r1.2_Zelda_ztringz.txt >> 09_3975_Dviri_e-40_Dgrim_hmlgs.fasta
grep -A1 -E "lcl_08025883 " 03_Dviri_r1.2_Zelda_ztringz.txt >> 09_3975_Dviri_e-40_Dgrim_hmlgs.fasta
grep -A1 -E "lcl_08025877 " 03_Dviri_r1.2_Zelda_ztringz.txt >> 09_3975_Dviri_e-40_Dgrim_hmlgs.fasta
grep -A1 -E "lcl_08025872 " 03_Dviri_r1.2_Zelda_ztringz.txt >> 09_3975_Dviri_e-40_Dgrim_hmlgs.fasta
grep -A1 -E "lcl_08025866 " 03_Dviri_r1.2_Zelda_ztringz.txt >> 09_3975_Dviri_e-40_Dgrim_hmlgs.fasta
grep -A1 -E "lcl_08025865 " 03_Dviri_r1.2_Zelda_ztringz.txt >> 09_3975_Dviri_e-40_Dgrim_hmlgs.fasta
grep -A1 -E "lcl_08025863 " 03_Dviri_r1.2_Zelda_ztringz.txt >> 09_3975_Dviri_e-40_Dgrim_hmlgs.fasta
grep -A1 -E "lcl_08025857 " 03_Dviri_r1.2_Zelda_ztringz.txt >> 09_3975_Dviri_e-40_Dgrim_hmlgs.fasta
grep -A1 -E "lcl_08025852 " 03_Dviri_r1.2_Zelda_ztringz.txt >> 09_3975_Dviri_e-40_Dgrim_hmlgs.fasta
grep -A1 -E "lcl_08025845 " 03_Dviri_r1.2_Zelda_ztringz.txt >> 09_3975_Dviri_e-40_Dgrim_hmlgs.fasta
grep -A1 -E "lcl_08025843 " 03_Dviri_r1.2_Zelda_ztringz.txt >> 09_3975_Dviri_e-40_Dgrim_hmlgs.fasta
grep -A1 -E "lcl_08025835 " 03_Dviri_r1.2_Zelda_ztringz.txt >> 09_3975_Dviri_e-40_Dgrim_hmlgs.fasta
grep -A1 -E "lcl_08025833 " 03_Dviri_r1.2_Zelda_ztringz.txt >> 09_3975_Dviri_e-40_Dgrim_hmlgs.fasta
grep -A1 -E "lcl_08025825 " 03_Dviri_r1.2_Zelda_ztringz.txt >> 09_3975_Dviri_e-40_Dgrim_hmlgs.fasta
grep -A1 -E "lcl_08025823 " 03_Dviri_r1.2_Zelda_ztringz.txt >> 09_3975_Dviri_e-40_Dgrim_hmlgs.fasta
grep -A1 -E "lcl_08025810 " 03_Dviri_r1.2_Zelda_ztringz.txt >> 09_3975_Dviri_e-40_Dgrim_hmlgs.fasta
grep -A1 -E "lcl_08025804 " 03_Dviri_r1.2_Zelda_ztringz.txt >> 09_3975_Dviri_e-40_Dgrim_hmlgs.fasta
grep -A1 -E "lcl_08028342 " 03_Dviri_r1.2_Zelda_ztringz.txt >> 09_3975_Dviri_e-40_Dgrim_hmlgs.fasta
grep -A1 -E "lcl_08028341 " 03_Dviri_r1.2_Zelda_ztringz.txt >> 09_3975_Dviri_e-40_Dgrim_hmlgs.fasta
grep -A1 -E "lcl_08028339 " 03_Dviri_r1.2_Zelda_ztringz.txt >> 09_3975_Dviri_e-40_Dgrim_hmlgs.fasta
grep -A1 -E "lcl_08028337 " 03_Dviri_r1.2_Zelda_ztringz.txt >> 09_3975_Dviri_e-40_Dgrim_hmlgs.fasta
grep -A1 -E "lcl_08028329 " 03_Dviri_r1.2_Zelda_ztringz.txt >> 09_3975_Dviri_e-40_Dgrim_hmlgs.fasta
grep -A1 -E "lcl_08028324 " 03_Dviri_r1.2_Zelda_ztringz.txt >> 09_3975_Dviri_e-40_Dgrim_hmlgs.fasta
grep -A1 -E "lcl_08028320 " 03_Dviri_r1.2_Zelda_ztringz.txt >> 09_3975_Dviri_e-40_Dgrim_hmlgs.fasta
grep -A1 -E "lcl_08028316 " 03_Dviri_r1.2_Zelda_ztringz.txt >> 09_3975_Dviri_e-40_Dgrim_hmlgs.fasta
grep -A1 -E "lcl_08028290 " 03_Dviri_r1.2_Zelda_ztringz.txt >> 09_3975_Dviri_e-40_Dgrim_hmlgs.fasta
grep -A1 -E "lcl_08028288 " 03_Dviri_r1.2_Zelda_ztringz.txt >> 09_3975_Dviri_e-40_Dgrim_hmlgs.fasta
grep -A1 -E "lcl_08028285 " 03_Dviri_r1.2_Zelda_ztringz.txt >> 09_3975_Dviri_e-40_Dgrim_hmlgs.fasta
grep -A1 -E "lcl_08028284 " 03_Dviri_r1.2_Zelda_ztringz.txt >> 09_3975_Dviri_e-40_Dgrim_hmlgs.fasta
grep -A1 -E "lcl_08028277 " 03_Dviri_r1.2_Zelda_ztringz.txt >> 09_3975_Dviri_e-40_Dgrim_hmlgs.fasta
grep -A1 -E "lcl_08028274 " 03_Dviri_r1.2_Zelda_ztringz.txt >> 09_3975_Dviri_e-40_Dgrim_hmlgs.fasta
grep -A1 -E "lcl_08028272 " 03_Dviri_r1.2_Zelda_ztringz.txt >> 09_3975_Dviri_e-40_Dgrim_hmlgs.fasta
grep -A1 -E "lcl_08028264 " 03_Dviri_r1.2_Zelda_ztringz.txt >> 09_3975_Dviri_e-40_Dgrim_hmlgs.fasta
grep -A1 -E "lcl_08028262 " 03_Dviri_r1.2_Zelda_ztringz.txt >> 09_3975_Dviri_e-40_Dgrim_hmlgs.fasta
grep -A1 -E "lcl_08028261 " 03_Dviri_r1.2_Zelda_ztringz.txt >> 09_3975_Dviri_e-40_Dgrim_hmlgs.fasta
grep -A1 -E "lcl_08027226 " 03_Dviri_r1.2_Zelda_ztringz.txt >> 09_3975_Dviri_e-40_Dgrim_hmlgs.fasta
grep -A1 -E "lcl_08027229 " 03_Dviri_r1.2_Zelda_ztringz.txt >> 09_3975_Dviri_e-40_Dgrim_hmlgs.fasta
grep -A1 -E "lcl_08027236 " 03_Dviri_r1.2_Zelda_ztringz.txt >> 09_3975_Dviri_e-40_Dgrim_hmlgs.fasta
grep -A1 -E "lcl_08027238 " 03_Dviri_r1.2_Zelda_ztringz.txt >> 09_3975_Dviri_e-40_Dgrim_hmlgs.fasta
grep -A1 -E "lcl_08027239 " 03_Dviri_r1.2_Zelda_ztringz.txt >> 09_3975_Dviri_e-40_Dgrim_hmlgs.fasta
grep -A1 -E "lcl_08027241 " 03_Dviri_r1.2_Zelda_ztringz.txt >> 09_3975_Dviri_e-40_Dgrim_hmlgs.fasta
grep -A1 -E "lcl_08027245 " 03_Dviri_r1.2_Zelda_ztringz.txt >> 09_3975_Dviri_e-40_Dgrim_hmlgs.fasta
grep -A1 -E "lcl_08027261 " 03_Dviri_r1.2_Zelda_ztringz.txt >> 09_3975_Dviri_e-40_Dgrim_hmlgs.fasta
grep -A1 -E "lcl_08027260 " 03_Dviri_r1.2_Zelda_ztringz.txt >> 09_3975_Dviri_e-40_Dgrim_hmlgs.fasta
grep -A1 -E "lcl_08020472 " 03_Dviri_r1.2_Zelda_ztringz.txt >> 09_3975_Dviri_e-40_Dgrim_hmlgs.fasta
grep -A1 -E "lcl_08027273 " 03_Dviri_r1.2_Zelda_ztringz.txt >> 09_3975_Dviri_e-40_Dgrim_hmlgs.fasta
grep -A1 -E "lcl_08027266 " 03_Dviri_r1.2_Zelda_ztringz.txt >> 09_3975_Dviri_e-40_Dgrim_hmlgs.fasta
grep -A1 -E "lcl_08027267 " 03_Dviri_r1.2_Zelda_ztringz.txt >> 09_3975_Dviri_e-40_Dgrim_hmlgs.fasta
grep -A1 -E "lcl_08027268 " 03_Dviri_r1.2_Zelda_ztringz.txt >> 09_3975_Dviri_e-40_Dgrim_hmlgs.fasta
grep -A1 -E "lcl_08027270 " 03_Dviri_r1.2_Zelda_ztringz.txt >> 09_3975_Dviri_e-40_Dgrim_hmlgs.fasta
grep -A1 -E "lcl_08027279 " 03_Dviri_r1.2_Zelda_ztringz.txt >> 09_3975_Dviri_e-40_Dgrim_hmlgs.fasta
grep -A1 -E "lcl_08027295 " 03_Dviri_r1.2_Zelda_ztringz.txt >> 09_3975_Dviri_e-40_Dgrim_hmlgs.fasta
grep -A1 -E "lcl_08027298 " 03_Dviri_r1.2_Zelda_ztringz.txt >> 09_3975_Dviri_e-40_Dgrim_hmlgs.fasta
grep -A1 -E "lcl_08027307 " 03_Dviri_r1.2_Zelda_ztringz.txt >> 09_3975_Dviri_e-40_Dgrim_hmlgs.fasta
grep -A1 -E "lcl_08027705 " 03_Dviri_r1.2_Zelda_ztringz.txt >> 09_3975_Dviri_e-40_Dgrim_hmlgs.fasta
grep -A1 -E "lcl_08027706 " 03_Dviri_r1.2_Zelda_ztringz.txt >> 09_3975_Dviri_e-40_Dgrim_hmlgs.fasta
grep -A1 -E "lcl_08027710 " 03_Dviri_r1.2_Zelda_ztringz.txt >> 09_3975_Dviri_e-40_Dgrim_hmlgs.fasta
grep -A1 -E "lcl_08027712 " 03_Dviri_r1.2_Zelda_ztringz.txt >> 09_3975_Dviri_e-40_Dgrim_hmlgs.fasta
grep -A1 -E "lcl_08027713 " 03_Dviri_r1.2_Zelda_ztringz.txt >> 09_3975_Dviri_e-40_Dgrim_hmlgs.fasta
grep -A1 -E "lcl_08027717 " 03_Dviri_r1.2_Zelda_ztringz.txt >> 09_3975_Dviri_e-40_Dgrim_hmlgs.fasta
grep -A1 -E "lcl_08027718 " 03_Dviri_r1.2_Zelda_ztringz.txt >> 09_3975_Dviri_e-40_Dgrim_hmlgs.fasta
grep -A1 -E "lcl_08027719 " 03_Dviri_r1.2_Zelda_ztringz.txt >> 09_3975_Dviri_e-40_Dgrim_hmlgs.fasta
grep -A1 -E "lcl_08027721 " 03_Dviri_r1.2_Zelda_ztringz.txt >> 09_3975_Dviri_e-40_Dgrim_hmlgs.fasta
grep -A1 -E "lcl_08027723 " 03_Dviri_r1.2_Zelda_ztringz.txt >> 09_3975_Dviri_e-40_Dgrim_hmlgs.fasta
grep -A1 -E "lcl_08027740 " 03_Dviri_r1.2_Zelda_ztringz.txt >> 09_3975_Dviri_e-40_Dgrim_hmlgs.fasta
grep -A1 -E "lcl_08027750 " 03_Dviri_r1.2_Zelda_ztringz.txt >> 09_3975_Dviri_e-40_Dgrim_hmlgs.fasta
grep -A1 -E "lcl_08027753 " 03_Dviri_r1.2_Zelda_ztringz.txt >> 09_3975_Dviri_e-40_Dgrim_hmlgs.fasta
grep -A1 -E "lcl_08027755 " 03_Dviri_r1.2_Zelda_ztringz.txt >> 09_3975_Dviri_e-40_Dgrim_hmlgs.fasta
grep -A1 -E "lcl_08027769 " 03_Dviri_r1.2_Zelda_ztringz.txt >> 09_3975_Dviri_e-40_Dgrim_hmlgs.fasta
grep -A1 -E "lcl_08027770 " 03_Dviri_r1.2_Zelda_ztringz.txt >> 09_3975_Dviri_e-40_Dgrim_hmlgs.fasta
grep -A1 -E "lcl_08027773 " 03_Dviri_r1.2_Zelda_ztringz.txt >> 09_3975_Dviri_e-40_Dgrim_hmlgs.fasta
grep -A1 -E "lcl_08037784 " 03_Dviri_r1.2_Zelda_ztringz.txt >> 09_3975_Dviri_e-40_Dgrim_hmlgs.fasta
grep -A1 -E "lcl_08027776 " 03_Dviri_r1.2_Zelda_ztringz.txt >> 09_3975_Dviri_e-40_Dgrim_hmlgs.fasta
grep -A1 -E "lcl_08027779 " 03_Dviri_r1.2_Zelda_ztringz.txt >> 09_3975_Dviri_e-40_Dgrim_hmlgs.fasta
grep -A1 -E "lcl_08027780 " 03_Dviri_r1.2_Zelda_ztringz.txt >> 09_3975_Dviri_e-40_Dgrim_hmlgs.fasta
grep -A1 -E "lcl_08027782 " 03_Dviri_r1.2_Zelda_ztringz.txt >> 09_3975_Dviri_e-40_Dgrim_hmlgs.fasta
grep -A1 -E "lcl_08027783 " 03_Dviri_r1.2_Zelda_ztringz.txt >> 09_3975_Dviri_e-40_Dgrim_hmlgs.fasta
grep -A1 -E "lcl_08028156 " 03_Dviri_r1.2_Zelda_ztringz.txt >> 09_3975_Dviri_e-40_Dgrim_hmlgs.fasta
grep -A1 -E "lcl_08028157 " 03_Dviri_r1.2_Zelda_ztringz.txt >> 09_3975_Dviri_e-40_Dgrim_hmlgs.fasta
grep -A1 -E "lcl_08028162 " 03_Dviri_r1.2_Zelda_ztringz.txt >> 09_3975_Dviri_e-40_Dgrim_hmlgs.fasta
grep -A1 -E "lcl_08028163 " 03_Dviri_r1.2_Zelda_ztringz.txt >> 09_3975_Dviri_e-40_Dgrim_hmlgs.fasta
grep -A1 -E "lcl_08028164 " 03_Dviri_r1.2_Zelda_ztringz.txt >> 09_3975_Dviri_e-40_Dgrim_hmlgs.fasta
grep -A1 -E "lcl_08028166 " 03_Dviri_r1.2_Zelda_ztringz.txt >> 09_3975_Dviri_e-40_Dgrim_hmlgs.fasta
grep -A1 -E "lcl_08028168 " 03_Dviri_r1.2_Zelda_ztringz.txt >> 09_3975_Dviri_e-40_Dgrim_hmlgs.fasta
grep -A1 -E "lcl_08028170 " 03_Dviri_r1.2_Zelda_ztringz.txt >> 09_3975_Dviri_e-40_Dgrim_hmlgs.fasta
grep -A1 -E "lcl_08028171 " 03_Dviri_r1.2_Zelda_ztringz.txt >> 09_3975_Dviri_e-40_Dgrim_hmlgs.fasta
grep -A1 -E "lcl_08028172 " 03_Dviri_r1.2_Zelda_ztringz.txt >> 09_3975_Dviri_e-40_Dgrim_hmlgs.fasta
grep -A1 -E "lcl_08027179 " 03_Dviri_r1.2_Zelda_ztringz.txt >> 09_3975_Dviri_e-40_Dgrim_hmlgs.fasta
grep -A1 -E "lcl_08027177 " 03_Dviri_r1.2_Zelda_ztringz.txt >> 09_3975_Dviri_e-40_Dgrim_hmlgs.fasta
grep -A1 -E "lcl_08027173 " 03_Dviri_r1.2_Zelda_ztringz.txt >> 09_3975_Dviri_e-40_Dgrim_hmlgs.fasta
grep -A1 -E "lcl_08027155 " 03_Dviri_r1.2_Zelda_ztringz.txt >> 09_3975_Dviri_e-40_Dgrim_hmlgs.fasta
grep -A1 -E "lcl_08027154 " 03_Dviri_r1.2_Zelda_ztringz.txt >> 09_3975_Dviri_e-40_Dgrim_hmlgs.fasta
grep -A1 -E "lcl_08027153 " 03_Dviri_r1.2_Zelda_ztringz.txt >> 09_3975_Dviri_e-40_Dgrim_hmlgs.fasta
grep -A1 -E "lcl_08027146 " 03_Dviri_r1.2_Zelda_ztringz.txt >> 09_3975_Dviri_e-40_Dgrim_hmlgs.fasta
grep -A1 -E "lcl_08027145 " 03_Dviri_r1.2_Zelda_ztringz.txt >> 09_3975_Dviri_e-40_Dgrim_hmlgs.fasta
grep -A1 -E "lcl_08027990 " 03_Dviri_r1.2_Zelda_ztringz.txt >> 09_3975_Dviri_e-40_Dgrim_hmlgs.fasta
grep -A1 -E "lcl_08027985 " 03_Dviri_r1.2_Zelda_ztringz.txt >> 09_3975_Dviri_e-40_Dgrim_hmlgs.fasta
grep -A1 -E "lcl_08027984 " 03_Dviri_r1.2_Zelda_ztringz.txt >> 09_3975_Dviri_e-40_Dgrim_hmlgs.fasta
grep -A1 -E "lcl_08027973 " 03_Dviri_r1.2_Zelda_ztringz.txt >> 09_3975_Dviri_e-40_Dgrim_hmlgs.fasta
grep -A1 -E "lcl_08027965 " 03_Dviri_r1.2_Zelda_ztringz.txt >> 09_3975_Dviri_e-40_Dgrim_hmlgs.fasta
grep -A1 -E "lcl_08027962 " 03_Dviri_r1.2_Zelda_ztringz.txt >> 09_3975_Dviri_e-40_Dgrim_hmlgs.fasta
grep -A1 -E "lcl_08027949 " 03_Dviri_r1.2_Zelda_ztringz.txt >> 09_3975_Dviri_e-40_Dgrim_hmlgs.fasta
grep -A1 -E "lcl_08027948 " 03_Dviri_r1.2_Zelda_ztringz.txt >> 09_3975_Dviri_e-40_Dgrim_hmlgs.fasta
grep -A1 -E "lcl_08027947 " 03_Dviri_r1.2_Zelda_ztringz.txt >> 09_3975_Dviri_e-40_Dgrim_hmlgs.fasta
grep -A1 -E "lcl_08027553 " 03_Dviri_r1.2_Zelda_ztringz.txt >> 09_3975_Dviri_e-40_Dgrim_hmlgs.fasta
grep -A1 -E "lcl_08027564 " 03_Dviri_r1.2_Zelda_ztringz.txt >> 09_3975_Dviri_e-40_Dgrim_hmlgs.fasta
grep -A1 -E "lcl_08027568 " 03_Dviri_r1.2_Zelda_ztringz.txt >> 09_3975_Dviri_e-40_Dgrim_hmlgs.fasta
grep -A1 -E "lcl_08027570 " 03_Dviri_r1.2_Zelda_ztringz.txt >> 09_3975_Dviri_e-40_Dgrim_hmlgs.fasta
grep -A1 -E "lcl_08027573 " 03_Dviri_r1.2_Zelda_ztringz.txt >> 09_3975_Dviri_e-40_Dgrim_hmlgs.fasta
grep -A1 -E "lcl_08027573 " 03_Dviri_r1.2_Zelda_ztringz.txt >> 09_3975_Dviri_e-40_Dgrim_hmlgs.fasta
grep -A1 -E "lcl_08027574 " 03_Dviri_r1.2_Zelda_ztringz.txt >> 09_3975_Dviri_e-40_Dgrim_hmlgs.fasta
grep -A1 -E "lcl_08027573 " 03_Dviri_r1.2_Zelda_ztringz.txt >> 09_3975_Dviri_e-40_Dgrim_hmlgs.fasta
grep -A1 -E "lcl_08027577 " 03_Dviri_r1.2_Zelda_ztringz.txt >> 09_3975_Dviri_e-40_Dgrim_hmlgs.fasta
grep -A1 -E "lcl_08027578 " 03_Dviri_r1.2_Zelda_ztringz.txt >> 09_3975_Dviri_e-40_Dgrim_hmlgs.fasta
grep -A1 -E "lcl_08027585 " 03_Dviri_r1.2_Zelda_ztringz.txt >> 09_3975_Dviri_e-40_Dgrim_hmlgs.fasta
grep -A1 -E "lcl_08027591 " 03_Dviri_r1.2_Zelda_ztringz.txt >> 09_3975_Dviri_e-40_Dgrim_hmlgs.fasta
grep -A1 -E "lcl_08027593 " 03_Dviri_r1.2_Zelda_ztringz.txt >> 09_3975_Dviri_e-40_Dgrim_hmlgs.fasta
grep -A1 -E "lcl_08027596 " 03_Dviri_r1.2_Zelda_ztringz.txt >> 09_3975_Dviri_e-40_Dgrim_hmlgs.fasta
grep -A1 -E "lcl_08027600 " 03_Dviri_r1.2_Zelda_ztringz.txt >> 09_3975_Dviri_e-40_Dgrim_hmlgs.fasta
grep -A1 -E "lcl_08027604 " 03_Dviri_r1.2_Zelda_ztringz.txt >> 09_3975_Dviri_e-40_Dgrim_hmlgs.fasta
grep -A1 -E "lcl_08027605 " 03_Dviri_r1.2_Zelda_ztringz.txt >> 09_3975_Dviri_e-40_Dgrim_hmlgs.fasta
grep -A1 -E "lcl_08027607 " 03_Dviri_r1.2_Zelda_ztringz.txt >> 09_3975_Dviri_e-40_Dgrim_hmlgs.fasta
grep -A1 -E "lcl_08027608 " 03_Dviri_r1.2_Zelda_ztringz.txt >> 09_3975_Dviri_e-40_Dgrim_hmlgs.fasta
grep -A1 -E "lcl_08027612 " 03_Dviri_r1.2_Zelda_ztringz.txt >> 09_3975_Dviri_e-40_Dgrim_hmlgs.fasta
grep -A1 -E "lcl_08027614 " 03_Dviri_r1.2_Zelda_ztringz.txt >> 09_3975_Dviri_e-40_Dgrim_hmlgs.fasta
grep -A1 -E "lcl_08027617 " 03_Dviri_r1.2_Zelda_ztringz.txt >> 09_3975_Dviri_e-40_Dgrim_hmlgs.fasta
grep -A1 -E "lcl_08027618 " 03_Dviri_r1.2_Zelda_ztringz.txt >> 09_3975_Dviri_e-40_Dgrim_hmlgs.fasta
grep -A1 -E "lcl_08027629 " 03_Dviri_r1.2_Zelda_ztringz.txt >> 09_3975_Dviri_e-40_Dgrim_hmlgs.fasta
grep -A1 -E "lcl_08027630 " 03_Dviri_r1.2_Zelda_ztringz.txt >> 09_3975_Dviri_e-40_Dgrim_hmlgs.fasta
grep -A1 -E "lcl_08027631 " 03_Dviri_r1.2_Zelda_ztringz.txt >> 09_3975_Dviri_e-40_Dgrim_hmlgs.fasta
grep -A1 -E "lcl_08027633 " 03_Dviri_r1.2_Zelda_ztringz.txt >> 09_3975_Dviri_e-40_Dgrim_hmlgs.fasta
grep -A1 -E "lcl_08027636 " 03_Dviri_r1.2_Zelda_ztringz.txt >> 09_3975_Dviri_e-40_Dgrim_hmlgs.fasta
grep -A1 -E "lcl_08027637 " 03_Dviri_r1.2_Zelda_ztringz.txt >> 09_3975_Dviri_e-40_Dgrim_hmlgs.fasta
grep -A1 -E "lcl_08027643 " 03_Dviri_r1.2_Zelda_ztringz.txt >> 09_3975_Dviri_e-40_Dgrim_hmlgs.fasta
grep -A1 -E "lcl_08027647 " 03_Dviri_r1.2_Zelda_ztringz.txt >> 09_3975_Dviri_e-40_Dgrim_hmlgs.fasta
grep -A1 -E "lcl_08027648 " 03_Dviri_r1.2_Zelda_ztringz.txt >> 09_3975_Dviri_e-40_Dgrim_hmlgs.fasta
grep -A1 -E "lcl_08027654 " 03_Dviri_r1.2_Zelda_ztringz.txt >> 09_3975_Dviri_e-40_Dgrim_hmlgs.fasta
grep -A1 -E "lcl_08036185 " 03_Dviri_r1.2_Zelda_ztringz.txt >> 09_3975_Dviri_e-40_Dgrim_hmlgs.fasta
grep -A1 -E "lcl_08036174 " 03_Dviri_r1.2_Zelda_ztringz.txt >> 09_3975_Dviri_e-40_Dgrim_hmlgs.fasta
grep -A1 -E "lcl_08036172 " 03_Dviri_r1.2_Zelda_ztringz.txt >> 09_3975_Dviri_e-40_Dgrim_hmlgs.fasta
grep -A1 -E "lcl_08036160 " 03_Dviri_r1.2_Zelda_ztringz.txt >> 09_3975_Dviri_e-40_Dgrim_hmlgs.fasta
grep -A1 -E "lcl_08036159 " 03_Dviri_r1.2_Zelda_ztringz.txt >> 09_3975_Dviri_e-40_Dgrim_hmlgs.fasta
grep -A1 -E "lcl_08036157 " 03_Dviri_r1.2_Zelda_ztringz.txt >> 09_3975_Dviri_e-40_Dgrim_hmlgs.fasta
grep -A1 -E "lcl_08036152 " 03_Dviri_r1.2_Zelda_ztringz.txt >> 09_3975_Dviri_e-40_Dgrim_hmlgs.fasta
grep -A1 -E "lcl_08036151 " 03_Dviri_r1.2_Zelda_ztringz.txt >> 09_3975_Dviri_e-40_Dgrim_hmlgs.fasta
grep -A1 -E "lcl_08036150 " 03_Dviri_r1.2_Zelda_ztringz.txt >> 09_3975_Dviri_e-40_Dgrim_hmlgs.fasta
grep -A1 -E "lcl_08036149 " 03_Dviri_r1.2_Zelda_ztringz.txt >> 09_3975_Dviri_e-40_Dgrim_hmlgs.fasta
grep -A1 -E "lcl_08036137 " 03_Dviri_r1.2_Zelda_ztringz.txt >> 09_3975_Dviri_e-40_Dgrim_hmlgs.fasta
grep -A1 -E "lcl_08036135 " 03_Dviri_r1.2_Zelda_ztringz.txt >> 09_3975_Dviri_e-40_Dgrim_hmlgs.fasta
grep -A1 -E "lcl_08036130 " 03_Dviri_r1.2_Zelda_ztringz.txt >> 09_3975_Dviri_e-40_Dgrim_hmlgs.fasta
grep -A1 -E "lcl_08036124 " 03_Dviri_r1.2_Zelda_ztringz.txt >> 09_3975_Dviri_e-40_Dgrim_hmlgs.fasta
grep -A1 -E "lcl_08018291 " 03_Dviri_r1.2_Zelda_ztringz.txt >> 09_3975_Dviri_e-40_Dgrim_hmlgs.fasta
grep -A1 -E "lcl_08018287 " 03_Dviri_r1.2_Zelda_ztringz.txt >> 09_3975_Dviri_e-40_Dgrim_hmlgs.fasta
grep -A1 -E "lcl_08018286 " 03_Dviri_r1.2_Zelda_ztringz.txt >> 09_3975_Dviri_e-40_Dgrim_hmlgs.fasta
grep -A1 -E "lcl_08018280 " 03_Dviri_r1.2_Zelda_ztringz.txt >> 09_3975_Dviri_e-40_Dgrim_hmlgs.fasta
grep -A1 -E "lcl_08018276 " 03_Dviri_r1.2_Zelda_ztringz.txt >> 09_3975_Dviri_e-40_Dgrim_hmlgs.fasta
grep -A1 -E "lcl_08018271 " 03_Dviri_r1.2_Zelda_ztringz.txt >> 09_3975_Dviri_e-40_Dgrim_hmlgs.fasta
grep -A1 -E "lcl_08018266 " 03_Dviri_r1.2_Zelda_ztringz.txt >> 09_3975_Dviri_e-40_Dgrim_hmlgs.fasta
grep -A1 -E "lcl_08018262 " 03_Dviri_r1.2_Zelda_ztringz.txt >> 09_3975_Dviri_e-40_Dgrim_hmlgs.fasta
grep -A1 -E "lcl_08018255 " 03_Dviri_r1.2_Zelda_ztringz.txt >> 09_3975_Dviri_e-40_Dgrim_hmlgs.fasta
grep -A1 -E "lcl_08018247 " 03_Dviri_r1.2_Zelda_ztringz.txt >> 09_3975_Dviri_e-40_Dgrim_hmlgs.fasta
grep -A1 -E "lcl_08018239 " 03_Dviri_r1.2_Zelda_ztringz.txt >> 09_3975_Dviri_e-40_Dgrim_hmlgs.fasta
grep -A1 -E "lcl_08018232 " 03_Dviri_r1.2_Zelda_ztringz.txt >> 09_3975_Dviri_e-40_Dgrim_hmlgs.fasta
grep -A1 -E "lcl_08018228 " 03_Dviri_r1.2_Zelda_ztringz.txt >> 09_3975_Dviri_e-40_Dgrim_hmlgs.fasta
grep -A1 -E "lcl_08018224 " 03_Dviri_r1.2_Zelda_ztringz.txt >> 09_3975_Dviri_e-40_Dgrim_hmlgs.fasta
grep -A1 -E "lcl_08018219 " 03_Dviri_r1.2_Zelda_ztringz.txt >> 09_3975_Dviri_e-40_Dgrim_hmlgs.fasta
grep -A1 -E "lcl_08018218 " 03_Dviri_r1.2_Zelda_ztringz.txt >> 09_3975_Dviri_e-40_Dgrim_hmlgs.fasta
grep -A1 -E "lcl_08018217 " 03_Dviri_r1.2_Zelda_ztringz.txt >> 09_3975_Dviri_e-40_Dgrim_hmlgs.fasta
grep -A1 -E "lcl_08018216 " 03_Dviri_r1.2_Zelda_ztringz.txt >> 09_3975_Dviri_e-40_Dgrim_hmlgs.fasta
grep -A1 -E "lcl_08018215 " 03_Dviri_r1.2_Zelda_ztringz.txt >> 09_3975_Dviri_e-40_Dgrim_hmlgs.fasta
grep -A1 -E "lcl_08018210 " 03_Dviri_r1.2_Zelda_ztringz.txt >> 09_3975_Dviri_e-40_Dgrim_hmlgs.fasta
grep -A1 -E "lcl_08018202 " 03_Dviri_r1.2_Zelda_ztringz.txt >> 09_3975_Dviri_e-40_Dgrim_hmlgs.fasta
grep -A1 -E "lcl_08027865 " 03_Dviri_r1.2_Zelda_ztringz.txt >> 09_3975_Dviri_e-40_Dgrim_hmlgs.fasta
grep -A1 -E "lcl_08027868 " 03_Dviri_r1.2_Zelda_ztringz.txt >> 09_3975_Dviri_e-40_Dgrim_hmlgs.fasta
grep -A1 -E "lcl_08027869 " 03_Dviri_r1.2_Zelda_ztringz.txt >> 09_3975_Dviri_e-40_Dgrim_hmlgs.fasta
grep -A1 -E "lcl_08027872 " 03_Dviri_r1.2_Zelda_ztringz.txt >> 09_3975_Dviri_e-40_Dgrim_hmlgs.fasta
grep -A1 -E "lcl_08027885 " 03_Dviri_r1.2_Zelda_ztringz.txt >> 09_3975_Dviri_e-40_Dgrim_hmlgs.fasta
grep -A1 -E "lcl_08027896 " 03_Dviri_r1.2_Zelda_ztringz.txt >> 09_3975_Dviri_e-40_Dgrim_hmlgs.fasta
grep -A1 -E "lcl_08027905 " 03_Dviri_r1.2_Zelda_ztringz.txt >> 09_3975_Dviri_e-40_Dgrim_hmlgs.fasta
grep -A1 -E "lcl_08027906 " 03_Dviri_r1.2_Zelda_ztringz.txt >> 09_3975_Dviri_e-40_Dgrim_hmlgs.fasta
grep -A1 -E "lcl_08027914 " 03_Dviri_r1.2_Zelda_ztringz.txt >> 09_3975_Dviri_e-40_Dgrim_hmlgs.fasta
grep -A1 -E "lcl_08027915 " 03_Dviri_r1.2_Zelda_ztringz.txt >> 09_3975_Dviri_e-40_Dgrim_hmlgs.fasta
grep -A1 -E "lcl_08027922 " 03_Dviri_r1.2_Zelda_ztringz.txt >> 09_3975_Dviri_e-40_Dgrim_hmlgs.fasta
grep -A1 -E "lcl_08027925 " 03_Dviri_r1.2_Zelda_ztringz.txt >> 09_3975_Dviri_e-40_Dgrim_hmlgs.fasta
grep -A1 -E "lcl_08027926 " 03_Dviri_r1.2_Zelda_ztringz.txt >> 09_3975_Dviri_e-40_Dgrim_hmlgs.fasta
grep -A1 -E "lcl_08027930 " 03_Dviri_r1.2_Zelda_ztringz.txt >> 09_3975_Dviri_e-40_Dgrim_hmlgs.fasta
grep -A1 -E "lcl_08027542 " 03_Dviri_r1.2_Zelda_ztringz.txt >> 09_3975_Dviri_e-40_Dgrim_hmlgs.fasta
grep -A1 -E "lcl_08027540 " 03_Dviri_r1.2_Zelda_ztringz.txt >> 09_3975_Dviri_e-40_Dgrim_hmlgs.fasta
grep -A1 -E "lcl_08027534 " 03_Dviri_r1.2_Zelda_ztringz.txt >> 09_3975_Dviri_e-40_Dgrim_hmlgs.fasta
grep -A1 -E "lcl_08027532 " 03_Dviri_r1.2_Zelda_ztringz.txt >> 09_3975_Dviri_e-40_Dgrim_hmlgs.fasta
grep -A1 -E "lcl_08027520 " 03_Dviri_r1.2_Zelda_ztringz.txt >> 09_3975_Dviri_e-40_Dgrim_hmlgs.fasta
grep -A1 -E "lcl_08027516 " 03_Dviri_r1.2_Zelda_ztringz.txt >> 09_3975_Dviri_e-40_Dgrim_hmlgs.fasta
grep -A1 -E "lcl_08027510 " 03_Dviri_r1.2_Zelda_ztringz.txt >> 09_3975_Dviri_e-40_Dgrim_hmlgs.fasta
grep -A1 -E "lcl_08027509 " 03_Dviri_r1.2_Zelda_ztringz.txt >> 09_3975_Dviri_e-40_Dgrim_hmlgs.fasta
grep -A1 -E "lcl_08027503 " 03_Dviri_r1.2_Zelda_ztringz.txt >> 09_3975_Dviri_e-40_Dgrim_hmlgs.fasta
grep -A1 -E "lcl_08027501 " 03_Dviri_r1.2_Zelda_ztringz.txt >> 09_3975_Dviri_e-40_Dgrim_hmlgs.fasta
grep -A1 -E "lcl_08027500 " 03_Dviri_r1.2_Zelda_ztringz.txt >> 09_3975_Dviri_e-40_Dgrim_hmlgs.fasta
grep -A1 -E "lcl_08027495 " 03_Dviri_r1.2_Zelda_ztringz.txt >> 09_3975_Dviri_e-40_Dgrim_hmlgs.fasta
grep -A1 -E "lcl_08027493 " 03_Dviri_r1.2_Zelda_ztringz.txt >> 09_3975_Dviri_e-40_Dgrim_hmlgs.fasta
grep -A1 -E "lcl_08027492 " 03_Dviri_r1.2_Zelda_ztringz.txt >> 09_3975_Dviri_e-40_Dgrim_hmlgs.fasta
grep -A1 -E "lcl_08027491 " 03_Dviri_r1.2_Zelda_ztringz.txt >> 09_3975_Dviri_e-40_Dgrim_hmlgs.fasta
grep -A1 -E "lcl_08027488 " 03_Dviri_r1.2_Zelda_ztringz.txt >> 09_3975_Dviri_e-40_Dgrim_hmlgs.fasta
grep -A1 -E "lcl_08027479 " 03_Dviri_r1.2_Zelda_ztringz.txt >> 09_3975_Dviri_e-40_Dgrim_hmlgs.fasta
grep -A1 -E "lcl_08027465 " 03_Dviri_r1.2_Zelda_ztringz.txt >> 09_3975_Dviri_e-40_Dgrim_hmlgs.fasta
grep -A1 -E "lcl_08027464 " 03_Dviri_r1.2_Zelda_ztringz.txt >> 09_3975_Dviri_e-40_Dgrim_hmlgs.fasta
grep -A1 -E "lcl_08027463 " 03_Dviri_r1.2_Zelda_ztringz.txt >> 09_3975_Dviri_e-40_Dgrim_hmlgs.fasta
grep -A1 -E "lcl_08027461 " 03_Dviri_r1.2_Zelda_ztringz.txt >> 09_3975_Dviri_e-40_Dgrim_hmlgs.fasta
grep -A1 -E "lcl_08027459 " 03_Dviri_r1.2_Zelda_ztringz.txt >> 09_3975_Dviri_e-40_Dgrim_hmlgs.fasta
grep -A1 -E "lcl_08028236 " 03_Dviri_r1.2_Zelda_ztringz.txt >> 09_3975_Dviri_e-40_Dgrim_hmlgs.fasta
grep -A1 -E "lcl_08028234 " 03_Dviri_r1.2_Zelda_ztringz.txt >> 09_3975_Dviri_e-40_Dgrim_hmlgs.fasta
grep -A1 -E "lcl_08028233 " 03_Dviri_r1.2_Zelda_ztringz.txt >> 09_3975_Dviri_e-40_Dgrim_hmlgs.fasta
grep -A1 -E "lcl_08028230 " 03_Dviri_r1.2_Zelda_ztringz.txt >> 09_3975_Dviri_e-40_Dgrim_hmlgs.fasta
grep -A1 -E "lcl_08028228 " 03_Dviri_r1.2_Zelda_ztringz.txt >> 09_3975_Dviri_e-40_Dgrim_hmlgs.fasta
grep -A1 -E "lcl_08028227 " 03_Dviri_r1.2_Zelda_ztringz.txt >> 09_3975_Dviri_e-40_Dgrim_hmlgs.fasta
grep -A1 -E "lcl_08028225 " 03_Dviri_r1.2_Zelda_ztringz.txt >> 09_3975_Dviri_e-40_Dgrim_hmlgs.fasta
grep -A1 -E "lcl_08028219 " 03_Dviri_r1.2_Zelda_ztringz.txt >> 09_3975_Dviri_e-40_Dgrim_hmlgs.fasta
grep -A1 -E "lcl_08028218 " 03_Dviri_r1.2_Zelda_ztringz.txt >> 09_3975_Dviri_e-40_Dgrim_hmlgs.fasta
grep -A1 -E "lcl_08028217 " 03_Dviri_r1.2_Zelda_ztringz.txt >> 09_3975_Dviri_e-40_Dgrim_hmlgs.fasta
grep -A1 -E "lcl_08028216 " 03_Dviri_r1.2_Zelda_ztringz.txt >> 09_3975_Dviri_e-40_Dgrim_hmlgs.fasta
grep -A1 -E "lcl_08028212 " 03_Dviri_r1.2_Zelda_ztringz.txt >> 09_3975_Dviri_e-40_Dgrim_hmlgs.fasta
grep -A1 -E "lcl_08028211 " 03_Dviri_r1.2_Zelda_ztringz.txt >> 09_3975_Dviri_e-40_Dgrim_hmlgs.fasta
grep -A1 -E "lcl_08028200 " 03_Dviri_r1.2_Zelda_ztringz.txt >> 09_3975_Dviri_e-40_Dgrim_hmlgs.fasta
grep -A1 -E "lcl_08028196 " 03_Dviri_r1.2_Zelda_ztringz.txt >> 09_3975_Dviri_e-40_Dgrim_hmlgs.fasta
grep -A1 -E "lcl_08028248 " 03_Dviri_r1.2_Zelda_ztringz.txt >> 09_3975_Dviri_e-40_Dgrim_hmlgs.fasta
grep -A1 -E "lcl_08028253 " 03_Dviri_r1.2_Zelda_ztringz.txt >> 09_3975_Dviri_e-40_Dgrim_hmlgs.fasta
grep -A1 -E "lcl_08028257 " 03_Dviri_r1.2_Zelda_ztringz.txt >> 09_3975_Dviri_e-40_Dgrim_hmlgs.fasta
grep -A1 -E "lcl_08036713 " 03_Dviri_r1.2_Zelda_ztringz.txt >> 09_3975_Dviri_e-40_Dgrim_hmlgs.fasta
grep -A1 -E "lcl_08029811 " 03_Dviri_r1.2_Zelda_ztringz.txt >> 09_3975_Dviri_e-40_Dgrim_hmlgs.fasta
grep -A1 -E "lcl_08029810 " 03_Dviri_r1.2_Zelda_ztringz.txt >> 09_3975_Dviri_e-40_Dgrim_hmlgs.fasta
grep -A1 -E "lcl_08029809 " 03_Dviri_r1.2_Zelda_ztringz.txt >> 09_3975_Dviri_e-40_Dgrim_hmlgs.fasta
grep -A1 -E "lcl_08029806 " 03_Dviri_r1.2_Zelda_ztringz.txt >> 09_3975_Dviri_e-40_Dgrim_hmlgs.fasta
grep -A1 -E "lcl_08029800 " 03_Dviri_r1.2_Zelda_ztringz.txt >> 09_3975_Dviri_e-40_Dgrim_hmlgs.fasta
grep -A1 -E "lcl_08029797 " 03_Dviri_r1.2_Zelda_ztringz.txt >> 09_3975_Dviri_e-40_Dgrim_hmlgs.fasta
grep -A1 -E "lcl_08029789 " 03_Dviri_r1.2_Zelda_ztringz.txt >> 09_3975_Dviri_e-40_Dgrim_hmlgs.fasta
grep -A1 -E "lcl_08029786 " 03_Dviri_r1.2_Zelda_ztringz.txt >> 09_3975_Dviri_e-40_Dgrim_hmlgs.fasta
grep -A1 -E "lcl_08029777 " 03_Dviri_r1.2_Zelda_ztringz.txt >> 09_3975_Dviri_e-40_Dgrim_hmlgs.fasta
grep -A1 -E "lcl_08032966 " 03_Dviri_r1.2_Zelda_ztringz.txt >> 09_3975_Dviri_e-40_Dgrim_hmlgs.fasta
grep -A1 -E "lcl_08028930 " 03_Dviri_r1.2_Zelda_ztringz.txt >> 09_3975_Dviri_e-40_Dgrim_hmlgs.fasta
grep -A1 -E "lcl_08028927 " 03_Dviri_r1.2_Zelda_ztringz.txt >> 09_3975_Dviri_e-40_Dgrim_hmlgs.fasta
grep -A1 -E "lcl_08028919 " 03_Dviri_r1.2_Zelda_ztringz.txt >> 09_3975_Dviri_e-40_Dgrim_hmlgs.fasta
grep -A1 -E "lcl_08028921 " 03_Dviri_r1.2_Zelda_ztringz.txt >> 09_3975_Dviri_e-40_Dgrim_hmlgs.fasta
grep -A1 -E "lcl_08028922 " 03_Dviri_r1.2_Zelda_ztringz.txt >> 09_3975_Dviri_e-40_Dgrim_hmlgs.fasta
grep -A1 -E "lcl_08028914 " 03_Dviri_r1.2_Zelda_ztringz.txt >> 09_3975_Dviri_e-40_Dgrim_hmlgs.fasta
grep -A1 -E "lcl_08028912 " 03_Dviri_r1.2_Zelda_ztringz.txt >> 09_3975_Dviri_e-40_Dgrim_hmlgs.fasta
grep -A1 -E "lcl_08028908 " 03_Dviri_r1.2_Zelda_ztringz.txt >> 09_3975_Dviri_e-40_Dgrim_hmlgs.fasta
grep -A1 -E "lcl_08028894 " 03_Dviri_r1.2_Zelda_ztringz.txt >> 09_3975_Dviri_e-40_Dgrim_hmlgs.fasta
grep -A1 -E "lcl_08028892 " 03_Dviri_r1.2_Zelda_ztringz.txt >> 09_3975_Dviri_e-40_Dgrim_hmlgs.fasta
grep -A1 -E "lcl_08028891 " 03_Dviri_r1.2_Zelda_ztringz.txt >> 09_3975_Dviri_e-40_Dgrim_hmlgs.fasta
grep -A1 -E "lcl_08028890 " 03_Dviri_r1.2_Zelda_ztringz.txt >> 09_3975_Dviri_e-40_Dgrim_hmlgs.fasta
grep -A1 -E "lcl_08028883 " 03_Dviri_r1.2_Zelda_ztringz.txt >> 09_3975_Dviri_e-40_Dgrim_hmlgs.fasta
grep -A1 -E "lcl_08028882 " 03_Dviri_r1.2_Zelda_ztringz.txt >> 09_3975_Dviri_e-40_Dgrim_hmlgs.fasta
grep -A1 -E "lcl_08028880 " 03_Dviri_r1.2_Zelda_ztringz.txt >> 09_3975_Dviri_e-40_Dgrim_hmlgs.fasta
grep -A1 -E "lcl_08028877 " 03_Dviri_r1.2_Zelda_ztringz.txt >> 09_3975_Dviri_e-40_Dgrim_hmlgs.fasta
grep -A1 -E "lcl_08028867 " 03_Dviri_r1.2_Zelda_ztringz.txt >> 09_3975_Dviri_e-40_Dgrim_hmlgs.fasta
grep -A1 -E "lcl_08028858 " 03_Dviri_r1.2_Zelda_ztringz.txt >> 09_3975_Dviri_e-40_Dgrim_hmlgs.fasta
grep -A1 -E "lcl_08028856 " 03_Dviri_r1.2_Zelda_ztringz.txt >> 09_3975_Dviri_e-40_Dgrim_hmlgs.fasta
grep -A1 -E "lcl_08028850 " 03_Dviri_r1.2_Zelda_ztringz.txt >> 09_3975_Dviri_e-40_Dgrim_hmlgs.fasta
grep -A1 -E "lcl_08028848 " 03_Dviri_r1.2_Zelda_ztringz.txt >> 09_3975_Dviri_e-40_Dgrim_hmlgs.fasta
grep -A1 -E "lcl_08028845 " 03_Dviri_r1.2_Zelda_ztringz.txt >> 09_3975_Dviri_e-40_Dgrim_hmlgs.fasta
grep -A1 -E "lcl_08028844 " 03_Dviri_r1.2_Zelda_ztringz.txt >> 09_3975_Dviri_e-40_Dgrim_hmlgs.fasta
grep -A1 -E "lcl_08028843 " 03_Dviri_r1.2_Zelda_ztringz.txt >> 09_3975_Dviri_e-40_Dgrim_hmlgs.fasta
grep -A1 -E "lcl_08028837 " 03_Dviri_r1.2_Zelda_ztringz.txt >> 09_3975_Dviri_e-40_Dgrim_hmlgs.fasta
grep -A1 -E "lcl_08028834 " 03_Dviri_r1.2_Zelda_ztringz.txt >> 09_3975_Dviri_e-40_Dgrim_hmlgs.fasta
grep -A1 -E "lcl_08028829 " 03_Dviri_r1.2_Zelda_ztringz.txt >> 09_3975_Dviri_e-40_Dgrim_hmlgs.fasta
grep -A1 -E "lcl_08028826 " 03_Dviri_r1.2_Zelda_ztringz.txt >> 09_3975_Dviri_e-40_Dgrim_hmlgs.fasta
grep -A1 -E "lcl_08028825 " 03_Dviri_r1.2_Zelda_ztringz.txt >> 09_3975_Dviri_e-40_Dgrim_hmlgs.fasta
grep -A1 -E "lcl_08028820 " 03_Dviri_r1.2_Zelda_ztringz.txt >> 09_3975_Dviri_e-40_Dgrim_hmlgs.fasta
grep -A1 -E "lcl_08028819 " 03_Dviri_r1.2_Zelda_ztringz.txt >> 09_3975_Dviri_e-40_Dgrim_hmlgs.fasta
grep -A1 -E "lcl_08028366 " 03_Dviri_r1.2_Zelda_ztringz.txt >> 09_3975_Dviri_e-40_Dgrim_hmlgs.fasta
grep -A1 -E "lcl_08028363 " 03_Dviri_r1.2_Zelda_ztringz.txt >> 09_3975_Dviri_e-40_Dgrim_hmlgs.fasta
grep -A1 -E "lcl_08028359 " 03_Dviri_r1.2_Zelda_ztringz.txt >> 09_3975_Dviri_e-40_Dgrim_hmlgs.fasta
grep -A1 -E "lcl_08028358 " 03_Dviri_r1.2_Zelda_ztringz.txt >> 09_3975_Dviri_e-40_Dgrim_hmlgs.fasta
grep -A1 -E "lcl_08026364 " 03_Dviri_r1.2_Zelda_ztringz.txt >> 09_3975_Dviri_e-40_Dgrim_hmlgs.fasta
grep -A1 -E "lcl_08028356 " 03_Dviri_r1.2_Zelda_ztringz.txt >> 09_3975_Dviri_e-40_Dgrim_hmlgs.fasta
grep -A1 -E "lcl_08028355 " 03_Dviri_r1.2_Zelda_ztringz.txt >> 09_3975_Dviri_e-40_Dgrim_hmlgs.fasta
grep -A1 -E "lcl_08028353 " 03_Dviri_r1.2_Zelda_ztringz.txt >> 09_3975_Dviri_e-40_Dgrim_hmlgs.fasta
grep -A1 -E "lcl_08028348 " 03_Dviri_r1.2_Zelda_ztringz.txt >> 09_3975_Dviri_e-40_Dgrim_hmlgs.fasta
grep -A1 -E "lcl_08031813 " 03_Dviri_r1.2_Zelda_ztringz.txt >> 09_3975_Dviri_e-40_Dgrim_hmlgs.fasta
grep -A1 -E "lcl_08031811 " 03_Dviri_r1.2_Zelda_ztringz.txt >> 09_3975_Dviri_e-40_Dgrim_hmlgs.fasta
grep -A1 -E "lcl_08031386 " 03_Dviri_r1.2_Zelda_ztringz.txt >> 09_3975_Dviri_e-40_Dgrim_hmlgs.fasta
grep -A1 -E "lcl_08031383 " 03_Dviri_r1.2_Zelda_ztringz.txt >> 09_3975_Dviri_e-40_Dgrim_hmlgs.fasta
grep -A1 -E "lcl_08031382 " 03_Dviri_r1.2_Zelda_ztringz.txt >> 09_3975_Dviri_e-40_Dgrim_hmlgs.fasta
grep -A1 -E "lcl_08028631 " 03_Dviri_r1.2_Zelda_ztringz.txt >> 09_3975_Dviri_e-40_Dgrim_hmlgs.fasta
grep -A1 -E "lcl_08028635 " 03_Dviri_r1.2_Zelda_ztringz.txt >> 09_3975_Dviri_e-40_Dgrim_hmlgs.fasta
grep -A1 -E "lcl_08028654 " 03_Dviri_r1.2_Zelda_ztringz.txt >> 09_3975_Dviri_e-40_Dgrim_hmlgs.fasta
grep -A1 -E "lcl_08028658 " 03_Dviri_r1.2_Zelda_ztringz.txt >> 09_3975_Dviri_e-40_Dgrim_hmlgs.fasta
grep -A1 -E "lcl_08028661 " 03_Dviri_r1.2_Zelda_ztringz.txt >> 09_3975_Dviri_e-40_Dgrim_hmlgs.fasta
grep -A1 -E "lcl_08028662 " 03_Dviri_r1.2_Zelda_ztringz.txt >> 09_3975_Dviri_e-40_Dgrim_hmlgs.fasta
grep -A1 -E "lcl_08028674 " 03_Dviri_r1.2_Zelda_ztringz.txt >> 09_3975_Dviri_e-40_Dgrim_hmlgs.fasta
grep -A1 -E "lcl_08028677 " 03_Dviri_r1.2_Zelda_ztringz.txt >> 09_3975_Dviri_e-40_Dgrim_hmlgs.fasta
grep -A1 -E "lcl_08028681 " 03_Dviri_r1.2_Zelda_ztringz.txt >> 09_3975_Dviri_e-40_Dgrim_hmlgs.fasta
grep -A1 -E "lcl_08028685 " 03_Dviri_r1.2_Zelda_ztringz.txt >> 09_3975_Dviri_e-40_Dgrim_hmlgs.fasta
grep -A1 -E "lcl_08028686 " 03_Dviri_r1.2_Zelda_ztringz.txt >> 09_3975_Dviri_e-40_Dgrim_hmlgs.fasta
grep -A1 -E "lcl_08028690 " 03_Dviri_r1.2_Zelda_ztringz.txt >> 09_3975_Dviri_e-40_Dgrim_hmlgs.fasta
grep -A1 -E "lcl_08028691 " 03_Dviri_r1.2_Zelda_ztringz.txt >> 09_3975_Dviri_e-40_Dgrim_hmlgs.fasta
grep -A1 -E "lcl_08028694 " 03_Dviri_r1.2_Zelda_ztringz.txt >> 09_3975_Dviri_e-40_Dgrim_hmlgs.fasta
grep -A1 -E "lcl_08028700 " 03_Dviri_r1.2_Zelda_ztringz.txt >> 09_3975_Dviri_e-40_Dgrim_hmlgs.fasta
grep -A1 -E "lcl_08028703 " 03_Dviri_r1.2_Zelda_ztringz.txt >> 09_3975_Dviri_e-40_Dgrim_hmlgs.fasta
grep -A1 -E "lcl_08028709 " 03_Dviri_r1.2_Zelda_ztringz.txt >> 09_3975_Dviri_e-40_Dgrim_hmlgs.fasta
grep -A1 -E "lcl_08028711 " 03_Dviri_r1.2_Zelda_ztringz.txt >> 09_3975_Dviri_e-40_Dgrim_hmlgs.fasta
grep -A1 -E "lcl_08028718 " 03_Dviri_r1.2_Zelda_ztringz.txt >> 09_3975_Dviri_e-40_Dgrim_hmlgs.fasta
grep -A1 -E "lcl_08028721 " 03_Dviri_r1.2_Zelda_ztringz.txt >> 09_3975_Dviri_e-40_Dgrim_hmlgs.fasta
grep -A1 -E "lcl_08028729 " 03_Dviri_r1.2_Zelda_ztringz.txt >> 09_3975_Dviri_e-40_Dgrim_hmlgs.fasta
grep -A1 -E "lcl_08028733 " 03_Dviri_r1.2_Zelda_ztringz.txt >> 09_3975_Dviri_e-40_Dgrim_hmlgs.fasta
grep -A1 -E "lcl_08028734 " 03_Dviri_r1.2_Zelda_ztringz.txt >> 09_3975_Dviri_e-40_Dgrim_hmlgs.fasta
grep -A1 -E "lcl_08028737 " 03_Dviri_r1.2_Zelda_ztringz.txt >> 09_3975_Dviri_e-40_Dgrim_hmlgs.fasta
grep -A1 -E "lcl_08028742 " 03_Dviri_r1.2_Zelda_ztringz.txt >> 09_3975_Dviri_e-40_Dgrim_hmlgs.fasta
grep -A1 -E "lcl_08028744 " 03_Dviri_r1.2_Zelda_ztringz.txt >> 09_3975_Dviri_e-40_Dgrim_hmlgs.fasta
grep -A1 -E "lcl_08028747 " 03_Dviri_r1.2_Zelda_ztringz.txt >> 09_3975_Dviri_e-40_Dgrim_hmlgs.fasta
grep -A1 -E "lcl_08028750 " 03_Dviri_r1.2_Zelda_ztringz.txt >> 09_3975_Dviri_e-40_Dgrim_hmlgs.fasta
grep -A1 -E "lcl_08028757 " 03_Dviri_r1.2_Zelda_ztringz.txt >> 09_3975_Dviri_e-40_Dgrim_hmlgs.fasta
grep -A1 -E "lcl_08028768 " 03_Dviri_r1.2_Zelda_ztringz.txt >> 09_3975_Dviri_e-40_Dgrim_hmlgs.fasta
grep -A1 -E "lcl_08028769 " 03_Dviri_r1.2_Zelda_ztringz.txt >> 09_3975_Dviri_e-40_Dgrim_hmlgs.fasta
grep -A1 -E "lcl_08028770 " 03_Dviri_r1.2_Zelda_ztringz.txt >> 09_3975_Dviri_e-40_Dgrim_hmlgs.fasta
grep -A1 -E "lcl_08028773 " 03_Dviri_r1.2_Zelda_ztringz.txt >> 09_3975_Dviri_e-40_Dgrim_hmlgs.fasta
grep -A1 -E "lcl_08028782 " 03_Dviri_r1.2_Zelda_ztringz.txt >> 09_3975_Dviri_e-40_Dgrim_hmlgs.fasta
grep -A1 -E "lcl_08028783 " 03_Dviri_r1.2_Zelda_ztringz.txt >> 09_3975_Dviri_e-40_Dgrim_hmlgs.fasta
grep -A1 -E "lcl_08028791 " 03_Dviri_r1.2_Zelda_ztringz.txt >> 09_3975_Dviri_e-40_Dgrim_hmlgs.fasta
grep -A1 -E "lcl_08028800 " 03_Dviri_r1.2_Zelda_ztringz.txt >> 09_3975_Dviri_e-40_Dgrim_hmlgs.fasta
grep -A1 -E "lcl_08028807 " 03_Dviri_r1.2_Zelda_ztringz.txt >> 09_3975_Dviri_e-40_Dgrim_hmlgs.fasta
grep -A1 -E "lcl_08031640 " 03_Dviri_r1.2_Zelda_ztringz.txt >> 09_3975_Dviri_e-40_Dgrim_hmlgs.fasta
grep -A1 -E "lcl_08031639 " 03_Dviri_r1.2_Zelda_ztringz.txt >> 09_3975_Dviri_e-40_Dgrim_hmlgs.fasta
grep -A1 -E "lcl_08031627 " 03_Dviri_r1.2_Zelda_ztringz.txt >> 09_3975_Dviri_e-40_Dgrim_hmlgs.fasta
grep -A1 -E "lcl_08031619 " 03_Dviri_r1.2_Zelda_ztringz.txt >> 09_3975_Dviri_e-40_Dgrim_hmlgs.fasta
grep -A1 -E "lcl_08031617 " 03_Dviri_r1.2_Zelda_ztringz.txt >> 09_3975_Dviri_e-40_Dgrim_hmlgs.fasta
grep -A1 -E "lcl_08031616 " 03_Dviri_r1.2_Zelda_ztringz.txt >> 09_3975_Dviri_e-40_Dgrim_hmlgs.fasta
grep -A1 -E "lcl_08031614 " 03_Dviri_r1.2_Zelda_ztringz.txt >> 09_3975_Dviri_e-40_Dgrim_hmlgs.fasta
grep -A1 -E "lcl_08031613 " 03_Dviri_r1.2_Zelda_ztringz.txt >> 09_3975_Dviri_e-40_Dgrim_hmlgs.fasta
grep -A1 -E "lcl_08031611 " 03_Dviri_r1.2_Zelda_ztringz.txt >> 09_3975_Dviri_e-40_Dgrim_hmlgs.fasta
grep -A1 -E "lcl_08031608 " 03_Dviri_r1.2_Zelda_ztringz.txt >> 09_3975_Dviri_e-40_Dgrim_hmlgs.fasta
grep -A1 -E "lcl_08031600 " 03_Dviri_r1.2_Zelda_ztringz.txt >> 09_3975_Dviri_e-40_Dgrim_hmlgs.fasta
grep -A1 -E "lcl_08031598 " 03_Dviri_r1.2_Zelda_ztringz.txt >> 09_3975_Dviri_e-40_Dgrim_hmlgs.fasta
grep -A1 -E "lcl_08031597 " 03_Dviri_r1.2_Zelda_ztringz.txt >> 09_3975_Dviri_e-40_Dgrim_hmlgs.fasta
grep -A1 -E "lcl_08031594 " 03_Dviri_r1.2_Zelda_ztringz.txt >> 09_3975_Dviri_e-40_Dgrim_hmlgs.fasta
grep -A1 -E "lcl_08031593 " 03_Dviri_r1.2_Zelda_ztringz.txt >> 09_3975_Dviri_e-40_Dgrim_hmlgs.fasta
grep -A1 -E "lcl_08031584 " 03_Dviri_r1.2_Zelda_ztringz.txt >> 09_3975_Dviri_e-40_Dgrim_hmlgs.fasta
grep -A1 -E "lcl_08031582 " 03_Dviri_r1.2_Zelda_ztringz.txt >> 09_3975_Dviri_e-40_Dgrim_hmlgs.fasta
grep -A1 -E "lcl_08031579 " 03_Dviri_r1.2_Zelda_ztringz.txt >> 09_3975_Dviri_e-40_Dgrim_hmlgs.fasta
grep -A1 -E "lcl_08031575 " 03_Dviri_r1.2_Zelda_ztringz.txt >> 09_3975_Dviri_e-40_Dgrim_hmlgs.fasta
grep -A1 -E "lcl_08031565 " 03_Dviri_r1.2_Zelda_ztringz.txt >> 09_3975_Dviri_e-40_Dgrim_hmlgs.fasta
grep -A1 -E "lcl_08031562 " 03_Dviri_r1.2_Zelda_ztringz.txt >> 09_3975_Dviri_e-40_Dgrim_hmlgs.fasta
grep -A1 -E "lcl_08031558 " 03_Dviri_r1.2_Zelda_ztringz.txt >> 09_3975_Dviri_e-40_Dgrim_hmlgs.fasta
grep -A1 -E "lcl_08031553 " 03_Dviri_r1.2_Zelda_ztringz.txt >> 09_3975_Dviri_e-40_Dgrim_hmlgs.fasta
grep -A1 -E "lcl_08031546 " 03_Dviri_r1.2_Zelda_ztringz.txt >> 09_3975_Dviri_e-40_Dgrim_hmlgs.fasta
grep -A1 -E "lcl_08031545 " 03_Dviri_r1.2_Zelda_ztringz.txt >> 09_3975_Dviri_e-40_Dgrim_hmlgs.fasta
grep -A1 -E "lcl_08031544 " 03_Dviri_r1.2_Zelda_ztringz.txt >> 09_3975_Dviri_e-40_Dgrim_hmlgs.fasta
grep -A1 -E "lcl_08031543 " 03_Dviri_r1.2_Zelda_ztringz.txt >> 09_3975_Dviri_e-40_Dgrim_hmlgs.fasta
grep -A1 -E "lcl_08031540 " 03_Dviri_r1.2_Zelda_ztringz.txt >> 09_3975_Dviri_e-40_Dgrim_hmlgs.fasta
grep -A1 -E "lcl_08031183 " 03_Dviri_r1.2_Zelda_ztringz.txt >> 09_3975_Dviri_e-40_Dgrim_hmlgs.fasta
grep -A1 -E "lcl_08031192 " 03_Dviri_r1.2_Zelda_ztringz.txt >> 09_3975_Dviri_e-40_Dgrim_hmlgs.fasta
grep -A1 -E "lcl_08031194 " 03_Dviri_r1.2_Zelda_ztringz.txt >> 09_3975_Dviri_e-40_Dgrim_hmlgs.fasta
grep -A1 -E "lcl_08031196 " 03_Dviri_r1.2_Zelda_ztringz.txt >> 09_3975_Dviri_e-40_Dgrim_hmlgs.fasta
grep -A1 -E "lcl_08031199 " 03_Dviri_r1.2_Zelda_ztringz.txt >> 09_3975_Dviri_e-40_Dgrim_hmlgs.fasta
grep -A1 -E "lcl_08031202 " 03_Dviri_r1.2_Zelda_ztringz.txt >> 09_3975_Dviri_e-40_Dgrim_hmlgs.fasta
grep -A1 -E "lcl_08031203 " 03_Dviri_r1.2_Zelda_ztringz.txt >> 09_3975_Dviri_e-40_Dgrim_hmlgs.fasta
grep -A1 -E "lcl_08031215 " 03_Dviri_r1.2_Zelda_ztringz.txt >> 09_3975_Dviri_e-40_Dgrim_hmlgs.fasta
grep -A1 -E "lcl_08031216 " 03_Dviri_r1.2_Zelda_ztringz.txt >> 09_3975_Dviri_e-40_Dgrim_hmlgs.fasta
grep -A1 -E "lcl_08031218 " 03_Dviri_r1.2_Zelda_ztringz.txt >> 09_3975_Dviri_e-40_Dgrim_hmlgs.fasta
grep -A1 -E "lcl_08031219 " 03_Dviri_r1.2_Zelda_ztringz.txt >> 09_3975_Dviri_e-40_Dgrim_hmlgs.fasta
grep -A1 -E "lcl_08031223 " 03_Dviri_r1.2_Zelda_ztringz.txt >> 09_3975_Dviri_e-40_Dgrim_hmlgs.fasta
grep -A1 -E "lcl_08031225 " 03_Dviri_r1.2_Zelda_ztringz.txt >> 09_3975_Dviri_e-40_Dgrim_hmlgs.fasta
grep -A1 -E "lcl_08031233 " 03_Dviri_r1.2_Zelda_ztringz.txt >> 09_3975_Dviri_e-40_Dgrim_hmlgs.fasta
grep -A1 -E "lcl_08031248 " 03_Dviri_r1.2_Zelda_ztringz.txt >> 09_3975_Dviri_e-40_Dgrim_hmlgs.fasta
grep -A1 -E "lcl_08031250 " 03_Dviri_r1.2_Zelda_ztringz.txt >> 09_3975_Dviri_e-40_Dgrim_hmlgs.fasta
grep -A1 -E "lcl_08031257 " 03_Dviri_r1.2_Zelda_ztringz.txt >> 09_3975_Dviri_e-40_Dgrim_hmlgs.fasta
grep -A1 -E "lcl_08031259 " 03_Dviri_r1.2_Zelda_ztringz.txt >> 09_3975_Dviri_e-40_Dgrim_hmlgs.fasta
grep -A1 -E "lcl_08031272 " 03_Dviri_r1.2_Zelda_ztringz.txt >> 09_3975_Dviri_e-40_Dgrim_hmlgs.fasta
grep -A1 -E "lcl_08031277 " 03_Dviri_r1.2_Zelda_ztringz.txt >> 09_3975_Dviri_e-40_Dgrim_hmlgs.fasta
grep -A1 -E "lcl_08031280 " 03_Dviri_r1.2_Zelda_ztringz.txt >> 09_3975_Dviri_e-40_Dgrim_hmlgs.fasta
grep -A1 -E "lcl_08031285 " 03_Dviri_r1.2_Zelda_ztringz.txt >> 09_3975_Dviri_e-40_Dgrim_hmlgs.fasta
grep -A1 -E "lcl_08031286 " 03_Dviri_r1.2_Zelda_ztringz.txt >> 09_3975_Dviri_e-40_Dgrim_hmlgs.fasta
grep -A1 -E "lcl_08031294 " 03_Dviri_r1.2_Zelda_ztringz.txt >> 09_3975_Dviri_e-40_Dgrim_hmlgs.fasta
grep -A1 -E "lcl_08031299 " 03_Dviri_r1.2_Zelda_ztringz.txt >> 09_3975_Dviri_e-40_Dgrim_hmlgs.fasta
grep -A1 -E "lcl_08029552 " 03_Dviri_r1.2_Zelda_ztringz.txt >> 09_3975_Dviri_e-40_Dgrim_hmlgs.fasta
grep -A1 -E "lcl_08029558 " 03_Dviri_r1.2_Zelda_ztringz.txt >> 09_3975_Dviri_e-40_Dgrim_hmlgs.fasta
grep -A1 -E "lcl_08029569 " 03_Dviri_r1.2_Zelda_ztringz.txt >> 09_3975_Dviri_e-40_Dgrim_hmlgs.fasta
grep -A1 -E "lcl_08029570 " 03_Dviri_r1.2_Zelda_ztringz.txt >> 09_3975_Dviri_e-40_Dgrim_hmlgs.fasta
grep -A1 -E "lcl_08029579 " 03_Dviri_r1.2_Zelda_ztringz.txt >> 09_3975_Dviri_e-40_Dgrim_hmlgs.fasta
grep -A1 -E "lcl_08029581 " 03_Dviri_r1.2_Zelda_ztringz.txt >> 09_3975_Dviri_e-40_Dgrim_hmlgs.fasta
grep -A1 -E "lcl_08029583 " 03_Dviri_r1.2_Zelda_ztringz.txt >> 09_3975_Dviri_e-40_Dgrim_hmlgs.fasta
grep -A1 -E "lcl_08029586 " 03_Dviri_r1.2_Zelda_ztringz.txt >> 09_3975_Dviri_e-40_Dgrim_hmlgs.fasta
grep -A1 -E "lcl_08029594 " 03_Dviri_r1.2_Zelda_ztringz.txt >> 09_3975_Dviri_e-40_Dgrim_hmlgs.fasta
grep -A1 -E "lcl_08029596 " 03_Dviri_r1.2_Zelda_ztringz.txt >> 09_3975_Dviri_e-40_Dgrim_hmlgs.fasta
grep -A1 -E "lcl_08029600 " 03_Dviri_r1.2_Zelda_ztringz.txt >> 09_3975_Dviri_e-40_Dgrim_hmlgs.fasta
grep -A1 -E "lcl_08029612 " 03_Dviri_r1.2_Zelda_ztringz.txt >> 09_3975_Dviri_e-40_Dgrim_hmlgs.fasta
grep -A1 -E "lcl_08029613 " 03_Dviri_r1.2_Zelda_ztringz.txt >> 09_3975_Dviri_e-40_Dgrim_hmlgs.fasta
grep -A1 -E "lcl_08029614 " 03_Dviri_r1.2_Zelda_ztringz.txt >> 09_3975_Dviri_e-40_Dgrim_hmlgs.fasta
grep -A1 -E "lcl_08029615 " 03_Dviri_r1.2_Zelda_ztringz.txt >> 09_3975_Dviri_e-40_Dgrim_hmlgs.fasta
grep -A1 -E "lcl_08029619 " 03_Dviri_r1.2_Zelda_ztringz.txt >> 09_3975_Dviri_e-40_Dgrim_hmlgs.fasta
grep -A1 -E "lcl_08029623 " 03_Dviri_r1.2_Zelda_ztringz.txt >> 09_3975_Dviri_e-40_Dgrim_hmlgs.fasta
grep -A1 -E "lcl_08029624 " 03_Dviri_r1.2_Zelda_ztringz.txt >> 09_3975_Dviri_e-40_Dgrim_hmlgs.fasta
grep -A1 -E "lcl_08029629 " 03_Dviri_r1.2_Zelda_ztringz.txt >> 09_3975_Dviri_e-40_Dgrim_hmlgs.fasta
grep -A1 -E "lcl_08029633 " 03_Dviri_r1.2_Zelda_ztringz.txt >> 09_3975_Dviri_e-40_Dgrim_hmlgs.fasta
grep -A1 -E "lcl_08029635 " 03_Dviri_r1.2_Zelda_ztringz.txt >> 09_3975_Dviri_e-40_Dgrim_hmlgs.fasta
grep -A1 -E "lcl_08029638 " 03_Dviri_r1.2_Zelda_ztringz.txt >> 09_3975_Dviri_e-40_Dgrim_hmlgs.fasta
grep -A1 -E "lcl_08030153 " 03_Dviri_r1.2_Zelda_ztringz.txt >> 09_3975_Dviri_e-40_Dgrim_hmlgs.fasta
grep -A1 -E "lcl_08030731 " 03_Dviri_r1.2_Zelda_ztringz.txt >> 09_3975_Dviri_e-40_Dgrim_hmlgs.fasta
grep -A1 -E "lcl_08030730 " 03_Dviri_r1.2_Zelda_ztringz.txt >> 09_3975_Dviri_e-40_Dgrim_hmlgs.fasta
grep -A1 -E "lcl_08030726 " 03_Dviri_r1.2_Zelda_ztringz.txt >> 09_3975_Dviri_e-40_Dgrim_hmlgs.fasta
grep -A1 -E "lcl_08029306 " 03_Dviri_r1.2_Zelda_ztringz.txt >> 09_3975_Dviri_e-40_Dgrim_hmlgs.fasta
grep -A1 -E "lcl_08017815 " 03_Dviri_r1.2_Zelda_ztringz.txt >> 09_3975_Dviri_e-40_Dgrim_hmlgs.fasta
grep -A1 -E "lcl_08029297 " 03_Dviri_r1.2_Zelda_ztringz.txt >> 09_3975_Dviri_e-40_Dgrim_hmlgs.fasta
grep -A1 -E "lcl_08018594 " 03_Dviri_r1.2_Zelda_ztringz.txt >> 09_3975_Dviri_e-40_Dgrim_hmlgs.fasta
grep -A1 -E "lcl_08018595 " 03_Dviri_r1.2_Zelda_ztringz.txt >> 09_3975_Dviri_e-40_Dgrim_hmlgs.fasta
grep -A1 -E "lcl_08018602 " 03_Dviri_r1.2_Zelda_ztringz.txt >> 09_3975_Dviri_e-40_Dgrim_hmlgs.fasta
grep -A1 -E "lcl_08018603 " 03_Dviri_r1.2_Zelda_ztringz.txt >> 09_3975_Dviri_e-40_Dgrim_hmlgs.fasta
grep -A1 -E "lcl_08030470 " 03_Dviri_r1.2_Zelda_ztringz.txt >> 09_3975_Dviri_e-40_Dgrim_hmlgs.fasta
grep -A1 -E "lcl_08030474 " 03_Dviri_r1.2_Zelda_ztringz.txt >> 09_3975_Dviri_e-40_Dgrim_hmlgs.fasta
grep -A1 -E "lcl_08030478 " 03_Dviri_r1.2_Zelda_ztringz.txt >> 09_3975_Dviri_e-40_Dgrim_hmlgs.fasta
grep -A1 -E "lcl_08030484 " 03_Dviri_r1.2_Zelda_ztringz.txt >> 09_3975_Dviri_e-40_Dgrim_hmlgs.fasta
grep -A1 -E "lcl_08030487 " 03_Dviri_r1.2_Zelda_ztringz.txt >> 09_3975_Dviri_e-40_Dgrim_hmlgs.fasta
grep -A1 -E "lcl_08030495 " 03_Dviri_r1.2_Zelda_ztringz.txt >> 09_3975_Dviri_e-40_Dgrim_hmlgs.fasta
grep -A1 -E "lcl_08030509 " 03_Dviri_r1.2_Zelda_ztringz.txt >> 09_3975_Dviri_e-40_Dgrim_hmlgs.fasta
grep -A1 -E "lcl_08030511 " 03_Dviri_r1.2_Zelda_ztringz.txt >> 09_3975_Dviri_e-40_Dgrim_hmlgs.fasta
grep -A1 -E "lcl_08030527 " 03_Dviri_r1.2_Zelda_ztringz.txt >> 09_3975_Dviri_e-40_Dgrim_hmlgs.fasta
grep -A1 -E "lcl_08030535 " 03_Dviri_r1.2_Zelda_ztringz.txt >> 09_3975_Dviri_e-40_Dgrim_hmlgs.fasta
grep -A1 -E "lcl_08030544 " 03_Dviri_r1.2_Zelda_ztringz.txt >> 09_3975_Dviri_e-40_Dgrim_hmlgs.fasta
grep -A1 -E "lcl_08030546 " 03_Dviri_r1.2_Zelda_ztringz.txt >> 09_3975_Dviri_e-40_Dgrim_hmlgs.fasta
grep -A1 -E "lcl_08030549 " 03_Dviri_r1.2_Zelda_ztringz.txt >> 09_3975_Dviri_e-40_Dgrim_hmlgs.fasta
grep -A1 -E "lcl_08030553 " 03_Dviri_r1.2_Zelda_ztringz.txt >> 09_3975_Dviri_e-40_Dgrim_hmlgs.fasta
grep -A1 -E "lcl_08030567 " 03_Dviri_r1.2_Zelda_ztringz.txt >> 09_3975_Dviri_e-40_Dgrim_hmlgs.fasta
grep -A1 -E "lcl_08030570 " 03_Dviri_r1.2_Zelda_ztringz.txt >> 09_3975_Dviri_e-40_Dgrim_hmlgs.fasta
grep -A1 -E "lcl_08030572 " 03_Dviri_r1.2_Zelda_ztringz.txt >> 09_3975_Dviri_e-40_Dgrim_hmlgs.fasta
grep -A1 -E "lcl_08030573 " 03_Dviri_r1.2_Zelda_ztringz.txt >> 09_3975_Dviri_e-40_Dgrim_hmlgs.fasta
grep -A1 -E "lcl_08030574 " 03_Dviri_r1.2_Zelda_ztringz.txt >> 09_3975_Dviri_e-40_Dgrim_hmlgs.fasta
grep -A1 -E "lcl_08030575 " 03_Dviri_r1.2_Zelda_ztringz.txt >> 09_3975_Dviri_e-40_Dgrim_hmlgs.fasta
grep -A1 -E "lcl_08030589 " 03_Dviri_r1.2_Zelda_ztringz.txt >> 09_3975_Dviri_e-40_Dgrim_hmlgs.fasta
grep -A1 -E "lcl_08030591 " 03_Dviri_r1.2_Zelda_ztringz.txt >> 09_3975_Dviri_e-40_Dgrim_hmlgs.fasta
grep -A1 -E "lcl_08030594 " 03_Dviri_r1.2_Zelda_ztringz.txt >> 09_3975_Dviri_e-40_Dgrim_hmlgs.fasta
grep -A1 -E "lcl_08030599 " 03_Dviri_r1.2_Zelda_ztringz.txt >> 09_3975_Dviri_e-40_Dgrim_hmlgs.fasta
grep -A1 -E "lcl_08030602 " 03_Dviri_r1.2_Zelda_ztringz.txt >> 09_3975_Dviri_e-40_Dgrim_hmlgs.fasta
grep -A1 -E "lcl_08030603 " 03_Dviri_r1.2_Zelda_ztringz.txt >> 09_3975_Dviri_e-40_Dgrim_hmlgs.fasta
grep -A1 -E "lcl_08030606 " 03_Dviri_r1.2_Zelda_ztringz.txt >> 09_3975_Dviri_e-40_Dgrim_hmlgs.fasta
grep -A1 -E "lcl_08030610 " 03_Dviri_r1.2_Zelda_ztringz.txt >> 09_3975_Dviri_e-40_Dgrim_hmlgs.fasta
grep -A1 -E "lcl_08030632 " 03_Dviri_r1.2_Zelda_ztringz.txt >> 09_3975_Dviri_e-40_Dgrim_hmlgs.fasta
grep -A1 -E "lcl_08030642 " 03_Dviri_r1.2_Zelda_ztringz.txt >> 09_3975_Dviri_e-40_Dgrim_hmlgs.fasta
grep -A1 -E "lcl_08030644 " 03_Dviri_r1.2_Zelda_ztringz.txt >> 09_3975_Dviri_e-40_Dgrim_hmlgs.fasta
grep -A1 -E "lcl_08030657 " 03_Dviri_r1.2_Zelda_ztringz.txt >> 09_3975_Dviri_e-40_Dgrim_hmlgs.fasta
grep -A1 -E "lcl_08030659 " 03_Dviri_r1.2_Zelda_ztringz.txt >> 09_3975_Dviri_e-40_Dgrim_hmlgs.fasta
grep -A1 -E "lcl_08029273 " 03_Dviri_r1.2_Zelda_ztringz.txt >> 09_3975_Dviri_e-40_Dgrim_hmlgs.fasta
grep -A1 -E "lcl_08029276 " 03_Dviri_r1.2_Zelda_ztringz.txt >> 09_3975_Dviri_e-40_Dgrim_hmlgs.fasta
grep -A1 -E "lcl_08029278 " 03_Dviri_r1.2_Zelda_ztringz.txt >> 09_3975_Dviri_e-40_Dgrim_hmlgs.fasta
grep -A1 -E "lcl_08029286 " 03_Dviri_r1.2_Zelda_ztringz.txt >> 09_3975_Dviri_e-40_Dgrim_hmlgs.fasta
grep -A1 -E "lcl_08028999 " 03_Dviri_r1.2_Zelda_ztringz.txt >> 09_3975_Dviri_e-40_Dgrim_hmlgs.fasta
grep -A1 -E "lcl_08028936 " 03_Dviri_r1.2_Zelda_ztringz.txt >> 09_3975_Dviri_e-40_Dgrim_hmlgs.fasta
grep -A1 -E "lcl_08028944 " 03_Dviri_r1.2_Zelda_ztringz.txt >> 09_3975_Dviri_e-40_Dgrim_hmlgs.fasta
grep -A1 -E "lcl_08028951 " 03_Dviri_r1.2_Zelda_ztringz.txt >> 09_3975_Dviri_e-40_Dgrim_hmlgs.fasta
grep -A1 -E "lcl_08028952 " 03_Dviri_r1.2_Zelda_ztringz.txt >> 09_3975_Dviri_e-40_Dgrim_hmlgs.fasta
grep -A1 -E "lcl_08028954 " 03_Dviri_r1.2_Zelda_ztringz.txt >> 09_3975_Dviri_e-40_Dgrim_hmlgs.fasta
grep -A1 -E "lcl_08028964 " 03_Dviri_r1.2_Zelda_ztringz.txt >> 09_3975_Dviri_e-40_Dgrim_hmlgs.fasta
grep -A1 -E "lcl_08037941 " 03_Dviri_r1.2_Zelda_ztringz.txt >> 09_3975_Dviri_e-40_Dgrim_hmlgs.fasta
grep -A1 -E "lcl_08028967 " 03_Dviri_r1.2_Zelda_ztringz.txt >> 09_3975_Dviri_e-40_Dgrim_hmlgs.fasta
grep -A1 -E "lcl_08028968 " 03_Dviri_r1.2_Zelda_ztringz.txt >> 09_3975_Dviri_e-40_Dgrim_hmlgs.fasta
grep -A1 -E "lcl_08028969 " 03_Dviri_r1.2_Zelda_ztringz.txt >> 09_3975_Dviri_e-40_Dgrim_hmlgs.fasta
grep -A1 -E "lcl_08028970 " 03_Dviri_r1.2_Zelda_ztringz.txt >> 09_3975_Dviri_e-40_Dgrim_hmlgs.fasta
grep -A1 -E "lcl_08028971 " 03_Dviri_r1.2_Zelda_ztringz.txt >> 09_3975_Dviri_e-40_Dgrim_hmlgs.fasta
grep -A1 -E "lcl_08028972 " 03_Dviri_r1.2_Zelda_ztringz.txt >> 09_3975_Dviri_e-40_Dgrim_hmlgs.fasta
grep -A1 -E "lcl_08028977 " 03_Dviri_r1.2_Zelda_ztringz.txt >> 09_3975_Dviri_e-40_Dgrim_hmlgs.fasta
grep -A1 -E "lcl_08028982 " 03_Dviri_r1.2_Zelda_ztringz.txt >> 09_3975_Dviri_e-40_Dgrim_hmlgs.fasta
grep -A1 -E "lcl_08028983 " 03_Dviri_r1.2_Zelda_ztringz.txt >> 09_3975_Dviri_e-40_Dgrim_hmlgs.fasta
grep -A1 -E "lcl_08028988 " 03_Dviri_r1.2_Zelda_ztringz.txt >> 09_3975_Dviri_e-40_Dgrim_hmlgs.fasta
grep -A1 -E "lcl_08028989 " 03_Dviri_r1.2_Zelda_ztringz.txt >> 09_3975_Dviri_e-40_Dgrim_hmlgs.fasta
grep -A1 -E "lcl_08028991 " 03_Dviri_r1.2_Zelda_ztringz.txt >> 09_3975_Dviri_e-40_Dgrim_hmlgs.fasta
grep -A1 -E "lcl_08030043 " 03_Dviri_r1.2_Zelda_ztringz.txt >> 09_3975_Dviri_e-40_Dgrim_hmlgs.fasta
grep -A1 -E "lcl_08029516 " 03_Dviri_r1.2_Zelda_ztringz.txt >> 09_3975_Dviri_e-40_Dgrim_hmlgs.fasta
grep -A1 -E "lcl_08029519 " 03_Dviri_r1.2_Zelda_ztringz.txt >> 09_3975_Dviri_e-40_Dgrim_hmlgs.fasta
grep -A1 -E "lcl_08029522 " 03_Dviri_r1.2_Zelda_ztringz.txt >> 09_3975_Dviri_e-40_Dgrim_hmlgs.fasta
grep -A1 -E "lcl_08029523 " 03_Dviri_r1.2_Zelda_ztringz.txt >> 09_3975_Dviri_e-40_Dgrim_hmlgs.fasta
grep -A1 -E "lcl_08029524 " 03_Dviri_r1.2_Zelda_ztringz.txt >> 09_3975_Dviri_e-40_Dgrim_hmlgs.fasta
grep -A1 -E "lcl_08029538 " 03_Dviri_r1.2_Zelda_ztringz.txt >> 09_3975_Dviri_e-40_Dgrim_hmlgs.fasta
grep -A1 -E "lcl_08029541 " 03_Dviri_r1.2_Zelda_ztringz.txt >> 09_3975_Dviri_e-40_Dgrim_hmlgs.fasta
grep -A1 -E "lcl_08029543 " 03_Dviri_r1.2_Zelda_ztringz.txt >> 09_3975_Dviri_e-40_Dgrim_hmlgs.fasta
grep -A1 -E "lcl_08029544 " 03_Dviri_r1.2_Zelda_ztringz.txt >> 09_3975_Dviri_e-40_Dgrim_hmlgs.fasta
grep -A1 -E "lcl_08029546 " 03_Dviri_r1.2_Zelda_ztringz.txt >> 09_3975_Dviri_e-40_Dgrim_hmlgs.fasta
grep -A1 -E "lcl_08029547 " 03_Dviri_r1.2_Zelda_ztringz.txt >> 09_3975_Dviri_e-40_Dgrim_hmlgs.fasta
grep -A1 -E "lcl_08029550 " 03_Dviri_r1.2_Zelda_ztringz.txt >> 09_3975_Dviri_e-40_Dgrim_hmlgs.fasta
grep -A1 -E "lcl_08031308 " 03_Dviri_r1.2_Zelda_ztringz.txt >> 09_3975_Dviri_e-40_Dgrim_hmlgs.fasta
grep -A1 -E "lcl_08031309 " 03_Dviri_r1.2_Zelda_ztringz.txt >> 09_3975_Dviri_e-40_Dgrim_hmlgs.fasta
grep -A1 -E "lcl_08031310 " 03_Dviri_r1.2_Zelda_ztringz.txt >> 09_3975_Dviri_e-40_Dgrim_hmlgs.fasta
grep -A1 -E "lcl_08031312 " 03_Dviri_r1.2_Zelda_ztringz.txt >> 09_3975_Dviri_e-40_Dgrim_hmlgs.fasta
grep -A1 -E "lcl_08031318 " 03_Dviri_r1.2_Zelda_ztringz.txt >> 09_3975_Dviri_e-40_Dgrim_hmlgs.fasta
grep -A1 -E "lcl_08031323 " 03_Dviri_r1.2_Zelda_ztringz.txt >> 09_3975_Dviri_e-40_Dgrim_hmlgs.fasta
grep -A1 -E "lcl_08031332 " 03_Dviri_r1.2_Zelda_ztringz.txt >> 09_3975_Dviri_e-40_Dgrim_hmlgs.fasta
grep -A1 -E "lcl_08031334 " 03_Dviri_r1.2_Zelda_ztringz.txt >> 09_3975_Dviri_e-40_Dgrim_hmlgs.fasta
grep -A1 -E "lcl_08031337 " 03_Dviri_r1.2_Zelda_ztringz.txt >> 09_3975_Dviri_e-40_Dgrim_hmlgs.fasta
grep -A1 -E "lcl_08031339 " 03_Dviri_r1.2_Zelda_ztringz.txt >> 09_3975_Dviri_e-40_Dgrim_hmlgs.fasta
grep -A1 -E "lcl_08031353 " 03_Dviri_r1.2_Zelda_ztringz.txt >> 09_3975_Dviri_e-40_Dgrim_hmlgs.fasta
grep -A1 -E "lcl_08031366 " 03_Dviri_r1.2_Zelda_ztringz.txt >> 09_3975_Dviri_e-40_Dgrim_hmlgs.fasta
grep -A1 -E "lcl_08031367 " 03_Dviri_r1.2_Zelda_ztringz.txt >> 09_3975_Dviri_e-40_Dgrim_hmlgs.fasta
grep -A1 -E "lcl_08031369 " 03_Dviri_r1.2_Zelda_ztringz.txt >> 09_3975_Dviri_e-40_Dgrim_hmlgs.fasta
grep -A1 -E "lcl_08031376 " 03_Dviri_r1.2_Zelda_ztringz.txt >> 09_3975_Dviri_e-40_Dgrim_hmlgs.fasta
grep -A1 -E "lcl_08030065 " 03_Dviri_r1.2_Zelda_ztringz.txt >> 09_3975_Dviri_e-40_Dgrim_hmlgs.fasta
grep -A1 -E "lcl_08030069 " 03_Dviri_r1.2_Zelda_ztringz.txt >> 09_3975_Dviri_e-40_Dgrim_hmlgs.fasta
grep -A1 -E "lcl_08029053 " 03_Dviri_r1.2_Zelda_ztringz.txt >> 09_3975_Dviri_e-40_Dgrim_hmlgs.fasta
grep -A1 -E "lcl_08029054 " 03_Dviri_r1.2_Zelda_ztringz.txt >> 09_3975_Dviri_e-40_Dgrim_hmlgs.fasta
grep -A1 -E "lcl_08029059 " 03_Dviri_r1.2_Zelda_ztringz.txt >> 09_3975_Dviri_e-40_Dgrim_hmlgs.fasta
grep -A1 -E "lcl_08029062 " 03_Dviri_r1.2_Zelda_ztringz.txt >> 09_3975_Dviri_e-40_Dgrim_hmlgs.fasta
grep -A1 -E "lcl_08029065 " 03_Dviri_r1.2_Zelda_ztringz.txt >> 09_3975_Dviri_e-40_Dgrim_hmlgs.fasta
grep -A1 -E "lcl_08029066 " 03_Dviri_r1.2_Zelda_ztringz.txt >> 09_3975_Dviri_e-40_Dgrim_hmlgs.fasta
grep -A1 -E "lcl_08029072 " 03_Dviri_r1.2_Zelda_ztringz.txt >> 09_3975_Dviri_e-40_Dgrim_hmlgs.fasta
grep -A1 -E "lcl_08029075 " 03_Dviri_r1.2_Zelda_ztringz.txt >> 09_3975_Dviri_e-40_Dgrim_hmlgs.fasta
grep -A1 -E "lcl_08029079 " 03_Dviri_r1.2_Zelda_ztringz.txt >> 09_3975_Dviri_e-40_Dgrim_hmlgs.fasta
grep -A1 -E "lcl_08029085 " 03_Dviri_r1.2_Zelda_ztringz.txt >> 09_3975_Dviri_e-40_Dgrim_hmlgs.fasta
grep -A1 -E "lcl_08029086 " 03_Dviri_r1.2_Zelda_ztringz.txt >> 09_3975_Dviri_e-40_Dgrim_hmlgs.fasta
grep -A1 -E "lcl_08029099 " 03_Dviri_r1.2_Zelda_ztringz.txt >> 09_3975_Dviri_e-40_Dgrim_hmlgs.fasta
grep -A1 -E "lcl_08029104 " 03_Dviri_r1.2_Zelda_ztringz.txt >> 09_3975_Dviri_e-40_Dgrim_hmlgs.fasta
grep -A1 -E "lcl_08029114 " 03_Dviri_r1.2_Zelda_ztringz.txt >> 09_3975_Dviri_e-40_Dgrim_hmlgs.fasta
grep -A1 -E "lcl_08029116 " 03_Dviri_r1.2_Zelda_ztringz.txt >> 09_3975_Dviri_e-40_Dgrim_hmlgs.fasta
grep -A1 -E "lcl_08029117 " 03_Dviri_r1.2_Zelda_ztringz.txt >> 09_3975_Dviri_e-40_Dgrim_hmlgs.fasta
grep -A1 -E "lcl_08029124 " 03_Dviri_r1.2_Zelda_ztringz.txt >> 09_3975_Dviri_e-40_Dgrim_hmlgs.fasta
grep -A1 -E "lcl_08029125 " 03_Dviri_r1.2_Zelda_ztringz.txt >> 09_3975_Dviri_e-40_Dgrim_hmlgs.fasta
grep -A1 -E "lcl_08029126 " 03_Dviri_r1.2_Zelda_ztringz.txt >> 09_3975_Dviri_e-40_Dgrim_hmlgs.fasta
grep -A1 -E "lcl_08029129 " 03_Dviri_r1.2_Zelda_ztringz.txt >> 09_3975_Dviri_e-40_Dgrim_hmlgs.fasta
grep -A1 -E "lcl_08029134 " 03_Dviri_r1.2_Zelda_ztringz.txt >> 09_3975_Dviri_e-40_Dgrim_hmlgs.fasta
grep -A1 -E "lcl_08029137 " 03_Dviri_r1.2_Zelda_ztringz.txt >> 09_3975_Dviri_e-40_Dgrim_hmlgs.fasta
grep -A1 -E "lcl_08029138 " 03_Dviri_r1.2_Zelda_ztringz.txt >> 09_3975_Dviri_e-40_Dgrim_hmlgs.fasta
grep -A1 -E "lcl_08029140 " 03_Dviri_r1.2_Zelda_ztringz.txt >> 09_3975_Dviri_e-40_Dgrim_hmlgs.fasta
grep -A1 -E "lcl_08029142 " 03_Dviri_r1.2_Zelda_ztringz.txt >> 09_3975_Dviri_e-40_Dgrim_hmlgs.fasta
grep -A1 -E "lcl_08029148 " 03_Dviri_r1.2_Zelda_ztringz.txt >> 09_3975_Dviri_e-40_Dgrim_hmlgs.fasta
grep -A1 -E "lcl_08029149 " 03_Dviri_r1.2_Zelda_ztringz.txt >> 09_3975_Dviri_e-40_Dgrim_hmlgs.fasta
grep -A1 -E "lcl_08029151 " 03_Dviri_r1.2_Zelda_ztringz.txt >> 09_3975_Dviri_e-40_Dgrim_hmlgs.fasta
grep -A1 -E "lcl_08029153 " 03_Dviri_r1.2_Zelda_ztringz.txt >> 09_3975_Dviri_e-40_Dgrim_hmlgs.fasta
grep -A1 -E "lcl_08029170 " 03_Dviri_r1.2_Zelda_ztringz.txt >> 09_3975_Dviri_e-40_Dgrim_hmlgs.fasta
grep -A1 -E "lcl_08029174 " 03_Dviri_r1.2_Zelda_ztringz.txt >> 09_3975_Dviri_e-40_Dgrim_hmlgs.fasta
grep -A1 -E "lcl_08029175 " 03_Dviri_r1.2_Zelda_ztringz.txt >> 09_3975_Dviri_e-40_Dgrim_hmlgs.fasta
grep -A1 -E "lcl_08029178 " 03_Dviri_r1.2_Zelda_ztringz.txt >> 09_3975_Dviri_e-40_Dgrim_hmlgs.fasta
grep -A1 -E "lcl_08029179 " 03_Dviri_r1.2_Zelda_ztringz.txt >> 09_3975_Dviri_e-40_Dgrim_hmlgs.fasta
grep -A1 -E "lcl_08029185 " 03_Dviri_r1.2_Zelda_ztringz.txt >> 09_3975_Dviri_e-40_Dgrim_hmlgs.fasta
grep -A1 -E "lcl_08029187 " 03_Dviri_r1.2_Zelda_ztringz.txt >> 09_3975_Dviri_e-40_Dgrim_hmlgs.fasta
grep -A1 -E "lcl_08029189 " 03_Dviri_r1.2_Zelda_ztringz.txt >> 09_3975_Dviri_e-40_Dgrim_hmlgs.fasta
grep -A1 -E "lcl_08029193 " 03_Dviri_r1.2_Zelda_ztringz.txt >> 09_3975_Dviri_e-40_Dgrim_hmlgs.fasta
grep -A1 -E "lcl_08029204 " 03_Dviri_r1.2_Zelda_ztringz.txt >> 09_3975_Dviri_e-40_Dgrim_hmlgs.fasta
grep -A1 -E "lcl_08029205 " 03_Dviri_r1.2_Zelda_ztringz.txt >> 09_3975_Dviri_e-40_Dgrim_hmlgs.fasta
grep -A1 -E "lcl_08029206 " 03_Dviri_r1.2_Zelda_ztringz.txt >> 09_3975_Dviri_e-40_Dgrim_hmlgs.fasta
grep -A1 -E "lcl_08029207 " 03_Dviri_r1.2_Zelda_ztringz.txt >> 09_3975_Dviri_e-40_Dgrim_hmlgs.fasta
grep -A1 -E "lcl_08029209 " 03_Dviri_r1.2_Zelda_ztringz.txt >> 09_3975_Dviri_e-40_Dgrim_hmlgs.fasta
grep -A1 -E "lcl_08029213 " 03_Dviri_r1.2_Zelda_ztringz.txt >> 09_3975_Dviri_e-40_Dgrim_hmlgs.fasta
grep -A1 -E "lcl_08029214 " 03_Dviri_r1.2_Zelda_ztringz.txt >> 09_3975_Dviri_e-40_Dgrim_hmlgs.fasta
grep -A1 -E "lcl_08029222 " 03_Dviri_r1.2_Zelda_ztringz.txt >> 09_3975_Dviri_e-40_Dgrim_hmlgs.fasta
grep -A1 -E "lcl_08029223 " 03_Dviri_r1.2_Zelda_ztringz.txt >> 09_3975_Dviri_e-40_Dgrim_hmlgs.fasta
grep -A1 -E "lcl_08029226 " 03_Dviri_r1.2_Zelda_ztringz.txt >> 09_3975_Dviri_e-40_Dgrim_hmlgs.fasta
grep -A1 -E "lcl_08029228 " 03_Dviri_r1.2_Zelda_ztringz.txt >> 09_3975_Dviri_e-40_Dgrim_hmlgs.fasta
grep -A1 -E "lcl_08029231 " 03_Dviri_r1.2_Zelda_ztringz.txt >> 09_3975_Dviri_e-40_Dgrim_hmlgs.fasta
grep -A1 -E "lcl_08029235 " 03_Dviri_r1.2_Zelda_ztringz.txt >> 09_3975_Dviri_e-40_Dgrim_hmlgs.fasta
grep -A1 -E "lcl_08029241 " 03_Dviri_r1.2_Zelda_ztringz.txt >> 09_3975_Dviri_e-40_Dgrim_hmlgs.fasta
grep -A1 -E "lcl_08029242 " 03_Dviri_r1.2_Zelda_ztringz.txt >> 09_3975_Dviri_e-40_Dgrim_hmlgs.fasta
grep -A1 -E "lcl_08029243 " 03_Dviri_r1.2_Zelda_ztringz.txt >> 09_3975_Dviri_e-40_Dgrim_hmlgs.fasta
grep -A1 -E "lcl_08029246 " 03_Dviri_r1.2_Zelda_ztringz.txt >> 09_3975_Dviri_e-40_Dgrim_hmlgs.fasta
grep -A1 -E "lcl_08029249 " 03_Dviri_r1.2_Zelda_ztringz.txt >> 09_3975_Dviri_e-40_Dgrim_hmlgs.fasta
grep -A1 -E "lcl_08029250 " 03_Dviri_r1.2_Zelda_ztringz.txt >> 09_3975_Dviri_e-40_Dgrim_hmlgs.fasta
grep -A1 -E "lcl_08029252 " 03_Dviri_r1.2_Zelda_ztringz.txt >> 09_3975_Dviri_e-40_Dgrim_hmlgs.fasta
grep -A1 -E "lcl_08029256 " 03_Dviri_r1.2_Zelda_ztringz.txt >> 09_3975_Dviri_e-40_Dgrim_hmlgs.fasta
grep -A1 -E "lcl_08029259 " 03_Dviri_r1.2_Zelda_ztringz.txt >> 09_3975_Dviri_e-40_Dgrim_hmlgs.fasta
grep -A1 -E "lcl_08029260 " 03_Dviri_r1.2_Zelda_ztringz.txt >> 09_3975_Dviri_e-40_Dgrim_hmlgs.fasta
grep -A1 -E "lcl_08029263 " 03_Dviri_r1.2_Zelda_ztringz.txt >> 09_3975_Dviri_e-40_Dgrim_hmlgs.fasta
grep -A1 -E "lcl_08029265 " 03_Dviri_r1.2_Zelda_ztringz.txt >> 09_3975_Dviri_e-40_Dgrim_hmlgs.fasta
grep -A1 -E "lcl_08029269 " 03_Dviri_r1.2_Zelda_ztringz.txt >> 09_3975_Dviri_e-40_Dgrim_hmlgs.fasta
grep -A1 -E "lcl_08029271 " 03_Dviri_r1.2_Zelda_ztringz.txt >> 09_3975_Dviri_e-40_Dgrim_hmlgs.fasta
grep -A1 -E "lcl_08030669 " 03_Dviri_r1.2_Zelda_ztringz.txt >> 09_3975_Dviri_e-40_Dgrim_hmlgs.fasta
grep -A1 -E "lcl_08030670 " 03_Dviri_r1.2_Zelda_ztringz.txt >> 09_3975_Dviri_e-40_Dgrim_hmlgs.fasta
grep -A1 -E "lcl_08030674 " 03_Dviri_r1.2_Zelda_ztringz.txt >> 09_3975_Dviri_e-40_Dgrim_hmlgs.fasta
grep -A1 -E "lcl_08030682 " 03_Dviri_r1.2_Zelda_ztringz.txt >> 09_3975_Dviri_e-40_Dgrim_hmlgs.fasta
grep -A1 -E "lcl_08030684 " 03_Dviri_r1.2_Zelda_ztringz.txt >> 09_3975_Dviri_e-40_Dgrim_hmlgs.fasta
grep -A1 -E "lcl_08030695 " 03_Dviri_r1.2_Zelda_ztringz.txt >> 09_3975_Dviri_e-40_Dgrim_hmlgs.fasta
grep -A1 -E "lcl_08030698 " 03_Dviri_r1.2_Zelda_ztringz.txt >> 09_3975_Dviri_e-40_Dgrim_hmlgs.fasta
grep -A1 -E "lcl_08030709 " 03_Dviri_r1.2_Zelda_ztringz.txt >> 09_3975_Dviri_e-40_Dgrim_hmlgs.fasta
grep -A1 -E "lcl_08030721 " 03_Dviri_r1.2_Zelda_ztringz.txt >> 09_3975_Dviri_e-40_Dgrim_hmlgs.fasta
grep -A1 -E "lcl_08030723 " 03_Dviri_r1.2_Zelda_ztringz.txt >> 09_3975_Dviri_e-40_Dgrim_hmlgs.fasta
grep -A1 -E "lcl_08029309 " 03_Dviri_r1.2_Zelda_ztringz.txt >> 09_3975_Dviri_e-40_Dgrim_hmlgs.fasta
grep -A1 -E "lcl_08029312 " 03_Dviri_r1.2_Zelda_ztringz.txt >> 09_3975_Dviri_e-40_Dgrim_hmlgs.fasta
grep -A1 -E "lcl_08029316 " 03_Dviri_r1.2_Zelda_ztringz.txt >> 09_3975_Dviri_e-40_Dgrim_hmlgs.fasta
grep -A1 -E "lcl_08029327 " 03_Dviri_r1.2_Zelda_ztringz.txt >> 09_3975_Dviri_e-40_Dgrim_hmlgs.fasta
grep -A1 -E "lcl_08029330 " 03_Dviri_r1.2_Zelda_ztringz.txt >> 09_3975_Dviri_e-40_Dgrim_hmlgs.fasta
grep -A1 -E "lcl_08029332 " 03_Dviri_r1.2_Zelda_ztringz.txt >> 09_3975_Dviri_e-40_Dgrim_hmlgs.fasta
grep -A1 -E "lcl_08029334 " 03_Dviri_r1.2_Zelda_ztringz.txt >> 09_3975_Dviri_e-40_Dgrim_hmlgs.fasta
grep -A1 -E "lcl_08029479 " 03_Dviri_r1.2_Zelda_ztringz.txt >> 09_3975_Dviri_e-40_Dgrim_hmlgs.fasta
grep -A1 -E "lcl_08029470 " 03_Dviri_r1.2_Zelda_ztringz.txt >> 09_3975_Dviri_e-40_Dgrim_hmlgs.fasta
grep -A1 -E "lcl_08029467 " 03_Dviri_r1.2_Zelda_ztringz.txt >> 09_3975_Dviri_e-40_Dgrim_hmlgs.fasta
grep -A1 -E "lcl_08029464 " 03_Dviri_r1.2_Zelda_ztringz.txt >> 09_3975_Dviri_e-40_Dgrim_hmlgs.fasta
grep -A1 -E "lcl_08029457 " 03_Dviri_r1.2_Zelda_ztringz.txt >> 09_3975_Dviri_e-40_Dgrim_hmlgs.fasta
grep -A1 -E "lcl_08029456 " 03_Dviri_r1.2_Zelda_ztringz.txt >> 09_3975_Dviri_e-40_Dgrim_hmlgs.fasta
grep -A1 -E "lcl_08029450 " 03_Dviri_r1.2_Zelda_ztringz.txt >> 09_3975_Dviri_e-40_Dgrim_hmlgs.fasta
grep -A1 -E "lcl_08029442 " 03_Dviri_r1.2_Zelda_ztringz.txt >> 09_3975_Dviri_e-40_Dgrim_hmlgs.fasta
grep -A1 -E "lcl_08029440 " 03_Dviri_r1.2_Zelda_ztringz.txt >> 09_3975_Dviri_e-40_Dgrim_hmlgs.fasta
grep -A1 -E "lcl_08029432 " 03_Dviri_r1.2_Zelda_ztringz.txt >> 09_3975_Dviri_e-40_Dgrim_hmlgs.fasta
grep -A1 -E "lcl_08029431 " 03_Dviri_r1.2_Zelda_ztringz.txt >> 09_3975_Dviri_e-40_Dgrim_hmlgs.fasta
grep -A1 -E "lcl_08029416 " 03_Dviri_r1.2_Zelda_ztringz.txt >> 09_3975_Dviri_e-40_Dgrim_hmlgs.fasta
grep -A1 -E "lcl_08029415 " 03_Dviri_r1.2_Zelda_ztringz.txt >> 09_3975_Dviri_e-40_Dgrim_hmlgs.fasta
grep -A1 -E "lcl_08029411 " 03_Dviri_r1.2_Zelda_ztringz.txt >> 09_3975_Dviri_e-40_Dgrim_hmlgs.fasta
grep -A1 -E "lcl_08029401 " 03_Dviri_r1.2_Zelda_ztringz.txt >> 09_3975_Dviri_e-40_Dgrim_hmlgs.fasta
grep -A1 -E "lcl_08029400 " 03_Dviri_r1.2_Zelda_ztringz.txt >> 09_3975_Dviri_e-40_Dgrim_hmlgs.fasta
grep -A1 -E "lcl_08029394 " 03_Dviri_r1.2_Zelda_ztringz.txt >> 09_3975_Dviri_e-40_Dgrim_hmlgs.fasta
grep -A1 -E "lcl_08029384 " 03_Dviri_r1.2_Zelda_ztringz.txt >> 09_3975_Dviri_e-40_Dgrim_hmlgs.fasta
grep -A1 -E "lcl_08029382 " 03_Dviri_r1.2_Zelda_ztringz.txt >> 09_3975_Dviri_e-40_Dgrim_hmlgs.fasta
grep -A1 -E "lcl_08029374 " 03_Dviri_r1.2_Zelda_ztringz.txt >> 09_3975_Dviri_e-40_Dgrim_hmlgs.fasta
grep -A1 -E "lcl_08029369 " 03_Dviri_r1.2_Zelda_ztringz.txt >> 09_3975_Dviri_e-40_Dgrim_hmlgs.fasta
grep -A1 -E "lcl_08029368 " 03_Dviri_r1.2_Zelda_ztringz.txt >> 09_3975_Dviri_e-40_Dgrim_hmlgs.fasta
grep -A1 -E "lcl_08029367 " 03_Dviri_r1.2_Zelda_ztringz.txt >> 09_3975_Dviri_e-40_Dgrim_hmlgs.fasta
grep -A1 -E "lcl_08029365 " 03_Dviri_r1.2_Zelda_ztringz.txt >> 09_3975_Dviri_e-40_Dgrim_hmlgs.fasta
grep -A1 -E "lcl_08029358 " 03_Dviri_r1.2_Zelda_ztringz.txt >> 09_3975_Dviri_e-40_Dgrim_hmlgs.fasta
grep -A1 -E "lcl_08029346 " 03_Dviri_r1.2_Zelda_ztringz.txt >> 09_3975_Dviri_e-40_Dgrim_hmlgs.fasta
grep -A1 -E "lcl_08029341 " 03_Dviri_r1.2_Zelda_ztringz.txt >> 09_3975_Dviri_e-40_Dgrim_hmlgs.fasta
grep -A1 -E "lcl_08029336 " 03_Dviri_r1.2_Zelda_ztringz.txt >> 09_3975_Dviri_e-40_Dgrim_hmlgs.fasta
grep -A1 -E "lcl_08029483 " 03_Dviri_r1.2_Zelda_ztringz.txt >> 09_3975_Dviri_e-40_Dgrim_hmlgs.fasta
grep -A1 -E "lcl_08029485 " 03_Dviri_r1.2_Zelda_ztringz.txt >> 09_3975_Dviri_e-40_Dgrim_hmlgs.fasta
grep -A1 -E "lcl_08029486 " 03_Dviri_r1.2_Zelda_ztringz.txt >> 09_3975_Dviri_e-40_Dgrim_hmlgs.fasta
grep -A1 -E "lcl_08029487 " 03_Dviri_r1.2_Zelda_ztringz.txt >> 09_3975_Dviri_e-40_Dgrim_hmlgs.fasta
grep -A1 -E "lcl_08029491 " 03_Dviri_r1.2_Zelda_ztringz.txt >> 09_3975_Dviri_e-40_Dgrim_hmlgs.fasta
grep -A1 -E "lcl_08029495 " 03_Dviri_r1.2_Zelda_ztringz.txt >> 09_3975_Dviri_e-40_Dgrim_hmlgs.fasta
grep -A1 -E "lcl_08029502 " 03_Dviri_r1.2_Zelda_ztringz.txt >> 09_3975_Dviri_e-40_Dgrim_hmlgs.fasta
grep -A1 -E "lcl_08030225 " 03_Dviri_r1.2_Zelda_ztringz.txt >> 09_3975_Dviri_e-40_Dgrim_hmlgs.fasta
grep -A1 -E "lcl_08030233 " 03_Dviri_r1.2_Zelda_ztringz.txt >> 09_3975_Dviri_e-40_Dgrim_hmlgs.fasta
grep -A1 -E "lcl_08030234 " 03_Dviri_r1.2_Zelda_ztringz.txt >> 09_3975_Dviri_e-40_Dgrim_hmlgs.fasta
grep -A1 -E "lcl_08030235 " 03_Dviri_r1.2_Zelda_ztringz.txt >> 09_3975_Dviri_e-40_Dgrim_hmlgs.fasta
grep -A1 -E "lcl_08030240 " 03_Dviri_r1.2_Zelda_ztringz.txt >> 09_3975_Dviri_e-40_Dgrim_hmlgs.fasta
grep -A1 -E "lcl_08030262 " 03_Dviri_r1.2_Zelda_ztringz.txt >> 09_3975_Dviri_e-40_Dgrim_hmlgs.fasta
grep -A1 -E "lcl_08030271 " 03_Dviri_r1.2_Zelda_ztringz.txt >> 09_3975_Dviri_e-40_Dgrim_hmlgs.fasta
grep -A1 -E "lcl_08030272 " 03_Dviri_r1.2_Zelda_ztringz.txt >> 09_3975_Dviri_e-40_Dgrim_hmlgs.fasta
grep -A1 -E "lcl_08030274 " 03_Dviri_r1.2_Zelda_ztringz.txt >> 09_3975_Dviri_e-40_Dgrim_hmlgs.fasta
grep -A1 -E "lcl_08030279 " 03_Dviri_r1.2_Zelda_ztringz.txt >> 09_3975_Dviri_e-40_Dgrim_hmlgs.fasta
grep -A1 -E "lcl_08030280 " 03_Dviri_r1.2_Zelda_ztringz.txt >> 09_3975_Dviri_e-40_Dgrim_hmlgs.fasta
grep -A1 -E "lcl_08030281 " 03_Dviri_r1.2_Zelda_ztringz.txt >> 09_3975_Dviri_e-40_Dgrim_hmlgs.fasta
grep -A1 -E "lcl_08030286 " 03_Dviri_r1.2_Zelda_ztringz.txt >> 09_3975_Dviri_e-40_Dgrim_hmlgs.fasta
grep -A1 -E "lcl_08030288 " 03_Dviri_r1.2_Zelda_ztringz.txt >> 09_3975_Dviri_e-40_Dgrim_hmlgs.fasta
grep -A1 -E "lcl_08030303 " 03_Dviri_r1.2_Zelda_ztringz.txt >> 09_3975_Dviri_e-40_Dgrim_hmlgs.fasta
grep -A1 -E "lcl_08030304 " 03_Dviri_r1.2_Zelda_ztringz.txt >> 09_3975_Dviri_e-40_Dgrim_hmlgs.fasta
grep -A1 -E "lcl_08030306 " 03_Dviri_r1.2_Zelda_ztringz.txt >> 09_3975_Dviri_e-40_Dgrim_hmlgs.fasta
grep -A1 -E "lcl_08030311 " 03_Dviri_r1.2_Zelda_ztringz.txt >> 09_3975_Dviri_e-40_Dgrim_hmlgs.fasta
grep -A1 -E "lcl_08030335 " 03_Dviri_r1.2_Zelda_ztringz.txt >> 09_3975_Dviri_e-40_Dgrim_hmlgs.fasta
grep -A1 -E "lcl_08030337 " 03_Dviri_r1.2_Zelda_ztringz.txt >> 09_3975_Dviri_e-40_Dgrim_hmlgs.fasta
grep -A1 -E "lcl_08030364 " 03_Dviri_r1.2_Zelda_ztringz.txt >> 09_3975_Dviri_e-40_Dgrim_hmlgs.fasta
grep -A1 -E "lcl_08030370 " 03_Dviri_r1.2_Zelda_ztringz.txt >> 09_3975_Dviri_e-40_Dgrim_hmlgs.fasta
grep -A1 -E "lcl_08030373 " 03_Dviri_r1.2_Zelda_ztringz.txt >> 09_3975_Dviri_e-40_Dgrim_hmlgs.fasta
grep -A1 -E "lcl_08030376 " 03_Dviri_r1.2_Zelda_ztringz.txt >> 09_3975_Dviri_e-40_Dgrim_hmlgs.fasta
grep -A1 -E "lcl_08030381 " 03_Dviri_r1.2_Zelda_ztringz.txt >> 09_3975_Dviri_e-40_Dgrim_hmlgs.fasta
grep -A1 -E "lcl_08030382 " 03_Dviri_r1.2_Zelda_ztringz.txt >> 09_3975_Dviri_e-40_Dgrim_hmlgs.fasta
grep -A1 -E "lcl_08030387 " 03_Dviri_r1.2_Zelda_ztringz.txt >> 09_3975_Dviri_e-40_Dgrim_hmlgs.fasta
grep -A1 -E "lcl_08030393 " 03_Dviri_r1.2_Zelda_ztringz.txt >> 09_3975_Dviri_e-40_Dgrim_hmlgs.fasta
grep -A1 -E "lcl_08030400 " 03_Dviri_r1.2_Zelda_ztringz.txt >> 09_3975_Dviri_e-40_Dgrim_hmlgs.fasta
grep -A1 -E "lcl_08030404 " 03_Dviri_r1.2_Zelda_ztringz.txt >> 09_3975_Dviri_e-40_Dgrim_hmlgs.fasta
grep -A1 -E "lcl_08030406 " 03_Dviri_r1.2_Zelda_ztringz.txt >> 09_3975_Dviri_e-40_Dgrim_hmlgs.fasta
grep -A1 -E "lcl_08030408 " 03_Dviri_r1.2_Zelda_ztringz.txt >> 09_3975_Dviri_e-40_Dgrim_hmlgs.fasta
grep -A1 -E "lcl_08030413 " 03_Dviri_r1.2_Zelda_ztringz.txt >> 09_3975_Dviri_e-40_Dgrim_hmlgs.fasta
grep -A1 -E "lcl_08030416 " 03_Dviri_r1.2_Zelda_ztringz.txt >> 09_3975_Dviri_e-40_Dgrim_hmlgs.fasta
grep -A1 -E "lcl_08030425 " 03_Dviri_r1.2_Zelda_ztringz.txt >> 09_3975_Dviri_e-40_Dgrim_hmlgs.fasta
grep -A1 -E "lcl_08030429 " 03_Dviri_r1.2_Zelda_ztringz.txt >> 09_3975_Dviri_e-40_Dgrim_hmlgs.fasta
grep -A1 -E "lcl_08030437 " 03_Dviri_r1.2_Zelda_ztringz.txt >> 09_3975_Dviri_e-40_Dgrim_hmlgs.fasta
grep -A1 -E "lcl_08018549 " 03_Dviri_r1.2_Zelda_ztringz.txt >> 09_3975_Dviri_e-40_Dgrim_hmlgs.fasta
grep -A1 -E "lcl_08018544 " 03_Dviri_r1.2_Zelda_ztringz.txt >> 09_3975_Dviri_e-40_Dgrim_hmlgs.fasta
grep -A1 -E "lcl_08018542 " 03_Dviri_r1.2_Zelda_ztringz.txt >> 09_3975_Dviri_e-40_Dgrim_hmlgs.fasta
grep -A1 -E "lcl_08018535 " 03_Dviri_r1.2_Zelda_ztringz.txt >> 09_3975_Dviri_e-40_Dgrim_hmlgs.fasta
grep -A1 -E "lcl_08018477 " 03_Dviri_r1.2_Zelda_ztringz.txt >> 09_3975_Dviri_e-40_Dgrim_hmlgs.fasta
grep -A1 -E "lcl_08018476 " 03_Dviri_r1.2_Zelda_ztringz.txt >> 09_3975_Dviri_e-40_Dgrim_hmlgs.fasta
grep -A1 -E "lcl_08018470 " 03_Dviri_r1.2_Zelda_ztringz.txt >> 09_3975_Dviri_e-40_Dgrim_hmlgs.fasta
grep -A1 -E "lcl_08018460 " 03_Dviri_r1.2_Zelda_ztringz.txt >> 09_3975_Dviri_e-40_Dgrim_hmlgs.fasta
grep -A1 -E "lcl_08018450 " 03_Dviri_r1.2_Zelda_ztringz.txt >> 09_3975_Dviri_e-40_Dgrim_hmlgs.fasta
grep -A1 -E "lcl_08018446 " 03_Dviri_r1.2_Zelda_ztringz.txt >> 09_3975_Dviri_e-40_Dgrim_hmlgs.fasta
grep -A1 -E "lcl_08018445 " 03_Dviri_r1.2_Zelda_ztringz.txt >> 09_3975_Dviri_e-40_Dgrim_hmlgs.fasta
grep -A1 -E "lcl_08018439 " 03_Dviri_r1.2_Zelda_ztringz.txt >> 09_3975_Dviri_e-40_Dgrim_hmlgs.fasta
grep -A1 -E "lcl_08018436 " 03_Dviri_r1.2_Zelda_ztringz.txt >> 09_3975_Dviri_e-40_Dgrim_hmlgs.fasta
grep -A1 -E "lcl_08018433 " 03_Dviri_r1.2_Zelda_ztringz.txt >> 09_3975_Dviri_e-40_Dgrim_hmlgs.fasta
grep -A1 -E "lcl_08018429 " 03_Dviri_r1.2_Zelda_ztringz.txt >> 09_3975_Dviri_e-40_Dgrim_hmlgs.fasta
grep -A1 -E "lcl_08018428 " 03_Dviri_r1.2_Zelda_ztringz.txt >> 09_3975_Dviri_e-40_Dgrim_hmlgs.fasta
grep -A1 -E "lcl_08018427 " 03_Dviri_r1.2_Zelda_ztringz.txt >> 09_3975_Dviri_e-40_Dgrim_hmlgs.fasta
grep -A1 -E "lcl_08018424 " 03_Dviri_r1.2_Zelda_ztringz.txt >> 09_3975_Dviri_e-40_Dgrim_hmlgs.fasta
grep -A1 -E "lcl_08018423 " 03_Dviri_r1.2_Zelda_ztringz.txt >> 09_3975_Dviri_e-40_Dgrim_hmlgs.fasta
grep -A1 -E "lcl_08018407 " 03_Dviri_r1.2_Zelda_ztringz.txt >> 09_3975_Dviri_e-40_Dgrim_hmlgs.fasta
grep -A1 -E "lcl_08018399 " 03_Dviri_r1.2_Zelda_ztringz.txt >> 09_3975_Dviri_e-40_Dgrim_hmlgs.fasta
grep -A1 -E "lcl_08018399 " 03_Dviri_r1.2_Zelda_ztringz.txt >> 09_3975_Dviri_e-40_Dgrim_hmlgs.fasta
grep -A1 -E "lcl_08018392 " 03_Dviri_r1.2_Zelda_ztringz.txt >> 09_3975_Dviri_e-40_Dgrim_hmlgs.fasta
grep -A1 -E "lcl_08018390 " 03_Dviri_r1.2_Zelda_ztringz.txt >> 09_3975_Dviri_e-40_Dgrim_hmlgs.fasta
grep -A1 -E "lcl_08018388 " 03_Dviri_r1.2_Zelda_ztringz.txt >> 09_3975_Dviri_e-40_Dgrim_hmlgs.fasta
grep -A1 -E "lcl_08018382 " 03_Dviri_r1.2_Zelda_ztringz.txt >> 09_3975_Dviri_e-40_Dgrim_hmlgs.fasta
grep -A1 -E "lcl_08018361 " 03_Dviri_r1.2_Zelda_ztringz.txt >> 09_3975_Dviri_e-40_Dgrim_hmlgs.fasta
grep -A1 -E "lcl_08018358 " 03_Dviri_r1.2_Zelda_ztringz.txt >> 09_3975_Dviri_e-40_Dgrim_hmlgs.fasta
grep -A1 -E "lcl_08018342 " 03_Dviri_r1.2_Zelda_ztringz.txt >> 09_3975_Dviri_e-40_Dgrim_hmlgs.fasta
grep -A1 -E "lcl_08018340 " 03_Dviri_r1.2_Zelda_ztringz.txt >> 09_3975_Dviri_e-40_Dgrim_hmlgs.fasta
grep -A1 -E "lcl_08018339 " 03_Dviri_r1.2_Zelda_ztringz.txt >> 09_3975_Dviri_e-40_Dgrim_hmlgs.fasta
grep -A1 -E "lcl_08018339 " 03_Dviri_r1.2_Zelda_ztringz.txt >> 09_3975_Dviri_e-40_Dgrim_hmlgs.fasta
grep -A1 -E "lcl_08018329 " 03_Dviri_r1.2_Zelda_ztringz.txt >> 09_3975_Dviri_e-40_Dgrim_hmlgs.fasta
grep -A1 -E "lcl_08018325 " 03_Dviri_r1.2_Zelda_ztringz.txt >> 09_3975_Dviri_e-40_Dgrim_hmlgs.fasta
grep -A1 -E "lcl_08018324 " 03_Dviri_r1.2_Zelda_ztringz.txt >> 09_3975_Dviri_e-40_Dgrim_hmlgs.fasta
grep -A1 -E "lcl_08018322 " 03_Dviri_r1.2_Zelda_ztringz.txt >> 09_3975_Dviri_e-40_Dgrim_hmlgs.fasta
grep -A1 -E "lcl_08018314 " 03_Dviri_r1.2_Zelda_ztringz.txt >> 09_3975_Dviri_e-40_Dgrim_hmlgs.fasta
grep -A1 -E "lcl_08018309 " 03_Dviri_r1.2_Zelda_ztringz.txt >> 09_3975_Dviri_e-40_Dgrim_hmlgs.fasta
grep -A1 -E "lcl_08023929 " 03_Dviri_r1.2_Zelda_ztringz.txt >> 09_3975_Dviri_e-40_Dgrim_hmlgs.fasta
grep -A1 -E "lcl_08023932 " 03_Dviri_r1.2_Zelda_ztringz.txt >> 09_3975_Dviri_e-40_Dgrim_hmlgs.fasta
grep -A1 -E "lcl_08023932 " 03_Dviri_r1.2_Zelda_ztringz.txt >> 09_3975_Dviri_e-40_Dgrim_hmlgs.fasta
grep -A1 -E "lcl_08023934 " 03_Dviri_r1.2_Zelda_ztringz.txt >> 09_3975_Dviri_e-40_Dgrim_hmlgs.fasta
grep -A1 -E "lcl_08023935 " 03_Dviri_r1.2_Zelda_ztringz.txt >> 09_3975_Dviri_e-40_Dgrim_hmlgs.fasta
grep -A1 -E "lcl_08023936 " 03_Dviri_r1.2_Zelda_ztringz.txt >> 09_3975_Dviri_e-40_Dgrim_hmlgs.fasta
grep -A1 -E "lcl_08023944 " 03_Dviri_r1.2_Zelda_ztringz.txt >> 09_3975_Dviri_e-40_Dgrim_hmlgs.fasta
grep -A1 -E "lcl_08023949 " 03_Dviri_r1.2_Zelda_ztringz.txt >> 09_3975_Dviri_e-40_Dgrim_hmlgs.fasta
grep -A1 -E "lcl_08023951 " 03_Dviri_r1.2_Zelda_ztringz.txt >> 09_3975_Dviri_e-40_Dgrim_hmlgs.fasta
grep -A1 -E "lcl_08023953 " 03_Dviri_r1.2_Zelda_ztringz.txt >> 09_3975_Dviri_e-40_Dgrim_hmlgs.fasta
grep -A1 -E "lcl_08023959 " 03_Dviri_r1.2_Zelda_ztringz.txt >> 09_3975_Dviri_e-40_Dgrim_hmlgs.fasta
grep -A1 -E "lcl_08023962 " 03_Dviri_r1.2_Zelda_ztringz.txt >> 09_3975_Dviri_e-40_Dgrim_hmlgs.fasta
grep -A1 -E "lcl_08023964 " 03_Dviri_r1.2_Zelda_ztringz.txt >> 09_3975_Dviri_e-40_Dgrim_hmlgs.fasta
grep -A1 -E "lcl_08023965 " 03_Dviri_r1.2_Zelda_ztringz.txt >> 09_3975_Dviri_e-40_Dgrim_hmlgs.fasta
grep -A1 -E "lcl_08023966 " 03_Dviri_r1.2_Zelda_ztringz.txt >> 09_3975_Dviri_e-40_Dgrim_hmlgs.fasta
grep -A1 -E "lcl_08023967 " 03_Dviri_r1.2_Zelda_ztringz.txt >> 09_3975_Dviri_e-40_Dgrim_hmlgs.fasta
grep -A1 -E "lcl_08023972 " 03_Dviri_r1.2_Zelda_ztringz.txt >> 09_3975_Dviri_e-40_Dgrim_hmlgs.fasta
grep -A1 -E "lcl_08023974 " 03_Dviri_r1.2_Zelda_ztringz.txt >> 09_3975_Dviri_e-40_Dgrim_hmlgs.fasta
grep -A1 -E "lcl_08023976 " 03_Dviri_r1.2_Zelda_ztringz.txt >> 09_3975_Dviri_e-40_Dgrim_hmlgs.fasta
grep -A1 -E "lcl_08023978 " 03_Dviri_r1.2_Zelda_ztringz.txt >> 09_3975_Dviri_e-40_Dgrim_hmlgs.fasta
grep -A1 -E "lcl_08023980 " 03_Dviri_r1.2_Zelda_ztringz.txt >> 09_3975_Dviri_e-40_Dgrim_hmlgs.fasta
grep -A1 -E "lcl_08023982 " 03_Dviri_r1.2_Zelda_ztringz.txt >> 09_3975_Dviri_e-40_Dgrim_hmlgs.fasta
grep -A1 -E "lcl_08023985 " 03_Dviri_r1.2_Zelda_ztringz.txt >> 09_3975_Dviri_e-40_Dgrim_hmlgs.fasta
grep -A1 -E "lcl_08023987 " 03_Dviri_r1.2_Zelda_ztringz.txt >> 09_3975_Dviri_e-40_Dgrim_hmlgs.fasta
grep -A1 -E "lcl_08023992 " 03_Dviri_r1.2_Zelda_ztringz.txt >> 09_3975_Dviri_e-40_Dgrim_hmlgs.fasta
grep -A1 -E "lcl_08023998 " 03_Dviri_r1.2_Zelda_ztringz.txt >> 09_3975_Dviri_e-40_Dgrim_hmlgs.fasta
grep -A1 -E "lcl_08024000 " 03_Dviri_r1.2_Zelda_ztringz.txt >> 09_3975_Dviri_e-40_Dgrim_hmlgs.fasta
grep -A1 -E "lcl_08024001 " 03_Dviri_r1.2_Zelda_ztringz.txt >> 09_3975_Dviri_e-40_Dgrim_hmlgs.fasta
grep -A1 -E "lcl_08024003 " 03_Dviri_r1.2_Zelda_ztringz.txt >> 09_3975_Dviri_e-40_Dgrim_hmlgs.fasta
grep -A1 -E "lcl_08024004 " 03_Dviri_r1.2_Zelda_ztringz.txt >> 09_3975_Dviri_e-40_Dgrim_hmlgs.fasta
grep -A1 -E "lcl_08024006 " 03_Dviri_r1.2_Zelda_ztringz.txt >> 09_3975_Dviri_e-40_Dgrim_hmlgs.fasta
grep -A1 -E "lcl_08024011 " 03_Dviri_r1.2_Zelda_ztringz.txt >> 09_3975_Dviri_e-40_Dgrim_hmlgs.fasta
grep -A1 -E "lcl_08024013 " 03_Dviri_r1.2_Zelda_ztringz.txt >> 09_3975_Dviri_e-40_Dgrim_hmlgs.fasta
grep -A1 -E "lcl_08024014 " 03_Dviri_r1.2_Zelda_ztringz.txt >> 09_3975_Dviri_e-40_Dgrim_hmlgs.fasta
grep -A1 -E "lcl_08024017 " 03_Dviri_r1.2_Zelda_ztringz.txt >> 09_3975_Dviri_e-40_Dgrim_hmlgs.fasta
grep -A1 -E "lcl_08024018 " 03_Dviri_r1.2_Zelda_ztringz.txt >> 09_3975_Dviri_e-40_Dgrim_hmlgs.fasta
grep -A1 -E "lcl_08024019 " 03_Dviri_r1.2_Zelda_ztringz.txt >> 09_3975_Dviri_e-40_Dgrim_hmlgs.fasta
grep -A1 -E "lcl_08024457 " 03_Dviri_r1.2_Zelda_ztringz.txt >> 09_3975_Dviri_e-40_Dgrim_hmlgs.fasta
grep -A1 -E "lcl_08024451 " 03_Dviri_r1.2_Zelda_ztringz.txt >> 09_3975_Dviri_e-40_Dgrim_hmlgs.fasta
grep -A1 -E "lcl_08024450 " 03_Dviri_r1.2_Zelda_ztringz.txt >> 09_3975_Dviri_e-40_Dgrim_hmlgs.fasta
grep -A1 -E "lcl_08035036 " 03_Dviri_r1.2_Zelda_ztringz.txt >> 09_3975_Dviri_e-40_Dgrim_hmlgs.fasta
grep -A1 -E "lcl_08035038 " 03_Dviri_r1.2_Zelda_ztringz.txt >> 09_3975_Dviri_e-40_Dgrim_hmlgs.fasta
grep -A1 -E "lcl_08035040 " 03_Dviri_r1.2_Zelda_ztringz.txt >> 09_3975_Dviri_e-40_Dgrim_hmlgs.fasta
grep -A1 -E "lcl_08035041 " 03_Dviri_r1.2_Zelda_ztringz.txt >> 09_3975_Dviri_e-40_Dgrim_hmlgs.fasta
grep -A1 -E "lcl_08035049 " 03_Dviri_r1.2_Zelda_ztringz.txt >> 09_3975_Dviri_e-40_Dgrim_hmlgs.fasta
grep -A1 -E "lcl_08035054 " 03_Dviri_r1.2_Zelda_ztringz.txt >> 09_3975_Dviri_e-40_Dgrim_hmlgs.fasta
grep -A1 -E "lcl_08035055 " 03_Dviri_r1.2_Zelda_ztringz.txt >> 09_3975_Dviri_e-40_Dgrim_hmlgs.fasta
grep -A1 -E "lcl_08035057 " 03_Dviri_r1.2_Zelda_ztringz.txt >> 09_3975_Dviri_e-40_Dgrim_hmlgs.fasta
grep -A1 -E "lcl_08035060 " 03_Dviri_r1.2_Zelda_ztringz.txt >> 09_3975_Dviri_e-40_Dgrim_hmlgs.fasta
grep -A1 -E "lcl_08035063 " 03_Dviri_r1.2_Zelda_ztringz.txt >> 09_3975_Dviri_e-40_Dgrim_hmlgs.fasta
grep -A1 -E "lcl_08035063 " 03_Dviri_r1.2_Zelda_ztringz.txt >> 09_3975_Dviri_e-40_Dgrim_hmlgs.fasta
grep -A1 -E "lcl_08035067 " 03_Dviri_r1.2_Zelda_ztringz.txt >> 09_3975_Dviri_e-40_Dgrim_hmlgs.fasta
grep -A1 -E "lcl_08035070 " 03_Dviri_r1.2_Zelda_ztringz.txt >> 09_3975_Dviri_e-40_Dgrim_hmlgs.fasta
grep -A1 -E "lcl_08035071 " 03_Dviri_r1.2_Zelda_ztringz.txt >> 09_3975_Dviri_e-40_Dgrim_hmlgs.fasta
grep -A1 -E "lcl_08035074 " 03_Dviri_r1.2_Zelda_ztringz.txt >> 09_3975_Dviri_e-40_Dgrim_hmlgs.fasta
grep -A1 -E "lcl_08035082 " 03_Dviri_r1.2_Zelda_ztringz.txt >> 09_3975_Dviri_e-40_Dgrim_hmlgs.fasta
grep -A1 -E "lcl_08035091 " 03_Dviri_r1.2_Zelda_ztringz.txt >> 09_3975_Dviri_e-40_Dgrim_hmlgs.fasta
grep -A1 -E "lcl_08035095 " 03_Dviri_r1.2_Zelda_ztringz.txt >> 09_3975_Dviri_e-40_Dgrim_hmlgs.fasta
grep -A1 -E "lcl_08035101 " 03_Dviri_r1.2_Zelda_ztringz.txt >> 09_3975_Dviri_e-40_Dgrim_hmlgs.fasta
grep -A1 -E "lcl_08035102 " 03_Dviri_r1.2_Zelda_ztringz.txt >> 09_3975_Dviri_e-40_Dgrim_hmlgs.fasta
grep -A1 -E "lcl_08035104 " 03_Dviri_r1.2_Zelda_ztringz.txt >> 09_3975_Dviri_e-40_Dgrim_hmlgs.fasta
grep -A1 -E "lcl_08035109 " 03_Dviri_r1.2_Zelda_ztringz.txt >> 09_3975_Dviri_e-40_Dgrim_hmlgs.fasta
grep -A1 -E "lcl_08035112 " 03_Dviri_r1.2_Zelda_ztringz.txt >> 09_3975_Dviri_e-40_Dgrim_hmlgs.fasta
grep -A1 -E "lcl_08035114 " 03_Dviri_r1.2_Zelda_ztringz.txt >> 09_3975_Dviri_e-40_Dgrim_hmlgs.fasta
grep -A1 -E "lcl_08035118 " 03_Dviri_r1.2_Zelda_ztringz.txt >> 09_3975_Dviri_e-40_Dgrim_hmlgs.fasta
grep -A1 -E "lcl_08035119 " 03_Dviri_r1.2_Zelda_ztringz.txt >> 09_3975_Dviri_e-40_Dgrim_hmlgs.fasta
grep -A1 -E "lcl_08035121 " 03_Dviri_r1.2_Zelda_ztringz.txt >> 09_3975_Dviri_e-40_Dgrim_hmlgs.fasta
grep -A1 -E "lcl_08035122 " 03_Dviri_r1.2_Zelda_ztringz.txt >> 09_3975_Dviri_e-40_Dgrim_hmlgs.fasta
grep -A1 -E "lcl_08035124 " 03_Dviri_r1.2_Zelda_ztringz.txt >> 09_3975_Dviri_e-40_Dgrim_hmlgs.fasta
grep -A1 -E "lcl_08035128 " 03_Dviri_r1.2_Zelda_ztringz.txt >> 09_3975_Dviri_e-40_Dgrim_hmlgs.fasta
grep -A1 -E "lcl_08035134 " 03_Dviri_r1.2_Zelda_ztringz.txt >> 09_3975_Dviri_e-40_Dgrim_hmlgs.fasta
grep -A1 -E "lcl_08035135 " 03_Dviri_r1.2_Zelda_ztringz.txt >> 09_3975_Dviri_e-40_Dgrim_hmlgs.fasta
grep -A1 -E "lcl_08035138 " 03_Dviri_r1.2_Zelda_ztringz.txt >> 09_3975_Dviri_e-40_Dgrim_hmlgs.fasta
grep -A1 -E "lcl_08031889 " 03_Dviri_r1.2_Zelda_ztringz.txt >> 09_3975_Dviri_e-40_Dgrim_hmlgs.fasta
grep -A1 -E "lcl_08031890 " 03_Dviri_r1.2_Zelda_ztringz.txt >> 09_3975_Dviri_e-40_Dgrim_hmlgs.fasta
grep -A1 -E "lcl_08031891 " 03_Dviri_r1.2_Zelda_ztringz.txt >> 09_3975_Dviri_e-40_Dgrim_hmlgs.fasta
grep -A1 -E "lcl_08031894 " 03_Dviri_r1.2_Zelda_ztringz.txt >> 09_3975_Dviri_e-40_Dgrim_hmlgs.fasta
grep -A1 -E "lcl_08031897 " 03_Dviri_r1.2_Zelda_ztringz.txt >> 09_3975_Dviri_e-40_Dgrim_hmlgs.fasta
grep -A1 -E "lcl_08031898 " 03_Dviri_r1.2_Zelda_ztringz.txt >> 09_3975_Dviri_e-40_Dgrim_hmlgs.fasta
grep -A1 -E "lcl_08031903 " 03_Dviri_r1.2_Zelda_ztringz.txt >> 09_3975_Dviri_e-40_Dgrim_hmlgs.fasta
grep -A1 -E "lcl_08031904 " 03_Dviri_r1.2_Zelda_ztringz.txt >> 09_3975_Dviri_e-40_Dgrim_hmlgs.fasta
grep -A1 -E "lcl_08031908 " 03_Dviri_r1.2_Zelda_ztringz.txt >> 09_3975_Dviri_e-40_Dgrim_hmlgs.fasta
grep -A1 -E "lcl_08031922 " 03_Dviri_r1.2_Zelda_ztringz.txt >> 09_3975_Dviri_e-40_Dgrim_hmlgs.fasta
grep -A1 -E "lcl_08031923 " 03_Dviri_r1.2_Zelda_ztringz.txt >> 09_3975_Dviri_e-40_Dgrim_hmlgs.fasta
grep -A1 -E "lcl_08031924 " 03_Dviri_r1.2_Zelda_ztringz.txt >> 09_3975_Dviri_e-40_Dgrim_hmlgs.fasta
grep -A1 -E "lcl_08031933 " 03_Dviri_r1.2_Zelda_ztringz.txt >> 09_3975_Dviri_e-40_Dgrim_hmlgs.fasta
grep -A1 -E "lcl_08031938 " 03_Dviri_r1.2_Zelda_ztringz.txt >> 09_3975_Dviri_e-40_Dgrim_hmlgs.fasta
grep -A1 -E "lcl_08034994 " 03_Dviri_r1.2_Zelda_ztringz.txt >> 09_3975_Dviri_e-40_Dgrim_hmlgs.fasta
grep -A1 -E "lcl_08035000 " 03_Dviri_r1.2_Zelda_ztringz.txt >> 09_3975_Dviri_e-40_Dgrim_hmlgs.fasta
grep -A1 -E "lcl_08025092 " 03_Dviri_r1.2_Zelda_ztringz.txt >> 09_3975_Dviri_e-40_Dgrim_hmlgs.fasta
grep -A1 -E "lcl_08025089 " 03_Dviri_r1.2_Zelda_ztringz.txt >> 09_3975_Dviri_e-40_Dgrim_hmlgs.fasta
grep -A1 -E "lcl_08025083 " 03_Dviri_r1.2_Zelda_ztringz.txt >> 09_3975_Dviri_e-40_Dgrim_hmlgs.fasta
grep -A1 -E "lcl_08024637 " 03_Dviri_r1.2_Zelda_ztringz.txt >> 09_3975_Dviri_e-40_Dgrim_hmlgs.fasta
grep -A1 -E "lcl_08024638 " 03_Dviri_r1.2_Zelda_ztringz.txt >> 09_3975_Dviri_e-40_Dgrim_hmlgs.fasta
grep -A1 -E "lcl_08024644 " 03_Dviri_r1.2_Zelda_ztringz.txt >> 09_3975_Dviri_e-40_Dgrim_hmlgs.fasta
grep -A1 -E "lcl_08024647 " 03_Dviri_r1.2_Zelda_ztringz.txt >> 09_3975_Dviri_e-40_Dgrim_hmlgs.fasta
grep -A1 -E "lcl_08024653 " 03_Dviri_r1.2_Zelda_ztringz.txt >> 09_3975_Dviri_e-40_Dgrim_hmlgs.fasta
grep -A1 -E "lcl_08024654 " 03_Dviri_r1.2_Zelda_ztringz.txt >> 09_3975_Dviri_e-40_Dgrim_hmlgs.fasta
grep -A1 -E "lcl_08024657 " 03_Dviri_r1.2_Zelda_ztringz.txt >> 09_3975_Dviri_e-40_Dgrim_hmlgs.fasta
grep -A1 -E "lcl_08024658 " 03_Dviri_r1.2_Zelda_ztringz.txt >> 09_3975_Dviri_e-40_Dgrim_hmlgs.fasta
grep -A1 -E "lcl_08024659 " 03_Dviri_r1.2_Zelda_ztringz.txt >> 09_3975_Dviri_e-40_Dgrim_hmlgs.fasta
grep -A1 -E "lcl_08024667 " 03_Dviri_r1.2_Zelda_ztringz.txt >> 09_3975_Dviri_e-40_Dgrim_hmlgs.fasta
grep -A1 -E "lcl_08024670 " 03_Dviri_r1.2_Zelda_ztringz.txt >> 09_3975_Dviri_e-40_Dgrim_hmlgs.fasta
grep -A1 -E "lcl_08024684 " 03_Dviri_r1.2_Zelda_ztringz.txt >> 09_3975_Dviri_e-40_Dgrim_hmlgs.fasta
grep -A1 -E "lcl_08024692 " 03_Dviri_r1.2_Zelda_ztringz.txt >> 09_3975_Dviri_e-40_Dgrim_hmlgs.fasta
grep -A1 -E "lcl_08032599 " 03_Dviri_r1.2_Zelda_ztringz.txt >> 09_3975_Dviri_e-40_Dgrim_hmlgs.fasta
grep -A1 -E "lcl_08032600 " 03_Dviri_r1.2_Zelda_ztringz.txt >> 09_3975_Dviri_e-40_Dgrim_hmlgs.fasta
grep -A1 -E "lcl_08032607 " 03_Dviri_r1.2_Zelda_ztringz.txt >> 09_3975_Dviri_e-40_Dgrim_hmlgs.fasta
grep -A1 -E "lcl_08032610 " 03_Dviri_r1.2_Zelda_ztringz.txt >> 09_3975_Dviri_e-40_Dgrim_hmlgs.fasta
grep -A1 -E "lcl_08032614 " 03_Dviri_r1.2_Zelda_ztringz.txt >> 09_3975_Dviri_e-40_Dgrim_hmlgs.fasta
grep -A1 -E "lcl_08032615 " 03_Dviri_r1.2_Zelda_ztringz.txt >> 09_3975_Dviri_e-40_Dgrim_hmlgs.fasta
grep -A1 -E "lcl_08032622 " 03_Dviri_r1.2_Zelda_ztringz.txt >> 09_3975_Dviri_e-40_Dgrim_hmlgs.fasta
grep -A1 -E "lcl_08032628 " 03_Dviri_r1.2_Zelda_ztringz.txt >> 09_3975_Dviri_e-40_Dgrim_hmlgs.fasta
grep -A1 -E "lcl_08032632 " 03_Dviri_r1.2_Zelda_ztringz.txt >> 09_3975_Dviri_e-40_Dgrim_hmlgs.fasta
grep -A1 -E "lcl_08032635 " 03_Dviri_r1.2_Zelda_ztringz.txt >> 09_3975_Dviri_e-40_Dgrim_hmlgs.fasta
grep -A1 -E "lcl_08032639 " 03_Dviri_r1.2_Zelda_ztringz.txt >> 09_3975_Dviri_e-40_Dgrim_hmlgs.fasta
grep -A1 -E "lcl_08032642 " 03_Dviri_r1.2_Zelda_ztringz.txt >> 09_3975_Dviri_e-40_Dgrim_hmlgs.fasta
grep -A1 -E "lcl_08032645 " 03_Dviri_r1.2_Zelda_ztringz.txt >> 09_3975_Dviri_e-40_Dgrim_hmlgs.fasta
grep -A1 -E "lcl_08025506 " 03_Dviri_r1.2_Zelda_ztringz.txt >> 09_3975_Dviri_e-40_Dgrim_hmlgs.fasta
grep -A1 -E "lcl_08025509 " 03_Dviri_r1.2_Zelda_ztringz.txt >> 09_3975_Dviri_e-40_Dgrim_hmlgs.fasta
grep -A1 -E "lcl_08025515 " 03_Dviri_r1.2_Zelda_ztringz.txt >> 09_3975_Dviri_e-40_Dgrim_hmlgs.fasta
grep -A1 -E "lcl_08025521 " 03_Dviri_r1.2_Zelda_ztringz.txt >> 09_3975_Dviri_e-40_Dgrim_hmlgs.fasta
grep -A1 -E "lcl_08025536 " 03_Dviri_r1.2_Zelda_ztringz.txt >> 09_3975_Dviri_e-40_Dgrim_hmlgs.fasta
grep -A1 -E "lcl_08025540 " 03_Dviri_r1.2_Zelda_ztringz.txt >> 09_3975_Dviri_e-40_Dgrim_hmlgs.fasta
grep -A1 -E "lcl_08025546 " 03_Dviri_r1.2_Zelda_ztringz.txt >> 09_3975_Dviri_e-40_Dgrim_hmlgs.fasta
grep -A1 -E "lcl_08025549 " 03_Dviri_r1.2_Zelda_ztringz.txt >> 09_3975_Dviri_e-40_Dgrim_hmlgs.fasta
grep -A1 -E "lcl_08025557 " 03_Dviri_r1.2_Zelda_ztringz.txt >> 09_3975_Dviri_e-40_Dgrim_hmlgs.fasta
grep -A1 -E "lcl_08025559 " 03_Dviri_r1.2_Zelda_ztringz.txt >> 09_3975_Dviri_e-40_Dgrim_hmlgs.fasta
grep -A1 -E "lcl_08025560 " 03_Dviri_r1.2_Zelda_ztringz.txt >> 09_3975_Dviri_e-40_Dgrim_hmlgs.fasta
grep -A1 -E "lcl_08025561 " 03_Dviri_r1.2_Zelda_ztringz.txt >> 09_3975_Dviri_e-40_Dgrim_hmlgs.fasta
grep -A1 -E "lcl_08025562 " 03_Dviri_r1.2_Zelda_ztringz.txt >> 09_3975_Dviri_e-40_Dgrim_hmlgs.fasta
grep -A1 -E "lcl_08025788 " 03_Dviri_r1.2_Zelda_ztringz.txt >> 09_3975_Dviri_e-40_Dgrim_hmlgs.fasta
grep -A1 -E "lcl_08025793 " 03_Dviri_r1.2_Zelda_ztringz.txt >> 09_3975_Dviri_e-40_Dgrim_hmlgs.fasta
grep -A1 -E "lcl_08025798 " 03_Dviri_r1.2_Zelda_ztringz.txt >> 09_3975_Dviri_e-40_Dgrim_hmlgs.fasta
grep -A1 -E "lcl_08025799 " 03_Dviri_r1.2_Zelda_ztringz.txt >> 09_3975_Dviri_e-40_Dgrim_hmlgs.fasta
grep -A1 -E "lcl_08023582 " 03_Dviri_r1.2_Zelda_ztringz.txt >> 09_3975_Dviri_e-40_Dgrim_hmlgs.fasta
grep -A1 -E "lcl_08032190 " 03_Dviri_r1.2_Zelda_ztringz.txt >> 09_3975_Dviri_e-40_Dgrim_hmlgs.fasta
grep -A1 -E "lcl_08032186 " 03_Dviri_r1.2_Zelda_ztringz.txt >> 09_3975_Dviri_e-40_Dgrim_hmlgs.fasta
grep -A1 -E "lcl_08032178 " 03_Dviri_r1.2_Zelda_ztringz.txt >> 09_3975_Dviri_e-40_Dgrim_hmlgs.fasta
grep -A1 -E "lcl_08032177 " 03_Dviri_r1.2_Zelda_ztringz.txt >> 09_3975_Dviri_e-40_Dgrim_hmlgs.fasta
grep -A1 -E "lcl_08032176 " 03_Dviri_r1.2_Zelda_ztringz.txt >> 09_3975_Dviri_e-40_Dgrim_hmlgs.fasta
grep -A1 -E "lcl_08032172 " 03_Dviri_r1.2_Zelda_ztringz.txt >> 09_3975_Dviri_e-40_Dgrim_hmlgs.fasta
grep -A1 -E "lcl_08032169 " 03_Dviri_r1.2_Zelda_ztringz.txt >> 09_3975_Dviri_e-40_Dgrim_hmlgs.fasta
grep -A1 -E "lcl_08024629 " 03_Dviri_r1.2_Zelda_ztringz.txt >> 09_3975_Dviri_e-40_Dgrim_hmlgs.fasta
grep -A1 -E "lcl_08024626 " 03_Dviri_r1.2_Zelda_ztringz.txt >> 09_3975_Dviri_e-40_Dgrim_hmlgs.fasta
grep -A1 -E "lcl_08024618 " 03_Dviri_r1.2_Zelda_ztringz.txt >> 09_3975_Dviri_e-40_Dgrim_hmlgs.fasta
grep -A1 -E "lcl_08024616 " 03_Dviri_r1.2_Zelda_ztringz.txt >> 09_3975_Dviri_e-40_Dgrim_hmlgs.fasta
grep -A1 -E "lcl_08024611 " 03_Dviri_r1.2_Zelda_ztringz.txt >> 09_3975_Dviri_e-40_Dgrim_hmlgs.fasta
grep -A1 -E "lcl_08024607 " 03_Dviri_r1.2_Zelda_ztringz.txt >> 09_3975_Dviri_e-40_Dgrim_hmlgs.fasta
grep -A1 -E "lcl_08024605 " 03_Dviri_r1.2_Zelda_ztringz.txt >> 09_3975_Dviri_e-40_Dgrim_hmlgs.fasta
grep -A1 -E "lcl_08024603 " 03_Dviri_r1.2_Zelda_ztringz.txt >> 09_3975_Dviri_e-40_Dgrim_hmlgs.fasta
grep -A1 -E "lcl_08024602 " 03_Dviri_r1.2_Zelda_ztringz.txt >> 09_3975_Dviri_e-40_Dgrim_hmlgs.fasta
grep -A1 -E "lcl_08024599 " 03_Dviri_r1.2_Zelda_ztringz.txt >> 09_3975_Dviri_e-40_Dgrim_hmlgs.fasta
grep -A1 -E "lcl_08024593 " 03_Dviri_r1.2_Zelda_ztringz.txt >> 09_3975_Dviri_e-40_Dgrim_hmlgs.fasta
grep -A1 -E "lcl_08025113 " 03_Dviri_r1.2_Zelda_ztringz.txt >> 09_3975_Dviri_e-40_Dgrim_hmlgs.fasta
grep -A1 -E "lcl_08025109 " 03_Dviri_r1.2_Zelda_ztringz.txt >> 09_3975_Dviri_e-40_Dgrim_hmlgs.fasta
grep -A1 -E "lcl_08025108 " 03_Dviri_r1.2_Zelda_ztringz.txt >> 09_3975_Dviri_e-40_Dgrim_hmlgs.fasta
grep -A1 -E "lcl_08025107 " 03_Dviri_r1.2_Zelda_ztringz.txt >> 09_3975_Dviri_e-40_Dgrim_hmlgs.fasta
grep -A1 -E "lcl_08025106 " 03_Dviri_r1.2_Zelda_ztringz.txt >> 09_3975_Dviri_e-40_Dgrim_hmlgs.fasta
grep -A1 -E "lcl_08025104 " 03_Dviri_r1.2_Zelda_ztringz.txt >> 09_3975_Dviri_e-40_Dgrim_hmlgs.fasta
grep -A1 -E "lcl_08025096 " 03_Dviri_r1.2_Zelda_ztringz.txt >> 09_3975_Dviri_e-40_Dgrim_hmlgs.fasta
grep -A1 -E "lcl_08035002 " 03_Dviri_r1.2_Zelda_ztringz.txt >> 09_3975_Dviri_e-40_Dgrim_hmlgs.fasta
grep -A1 -E "lcl_08035007 " 03_Dviri_r1.2_Zelda_ztringz.txt >> 09_3975_Dviri_e-40_Dgrim_hmlgs.fasta
grep -A1 -E "lcl_08035009 " 03_Dviri_r1.2_Zelda_ztringz.txt >> 09_3975_Dviri_e-40_Dgrim_hmlgs.fasta
grep -A1 -E "lcl_08025728 " 03_Dviri_r1.2_Zelda_ztringz.txt >> 09_3975_Dviri_e-40_Dgrim_hmlgs.fasta
grep -A1 -E "lcl_08023700 " 03_Dviri_r1.2_Zelda_ztringz.txt >> 09_3975_Dviri_e-40_Dgrim_hmlgs.fasta
grep -A1 -E "lcl_08023697 " 03_Dviri_r1.2_Zelda_ztringz.txt >> 09_3975_Dviri_e-40_Dgrim_hmlgs.fasta
grep -A1 -E "lcl_08023695 " 03_Dviri_r1.2_Zelda_ztringz.txt >> 09_3975_Dviri_e-40_Dgrim_hmlgs.fasta
grep -A1 -E "lcl_08023692 " 03_Dviri_r1.2_Zelda_ztringz.txt >> 09_3975_Dviri_e-40_Dgrim_hmlgs.fasta
grep -A1 -E "lcl_08023691 " 03_Dviri_r1.2_Zelda_ztringz.txt >> 09_3975_Dviri_e-40_Dgrim_hmlgs.fasta
grep -A1 -E "lcl_08023690 " 03_Dviri_r1.2_Zelda_ztringz.txt >> 09_3975_Dviri_e-40_Dgrim_hmlgs.fasta
grep -A1 -E "lcl_08023689 " 03_Dviri_r1.2_Zelda_ztringz.txt >> 09_3975_Dviri_e-40_Dgrim_hmlgs.fasta
grep -A1 -E "lcl_08023688 " 03_Dviri_r1.2_Zelda_ztringz.txt >> 09_3975_Dviri_e-40_Dgrim_hmlgs.fasta
grep -A1 -E "lcl_08023687 " 03_Dviri_r1.2_Zelda_ztringz.txt >> 09_3975_Dviri_e-40_Dgrim_hmlgs.fasta
grep -A1 -E "lcl_08023686 " 03_Dviri_r1.2_Zelda_ztringz.txt >> 09_3975_Dviri_e-40_Dgrim_hmlgs.fasta
grep -A1 -E "lcl_08023685 " 03_Dviri_r1.2_Zelda_ztringz.txt >> 09_3975_Dviri_e-40_Dgrim_hmlgs.fasta
grep -A1 -E "lcl_08023684 " 03_Dviri_r1.2_Zelda_ztringz.txt >> 09_3975_Dviri_e-40_Dgrim_hmlgs.fasta
grep -A1 -E "lcl_08023682 " 03_Dviri_r1.2_Zelda_ztringz.txt >> 09_3975_Dviri_e-40_Dgrim_hmlgs.fasta
grep -A1 -E "lcl_08023677 " 03_Dviri_r1.2_Zelda_ztringz.txt >> 09_3975_Dviri_e-40_Dgrim_hmlgs.fasta
grep -A1 -E "lcl_08023675 " 03_Dviri_r1.2_Zelda_ztringz.txt >> 09_3975_Dviri_e-40_Dgrim_hmlgs.fasta
grep -A1 -E "lcl_08023672 " 03_Dviri_r1.2_Zelda_ztringz.txt >> 09_3975_Dviri_e-40_Dgrim_hmlgs.fasta
grep -A1 -E "lcl_08023661 " 03_Dviri_r1.2_Zelda_ztringz.txt >> 09_3975_Dviri_e-40_Dgrim_hmlgs.fasta
grep -A1 -E "lcl_08023660 " 03_Dviri_r1.2_Zelda_ztringz.txt >> 09_3975_Dviri_e-40_Dgrim_hmlgs.fasta
grep -A1 -E "lcl_08023659 " 03_Dviri_r1.2_Zelda_ztringz.txt >> 09_3975_Dviri_e-40_Dgrim_hmlgs.fasta
grep -A1 -E "lcl_08023657 " 03_Dviri_r1.2_Zelda_ztringz.txt >> 09_3975_Dviri_e-40_Dgrim_hmlgs.fasta
grep -A1 -E "lcl_08023653 " 03_Dviri_r1.2_Zelda_ztringz.txt >> 09_3975_Dviri_e-40_Dgrim_hmlgs.fasta
grep -A1 -E "lcl_08023649 " 03_Dviri_r1.2_Zelda_ztringz.txt >> 09_3975_Dviri_e-40_Dgrim_hmlgs.fasta
grep -A1 -E "lcl_08023645 " 03_Dviri_r1.2_Zelda_ztringz.txt >> 09_3975_Dviri_e-40_Dgrim_hmlgs.fasta
grep -A1 -E "lcl_08023644 " 03_Dviri_r1.2_Zelda_ztringz.txt >> 09_3975_Dviri_e-40_Dgrim_hmlgs.fasta
grep -A1 -E "lcl_08023642 " 03_Dviri_r1.2_Zelda_ztringz.txt >> 09_3975_Dviri_e-40_Dgrim_hmlgs.fasta
grep -A1 -E "lcl_08023641 " 03_Dviri_r1.2_Zelda_ztringz.txt >> 09_3975_Dviri_e-40_Dgrim_hmlgs.fasta
grep -A1 -E "lcl_08023634 " 03_Dviri_r1.2_Zelda_ztringz.txt >> 09_3975_Dviri_e-40_Dgrim_hmlgs.fasta
grep -A1 -E "lcl_08023632 " 03_Dviri_r1.2_Zelda_ztringz.txt >> 09_3975_Dviri_e-40_Dgrim_hmlgs.fasta
grep -A1 -E "lcl_08023620 " 03_Dviri_r1.2_Zelda_ztringz.txt >> 09_3975_Dviri_e-40_Dgrim_hmlgs.fasta
grep -A1 -E "lcl_08023618 " 03_Dviri_r1.2_Zelda_ztringz.txt >> 09_3975_Dviri_e-40_Dgrim_hmlgs.fasta
grep -A1 -E "lcl_08023617 " 03_Dviri_r1.2_Zelda_ztringz.txt >> 09_3975_Dviri_e-40_Dgrim_hmlgs.fasta
grep -A1 -E "lcl_08023615 " 03_Dviri_r1.2_Zelda_ztringz.txt >> 09_3975_Dviri_e-40_Dgrim_hmlgs.fasta
grep -A1 -E "lcl_08023614 " 03_Dviri_r1.2_Zelda_ztringz.txt >> 09_3975_Dviri_e-40_Dgrim_hmlgs.fasta
grep -A1 -E "lcl_08023612 " 03_Dviri_r1.2_Zelda_ztringz.txt >> 09_3975_Dviri_e-40_Dgrim_hmlgs.fasta
grep -A1 -E "lcl_08023602 " 03_Dviri_r1.2_Zelda_ztringz.txt >> 09_3975_Dviri_e-40_Dgrim_hmlgs.fasta
grep -A1 -E "lcl_08023600 " 03_Dviri_r1.2_Zelda_ztringz.txt >> 09_3975_Dviri_e-40_Dgrim_hmlgs.fasta
grep -A1 -E "lcl_08023597 " 03_Dviri_r1.2_Zelda_ztringz.txt >> 09_3975_Dviri_e-40_Dgrim_hmlgs.fasta
grep -A1 -E "lcl_08023594 " 03_Dviri_r1.2_Zelda_ztringz.txt >> 09_3975_Dviri_e-40_Dgrim_hmlgs.fasta
grep -A1 -E "lcl_08023593 " 03_Dviri_r1.2_Zelda_ztringz.txt >> 09_3975_Dviri_e-40_Dgrim_hmlgs.fasta
grep -A1 -E "lcl_08032193 " 03_Dviri_r1.2_Zelda_ztringz.txt >> 09_3975_Dviri_e-40_Dgrim_hmlgs.fasta
grep -A1 -E "lcl_08032196 " 03_Dviri_r1.2_Zelda_ztringz.txt >> 09_3975_Dviri_e-40_Dgrim_hmlgs.fasta
grep -A1 -E "lcl_08032197 " 03_Dviri_r1.2_Zelda_ztringz.txt >> 09_3975_Dviri_e-40_Dgrim_hmlgs.fasta
grep -A1 -E "lcl_08032206 " 03_Dviri_r1.2_Zelda_ztringz.txt >> 09_3975_Dviri_e-40_Dgrim_hmlgs.fasta
grep -A1 -E "lcl_08032213 " 03_Dviri_r1.2_Zelda_ztringz.txt >> 09_3975_Dviri_e-40_Dgrim_hmlgs.fasta
grep -A1 -E "lcl_08032218 " 03_Dviri_r1.2_Zelda_ztringz.txt >> 09_3975_Dviri_e-40_Dgrim_hmlgs.fasta
grep -A1 -E "lcl_08032220 " 03_Dviri_r1.2_Zelda_ztringz.txt >> 09_3975_Dviri_e-40_Dgrim_hmlgs.fasta
grep -A1 -E "lcl_08032221 " 03_Dviri_r1.2_Zelda_ztringz.txt >> 09_3975_Dviri_e-40_Dgrim_hmlgs.fasta
grep -A1 -E "lcl_08032226 " 03_Dviri_r1.2_Zelda_ztringz.txt >> 09_3975_Dviri_e-40_Dgrim_hmlgs.fasta
grep -A1 -E "lcl_08032228 " 03_Dviri_r1.2_Zelda_ztringz.txt >> 09_3975_Dviri_e-40_Dgrim_hmlgs.fasta
grep -A1 -E "lcl_08032229 " 03_Dviri_r1.2_Zelda_ztringz.txt >> 09_3975_Dviri_e-40_Dgrim_hmlgs.fasta
grep -A1 -E "lcl_08032230 " 03_Dviri_r1.2_Zelda_ztringz.txt >> 09_3975_Dviri_e-40_Dgrim_hmlgs.fasta
grep -A1 -E "lcl_08032233 " 03_Dviri_r1.2_Zelda_ztringz.txt >> 09_3975_Dviri_e-40_Dgrim_hmlgs.fasta
grep -A1 -E "lcl_08032243 " 03_Dviri_r1.2_Zelda_ztringz.txt >> 09_3975_Dviri_e-40_Dgrim_hmlgs.fasta
grep -A1 -E "lcl_08032245 " 03_Dviri_r1.2_Zelda_ztringz.txt >> 09_3975_Dviri_e-40_Dgrim_hmlgs.fasta
grep -A1 -E "lcl_08032264 " 03_Dviri_r1.2_Zelda_ztringz.txt >> 09_3975_Dviri_e-40_Dgrim_hmlgs.fasta
grep -A1 -E "lcl_08032293 " 03_Dviri_r1.2_Zelda_ztringz.txt >> 09_3975_Dviri_e-40_Dgrim_hmlgs.fasta
grep -A1 -E "lcl_08032294 " 03_Dviri_r1.2_Zelda_ztringz.txt >> 09_3975_Dviri_e-40_Dgrim_hmlgs.fasta
grep -A1 -E "lcl_08032297 " 03_Dviri_r1.2_Zelda_ztringz.txt >> 09_3975_Dviri_e-40_Dgrim_hmlgs.fasta
grep -A1 -E "lcl_08032298 " 03_Dviri_r1.2_Zelda_ztringz.txt >> 09_3975_Dviri_e-40_Dgrim_hmlgs.fasta
grep -A1 -E "lcl_08032311 " 03_Dviri_r1.2_Zelda_ztringz.txt >> 09_3975_Dviri_e-40_Dgrim_hmlgs.fasta
grep -A1 -E "lcl_08032314 " 03_Dviri_r1.2_Zelda_ztringz.txt >> 09_3975_Dviri_e-40_Dgrim_hmlgs.fasta
grep -A1 -E "lcl_08032316 " 03_Dviri_r1.2_Zelda_ztringz.txt >> 09_3975_Dviri_e-40_Dgrim_hmlgs.fasta
grep -A1 -E "lcl_08032320 " 03_Dviri_r1.2_Zelda_ztringz.txt >> 09_3975_Dviri_e-40_Dgrim_hmlgs.fasta
grep -A1 -E "lcl_08032338 " 03_Dviri_r1.2_Zelda_ztringz.txt >> 09_3975_Dviri_e-40_Dgrim_hmlgs.fasta
grep -A1 -E "lcl_08032344 " 03_Dviri_r1.2_Zelda_ztringz.txt >> 09_3975_Dviri_e-40_Dgrim_hmlgs.fasta
grep -A1 -E "lcl_08032348 " 03_Dviri_r1.2_Zelda_ztringz.txt >> 09_3975_Dviri_e-40_Dgrim_hmlgs.fasta
grep -A1 -E "lcl_08032353 " 03_Dviri_r1.2_Zelda_ztringz.txt >> 09_3975_Dviri_e-40_Dgrim_hmlgs.fasta
grep -A1 -E "lcl_08032362 " 03_Dviri_r1.2_Zelda_ztringz.txt >> 09_3975_Dviri_e-40_Dgrim_hmlgs.fasta
grep -A1 -E "lcl_08032371 " 03_Dviri_r1.2_Zelda_ztringz.txt >> 09_3975_Dviri_e-40_Dgrim_hmlgs.fasta
grep -A1 -E "lcl_08032374 " 03_Dviri_r1.2_Zelda_ztringz.txt >> 09_3975_Dviri_e-40_Dgrim_hmlgs.fasta
grep -A1 -E "lcl_08032381 " 03_Dviri_r1.2_Zelda_ztringz.txt >> 09_3975_Dviri_e-40_Dgrim_hmlgs.fasta
grep -A1 -E "lcl_08032395 " 03_Dviri_r1.2_Zelda_ztringz.txt >> 09_3975_Dviri_e-40_Dgrim_hmlgs.fasta
grep -A1 -E "lcl_08032396 " 03_Dviri_r1.2_Zelda_ztringz.txt >> 09_3975_Dviri_e-40_Dgrim_hmlgs.fasta
grep -A1 -E "lcl_08024734 " 03_Dviri_r1.2_Zelda_ztringz.txt >> 09_3975_Dviri_e-40_Dgrim_hmlgs.fasta
grep -A1 -E "lcl_08024732 " 03_Dviri_r1.2_Zelda_ztringz.txt >> 09_3975_Dviri_e-40_Dgrim_hmlgs.fasta
grep -A1 -E "lcl_08024729 " 03_Dviri_r1.2_Zelda_ztringz.txt >> 09_3975_Dviri_e-40_Dgrim_hmlgs.fasta
grep -A1 -E "lcl_08024728 " 03_Dviri_r1.2_Zelda_ztringz.txt >> 09_3975_Dviri_e-40_Dgrim_hmlgs.fasta
grep -A1 -E "lcl_08024726 " 03_Dviri_r1.2_Zelda_ztringz.txt >> 09_3975_Dviri_e-40_Dgrim_hmlgs.fasta
grep -A1 -E "lcl_08024722 " 03_Dviri_r1.2_Zelda_ztringz.txt >> 09_3975_Dviri_e-40_Dgrim_hmlgs.fasta
grep -A1 -E "lcl_08024717 " 03_Dviri_r1.2_Zelda_ztringz.txt >> 09_3975_Dviri_e-40_Dgrim_hmlgs.fasta
grep -A1 -E "lcl_08024715 " 03_Dviri_r1.2_Zelda_ztringz.txt >> 09_3975_Dviri_e-40_Dgrim_hmlgs.fasta
grep -A1 -E "lcl_08024714 " 03_Dviri_r1.2_Zelda_ztringz.txt >> 09_3975_Dviri_e-40_Dgrim_hmlgs.fasta
grep -A1 -E "lcl_08024713 " 03_Dviri_r1.2_Zelda_ztringz.txt >> 09_3975_Dviri_e-40_Dgrim_hmlgs.fasta
grep -A1 -E "lcl_08024712 " 03_Dviri_r1.2_Zelda_ztringz.txt >> 09_3975_Dviri_e-40_Dgrim_hmlgs.fasta
grep -A1 -E "lcl_08024711 " 03_Dviri_r1.2_Zelda_ztringz.txt >> 09_3975_Dviri_e-40_Dgrim_hmlgs.fasta
grep -A1 -E "lcl_08024704 " 03_Dviri_r1.2_Zelda_ztringz.txt >> 09_3975_Dviri_e-40_Dgrim_hmlgs.fasta
grep -A1 -E "lcl_08024703 " 03_Dviri_r1.2_Zelda_ztringz.txt >> 09_3975_Dviri_e-40_Dgrim_hmlgs.fasta
grep -A1 -E "lcl_08024702 " 03_Dviri_r1.2_Zelda_ztringz.txt >> 09_3975_Dviri_e-40_Dgrim_hmlgs.fasta
grep -A1 -E "lcl_08024693 " 03_Dviri_r1.2_Zelda_ztringz.txt >> 09_3975_Dviri_e-40_Dgrim_hmlgs.fasta
grep -A1 -E "lcl_08024691 " 03_Dviri_r1.2_Zelda_ztringz.txt >> 09_3975_Dviri_e-40_Dgrim_hmlgs.fasta
grep -A1 -E "lcl_08032597 " 03_Dviri_r1.2_Zelda_ztringz.txt >> 09_3975_Dviri_e-40_Dgrim_hmlgs.fasta
grep -A1 -E "lcl_08032595 " 03_Dviri_r1.2_Zelda_ztringz.txt >> 09_3975_Dviri_e-40_Dgrim_hmlgs.fasta
grep -A1 -E "lcl_08032584 " 03_Dviri_r1.2_Zelda_ztringz.txt >> 09_3975_Dviri_e-40_Dgrim_hmlgs.fasta
grep -A1 -E "lcl_08032577 " 03_Dviri_r1.2_Zelda_ztringz.txt >> 09_3975_Dviri_e-40_Dgrim_hmlgs.fasta
grep -A1 -E "lcl_08032576 " 03_Dviri_r1.2_Zelda_ztringz.txt >> 09_3975_Dviri_e-40_Dgrim_hmlgs.fasta
grep -A1 -E "lcl_08032574 " 03_Dviri_r1.2_Zelda_ztringz.txt >> 09_3975_Dviri_e-40_Dgrim_hmlgs.fasta
grep -A1 -E "lcl_08032553 " 03_Dviri_r1.2_Zelda_ztringz.txt >> 09_3975_Dviri_e-40_Dgrim_hmlgs.fasta
grep -A1 -E "lcl_08032547 " 03_Dviri_r1.2_Zelda_ztringz.txt >> 09_3975_Dviri_e-40_Dgrim_hmlgs.fasta
grep -A1 -E "lcl_08032546 " 03_Dviri_r1.2_Zelda_ztringz.txt >> 09_3975_Dviri_e-40_Dgrim_hmlgs.fasta
grep -A1 -E "lcl_08032538 " 03_Dviri_r1.2_Zelda_ztringz.txt >> 09_3975_Dviri_e-40_Dgrim_hmlgs.fasta
grep -A1 -E "lcl_08032535 " 03_Dviri_r1.2_Zelda_ztringz.txt >> 09_3975_Dviri_e-40_Dgrim_hmlgs.fasta
grep -A1 -E "lcl_08032534 " 03_Dviri_r1.2_Zelda_ztringz.txt >> 09_3975_Dviri_e-40_Dgrim_hmlgs.fasta
grep -A1 -E "lcl_08032532 " 03_Dviri_r1.2_Zelda_ztringz.txt >> 09_3975_Dviri_e-40_Dgrim_hmlgs.fasta
grep -A1 -E "lcl_08032529 " 03_Dviri_r1.2_Zelda_ztringz.txt >> 09_3975_Dviri_e-40_Dgrim_hmlgs.fasta
grep -A1 -E "lcl_08032526 " 03_Dviri_r1.2_Zelda_ztringz.txt >> 09_3975_Dviri_e-40_Dgrim_hmlgs.fasta
grep -A1 -E "lcl_08032524 " 03_Dviri_r1.2_Zelda_ztringz.txt >> 09_3975_Dviri_e-40_Dgrim_hmlgs.fasta
grep -A1 -E "lcl_08032520 " 03_Dviri_r1.2_Zelda_ztringz.txt >> 09_3975_Dviri_e-40_Dgrim_hmlgs.fasta
grep -A1 -E "lcl_08032513 " 03_Dviri_r1.2_Zelda_ztringz.txt >> 09_3975_Dviri_e-40_Dgrim_hmlgs.fasta
grep -A1 -E "lcl_08032511 " 03_Dviri_r1.2_Zelda_ztringz.txt >> 09_3975_Dviri_e-40_Dgrim_hmlgs.fasta
grep -A1 -E "lcl_08032508 " 03_Dviri_r1.2_Zelda_ztringz.txt >> 09_3975_Dviri_e-40_Dgrim_hmlgs.fasta
grep -A1 -E "lcl_08032504 " 03_Dviri_r1.2_Zelda_ztringz.txt >> 09_3975_Dviri_e-40_Dgrim_hmlgs.fasta
grep -A1 -E "lcl_08032503 " 03_Dviri_r1.2_Zelda_ztringz.txt >> 09_3975_Dviri_e-40_Dgrim_hmlgs.fasta
grep -A1 -E "lcl_08032499 " 03_Dviri_r1.2_Zelda_ztringz.txt >> 09_3975_Dviri_e-40_Dgrim_hmlgs.fasta
grep -A1 -E "lcl_08032498 " 03_Dviri_r1.2_Zelda_ztringz.txt >> 09_3975_Dviri_e-40_Dgrim_hmlgs.fasta
grep -A1 -E "lcl_08032495 " 03_Dviri_r1.2_Zelda_ztringz.txt >> 09_3975_Dviri_e-40_Dgrim_hmlgs.fasta
grep -A1 -E "lcl_08032493 " 03_Dviri_r1.2_Zelda_ztringz.txt >> 09_3975_Dviri_e-40_Dgrim_hmlgs.fasta
grep -A1 -E "lcl_08032492 " 03_Dviri_r1.2_Zelda_ztringz.txt >> 09_3975_Dviri_e-40_Dgrim_hmlgs.fasta
grep -A1 -E "lcl_08032489 " 03_Dviri_r1.2_Zelda_ztringz.txt >> 09_3975_Dviri_e-40_Dgrim_hmlgs.fasta
grep -A1 -E "lcl_08032474 " 03_Dviri_r1.2_Zelda_ztringz.txt >> 09_3975_Dviri_e-40_Dgrim_hmlgs.fasta
grep -A1 -E "lcl_08032473 " 03_Dviri_r1.2_Zelda_ztringz.txt >> 09_3975_Dviri_e-40_Dgrim_hmlgs.fasta
grep -A1 -E "lcl_08032468 " 03_Dviri_r1.2_Zelda_ztringz.txt >> 09_3975_Dviri_e-40_Dgrim_hmlgs.fasta
grep -A1 -E "lcl_08032467 " 03_Dviri_r1.2_Zelda_ztringz.txt >> 09_3975_Dviri_e-40_Dgrim_hmlgs.fasta
grep -A1 -E "lcl_08032466 " 03_Dviri_r1.2_Zelda_ztringz.txt >> 09_3975_Dviri_e-40_Dgrim_hmlgs.fasta
grep -A1 -E "lcl_08023732 " 03_Dviri_r1.2_Zelda_ztringz.txt >> 09_3975_Dviri_e-40_Dgrim_hmlgs.fasta
grep -A1 -E "lcl_08023735 " 03_Dviri_r1.2_Zelda_ztringz.txt >> 09_3975_Dviri_e-40_Dgrim_hmlgs.fasta
grep -A1 -E "lcl_08023737 " 03_Dviri_r1.2_Zelda_ztringz.txt >> 09_3975_Dviri_e-40_Dgrim_hmlgs.fasta
grep -A1 -E "lcl_08023741 " 03_Dviri_r1.2_Zelda_ztringz.txt >> 09_3975_Dviri_e-40_Dgrim_hmlgs.fasta
grep -A1 -E "lcl_08023742 " 03_Dviri_r1.2_Zelda_ztringz.txt >> 09_3975_Dviri_e-40_Dgrim_hmlgs.fasta
grep -A1 -E "lcl_08023744 " 03_Dviri_r1.2_Zelda_ztringz.txt >> 09_3975_Dviri_e-40_Dgrim_hmlgs.fasta
grep -A1 -E "lcl_08023745 " 03_Dviri_r1.2_Zelda_ztringz.txt >> 09_3975_Dviri_e-40_Dgrim_hmlgs.fasta
grep -A1 -E "lcl_08023762 " 03_Dviri_r1.2_Zelda_ztringz.txt >> 09_3975_Dviri_e-40_Dgrim_hmlgs.fasta
grep -A1 -E "lcl_08023765 " 03_Dviri_r1.2_Zelda_ztringz.txt >> 09_3975_Dviri_e-40_Dgrim_hmlgs.fasta
grep -A1 -E "lcl_08032454 " 03_Dviri_r1.2_Zelda_ztringz.txt >> 09_3975_Dviri_e-40_Dgrim_hmlgs.fasta
grep -A1 -E "lcl_08032445 " 03_Dviri_r1.2_Zelda_ztringz.txt >> 09_3975_Dviri_e-40_Dgrim_hmlgs.fasta
grep -A1 -E "lcl_08032436 " 03_Dviri_r1.2_Zelda_ztringz.txt >> 09_3975_Dviri_e-40_Dgrim_hmlgs.fasta
grep -A1 -E "lcl_08032435 " 03_Dviri_r1.2_Zelda_ztringz.txt >> 09_3975_Dviri_e-40_Dgrim_hmlgs.fasta
grep -A1 -E "lcl_08032432 " 03_Dviri_r1.2_Zelda_ztringz.txt >> 09_3975_Dviri_e-40_Dgrim_hmlgs.fasta
grep -A1 -E "lcl_08032431 " 03_Dviri_r1.2_Zelda_ztringz.txt >> 09_3975_Dviri_e-40_Dgrim_hmlgs.fasta
grep -A1 -E "lcl_08032430 " 03_Dviri_r1.2_Zelda_ztringz.txt >> 09_3975_Dviri_e-40_Dgrim_hmlgs.fasta
grep -A1 -E "lcl_08032428 " 03_Dviri_r1.2_Zelda_ztringz.txt >> 09_3975_Dviri_e-40_Dgrim_hmlgs.fasta
grep -A1 -E "lcl_08032425 " 03_Dviri_r1.2_Zelda_ztringz.txt >> 09_3975_Dviri_e-40_Dgrim_hmlgs.fasta
grep -A1 -E "lcl_08032423 " 03_Dviri_r1.2_Zelda_ztringz.txt >> 09_3975_Dviri_e-40_Dgrim_hmlgs.fasta
grep -A1 -E "lcl_08032419 " 03_Dviri_r1.2_Zelda_ztringz.txt >> 09_3975_Dviri_e-40_Dgrim_hmlgs.fasta
grep -A1 -E "lcl_08032414 " 03_Dviri_r1.2_Zelda_ztringz.txt >> 09_3975_Dviri_e-40_Dgrim_hmlgs.fasta
grep -A1 -E "lcl_08032413 " 03_Dviri_r1.2_Zelda_ztringz.txt >> 09_3975_Dviri_e-40_Dgrim_hmlgs.fasta
grep -A1 -E "lcl_08024023 " 03_Dviri_r1.2_Zelda_ztringz.txt >> 09_3975_Dviri_e-40_Dgrim_hmlgs.fasta
grep -A1 -E "lcl_08024024 " 03_Dviri_r1.2_Zelda_ztringz.txt >> 09_3975_Dviri_e-40_Dgrim_hmlgs.fasta
grep -A1 -E "lcl_08024025 " 03_Dviri_r1.2_Zelda_ztringz.txt >> 09_3975_Dviri_e-40_Dgrim_hmlgs.fasta
grep -A1 -E "lcl_08024041 " 03_Dviri_r1.2_Zelda_ztringz.txt >> 09_3975_Dviri_e-40_Dgrim_hmlgs.fasta
grep -A1 -E "lcl_08024048 " 03_Dviri_r1.2_Zelda_ztringz.txt >> 09_3975_Dviri_e-40_Dgrim_hmlgs.fasta
grep -A1 -E "lcl_08024049 " 03_Dviri_r1.2_Zelda_ztringz.txt >> 09_3975_Dviri_e-40_Dgrim_hmlgs.fasta
grep -A1 -E "lcl_08024056 " 03_Dviri_r1.2_Zelda_ztringz.txt >> 09_3975_Dviri_e-40_Dgrim_hmlgs.fasta
grep -A1 -E "lcl_08024062 " 03_Dviri_r1.2_Zelda_ztringz.txt >> 09_3975_Dviri_e-40_Dgrim_hmlgs.fasta
grep -A1 -E "lcl_08024063 " 03_Dviri_r1.2_Zelda_ztringz.txt >> 09_3975_Dviri_e-40_Dgrim_hmlgs.fasta
grep -A1 -E "lcl_08024066 " 03_Dviri_r1.2_Zelda_ztringz.txt >> 09_3975_Dviri_e-40_Dgrim_hmlgs.fasta
grep -A1 -E "lcl_08028179 " 03_Dviri_r1.2_Zelda_ztringz.txt >> 09_3975_Dviri_e-40_Dgrim_hmlgs.fasta
grep -A1 -E "lcl_08024070 " 03_Dviri_r1.2_Zelda_ztringz.txt >> 09_3975_Dviri_e-40_Dgrim_hmlgs.fasta
grep -A1 -E "lcl_08024072 " 03_Dviri_r1.2_Zelda_ztringz.txt >> 09_3975_Dviri_e-40_Dgrim_hmlgs.fasta
grep -A1 -E "lcl_08024073 " 03_Dviri_r1.2_Zelda_ztringz.txt >> 09_3975_Dviri_e-40_Dgrim_hmlgs.fasta
grep -A1 -E "lcl_08024074 " 03_Dviri_r1.2_Zelda_ztringz.txt >> 09_3975_Dviri_e-40_Dgrim_hmlgs.fasta
grep -A1 -E "lcl_08024078 " 03_Dviri_r1.2_Zelda_ztringz.txt >> 09_3975_Dviri_e-40_Dgrim_hmlgs.fasta
grep -A1 -E "lcl_08024080 " 03_Dviri_r1.2_Zelda_ztringz.txt >> 09_3975_Dviri_e-40_Dgrim_hmlgs.fasta
grep -A1 -E "lcl_08024083 " 03_Dviri_r1.2_Zelda_ztringz.txt >> 09_3975_Dviri_e-40_Dgrim_hmlgs.fasta
grep -A1 -E "lcl_08024085 " 03_Dviri_r1.2_Zelda_ztringz.txt >> 09_3975_Dviri_e-40_Dgrim_hmlgs.fasta
grep -A1 -E "lcl_08024086 " 03_Dviri_r1.2_Zelda_ztringz.txt >> 09_3975_Dviri_e-40_Dgrim_hmlgs.fasta
grep -A1 -E "lcl_08024089 " 03_Dviri_r1.2_Zelda_ztringz.txt >> 09_3975_Dviri_e-40_Dgrim_hmlgs.fasta
grep -A1 -E "lcl_08024091 " 03_Dviri_r1.2_Zelda_ztringz.txt >> 09_3975_Dviri_e-40_Dgrim_hmlgs.fasta
grep -A1 -E "lcl_08024095 " 03_Dviri_r1.2_Zelda_ztringz.txt >> 09_3975_Dviri_e-40_Dgrim_hmlgs.fasta
grep -A1 -E "lcl_08024105 " 03_Dviri_r1.2_Zelda_ztringz.txt >> 09_3975_Dviri_e-40_Dgrim_hmlgs.fasta
grep -A1 -E "lcl_08024109 " 03_Dviri_r1.2_Zelda_ztringz.txt >> 09_3975_Dviri_e-40_Dgrim_hmlgs.fasta
grep -A1 -E "lcl_08024113 " 03_Dviri_r1.2_Zelda_ztringz.txt >> 09_3975_Dviri_e-40_Dgrim_hmlgs.fasta
grep -A1 -E "lcl_08024114 " 03_Dviri_r1.2_Zelda_ztringz.txt >> 09_3975_Dviri_e-40_Dgrim_hmlgs.fasta
grep -A1 -E "lcl_08024115 " 03_Dviri_r1.2_Zelda_ztringz.txt >> 09_3975_Dviri_e-40_Dgrim_hmlgs.fasta
grep -A1 -E "lcl_08024118 " 03_Dviri_r1.2_Zelda_ztringz.txt >> 09_3975_Dviri_e-40_Dgrim_hmlgs.fasta
grep -A1 -E "lcl_08024120 " 03_Dviri_r1.2_Zelda_ztringz.txt >> 09_3975_Dviri_e-40_Dgrim_hmlgs.fasta
grep -A1 -E "lcl_08024121 " 03_Dviri_r1.2_Zelda_ztringz.txt >> 09_3975_Dviri_e-40_Dgrim_hmlgs.fasta
grep -A1 -E "lcl_08024121 " 03_Dviri_r1.2_Zelda_ztringz.txt >> 09_3975_Dviri_e-40_Dgrim_hmlgs.fasta
grep -A1 -E "lcl_08024128 " 03_Dviri_r1.2_Zelda_ztringz.txt >> 09_3975_Dviri_e-40_Dgrim_hmlgs.fasta
grep -A1 -E "lcl_08024131 " 03_Dviri_r1.2_Zelda_ztringz.txt >> 09_3975_Dviri_e-40_Dgrim_hmlgs.fasta
grep -A1 -E "lcl_08024132 " 03_Dviri_r1.2_Zelda_ztringz.txt >> 09_3975_Dviri_e-40_Dgrim_hmlgs.fasta
grep -A1 -E "lcl_08024133 " 03_Dviri_r1.2_Zelda_ztringz.txt >> 09_3975_Dviri_e-40_Dgrim_hmlgs.fasta
grep -A1 -E "lcl_08024137 " 03_Dviri_r1.2_Zelda_ztringz.txt >> 09_3975_Dviri_e-40_Dgrim_hmlgs.fasta
grep -A1 -E "lcl_08024139 " 03_Dviri_r1.2_Zelda_ztringz.txt >> 09_3975_Dviri_e-40_Dgrim_hmlgs.fasta
grep -A1 -E "lcl_08024147 " 03_Dviri_r1.2_Zelda_ztringz.txt >> 09_3975_Dviri_e-40_Dgrim_hmlgs.fasta
grep -A1 -E "lcl_08024155 " 03_Dviri_r1.2_Zelda_ztringz.txt >> 09_3975_Dviri_e-40_Dgrim_hmlgs.fasta
grep -A1 -E "lcl_08024156 " 03_Dviri_r1.2_Zelda_ztringz.txt >> 09_3975_Dviri_e-40_Dgrim_hmlgs.fasta
grep -A1 -E "lcl_08024157 " 03_Dviri_r1.2_Zelda_ztringz.txt >> 09_3975_Dviri_e-40_Dgrim_hmlgs.fasta
grep -A1 -E "lcl_08024159 " 03_Dviri_r1.2_Zelda_ztringz.txt >> 09_3975_Dviri_e-40_Dgrim_hmlgs.fasta
grep -A1 -E "lcl_08024160 " 03_Dviri_r1.2_Zelda_ztringz.txt >> 09_3975_Dviri_e-40_Dgrim_hmlgs.fasta
grep -A1 -E "lcl_08024161 " 03_Dviri_r1.2_Zelda_ztringz.txt >> 09_3975_Dviri_e-40_Dgrim_hmlgs.fasta
grep -A1 -E "lcl_08024166 " 03_Dviri_r1.2_Zelda_ztringz.txt >> 09_3975_Dviri_e-40_Dgrim_hmlgs.fasta
grep -A1 -E "lcl_08024183 " 03_Dviri_r1.2_Zelda_ztringz.txt >> 09_3975_Dviri_e-40_Dgrim_hmlgs.fasta
grep -A1 -E "lcl_08024177 " 03_Dviri_r1.2_Zelda_ztringz.txt >> 09_3975_Dviri_e-40_Dgrim_hmlgs.fasta
grep -A1 -E "lcl_08024180 " 03_Dviri_r1.2_Zelda_ztringz.txt >> 09_3975_Dviri_e-40_Dgrim_hmlgs.fasta
grep -A1 -E "lcl_08024183 " 03_Dviri_r1.2_Zelda_ztringz.txt >> 09_3975_Dviri_e-40_Dgrim_hmlgs.fasta
grep -A1 -E "lcl_08024187 " 03_Dviri_r1.2_Zelda_ztringz.txt >> 09_3975_Dviri_e-40_Dgrim_hmlgs.fasta
grep -A1 -E "lcl_08024188 " 03_Dviri_r1.2_Zelda_ztringz.txt >> 09_3975_Dviri_e-40_Dgrim_hmlgs.fasta
grep -A1 -E "lcl_08024189 " 03_Dviri_r1.2_Zelda_ztringz.txt >> 09_3975_Dviri_e-40_Dgrim_hmlgs.fasta
grep -A1 -E "lcl_08024190 " 03_Dviri_r1.2_Zelda_ztringz.txt >> 09_3975_Dviri_e-40_Dgrim_hmlgs.fasta
grep -A1 -E "lcl_08024197 " 03_Dviri_r1.2_Zelda_ztringz.txt >> 09_3975_Dviri_e-40_Dgrim_hmlgs.fasta
grep -A1 -E "lcl_08024198 " 03_Dviri_r1.2_Zelda_ztringz.txt >> 09_3975_Dviri_e-40_Dgrim_hmlgs.fasta
grep -A1 -E "lcl_08024202 " 03_Dviri_r1.2_Zelda_ztringz.txt >> 09_3975_Dviri_e-40_Dgrim_hmlgs.fasta
grep -A1 -E "lcl_08024205 " 03_Dviri_r1.2_Zelda_ztringz.txt >> 09_3975_Dviri_e-40_Dgrim_hmlgs.fasta
grep -A1 -E "lcl_08024207 " 03_Dviri_r1.2_Zelda_ztringz.txt >> 09_3975_Dviri_e-40_Dgrim_hmlgs.fasta
grep -A1 -E "lcl_08024208 " 03_Dviri_r1.2_Zelda_ztringz.txt >> 09_3975_Dviri_e-40_Dgrim_hmlgs.fasta
grep -A1 -E "lcl_08024209 " 03_Dviri_r1.2_Zelda_ztringz.txt >> 09_3975_Dviri_e-40_Dgrim_hmlgs.fasta
grep -A1 -E "lcl_08024210 " 03_Dviri_r1.2_Zelda_ztringz.txt >> 09_3975_Dviri_e-40_Dgrim_hmlgs.fasta
grep -A1 -E "lcl_08024212 " 03_Dviri_r1.2_Zelda_ztringz.txt >> 09_3975_Dviri_e-40_Dgrim_hmlgs.fasta
grep -A1 -E "lcl_08024213 " 03_Dviri_r1.2_Zelda_ztringz.txt >> 09_3975_Dviri_e-40_Dgrim_hmlgs.fasta
grep -A1 -E "lcl_08024214 " 03_Dviri_r1.2_Zelda_ztringz.txt >> 09_3975_Dviri_e-40_Dgrim_hmlgs.fasta
grep -A1 -E "lcl_08024216 " 03_Dviri_r1.2_Zelda_ztringz.txt >> 09_3975_Dviri_e-40_Dgrim_hmlgs.fasta
grep -A1 -E "lcl_08024221 " 03_Dviri_r1.2_Zelda_ztringz.txt >> 09_3975_Dviri_e-40_Dgrim_hmlgs.fasta
grep -A1 -E "lcl_08024222 " 03_Dviri_r1.2_Zelda_ztringz.txt >> 09_3975_Dviri_e-40_Dgrim_hmlgs.fasta
grep -A1 -E "lcl_08024224 " 03_Dviri_r1.2_Zelda_ztringz.txt >> 09_3975_Dviri_e-40_Dgrim_hmlgs.fasta
grep -A1 -E "lcl_08024225 " 03_Dviri_r1.2_Zelda_ztringz.txt >> 09_3975_Dviri_e-40_Dgrim_hmlgs.fasta
grep -A1 -E "lcl_08024227 " 03_Dviri_r1.2_Zelda_ztringz.txt >> 09_3975_Dviri_e-40_Dgrim_hmlgs.fasta
grep -A1 -E "lcl_08024228 " 03_Dviri_r1.2_Zelda_ztringz.txt >> 09_3975_Dviri_e-40_Dgrim_hmlgs.fasta
grep -A1 -E "lcl_08024229 " 03_Dviri_r1.2_Zelda_ztringz.txt >> 09_3975_Dviri_e-40_Dgrim_hmlgs.fasta
grep -A1 -E "lcl_08024230 " 03_Dviri_r1.2_Zelda_ztringz.txt >> 09_3975_Dviri_e-40_Dgrim_hmlgs.fasta
grep -A1 -E "lcl_08024232 " 03_Dviri_r1.2_Zelda_ztringz.txt >> 09_3975_Dviri_e-40_Dgrim_hmlgs.fasta
grep -A1 -E "lcl_08024233 " 03_Dviri_r1.2_Zelda_ztringz.txt >> 09_3975_Dviri_e-40_Dgrim_hmlgs.fasta
grep -A1 -E "lcl_08024235 " 03_Dviri_r1.2_Zelda_ztringz.txt >> 09_3975_Dviri_e-40_Dgrim_hmlgs.fasta
grep -A1 -E "lcl_08024237 " 03_Dviri_r1.2_Zelda_ztringz.txt >> 09_3975_Dviri_e-40_Dgrim_hmlgs.fasta
grep -A1 -E "lcl_08024238 " 03_Dviri_r1.2_Zelda_ztringz.txt >> 09_3975_Dviri_e-40_Dgrim_hmlgs.fasta
grep -A1 -E "lcl_08024239 " 03_Dviri_r1.2_Zelda_ztringz.txt >> 09_3975_Dviri_e-40_Dgrim_hmlgs.fasta
grep -A1 -E "lcl_08024240 " 03_Dviri_r1.2_Zelda_ztringz.txt >> 09_3975_Dviri_e-40_Dgrim_hmlgs.fasta
grep -A1 -E "lcl_08024241 " 03_Dviri_r1.2_Zelda_ztringz.txt >> 09_3975_Dviri_e-40_Dgrim_hmlgs.fasta
grep -A1 -E "lcl_08024242 " 03_Dviri_r1.2_Zelda_ztringz.txt >> 09_3975_Dviri_e-40_Dgrim_hmlgs.fasta
grep -A1 -E "lcl_08024243 " 03_Dviri_r1.2_Zelda_ztringz.txt >> 09_3975_Dviri_e-40_Dgrim_hmlgs.fasta
grep -A1 -E "lcl_08024245 " 03_Dviri_r1.2_Zelda_ztringz.txt >> 09_3975_Dviri_e-40_Dgrim_hmlgs.fasta
grep -A1 -E "lcl_08024246 " 03_Dviri_r1.2_Zelda_ztringz.txt >> 09_3975_Dviri_e-40_Dgrim_hmlgs.fasta
grep -A1 -E "lcl_08037920 " 03_Dviri_r1.2_Zelda_ztringz.txt >> 09_3975_Dviri_e-40_Dgrim_hmlgs.fasta
grep -A1 -E "lcl_08024249 " 03_Dviri_r1.2_Zelda_ztringz.txt >> 09_3975_Dviri_e-40_Dgrim_hmlgs.fasta
grep -A1 -E "lcl_08024250 " 03_Dviri_r1.2_Zelda_ztringz.txt >> 09_3975_Dviri_e-40_Dgrim_hmlgs.fasta
grep -A1 -E "lcl_08024253 " 03_Dviri_r1.2_Zelda_ztringz.txt >> 09_3975_Dviri_e-40_Dgrim_hmlgs.fasta
grep -A1 -E "lcl_08024254 " 03_Dviri_r1.2_Zelda_ztringz.txt >> 09_3975_Dviri_e-40_Dgrim_hmlgs.fasta
grep -A1 -E "lcl_08024256 " 03_Dviri_r1.2_Zelda_ztringz.txt >> 09_3975_Dviri_e-40_Dgrim_hmlgs.fasta
grep -A1 -E "lcl_08024257 " 03_Dviri_r1.2_Zelda_ztringz.txt >> 09_3975_Dviri_e-40_Dgrim_hmlgs.fasta
grep -A1 -E "lcl_08024258 " 03_Dviri_r1.2_Zelda_ztringz.txt >> 09_3975_Dviri_e-40_Dgrim_hmlgs.fasta
grep -A1 -E "lcl_08024259 " 03_Dviri_r1.2_Zelda_ztringz.txt >> 09_3975_Dviri_e-40_Dgrim_hmlgs.fasta
grep -A1 -E "lcl_08024261 " 03_Dviri_r1.2_Zelda_ztringz.txt >> 09_3975_Dviri_e-40_Dgrim_hmlgs.fasta
grep -A1 -E "lcl_08024262 " 03_Dviri_r1.2_Zelda_ztringz.txt >> 09_3975_Dviri_e-40_Dgrim_hmlgs.fasta
grep -A1 -E "lcl_08024263 " 03_Dviri_r1.2_Zelda_ztringz.txt >> 09_3975_Dviri_e-40_Dgrim_hmlgs.fasta
grep -A1 -E "lcl_08024264 " 03_Dviri_r1.2_Zelda_ztringz.txt >> 09_3975_Dviri_e-40_Dgrim_hmlgs.fasta
grep -A1 -E "lcl_08024266 " 03_Dviri_r1.2_Zelda_ztringz.txt >> 09_3975_Dviri_e-40_Dgrim_hmlgs.fasta
grep -A1 -E "lcl_08024269 " 03_Dviri_r1.2_Zelda_ztringz.txt >> 09_3975_Dviri_e-40_Dgrim_hmlgs.fasta
grep -A1 -E "lcl_08024271 " 03_Dviri_r1.2_Zelda_ztringz.txt >> 09_3975_Dviri_e-40_Dgrim_hmlgs.fasta
grep -A1 -E "lcl_08024272 " 03_Dviri_r1.2_Zelda_ztringz.txt >> 09_3975_Dviri_e-40_Dgrim_hmlgs.fasta
grep -A1 -E "lcl_08024277 " 03_Dviri_r1.2_Zelda_ztringz.txt >> 09_3975_Dviri_e-40_Dgrim_hmlgs.fasta
grep -A1 -E "lcl_08024278 " 03_Dviri_r1.2_Zelda_ztringz.txt >> 09_3975_Dviri_e-40_Dgrim_hmlgs.fasta
grep -A1 -E "lcl_08024279 " 03_Dviri_r1.2_Zelda_ztringz.txt >> 09_3975_Dviri_e-40_Dgrim_hmlgs.fasta
grep -A1 -E "lcl_08024281 " 03_Dviri_r1.2_Zelda_ztringz.txt >> 09_3975_Dviri_e-40_Dgrim_hmlgs.fasta
grep -A1 -E "lcl_08024282 " 03_Dviri_r1.2_Zelda_ztringz.txt >> 09_3975_Dviri_e-40_Dgrim_hmlgs.fasta
grep -A1 -E "lcl_08024284 " 03_Dviri_r1.2_Zelda_ztringz.txt >> 09_3975_Dviri_e-40_Dgrim_hmlgs.fasta
grep -A1 -E "lcl_08024293 " 03_Dviri_r1.2_Zelda_ztringz.txt >> 09_3975_Dviri_e-40_Dgrim_hmlgs.fasta
grep -A1 -E "lcl_08025763 " 03_Dviri_r1.2_Zelda_ztringz.txt >> 09_3975_Dviri_e-40_Dgrim_hmlgs.fasta
grep -A1 -E "lcl_08025773 " 03_Dviri_r1.2_Zelda_ztringz.txt >> 09_3975_Dviri_e-40_Dgrim_hmlgs.fasta
grep -A1 -E "lcl_08025786 " 03_Dviri_r1.2_Zelda_ztringz.txt >> 09_3975_Dviri_e-40_Dgrim_hmlgs.fasta
grep -A1 -E "lcl_08025565 " 03_Dviri_r1.2_Zelda_ztringz.txt >> 09_3975_Dviri_e-40_Dgrim_hmlgs.fasta
grep -A1 -E "lcl_08025569 " 03_Dviri_r1.2_Zelda_ztringz.txt >> 09_3975_Dviri_e-40_Dgrim_hmlgs.fasta
grep -A1 -E "lcl_08025571 " 03_Dviri_r1.2_Zelda_ztringz.txt >> 09_3975_Dviri_e-40_Dgrim_hmlgs.fasta
grep -A1 -E "lcl_08025573 " 03_Dviri_r1.2_Zelda_ztringz.txt >> 09_3975_Dviri_e-40_Dgrim_hmlgs.fasta
grep -A1 -E "lcl_08025574 " 03_Dviri_r1.2_Zelda_ztringz.txt >> 09_3975_Dviri_e-40_Dgrim_hmlgs.fasta
grep -A1 -E "lcl_08025575 " 03_Dviri_r1.2_Zelda_ztringz.txt >> 09_3975_Dviri_e-40_Dgrim_hmlgs.fasta
grep -A1 -E "lcl_08025578 " 03_Dviri_r1.2_Zelda_ztringz.txt >> 09_3975_Dviri_e-40_Dgrim_hmlgs.fasta
grep -A1 -E "lcl_08025582 " 03_Dviri_r1.2_Zelda_ztringz.txt >> 09_3975_Dviri_e-40_Dgrim_hmlgs.fasta
grep -A1 -E "lcl_08025589 " 03_Dviri_r1.2_Zelda_ztringz.txt >> 09_3975_Dviri_e-40_Dgrim_hmlgs.fasta
grep -A1 -E "lcl_08025593 " 03_Dviri_r1.2_Zelda_ztringz.txt >> 09_3975_Dviri_e-40_Dgrim_hmlgs.fasta
grep -A1 -E "lcl_08025594 " 03_Dviri_r1.2_Zelda_ztringz.txt >> 09_3975_Dviri_e-40_Dgrim_hmlgs.fasta
grep -A1 -E "lcl_08025596 " 03_Dviri_r1.2_Zelda_ztringz.txt >> 09_3975_Dviri_e-40_Dgrim_hmlgs.fasta
grep -A1 -E "lcl_08025598 " 03_Dviri_r1.2_Zelda_ztringz.txt >> 09_3975_Dviri_e-40_Dgrim_hmlgs.fasta
grep -A1 -E "lcl_08025599 " 03_Dviri_r1.2_Zelda_ztringz.txt >> 09_3975_Dviri_e-40_Dgrim_hmlgs.fasta
grep -A1 -E "lcl_08023718 " 03_Dviri_r1.2_Zelda_ztringz.txt >> 09_3975_Dviri_e-40_Dgrim_hmlgs.fasta
grep -A1 -E "lcl_08023723 " 03_Dviri_r1.2_Zelda_ztringz.txt >> 09_3975_Dviri_e-40_Dgrim_hmlgs.fasta
grep -A1 -E "lcl_08031881 " 03_Dviri_r1.2_Zelda_ztringz.txt >> 09_3975_Dviri_e-40_Dgrim_hmlgs.fasta
grep -A1 -E "lcl_08031879 " 03_Dviri_r1.2_Zelda_ztringz.txt >> 09_3975_Dviri_e-40_Dgrim_hmlgs.fasta
grep -A1 -E "lcl_08031878 " 03_Dviri_r1.2_Zelda_ztringz.txt >> 09_3975_Dviri_e-40_Dgrim_hmlgs.fasta
grep -A1 -E "lcl_08031872 " 03_Dviri_r1.2_Zelda_ztringz.txt >> 09_3975_Dviri_e-40_Dgrim_hmlgs.fasta
grep -A1 -E "lcl_08031863 " 03_Dviri_r1.2_Zelda_ztringz.txt >> 09_3975_Dviri_e-40_Dgrim_hmlgs.fasta
grep -A1 -E "lcl_08031856 " 03_Dviri_r1.2_Zelda_ztringz.txt >> 09_3975_Dviri_e-40_Dgrim_hmlgs.fasta
grep -A1 -E "lcl_08031850 " 03_Dviri_r1.2_Zelda_ztringz.txt >> 09_3975_Dviri_e-40_Dgrim_hmlgs.fasta
grep -A1 -E "lcl_08031845 " 03_Dviri_r1.2_Zelda_ztringz.txt >> 09_3975_Dviri_e-40_Dgrim_hmlgs.fasta
grep -A1 -E "lcl_08031840 " 03_Dviri_r1.2_Zelda_ztringz.txt >> 09_3975_Dviri_e-40_Dgrim_hmlgs.fasta
grep -A1 -E "lcl_08031834 " 03_Dviri_r1.2_Zelda_ztringz.txt >> 09_3975_Dviri_e-40_Dgrim_hmlgs.fasta
grep -A1 -E "lcl_08031824 " 03_Dviri_r1.2_Zelda_ztringz.txt >> 09_3975_Dviri_e-40_Dgrim_hmlgs.fasta
grep -A1 -E "lcl_08031821 " 03_Dviri_r1.2_Zelda_ztringz.txt >> 09_3975_Dviri_e-40_Dgrim_hmlgs.fasta
grep -A1 -E "lcl_08023510 " 03_Dviri_r1.2_Zelda_ztringz.txt >> 09_3975_Dviri_e-40_Dgrim_hmlgs.fasta
grep -A1 -E "lcl_08023512 " 03_Dviri_r1.2_Zelda_ztringz.txt >> 09_3975_Dviri_e-40_Dgrim_hmlgs.fasta
grep -A1 -E "lcl_08023513 " 03_Dviri_r1.2_Zelda_ztringz.txt >> 09_3975_Dviri_e-40_Dgrim_hmlgs.fasta
grep -A1 -E "lcl_08023524 " 03_Dviri_r1.2_Zelda_ztringz.txt >> 09_3975_Dviri_e-40_Dgrim_hmlgs.fasta
grep -A1 -E "lcl_08034301 " 03_Dviri_r1.2_Zelda_ztringz.txt >> 09_3975_Dviri_e-40_Dgrim_hmlgs.fasta
grep -A1 -E "lcl_08023541 " 03_Dviri_r1.2_Zelda_ztringz.txt >> 09_3975_Dviri_e-40_Dgrim_hmlgs.fasta
grep -A1 -E "lcl_08023558 " 03_Dviri_r1.2_Zelda_ztringz.txt >> 09_3975_Dviri_e-40_Dgrim_hmlgs.fasta
grep -A1 -E "lcl_08035997 " 03_Dviri_r1.2_Zelda_ztringz.txt >> 09_3975_Dviri_e-40_Dgrim_hmlgs.fasta
grep -A1 -E "lcl_08023572 " 03_Dviri_r1.2_Zelda_ztringz.txt >> 09_3975_Dviri_e-40_Dgrim_hmlgs.fasta
grep -A1 -E "lcl_08037348 " 03_Dviri_r1.2_Zelda_ztringz.txt >> 09_3975_Dviri_e-40_Dgrim_hmlgs.fasta
grep -A1 -E "lcl_08025601 " 03_Dviri_r1.2_Zelda_ztringz.txt >> 09_3975_Dviri_e-40_Dgrim_hmlgs.fasta
grep -A1 -E "lcl_08025601 " 03_Dviri_r1.2_Zelda_ztringz.txt >> 09_3975_Dviri_e-40_Dgrim_hmlgs.fasta
grep -A1 -E "lcl_08037727 " 03_Dviri_r1.2_Zelda_ztringz.txt >> 09_3975_Dviri_e-40_Dgrim_hmlgs.fasta
grep -A1 -E "lcl_08037727 " 03_Dviri_r1.2_Zelda_ztringz.txt >> 09_3975_Dviri_e-40_Dgrim_hmlgs.fasta
grep -A1 -E "lcl_08037727 " 03_Dviri_r1.2_Zelda_ztringz.txt >> 09_3975_Dviri_e-40_Dgrim_hmlgs.fasta
grep -A1 -E "lcl_08037727 " 03_Dviri_r1.2_Zelda_ztringz.txt >> 09_3975_Dviri_e-40_Dgrim_hmlgs.fasta
grep -A1 -E "lcl_08037727 " 03_Dviri_r1.2_Zelda_ztringz.txt >> 09_3975_Dviri_e-40_Dgrim_hmlgs.fasta
grep -A1 -E "lcl_08037727 " 03_Dviri_r1.2_Zelda_ztringz.txt >> 09_3975_Dviri_e-40_Dgrim_hmlgs.fasta
grep -A1 -E "lcl_08037727 " 03_Dviri_r1.2_Zelda_ztringz.txt >> 09_3975_Dviri_e-40_Dgrim_hmlgs.fasta
grep -A1 -E "lcl_08037727 " 03_Dviri_r1.2_Zelda_ztringz.txt >> 09_3975_Dviri_e-40_Dgrim_hmlgs.fasta
grep -A1 -E "lcl_08019918 " 03_Dviri_r1.2_Zelda_ztringz.txt >> 09_3975_Dviri_e-40_Dgrim_hmlgs.fasta
grep -A1 -E "lcl_08019193 " 03_Dviri_r1.2_Zelda_ztringz.txt >> 09_3975_Dviri_e-40_Dgrim_hmlgs.fasta
grep -A1 -E "lcl_08019182 " 03_Dviri_r1.2_Zelda_ztringz.txt >> 09_3975_Dviri_e-40_Dgrim_hmlgs.fasta
grep -A1 -E "lcl_08019180 " 03_Dviri_r1.2_Zelda_ztringz.txt >> 09_3975_Dviri_e-40_Dgrim_hmlgs.fasta
grep -A1 -E "lcl_08019178 " 03_Dviri_r1.2_Zelda_ztringz.txt >> 09_3975_Dviri_e-40_Dgrim_hmlgs.fasta
grep -A1 -E "lcl_08019176 " 03_Dviri_r1.2_Zelda_ztringz.txt >> 09_3975_Dviri_e-40_Dgrim_hmlgs.fasta
grep -A1 -E "lcl_08019175 " 03_Dviri_r1.2_Zelda_ztringz.txt >> 09_3975_Dviri_e-40_Dgrim_hmlgs.fasta
grep -A1 -E "lcl_08019174 " 03_Dviri_r1.2_Zelda_ztringz.txt >> 09_3975_Dviri_e-40_Dgrim_hmlgs.fasta
grep -A1 -E "lcl_08018813 " 03_Dviri_r1.2_Zelda_ztringz.txt >> 09_3975_Dviri_e-40_Dgrim_hmlgs.fasta
grep -A1 -E "lcl_08018820 " 03_Dviri_r1.2_Zelda_ztringz.txt >> 09_3975_Dviri_e-40_Dgrim_hmlgs.fasta
grep -A1 -E "lcl_08018823 " 03_Dviri_r1.2_Zelda_ztringz.txt >> 09_3975_Dviri_e-40_Dgrim_hmlgs.fasta
grep -A1 -E "lcl_08018826 " 03_Dviri_r1.2_Zelda_ztringz.txt >> 09_3975_Dviri_e-40_Dgrim_hmlgs.fasta
grep -A1 -E "lcl_08018830 " 03_Dviri_r1.2_Zelda_ztringz.txt >> 09_3975_Dviri_e-40_Dgrim_hmlgs.fasta
grep -A1 -E "lcl_08018831 " 03_Dviri_r1.2_Zelda_ztringz.txt >> 09_3975_Dviri_e-40_Dgrim_hmlgs.fasta
grep -A1 -E "lcl_08038422 " 03_Dviri_r1.2_Zelda_ztringz.txt >> 09_3975_Dviri_e-40_Dgrim_hmlgs.fasta
grep -A1 -E "lcl_08018850 " 03_Dviri_r1.2_Zelda_ztringz.txt >> 09_3975_Dviri_e-40_Dgrim_hmlgs.fasta
grep -A1 -E "lcl_08018875 " 03_Dviri_r1.2_Zelda_ztringz.txt >> 09_3975_Dviri_e-40_Dgrim_hmlgs.fasta
grep -A1 -E "lcl_08033310 " 03_Dviri_r1.2_Zelda_ztringz.txt >> 09_3975_Dviri_e-40_Dgrim_hmlgs.fasta
grep -A1 -E "lcl_08033308 " 03_Dviri_r1.2_Zelda_ztringz.txt >> 09_3975_Dviri_e-40_Dgrim_hmlgs.fasta
grep -A1 -E "lcl_08033306 " 03_Dviri_r1.2_Zelda_ztringz.txt >> 09_3975_Dviri_e-40_Dgrim_hmlgs.fasta
grep -A1 -E "lcl_08023463 " 03_Dviri_r1.2_Zelda_ztringz.txt >> 09_3975_Dviri_e-40_Dgrim_hmlgs.fasta
grep -A1 -E "lcl_08035776 " 03_Dviri_r1.2_Zelda_ztringz.txt >> 09_3975_Dviri_e-40_Dgrim_hmlgs.fasta
grep -A1 -E "lcl_08035772 " 03_Dviri_r1.2_Zelda_ztringz.txt >> 09_3975_Dviri_e-40_Dgrim_hmlgs.fasta
grep -A1 -E "lcl_08019928 " 03_Dviri_r1.2_Zelda_ztringz.txt >> 09_3975_Dviri_e-40_Dgrim_hmlgs.fasta
grep -A1 -E "lcl_08019926 " 03_Dviri_r1.2_Zelda_ztringz.txt >> 09_3975_Dviri_e-40_Dgrim_hmlgs.fasta
grep -A1 -E "lcl_08036321 " 03_Dviri_r1.2_Zelda_ztringz.txt >> 09_3975_Dviri_e-40_Dgrim_hmlgs.fasta
grep -A1 -E "lcl_08036320 " 03_Dviri_r1.2_Zelda_ztringz.txt >> 09_3975_Dviri_e-40_Dgrim_hmlgs.fasta
grep -A1 -E "lcl_08036314 " 03_Dviri_r1.2_Zelda_ztringz.txt >> 09_3975_Dviri_e-40_Dgrim_hmlgs.fasta
grep -A1 -E "lcl_08018632 " 03_Dviri_r1.2_Zelda_ztringz.txt >> 09_3975_Dviri_e-40_Dgrim_hmlgs.fasta
grep -A1 -E "lcl_08018640 " 03_Dviri_r1.2_Zelda_ztringz.txt >> 09_3975_Dviri_e-40_Dgrim_hmlgs.fasta
grep -A1 -E "lcl_08018647 " 03_Dviri_r1.2_Zelda_ztringz.txt >> 09_3975_Dviri_e-40_Dgrim_hmlgs.fasta
grep -A1 -E "lcl_08018650 " 03_Dviri_r1.2_Zelda_ztringz.txt >> 09_3975_Dviri_e-40_Dgrim_hmlgs.fasta
grep -A1 -E "lcl_08018651 " 03_Dviri_r1.2_Zelda_ztringz.txt >> 09_3975_Dviri_e-40_Dgrim_hmlgs.fasta
grep -A1 -E "lcl_08018653 " 03_Dviri_r1.2_Zelda_ztringz.txt >> 09_3975_Dviri_e-40_Dgrim_hmlgs.fasta
grep -A1 -E "lcl_08018657 " 03_Dviri_r1.2_Zelda_ztringz.txt >> 09_3975_Dviri_e-40_Dgrim_hmlgs.fasta
grep -A1 -E "lcl_08018672 " 03_Dviri_r1.2_Zelda_ztringz.txt >> 09_3975_Dviri_e-40_Dgrim_hmlgs.fasta
grep -A1 -E "lcl_08018673 " 03_Dviri_r1.2_Zelda_ztringz.txt >> 09_3975_Dviri_e-40_Dgrim_hmlgs.fasta
grep -A1 -E "lcl_08018675 " 03_Dviri_r1.2_Zelda_ztringz.txt >> 09_3975_Dviri_e-40_Dgrim_hmlgs.fasta
grep -A1 -E "lcl_08018676 " 03_Dviri_r1.2_Zelda_ztringz.txt >> 09_3975_Dviri_e-40_Dgrim_hmlgs.fasta
grep -A1 -E "lcl_08018678 " 03_Dviri_r1.2_Zelda_ztringz.txt >> 09_3975_Dviri_e-40_Dgrim_hmlgs.fasta
grep -A1 -E "lcl_08020092 " 03_Dviri_r1.2_Zelda_ztringz.txt >> 09_3975_Dviri_e-40_Dgrim_hmlgs.fasta
grep -A1 -E "lcl_08020098 " 03_Dviri_r1.2_Zelda_ztringz.txt >> 09_3975_Dviri_e-40_Dgrim_hmlgs.fasta
grep -A1 -E "lcl_08020099 " 03_Dviri_r1.2_Zelda_ztringz.txt >> 09_3975_Dviri_e-40_Dgrim_hmlgs.fasta
grep -A1 -E "lcl_08020102 " 03_Dviri_r1.2_Zelda_ztringz.txt >> 09_3975_Dviri_e-40_Dgrim_hmlgs.fasta
grep -A1 -E "lcl_08020107 " 03_Dviri_r1.2_Zelda_ztringz.txt >> 09_3975_Dviri_e-40_Dgrim_hmlgs.fasta
grep -A1 -E "lcl_08020108 " 03_Dviri_r1.2_Zelda_ztringz.txt >> 09_3975_Dviri_e-40_Dgrim_hmlgs.fasta
grep -A1 -E "lcl_08020111 " 03_Dviri_r1.2_Zelda_ztringz.txt >> 09_3975_Dviri_e-40_Dgrim_hmlgs.fasta
grep -A1 -E "lcl_08020121 " 03_Dviri_r1.2_Zelda_ztringz.txt >> 09_3975_Dviri_e-40_Dgrim_hmlgs.fasta
grep -A1 -E "lcl_08020131 " 03_Dviri_r1.2_Zelda_ztringz.txt >> 09_3975_Dviri_e-40_Dgrim_hmlgs.fasta
grep -A1 -E "lcl_08020133 " 03_Dviri_r1.2_Zelda_ztringz.txt >> 09_3975_Dviri_e-40_Dgrim_hmlgs.fasta
grep -A1 -E "lcl_08020145 " 03_Dviri_r1.2_Zelda_ztringz.txt >> 09_3975_Dviri_e-40_Dgrim_hmlgs.fasta
grep -A1 -E "lcl_08020148 " 03_Dviri_r1.2_Zelda_ztringz.txt >> 09_3975_Dviri_e-40_Dgrim_hmlgs.fasta
grep -A1 -E "lcl_08020160 " 03_Dviri_r1.2_Zelda_ztringz.txt >> 09_3975_Dviri_e-40_Dgrim_hmlgs.fasta
grep -A1 -E "lcl_08020171 " 03_Dviri_r1.2_Zelda_ztringz.txt >> 09_3975_Dviri_e-40_Dgrim_hmlgs.fasta
grep -A1 -E "lcl_08020185 " 03_Dviri_r1.2_Zelda_ztringz.txt >> 09_3975_Dviri_e-40_Dgrim_hmlgs.fasta
grep -A1 -E "lcl_08020186 " 03_Dviri_r1.2_Zelda_ztringz.txt >> 09_3975_Dviri_e-40_Dgrim_hmlgs.fasta
grep -A1 -E "lcl_08020187 " 03_Dviri_r1.2_Zelda_ztringz.txt >> 09_3975_Dviri_e-40_Dgrim_hmlgs.fasta
grep -A1 -E "lcl_08020188 " 03_Dviri_r1.2_Zelda_ztringz.txt >> 09_3975_Dviri_e-40_Dgrim_hmlgs.fasta
grep -A1 -E "lcl_08020190 " 03_Dviri_r1.2_Zelda_ztringz.txt >> 09_3975_Dviri_e-40_Dgrim_hmlgs.fasta
grep -A1 -E "lcl_08020200 " 03_Dviri_r1.2_Zelda_ztringz.txt >> 09_3975_Dviri_e-40_Dgrim_hmlgs.fasta
grep -A1 -E "lcl_08036393 " 03_Dviri_r1.2_Zelda_ztringz.txt >> 09_3975_Dviri_e-40_Dgrim_hmlgs.fasta
grep -A1 -E "lcl_08036385 " 03_Dviri_r1.2_Zelda_ztringz.txt >> 09_3975_Dviri_e-40_Dgrim_hmlgs.fasta
grep -A1 -E "lcl_08036379 " 03_Dviri_r1.2_Zelda_ztringz.txt >> 09_3975_Dviri_e-40_Dgrim_hmlgs.fasta
grep -A1 -E "lcl_08019778 " 03_Dviri_r1.2_Zelda_ztringz.txt >> 09_3975_Dviri_e-40_Dgrim_hmlgs.fasta
grep -A1 -E "lcl_08030911 " 03_Dviri_r1.2_Zelda_ztringz.txt >> 09_3975_Dviri_e-40_Dgrim_hmlgs.fasta
grep -A1 -E "lcl_08036359 " 03_Dviri_r1.2_Zelda_ztringz.txt >> 09_3975_Dviri_e-40_Dgrim_hmlgs.fasta
grep -A1 -E "lcl_08036358 " 03_Dviri_r1.2_Zelda_ztringz.txt >> 09_3975_Dviri_e-40_Dgrim_hmlgs.fasta
grep -A1 -E "lcl_08036354 " 03_Dviri_r1.2_Zelda_ztringz.txt >> 09_3975_Dviri_e-40_Dgrim_hmlgs.fasta
grep -A1 -E "lcl_08036349 " 03_Dviri_r1.2_Zelda_ztringz.txt >> 09_3975_Dviri_e-40_Dgrim_hmlgs.fasta
grep -A1 -E "lcl_08036345 " 03_Dviri_r1.2_Zelda_ztringz.txt >> 09_3975_Dviri_e-40_Dgrim_hmlgs.fasta
grep -A1 -E "lcl_08034418 " 03_Dviri_r1.2_Zelda_ztringz.txt >> 09_3975_Dviri_e-40_Dgrim_hmlgs.fasta
grep -A1 -E "lcl_08034416 " 03_Dviri_r1.2_Zelda_ztringz.txt >> 09_3975_Dviri_e-40_Dgrim_hmlgs.fasta
grep -A1 -E "lcl_08034426 " 03_Dviri_r1.2_Zelda_ztringz.txt >> 09_3975_Dviri_e-40_Dgrim_hmlgs.fasta
grep -A1 -E "lcl_08034429 " 03_Dviri_r1.2_Zelda_ztringz.txt >> 09_3975_Dviri_e-40_Dgrim_hmlgs.fasta
grep -A1 -E "lcl_08034434 " 03_Dviri_r1.2_Zelda_ztringz.txt >> 09_3975_Dviri_e-40_Dgrim_hmlgs.fasta
grep -A1 -E "lcl_08034436 " 03_Dviri_r1.2_Zelda_ztringz.txt >> 09_3975_Dviri_e-40_Dgrim_hmlgs.fasta
grep -A1 -E "lcl_08034450 " 03_Dviri_r1.2_Zelda_ztringz.txt >> 09_3975_Dviri_e-40_Dgrim_hmlgs.fasta
grep -A1 -E "lcl_08034451 " 03_Dviri_r1.2_Zelda_ztringz.txt >> 09_3975_Dviri_e-40_Dgrim_hmlgs.fasta
grep -A1 -E "lcl_08034459 " 03_Dviri_r1.2_Zelda_ztringz.txt >> 09_3975_Dviri_e-40_Dgrim_hmlgs.fasta
grep -A1 -E "lcl_08035744 " 03_Dviri_r1.2_Zelda_ztringz.txt >> 09_3975_Dviri_e-40_Dgrim_hmlgs.fasta
grep -A1 -E "lcl_08033002 " 03_Dviri_r1.2_Zelda_ztringz.txt >> 09_3975_Dviri_e-40_Dgrim_hmlgs.fasta
grep -A1 -E "lcl_08033001 " 03_Dviri_r1.2_Zelda_ztringz.txt >> 09_3975_Dviri_e-40_Dgrim_hmlgs.fasta
grep -A1 -E "lcl_08034232 " 03_Dviri_r1.2_Zelda_ztringz.txt >> 09_3975_Dviri_e-40_Dgrim_hmlgs.fasta
grep -A1 -E "lcl_08034519 " 03_Dviri_r1.2_Zelda_ztringz.txt >> 09_3975_Dviri_e-40_Dgrim_hmlgs.fasta
grep -A1 -E "lcl_08034269 " 03_Dviri_r1.2_Zelda_ztringz.txt >> 09_3975_Dviri_e-40_Dgrim_hmlgs.fasta
grep -A1 -E "lcl_08033578 " 03_Dviri_r1.2_Zelda_ztringz.txt >> 09_3975_Dviri_e-40_Dgrim_hmlgs.fasta
grep -A1 -E "lcl_08033575 " 03_Dviri_r1.2_Zelda_ztringz.txt >> 09_3975_Dviri_e-40_Dgrim_hmlgs.fasta
grep -A1 -E "lcl_08033572 " 03_Dviri_r1.2_Zelda_ztringz.txt >> 09_3975_Dviri_e-40_Dgrim_hmlgs.fasta
grep -A1 -E "lcl_08033567 " 03_Dviri_r1.2_Zelda_ztringz.txt >> 09_3975_Dviri_e-40_Dgrim_hmlgs.fasta
grep -A1 -E "lcl_08033563 " 03_Dviri_r1.2_Zelda_ztringz.txt >> 09_3975_Dviri_e-40_Dgrim_hmlgs.fasta
grep -A1 -E "lcl_08018909 " 03_Dviri_r1.2_Zelda_ztringz.txt >> 09_3975_Dviri_e-40_Dgrim_hmlgs.fasta
grep -A1 -E "lcl_08035792 " 03_Dviri_r1.2_Zelda_ztringz.txt >> 09_3975_Dviri_e-40_Dgrim_hmlgs.fasta
grep -A1 -E "lcl_08035786 " 03_Dviri_r1.2_Zelda_ztringz.txt >> 09_3975_Dviri_e-40_Dgrim_hmlgs.fasta
grep -A1 -E "lcl_08020038 " 03_Dviri_r1.2_Zelda_ztringz.txt >> 09_3975_Dviri_e-40_Dgrim_hmlgs.fasta
grep -A1 -E "lcl_08034578 " 03_Dviri_r1.2_Zelda_ztringz.txt >> 09_3975_Dviri_e-40_Dgrim_hmlgs.fasta
grep -A1 -E "lcl_08033033 " 03_Dviri_r1.2_Zelda_ztringz.txt >> 09_3975_Dviri_e-40_Dgrim_hmlgs.fasta
grep -A1 -E "lcl_08033044 " 03_Dviri_r1.2_Zelda_ztringz.txt >> 09_3975_Dviri_e-40_Dgrim_hmlgs.fasta
grep -A1 -E "lcl_08033048 " 03_Dviri_r1.2_Zelda_ztringz.txt >> 09_3975_Dviri_e-40_Dgrim_hmlgs.fasta
grep -A1 -E "lcl_08019715 " 03_Dviri_r1.2_Zelda_ztringz.txt >> 09_3975_Dviri_e-40_Dgrim_hmlgs.fasta
grep -A1 -E "lcl_08019712 " 03_Dviri_r1.2_Zelda_ztringz.txt >> 09_3975_Dviri_e-40_Dgrim_hmlgs.fasta
grep -A1 -E "lcl_08019710 " 03_Dviri_r1.2_Zelda_ztringz.txt >> 09_3975_Dviri_e-40_Dgrim_hmlgs.fasta
grep -A1 -E "lcl_08019709 " 03_Dviri_r1.2_Zelda_ztringz.txt >> 09_3975_Dviri_e-40_Dgrim_hmlgs.fasta
grep -A1 -E "lcl_08035623 " 03_Dviri_r1.2_Zelda_ztringz.txt >> 09_3975_Dviri_e-40_Dgrim_hmlgs.fasta
grep -A1 -E "lcl_08035610 " 03_Dviri_r1.2_Zelda_ztringz.txt >> 09_3975_Dviri_e-40_Dgrim_hmlgs.fasta
grep -A1 -E "lcl_08019522 " 03_Dviri_r1.2_Zelda_ztringz.txt >> 09_3975_Dviri_e-40_Dgrim_hmlgs.fasta
grep -A1 -E "lcl_08019522 " 03_Dviri_r1.2_Zelda_ztringz.txt >> 09_3975_Dviri_e-40_Dgrim_hmlgs.fasta
grep -A1 -E "lcl_08019512 " 03_Dviri_r1.2_Zelda_ztringz.txt >> 09_3975_Dviri_e-40_Dgrim_hmlgs.fasta
grep -A1 -E "lcl_08019507 " 03_Dviri_r1.2_Zelda_ztringz.txt >> 09_3975_Dviri_e-40_Dgrim_hmlgs.fasta
grep -A1 -E "lcl_08037608 " 03_Dviri_r1.2_Zelda_ztringz.txt >> 09_3975_Dviri_e-40_Dgrim_hmlgs.fasta
grep -A1 -E "lcl_08018790 " 03_Dviri_r1.2_Zelda_ztringz.txt >> 09_3975_Dviri_e-40_Dgrim_hmlgs.fasta
grep -A1 -E "lcl_08018793 " 03_Dviri_r1.2_Zelda_ztringz.txt >> 09_3975_Dviri_e-40_Dgrim_hmlgs.fasta
grep -A1 -E "lcl_08033175 " 03_Dviri_r1.2_Zelda_ztringz.txt >> 09_3975_Dviri_e-40_Dgrim_hmlgs.fasta
grep -A1 -E "lcl_08033173 " 03_Dviri_r1.2_Zelda_ztringz.txt >> 09_3975_Dviri_e-40_Dgrim_hmlgs.fasta
grep -A1 -E "lcl_08033151 " 03_Dviri_r1.2_Zelda_ztringz.txt >> 09_3975_Dviri_e-40_Dgrim_hmlgs.fasta
grep -A1 -E "lcl_08033146 " 03_Dviri_r1.2_Zelda_ztringz.txt >> 09_3975_Dviri_e-40_Dgrim_hmlgs.fasta
grep -A1 -E "lcl_08033138 " 03_Dviri_r1.2_Zelda_ztringz.txt >> 09_3975_Dviri_e-40_Dgrim_hmlgs.fasta
grep -A1 -E "lcl_08033232 " 03_Dviri_r1.2_Zelda_ztringz.txt >> 09_3975_Dviri_e-40_Dgrim_hmlgs.fasta
grep -A1 -E "lcl_08033224 " 03_Dviri_r1.2_Zelda_ztringz.txt >> 09_3975_Dviri_e-40_Dgrim_hmlgs.fasta
grep -A1 -E "lcl_08033220 " 03_Dviri_r1.2_Zelda_ztringz.txt >> 09_3975_Dviri_e-40_Dgrim_hmlgs.fasta
grep -A1 -E "lcl_08033205 " 03_Dviri_r1.2_Zelda_ztringz.txt >> 09_3975_Dviri_e-40_Dgrim_hmlgs.fasta
grep -A1 -E "lcl_08033204 " 03_Dviri_r1.2_Zelda_ztringz.txt >> 09_3975_Dviri_e-40_Dgrim_hmlgs.fasta
grep -A1 -E "lcl_08033197 " 03_Dviri_r1.2_Zelda_ztringz.txt >> 09_3975_Dviri_e-40_Dgrim_hmlgs.fasta
grep -A1 -E "lcl_08033196 " 03_Dviri_r1.2_Zelda_ztringz.txt >> 09_3975_Dviri_e-40_Dgrim_hmlgs.fasta
grep -A1 -E "lcl_08033192 " 03_Dviri_r1.2_Zelda_ztringz.txt >> 09_3975_Dviri_e-40_Dgrim_hmlgs.fasta
grep -A1 -E "lcl_08036328 " 03_Dviri_r1.2_Zelda_ztringz.txt >> 09_3975_Dviri_e-40_Dgrim_hmlgs.fasta
grep -A1 -E "lcl_08018929 " 03_Dviri_r1.2_Zelda_ztringz.txt >> 09_3975_Dviri_e-40_Dgrim_hmlgs.fasta
grep -A1 -E "lcl_08019940 " 03_Dviri_r1.2_Zelda_ztringz.txt >> 09_3975_Dviri_e-40_Dgrim_hmlgs.fasta
grep -A1 -E "lcl_08019607 " 03_Dviri_r1.2_Zelda_ztringz.txt >> 09_3975_Dviri_e-40_Dgrim_hmlgs.fasta
grep -A1 -E "lcl_08019605 " 03_Dviri_r1.2_Zelda_ztringz.txt >> 09_3975_Dviri_e-40_Dgrim_hmlgs.fasta
grep -A1 -E "lcl_08019594 " 03_Dviri_r1.2_Zelda_ztringz.txt >> 09_3975_Dviri_e-40_Dgrim_hmlgs.fasta
grep -A1 -E "lcl_08019478 " 03_Dviri_r1.2_Zelda_ztringz.txt >> 09_3975_Dviri_e-40_Dgrim_hmlgs.fasta
grep -A1 -E "lcl_08033256 " 03_Dviri_r1.2_Zelda_ztringz.txt >> 09_3975_Dviri_e-40_Dgrim_hmlgs.fasta
grep -A1 -E "lcl_08033260 " 03_Dviri_r1.2_Zelda_ztringz.txt >> 09_3975_Dviri_e-40_Dgrim_hmlgs.fasta
grep -A1 -E "lcl_08033261 " 03_Dviri_r1.2_Zelda_ztringz.txt >> 09_3975_Dviri_e-40_Dgrim_hmlgs.fasta
grep -A1 -E "lcl_08019373 " 03_Dviri_r1.2_Zelda_ztringz.txt >> 09_3975_Dviri_e-40_Dgrim_hmlgs.fasta
grep -A1 -E "lcl_08019353 " 03_Dviri_r1.2_Zelda_ztringz.txt >> 09_3975_Dviri_e-40_Dgrim_hmlgs.fasta
grep -A1 -E "lcl_08019348 " 03_Dviri_r1.2_Zelda_ztringz.txt >> 09_3975_Dviri_e-40_Dgrim_hmlgs.fasta
grep -A1 -E "lcl_08019342 " 03_Dviri_r1.2_Zelda_ztringz.txt >> 09_3975_Dviri_e-40_Dgrim_hmlgs.fasta
grep -A1 -E "lcl_08019339 " 03_Dviri_r1.2_Zelda_ztringz.txt >> 09_3975_Dviri_e-40_Dgrim_hmlgs.fasta
grep -A1 -E "lcl_08019338 " 03_Dviri_r1.2_Zelda_ztringz.txt >> 09_3975_Dviri_e-40_Dgrim_hmlgs.fasta
grep -A1 -E "lcl_08019337 " 03_Dviri_r1.2_Zelda_ztringz.txt >> 09_3975_Dviri_e-40_Dgrim_hmlgs.fasta
grep -A1 -E "lcl_08019332 " 03_Dviri_r1.2_Zelda_ztringz.txt >> 09_3975_Dviri_e-40_Dgrim_hmlgs.fasta
grep -A1 -E "lcl_08019330 " 03_Dviri_r1.2_Zelda_ztringz.txt >> 09_3975_Dviri_e-40_Dgrim_hmlgs.fasta
grep -A1 -E "lcl_08019326 " 03_Dviri_r1.2_Zelda_ztringz.txt >> 09_3975_Dviri_e-40_Dgrim_hmlgs.fasta
grep -A1 -E "lcl_08019319 " 03_Dviri_r1.2_Zelda_ztringz.txt >> 09_3975_Dviri_e-40_Dgrim_hmlgs.fasta
grep -A1 -E "lcl_08019315 " 03_Dviri_r1.2_Zelda_ztringz.txt >> 09_3975_Dviri_e-40_Dgrim_hmlgs.fasta
grep -A1 -E "lcl_08019313 " 03_Dviri_r1.2_Zelda_ztringz.txt >> 09_3975_Dviri_e-40_Dgrim_hmlgs.fasta
grep -A1 -E "lcl_08019310 " 03_Dviri_r1.2_Zelda_ztringz.txt >> 09_3975_Dviri_e-40_Dgrim_hmlgs.fasta
grep -A1 -E "lcl_08019304 " 03_Dviri_r1.2_Zelda_ztringz.txt >> 09_3975_Dviri_e-40_Dgrim_hmlgs.fasta
grep -A1 -E "lcl_08019295 " 03_Dviri_r1.2_Zelda_ztringz.txt >> 09_3975_Dviri_e-40_Dgrim_hmlgs.fasta
grep -A1 -E "lcl_08019293 " 03_Dviri_r1.2_Zelda_ztringz.txt >> 09_3975_Dviri_e-40_Dgrim_hmlgs.fasta
grep -A1 -E "lcl_08019292 " 03_Dviri_r1.2_Zelda_ztringz.txt >> 09_3975_Dviri_e-40_Dgrim_hmlgs.fasta
grep -A1 -E "lcl_08019291 " 03_Dviri_r1.2_Zelda_ztringz.txt >> 09_3975_Dviri_e-40_Dgrim_hmlgs.fasta
grep -A1 -E "lcl_08019284 " 03_Dviri_r1.2_Zelda_ztringz.txt >> 09_3975_Dviri_e-40_Dgrim_hmlgs.fasta
grep -A1 -E "lcl_08019277 " 03_Dviri_r1.2_Zelda_ztringz.txt >> 09_3975_Dviri_e-40_Dgrim_hmlgs.fasta
grep -A1 -E "lcl_08019275 " 03_Dviri_r1.2_Zelda_ztringz.txt >> 09_3975_Dviri_e-40_Dgrim_hmlgs.fasta
grep -A1 -E "lcl_08019416 " 03_Dviri_r1.2_Zelda_ztringz.txt >> 09_3975_Dviri_e-40_Dgrim_hmlgs.fasta
grep -A1 -E "lcl_08019412 " 03_Dviri_r1.2_Zelda_ztringz.txt >> 09_3975_Dviri_e-40_Dgrim_hmlgs.fasta
grep -A1 -E "lcl_08019410 " 03_Dviri_r1.2_Zelda_ztringz.txt >> 09_3975_Dviri_e-40_Dgrim_hmlgs.fasta
grep -A1 -E "lcl_08019403 " 03_Dviri_r1.2_Zelda_ztringz.txt >> 09_3975_Dviri_e-40_Dgrim_hmlgs.fasta
grep -A1 -E "lcl_08019400 " 03_Dviri_r1.2_Zelda_ztringz.txt >> 09_3975_Dviri_e-40_Dgrim_hmlgs.fasta
grep -A1 -E "lcl_08019392 " 03_Dviri_r1.2_Zelda_ztringz.txt >> 09_3975_Dviri_e-40_Dgrim_hmlgs.fasta
grep -A1 -E "lcl_08019391 " 03_Dviri_r1.2_Zelda_ztringz.txt >> 09_3975_Dviri_e-40_Dgrim_hmlgs.fasta
grep -A1 -E "lcl_08019390 " 03_Dviri_r1.2_Zelda_ztringz.txt >> 09_3975_Dviri_e-40_Dgrim_hmlgs.fasta
grep -A1 -E "lcl_08019382 " 03_Dviri_r1.2_Zelda_ztringz.txt >> 09_3975_Dviri_e-40_Dgrim_hmlgs.fasta
grep -A1 -E "lcl_08019381 " 03_Dviri_r1.2_Zelda_ztringz.txt >> 09_3975_Dviri_e-40_Dgrim_hmlgs.fasta
grep -A1 -E "lcl_08019379 " 03_Dviri_r1.2_Zelda_ztringz.txt >> 09_3975_Dviri_e-40_Dgrim_hmlgs.fasta
grep -A1 -E "lcl_08019377 " 03_Dviri_r1.2_Zelda_ztringz.txt >> 09_3975_Dviri_e-40_Dgrim_hmlgs.fasta
grep -A1 -E "lcl_08036375 " 03_Dviri_r1.2_Zelda_ztringz.txt >> 09_3975_Dviri_e-40_Dgrim_hmlgs.fasta
grep -A1 -E "lcl_08019759 " 03_Dviri_r1.2_Zelda_ztringz.txt >> 09_3975_Dviri_e-40_Dgrim_hmlgs.fasta
grep -A1 -E "lcl_08019755 " 03_Dviri_r1.2_Zelda_ztringz.txt >> 09_3975_Dviri_e-40_Dgrim_hmlgs.fasta
grep -A1 -E "lcl_08019754 " 03_Dviri_r1.2_Zelda_ztringz.txt >> 09_3975_Dviri_e-40_Dgrim_hmlgs.fasta
grep -A1 -E "lcl_08019743 " 03_Dviri_r1.2_Zelda_ztringz.txt >> 09_3975_Dviri_e-40_Dgrim_hmlgs.fasta
grep -A1 -E "lcl_08019738 " 03_Dviri_r1.2_Zelda_ztringz.txt >> 09_3975_Dviri_e-40_Dgrim_hmlgs.fasta
grep -A1 -E "lcl_08019733 " 03_Dviri_r1.2_Zelda_ztringz.txt >> 09_3975_Dviri_e-40_Dgrim_hmlgs.fasta
grep -A1 -E "lcl_08019725 " 03_Dviri_r1.2_Zelda_ztringz.txt >> 09_3975_Dviri_e-40_Dgrim_hmlgs.fasta
grep -A1 -E "lcl_08019721 " 03_Dviri_r1.2_Zelda_ztringz.txt >> 09_3975_Dviri_e-40_Dgrim_hmlgs.fasta
grep -A1 -E "lcl_08019720 " 03_Dviri_r1.2_Zelda_ztringz.txt >> 09_3975_Dviri_e-40_Dgrim_hmlgs.fasta
grep -A1 -E "lcl_08019719 " 03_Dviri_r1.2_Zelda_ztringz.txt >> 09_3975_Dviri_e-40_Dgrim_hmlgs.fasta
grep -A1 -E "lcl_08019840 " 03_Dviri_r1.2_Zelda_ztringz.txt >> 09_3975_Dviri_e-40_Dgrim_hmlgs.fasta
grep -A1 -E "lcl_08019846 " 03_Dviri_r1.2_Zelda_ztringz.txt >> 09_3975_Dviri_e-40_Dgrim_hmlgs.fasta
grep -A1 -E "lcl_08019848 " 03_Dviri_r1.2_Zelda_ztringz.txt >> 09_3975_Dviri_e-40_Dgrim_hmlgs.fasta
grep -A1 -E "lcl_08019855 " 03_Dviri_r1.2_Zelda_ztringz.txt >> 09_3975_Dviri_e-40_Dgrim_hmlgs.fasta
grep -A1 -E "lcl_08019856 " 03_Dviri_r1.2_Zelda_ztringz.txt >> 09_3975_Dviri_e-40_Dgrim_hmlgs.fasta
grep -A1 -E "lcl_08019858 " 03_Dviri_r1.2_Zelda_ztringz.txt >> 09_3975_Dviri_e-40_Dgrim_hmlgs.fasta
grep -A1 -E "lcl_08019887 " 03_Dviri_r1.2_Zelda_ztringz.txt >> 09_3975_Dviri_e-40_Dgrim_hmlgs.fasta
grep -A1 -E "lcl_08019895 " 03_Dviri_r1.2_Zelda_ztringz.txt >> 09_3975_Dviri_e-40_Dgrim_hmlgs.fasta
grep -A1 -E "lcl_08019915 " 03_Dviri_r1.2_Zelda_ztringz.txt >> 09_3975_Dviri_e-40_Dgrim_hmlgs.fasta
grep -A1 -E "lcl_08019070 " 03_Dviri_r1.2_Zelda_ztringz.txt >> 09_3975_Dviri_e-40_Dgrim_hmlgs.fasta
grep -A1 -E "lcl_08033357 " 03_Dviri_r1.2_Zelda_ztringz.txt >> 09_3975_Dviri_e-40_Dgrim_hmlgs.fasta
grep -A1 -E "lcl_08035644 " 03_Dviri_r1.2_Zelda_ztringz.txt >> 09_3975_Dviri_e-40_Dgrim_hmlgs.fasta
grep -A1 -E "lcl_08035647 " 03_Dviri_r1.2_Zelda_ztringz.txt >> 09_3975_Dviri_e-40_Dgrim_hmlgs.fasta
grep -A1 -E "lcl_08035648 " 03_Dviri_r1.2_Zelda_ztringz.txt >> 09_3975_Dviri_e-40_Dgrim_hmlgs.fasta
grep -A1 -E "lcl_08035651 " 03_Dviri_r1.2_Zelda_ztringz.txt >> 09_3975_Dviri_e-40_Dgrim_hmlgs.fasta
grep -A1 -E "lcl_08019473 " 03_Dviri_r1.2_Zelda_ztringz.txt >> 09_3975_Dviri_e-40_Dgrim_hmlgs.fasta
grep -A1 -E "lcl_08033427 " 03_Dviri_r1.2_Zelda_ztringz.txt >> 09_3975_Dviri_e-40_Dgrim_hmlgs.fasta
grep -A1 -E "lcl_08037596 " 03_Dviri_r1.2_Zelda_ztringz.txt >> 09_3975_Dviri_e-40_Dgrim_hmlgs.fasta
grep -A1 -E "lcl_08037387 " 03_Dviri_r1.2_Zelda_ztringz.txt >> 09_3975_Dviri_e-40_Dgrim_hmlgs.fasta
grep -A1 -E "lcl_08037391 " 03_Dviri_r1.2_Zelda_ztringz.txt >> 09_3975_Dviri_e-40_Dgrim_hmlgs.fasta
grep -A1 -E "lcl_08033434 " 03_Dviri_r1.2_Zelda_ztringz.txt >> 09_3975_Dviri_e-40_Dgrim_hmlgs.fasta
grep -A1 -E "lcl_08033435 " 03_Dviri_r1.2_Zelda_ztringz.txt >> 09_3975_Dviri_e-40_Dgrim_hmlgs.fasta
grep -A1 -E "lcl_08033436 " 03_Dviri_r1.2_Zelda_ztringz.txt >> 09_3975_Dviri_e-40_Dgrim_hmlgs.fasta
grep -A1 -E "lcl_08033438 " 03_Dviri_r1.2_Zelda_ztringz.txt >> 09_3975_Dviri_e-40_Dgrim_hmlgs.fasta
grep -A1 -E "lcl_08033446 " 03_Dviri_r1.2_Zelda_ztringz.txt >> 09_3975_Dviri_e-40_Dgrim_hmlgs.fasta
grep -A1 -E "lcl_08033472 " 03_Dviri_r1.2_Zelda_ztringz.txt >> 09_3975_Dviri_e-40_Dgrim_hmlgs.fasta
grep -A1 -E "lcl_08033504 " 03_Dviri_r1.2_Zelda_ztringz.txt >> 09_3975_Dviri_e-40_Dgrim_hmlgs.fasta
grep -A1 -E "lcl_08033521 " 03_Dviri_r1.2_Zelda_ztringz.txt >> 09_3975_Dviri_e-40_Dgrim_hmlgs.fasta
grep -A1 -E "lcl_08033522 " 03_Dviri_r1.2_Zelda_ztringz.txt >> 09_3975_Dviri_e-40_Dgrim_hmlgs.fasta
grep -A1 -E "lcl_08035657 " 03_Dviri_r1.2_Zelda_ztringz.txt >> 09_3975_Dviri_e-40_Dgrim_hmlgs.fasta
grep -A1 -E "lcl_08035659 " 03_Dviri_r1.2_Zelda_ztringz.txt >> 09_3975_Dviri_e-40_Dgrim_hmlgs.fasta
grep -A1 -E "lcl_08035665 " 03_Dviri_r1.2_Zelda_ztringz.txt >> 09_3975_Dviri_e-40_Dgrim_hmlgs.fasta
grep -A1 -E "lcl_08035684 " 03_Dviri_r1.2_Zelda_ztringz.txt >> 09_3975_Dviri_e-40_Dgrim_hmlgs.fasta
grep -A1 -E "lcl_08035689 " 03_Dviri_r1.2_Zelda_ztringz.txt >> 09_3975_Dviri_e-40_Dgrim_hmlgs.fasta
grep -A1 -E "lcl_08033321 " 03_Dviri_r1.2_Zelda_ztringz.txt >> 09_3975_Dviri_e-40_Dgrim_hmlgs.fasta
grep -A1 -E "lcl_08033324 " 03_Dviri_r1.2_Zelda_ztringz.txt >> 09_3975_Dviri_e-40_Dgrim_hmlgs.fasta
grep -A1 -E "lcl_08033327 " 03_Dviri_r1.2_Zelda_ztringz.txt >> 09_3975_Dviri_e-40_Dgrim_hmlgs.fasta
grep -A1 -E "lcl_08033330 " 03_Dviri_r1.2_Zelda_ztringz.txt >> 09_3975_Dviri_e-40_Dgrim_hmlgs.fasta
grep -A1 -E "lcl_08033331 " 03_Dviri_r1.2_Zelda_ztringz.txt >> 09_3975_Dviri_e-40_Dgrim_hmlgs.fasta
grep -A1 -E "lcl_08033334 " 03_Dviri_r1.2_Zelda_ztringz.txt >> 09_3975_Dviri_e-40_Dgrim_hmlgs.fasta
grep -A1 -E "lcl_08033345 " 03_Dviri_r1.2_Zelda_ztringz.txt >> 09_3975_Dviri_e-40_Dgrim_hmlgs.fasta
grep -A1 -E "lcl_08035637 " 03_Dviri_r1.2_Zelda_ztringz.txt >> 09_3975_Dviri_e-40_Dgrim_hmlgs.fasta
grep -A1 -E "lcl_08035633 " 03_Dviri_r1.2_Zelda_ztringz.txt >> 09_3975_Dviri_e-40_Dgrim_hmlgs.fasta
grep -A1 -E "lcl_08034534 " 03_Dviri_r1.2_Zelda_ztringz.txt >> 09_3975_Dviri_e-40_Dgrim_hmlgs.fasta
grep -A1 -E "lcl_08034538 " 03_Dviri_r1.2_Zelda_ztringz.txt >> 09_3975_Dviri_e-40_Dgrim_hmlgs.fasta
grep -A1 -E "lcl_08034546 " 03_Dviri_r1.2_Zelda_ztringz.txt >> 09_3975_Dviri_e-40_Dgrim_hmlgs.fasta
grep -A1 -E "lcl_08034547 " 03_Dviri_r1.2_Zelda_ztringz.txt >> 09_3975_Dviri_e-40_Dgrim_hmlgs.fasta
grep -A1 -E "lcl_08034555 " 03_Dviri_r1.2_Zelda_ztringz.txt >> 09_3975_Dviri_e-40_Dgrim_hmlgs.fasta
grep -A1 -E "lcl_08019990 " 03_Dviri_r1.2_Zelda_ztringz.txt >> 09_3975_Dviri_e-40_Dgrim_hmlgs.fasta
grep -A1 -E "lcl_08019987 " 03_Dviri_r1.2_Zelda_ztringz.txt >> 09_3975_Dviri_e-40_Dgrim_hmlgs.fasta
grep -A1 -E "lcl_08019980 " 03_Dviri_r1.2_Zelda_ztringz.txt >> 09_3975_Dviri_e-40_Dgrim_hmlgs.fasta
grep -A1 -E "lcl_08019976 " 03_Dviri_r1.2_Zelda_ztringz.txt >> 09_3975_Dviri_e-40_Dgrim_hmlgs.fasta
grep -A1 -E "lcl_08019974 " 03_Dviri_r1.2_Zelda_ztringz.txt >> 09_3975_Dviri_e-40_Dgrim_hmlgs.fasta
grep -A1 -E "lcl_08019971 " 03_Dviri_r1.2_Zelda_ztringz.txt >> 09_3975_Dviri_e-40_Dgrim_hmlgs.fasta
grep -A1 -E "lcl_08034370 " 03_Dviri_r1.2_Zelda_ztringz.txt >> 09_3975_Dviri_e-40_Dgrim_hmlgs.fasta
grep -A1 -E "lcl_08034380 " 03_Dviri_r1.2_Zelda_ztringz.txt >> 09_3975_Dviri_e-40_Dgrim_hmlgs.fasta
grep -A1 -E "lcl_08034411 " 03_Dviri_r1.2_Zelda_ztringz.txt >> 09_3975_Dviri_e-40_Dgrim_hmlgs.fasta
grep -A1 -E "lcl_08034412 " 03_Dviri_r1.2_Zelda_ztringz.txt >> 09_3975_Dviri_e-40_Dgrim_hmlgs.fasta
grep -A1 -E "lcl_08033698 " 03_Dviri_r1.2_Zelda_ztringz.txt >> 09_3975_Dviri_e-40_Dgrim_hmlgs.fasta
grep -A1 -E "lcl_08033694 " 03_Dviri_r1.2_Zelda_ztringz.txt >> 09_3975_Dviri_e-40_Dgrim_hmlgs.fasta
grep -A1 -E "lcl_08033677 " 03_Dviri_r1.2_Zelda_ztringz.txt >> 09_3975_Dviri_e-40_Dgrim_hmlgs.fasta
grep -A1 -E "lcl_08033655 " 03_Dviri_r1.2_Zelda_ztringz.txt >> 09_3975_Dviri_e-40_Dgrim_hmlgs.fasta
grep -A1 -E "lcl_08033653 " 03_Dviri_r1.2_Zelda_ztringz.txt >> 09_3975_Dviri_e-40_Dgrim_hmlgs.fasta
grep -A1 -E "lcl_08034588 " 03_Dviri_r1.2_Zelda_ztringz.txt >> 09_3975_Dviri_e-40_Dgrim_hmlgs.fasta
grep -A1 -E "lcl_08034598 " 03_Dviri_r1.2_Zelda_ztringz.txt >> 09_3975_Dviri_e-40_Dgrim_hmlgs.fasta
grep -A1 -E "lcl_08034610 " 03_Dviri_r1.2_Zelda_ztringz.txt >> 09_3975_Dviri_e-40_Dgrim_hmlgs.fasta
grep -A1 -E "lcl_08034267 " 03_Dviri_r1.2_Zelda_ztringz.txt >> 09_3975_Dviri_e-40_Dgrim_hmlgs.fasta
grep -A1 -E "lcl_08034263 " 03_Dviri_r1.2_Zelda_ztringz.txt >> 09_3975_Dviri_e-40_Dgrim_hmlgs.fasta
grep -A1 -E "lcl_08034250 " 03_Dviri_r1.2_Zelda_ztringz.txt >> 09_3975_Dviri_e-40_Dgrim_hmlgs.fasta
grep -A1 -E "lcl_08034249 " 03_Dviri_r1.2_Zelda_ztringz.txt >> 09_3975_Dviri_e-40_Dgrim_hmlgs.fasta
grep -A1 -E "lcl_08034244 " 03_Dviri_r1.2_Zelda_ztringz.txt >> 09_3975_Dviri_e-40_Dgrim_hmlgs.fasta
grep -A1 -E "lcl_08034241 " 03_Dviri_r1.2_Zelda_ztringz.txt >> 09_3975_Dviri_e-40_Dgrim_hmlgs.fasta
grep -A1 -E "lcl_08018681 " 03_Dviri_r1.2_Zelda_ztringz.txt >> 09_3975_Dviri_e-40_Dgrim_hmlgs.fasta
grep -A1 -E "lcl_08018695 " 03_Dviri_r1.2_Zelda_ztringz.txt >> 09_3975_Dviri_e-40_Dgrim_hmlgs.fasta
grep -A1 -E "lcl_08035733 " 03_Dviri_r1.2_Zelda_ztringz.txt >> 09_3975_Dviri_e-40_Dgrim_hmlgs.fasta
grep -A1 -E "lcl_08035718 " 03_Dviri_r1.2_Zelda_ztringz.txt >> 09_3975_Dviri_e-40_Dgrim_hmlgs.fasta
grep -A1 -E "lcl_08035717 " 03_Dviri_r1.2_Zelda_ztringz.txt >> 09_3975_Dviri_e-40_Dgrim_hmlgs.fasta
grep -A1 -E "lcl_08035716 " 03_Dviri_r1.2_Zelda_ztringz.txt >> 09_3975_Dviri_e-40_Dgrim_hmlgs.fasta
grep -A1 -E "lcl_08035712 " 03_Dviri_r1.2_Zelda_ztringz.txt >> 09_3975_Dviri_e-40_Dgrim_hmlgs.fasta
grep -A1 -E "lcl_08035710 " 03_Dviri_r1.2_Zelda_ztringz.txt >> 09_3975_Dviri_e-40_Dgrim_hmlgs.fasta
grep -A1 -E "lcl_08035708 " 03_Dviri_r1.2_Zelda_ztringz.txt >> 09_3975_Dviri_e-40_Dgrim_hmlgs.fasta
grep -A1 -E "lcl_08035703 " 03_Dviri_r1.2_Zelda_ztringz.txt >> 09_3975_Dviri_e-40_Dgrim_hmlgs.fasta
grep -A1 -E "lcl_08033594 " 03_Dviri_r1.2_Zelda_ztringz.txt >> 09_3975_Dviri_e-40_Dgrim_hmlgs.fasta
grep -A1 -E "lcl_08033617 " 03_Dviri_r1.2_Zelda_ztringz.txt >> 09_3975_Dviri_e-40_Dgrim_hmlgs.fasta
grep -A1 -E "lcl_08018699 " 03_Dviri_r1.2_Zelda_ztringz.txt >> 09_3975_Dviri_e-40_Dgrim_hmlgs.fasta
grep -A1 -E "lcl_08018702 " 03_Dviri_r1.2_Zelda_ztringz.txt >> 09_3975_Dviri_e-40_Dgrim_hmlgs.fasta
grep -A1 -E "lcl_08018703 " 03_Dviri_r1.2_Zelda_ztringz.txt >> 09_3975_Dviri_e-40_Dgrim_hmlgs.fasta
grep -A1 -E "lcl_08018704 " 03_Dviri_r1.2_Zelda_ztringz.txt >> 09_3975_Dviri_e-40_Dgrim_hmlgs.fasta
grep -A1 -E "lcl_08018712 " 03_Dviri_r1.2_Zelda_ztringz.txt >> 09_3975_Dviri_e-40_Dgrim_hmlgs.fasta
grep -A1 -E "lcl_08018715 " 03_Dviri_r1.2_Zelda_ztringz.txt >> 09_3975_Dviri_e-40_Dgrim_hmlgs.fasta
grep -A1 -E "lcl_08019641 " 03_Dviri_r1.2_Zelda_ztringz.txt >> 09_3975_Dviri_e-40_Dgrim_hmlgs.fasta
grep -A1 -E "lcl_08019638 " 03_Dviri_r1.2_Zelda_ztringz.txt >> 09_3975_Dviri_e-40_Dgrim_hmlgs.fasta
grep -A1 -E "lcl_08019635 " 03_Dviri_r1.2_Zelda_ztringz.txt >> 09_3975_Dviri_e-40_Dgrim_hmlgs.fasta
grep -A1 -E "lcl_08019622 " 03_Dviri_r1.2_Zelda_ztringz.txt >> 09_3975_Dviri_e-40_Dgrim_hmlgs.fasta
grep -A1 -E "lcl_08019614 " 03_Dviri_r1.2_Zelda_ztringz.txt >> 09_3975_Dviri_e-40_Dgrim_hmlgs.fasta
grep -A1 -E "lcl_08019613 " 03_Dviri_r1.2_Zelda_ztringz.txt >> 09_3975_Dviri_e-40_Dgrim_hmlgs.fasta
grep -A1 -E "lcl_08020078 " 03_Dviri_r1.2_Zelda_ztringz.txt >> 09_3975_Dviri_e-40_Dgrim_hmlgs.fasta
grep -A1 -E "lcl_08020077 " 03_Dviri_r1.2_Zelda_ztringz.txt >> 09_3975_Dviri_e-40_Dgrim_hmlgs.fasta
grep -A1 -E "lcl_08020041 " 03_Dviri_r1.2_Zelda_ztringz.txt >> 09_3975_Dviri_e-40_Dgrim_hmlgs.fasta
grep -A1 -E "lcl_08034568 " 03_Dviri_r1.2_Zelda_ztringz.txt >> 09_3975_Dviri_e-40_Dgrim_hmlgs.fasta
grep -A1 -E "lcl_08020013 " 03_Dviri_r1.2_Zelda_ztringz.txt >> 09_3975_Dviri_e-40_Dgrim_hmlgs.fasta
grep -A1 -E "lcl_08020015 " 03_Dviri_r1.2_Zelda_ztringz.txt >> 09_3975_Dviri_e-40_Dgrim_hmlgs.fasta
grep -A1 -E "lcl_08020016 " 03_Dviri_r1.2_Zelda_ztringz.txt >> 09_3975_Dviri_e-40_Dgrim_hmlgs.fasta
grep -A1 -E "lcl_08020024 " 03_Dviri_r1.2_Zelda_ztringz.txt >> 09_3975_Dviri_e-40_Dgrim_hmlgs.fasta
grep -A1 -E "lcl_08033005 " 03_Dviri_r1.2_Zelda_ztringz.txt >> 09_3975_Dviri_e-40_Dgrim_hmlgs.fasta
grep -A1 -E "lcl_08033279 " 03_Dviri_r1.2_Zelda_ztringz.txt >> 09_3975_Dviri_e-40_Dgrim_hmlgs.fasta
grep -A1 -E "lcl_08019169 " 03_Dviri_r1.2_Zelda_ztringz.txt >> 09_3975_Dviri_e-40_Dgrim_hmlgs.fasta
grep -A1 -E "lcl_08019168 " 03_Dviri_r1.2_Zelda_ztringz.txt >> 09_3975_Dviri_e-40_Dgrim_hmlgs.fasta
grep -A1 -E "lcl_08019165 " 03_Dviri_r1.2_Zelda_ztringz.txt >> 09_3975_Dviri_e-40_Dgrim_hmlgs.fasta
grep -A1 -E "lcl_08019164 " 03_Dviri_r1.2_Zelda_ztringz.txt >> 09_3975_Dviri_e-40_Dgrim_hmlgs.fasta
grep -A1 -E "lcl_08034580 " 03_Dviri_r1.2_Zelda_ztringz.txt >> 09_3975_Dviri_e-40_Dgrim_hmlgs.fasta
grep -A1 -E "lcl_08034581 " 03_Dviri_r1.2_Zelda_ztringz.txt >> 09_3975_Dviri_e-40_Dgrim_hmlgs.fasta
grep -A1 -E "lcl_08034583 " 03_Dviri_r1.2_Zelda_ztringz.txt >> 09_3975_Dviri_e-40_Dgrim_hmlgs.fasta
grep -A1 -E "lcl_08034586 " 03_Dviri_r1.2_Zelda_ztringz.txt >> 09_3975_Dviri_e-40_Dgrim_hmlgs.fasta
grep -A1 -E "lcl_08033648 " 03_Dviri_r1.2_Zelda_ztringz.txt >> 09_3975_Dviri_e-40_Dgrim_hmlgs.fasta
grep -A1 -E "lcl_08033647 " 03_Dviri_r1.2_Zelda_ztringz.txt >> 09_3975_Dviri_e-40_Dgrim_hmlgs.fasta
grep -A1 -E "lcl_08033643 " 03_Dviri_r1.2_Zelda_ztringz.txt >> 09_3975_Dviri_e-40_Dgrim_hmlgs.fasta
grep -A1 -E "lcl_08033628 " 03_Dviri_r1.2_Zelda_ztringz.txt >> 09_3975_Dviri_e-40_Dgrim_hmlgs.fasta
grep -A1 -E "lcl_08033083 " 03_Dviri_r1.2_Zelda_ztringz.txt >> 09_3975_Dviri_e-40_Dgrim_hmlgs.fasta
grep -A1 -E "lcl_08033082 " 03_Dviri_r1.2_Zelda_ztringz.txt >> 09_3975_Dviri_e-40_Dgrim_hmlgs.fasta
grep -A1 -E "lcl_08033079 " 03_Dviri_r1.2_Zelda_ztringz.txt >> 09_3975_Dviri_e-40_Dgrim_hmlgs.fasta
grep -A1 -E "lcl_08033078 " 03_Dviri_r1.2_Zelda_ztringz.txt >> 09_3975_Dviri_e-40_Dgrim_hmlgs.fasta
grep -A1 -E "lcl_08033070 " 03_Dviri_r1.2_Zelda_ztringz.txt >> 09_3975_Dviri_e-40_Dgrim_hmlgs.fasta
grep -A1 -E "lcl_08033068 " 03_Dviri_r1.2_Zelda_ztringz.txt >> 09_3975_Dviri_e-40_Dgrim_hmlgs.fasta
grep -A1 -E "lcl_08033062 " 03_Dviri_r1.2_Zelda_ztringz.txt >> 09_3975_Dviri_e-40_Dgrim_hmlgs.fasta
grep -A1 -E "lcl_08033057 " 03_Dviri_r1.2_Zelda_ztringz.txt >> 09_3975_Dviri_e-40_Dgrim_hmlgs.fasta
grep -A1 -E "lcl_08019718 " 03_Dviri_r1.2_Zelda_ztringz.txt >> 09_3975_Dviri_e-40_Dgrim_hmlgs.fasta
grep -A1 -E "lcl_08019834 " 03_Dviri_r1.2_Zelda_ztringz.txt >> 09_3975_Dviri_e-40_Dgrim_hmlgs.fasta
grep -A1 -E "lcl_08019807 " 03_Dviri_r1.2_Zelda_ztringz.txt >> 09_3975_Dviri_e-40_Dgrim_hmlgs.fasta
grep -A1 -E "lcl_08019805 " 03_Dviri_r1.2_Zelda_ztringz.txt >> 09_3975_Dviri_e-40_Dgrim_hmlgs.fasta
grep -A1 -E "lcl_08019789 " 03_Dviri_r1.2_Zelda_ztringz.txt >> 09_3975_Dviri_e-40_Dgrim_hmlgs.fasta
grep -A1 -E "lcl_08019789 " 03_Dviri_r1.2_Zelda_ztringz.txt >> 09_3975_Dviri_e-40_Dgrim_hmlgs.fasta
grep -A1 -E "lcl_08033127 " 03_Dviri_r1.2_Zelda_ztringz.txt >> 09_3975_Dviri_e-40_Dgrim_hmlgs.fasta
grep -A1 -E "lcl_08018771 " 03_Dviri_r1.2_Zelda_ztringz.txt >> 09_3975_Dviri_e-40_Dgrim_hmlgs.fasta
grep -A1 -E "lcl_08018765 " 03_Dviri_r1.2_Zelda_ztringz.txt >> 09_3975_Dviri_e-40_Dgrim_hmlgs.fasta
grep -A1 -E "lcl_08018881 " 03_Dviri_r1.2_Zelda_ztringz.txt >> 09_3975_Dviri_e-40_Dgrim_hmlgs.fasta
grep -A1 -E "lcl_08018882 " 03_Dviri_r1.2_Zelda_ztringz.txt >> 09_3975_Dviri_e-40_Dgrim_hmlgs.fasta
grep -A1 -E "lcl_08018883 " 03_Dviri_r1.2_Zelda_ztringz.txt >> 09_3975_Dviri_e-40_Dgrim_hmlgs.fasta
grep -A1 -E "lcl_08018889 " 03_Dviri_r1.2_Zelda_ztringz.txt >> 09_3975_Dviri_e-40_Dgrim_hmlgs.fasta
grep -A1 -E "lcl_08018897 " 03_Dviri_r1.2_Zelda_ztringz.txt >> 09_3975_Dviri_e-40_Dgrim_hmlgs.fasta
grep -A1 -E "lcl_08019585 " 03_Dviri_r1.2_Zelda_ztringz.txt >> 09_3975_Dviri_e-40_Dgrim_hmlgs.fasta
grep -A1 -E "lcl_08019584 " 03_Dviri_r1.2_Zelda_ztringz.txt >> 09_3975_Dviri_e-40_Dgrim_hmlgs.fasta
grep -A1 -E "lcl_08019582 " 03_Dviri_r1.2_Zelda_ztringz.txt >> 09_3975_Dviri_e-40_Dgrim_hmlgs.fasta
grep -A1 -E "lcl_08019581 " 03_Dviri_r1.2_Zelda_ztringz.txt >> 09_3975_Dviri_e-40_Dgrim_hmlgs.fasta
grep -A1 -E "lcl_08019567 " 03_Dviri_r1.2_Zelda_ztringz.txt >> 09_3975_Dviri_e-40_Dgrim_hmlgs.fasta
grep -A1 -E "lcl_08019559 " 03_Dviri_r1.2_Zelda_ztringz.txt >> 09_3975_Dviri_e-40_Dgrim_hmlgs.fasta
grep -A1 -E "lcl_08019544 " 03_Dviri_r1.2_Zelda_ztringz.txt >> 09_3975_Dviri_e-40_Dgrim_hmlgs.fasta
grep -A1 -E "lcl_08019536 " 03_Dviri_r1.2_Zelda_ztringz.txt >> 09_3975_Dviri_e-40_Dgrim_hmlgs.fasta
grep -A1 -E "lcl_08019531 " 03_Dviri_r1.2_Zelda_ztringz.txt >> 09_3975_Dviri_e-40_Dgrim_hmlgs.fasta
grep -A1 -E "lcl_08033754 " 03_Dviri_r1.2_Zelda_ztringz.txt >> 09_3975_Dviri_e-40_Dgrim_hmlgs.fasta
grep -A1 -E "lcl_08033752 " 03_Dviri_r1.2_Zelda_ztringz.txt >> 09_3975_Dviri_e-40_Dgrim_hmlgs.fasta
grep -A1 -E "lcl_08033533 " 03_Dviri_r1.2_Zelda_ztringz.txt >> 09_3975_Dviri_e-40_Dgrim_hmlgs.fasta
grep -A1 -E "lcl_08033536 " 03_Dviri_r1.2_Zelda_ztringz.txt >> 09_3975_Dviri_e-40_Dgrim_hmlgs.fasta
grep -A1 -E "lcl_08033543 " 03_Dviri_r1.2_Zelda_ztringz.txt >> 09_3975_Dviri_e-40_Dgrim_hmlgs.fasta
grep -A1 -E "lcl_08033544 " 03_Dviri_r1.2_Zelda_ztringz.txt >> 09_3975_Dviri_e-40_Dgrim_hmlgs.fasta
grep -A1 -E "lcl_08019667 " 03_Dviri_r1.2_Zelda_ztringz.txt >> 09_3975_Dviri_e-40_Dgrim_hmlgs.fasta
grep -A1 -E "lcl_08019665 " 03_Dviri_r1.2_Zelda_ztringz.txt >> 09_3975_Dviri_e-40_Dgrim_hmlgs.fasta
grep -A1 -E "lcl_08018755 " 03_Dviri_r1.2_Zelda_ztringz.txt >> 09_3975_Dviri_e-40_Dgrim_hmlgs.fasta
grep -A1 -E "lcl_08018752 " 03_Dviri_r1.2_Zelda_ztringz.txt >> 09_3975_Dviri_e-40_Dgrim_hmlgs.fasta
grep -A1 -E "lcl_08034529 " 03_Dviri_r1.2_Zelda_ztringz.txt >> 09_3975_Dviri_e-40_Dgrim_hmlgs.fasta
grep -A1 -E "lcl_08034531 " 03_Dviri_r1.2_Zelda_ztringz.txt >> 09_3975_Dviri_e-40_Dgrim_hmlgs.fasta
grep -A1 -E "lcl_08031517 " 03_Dviri_r1.2_Zelda_ztringz.txt >> 09_3975_Dviri_e-40_Dgrim_hmlgs.fasta
grep -A1 -E "lcl_08031509 " 03_Dviri_r1.2_Zelda_ztringz.txt >> 09_3975_Dviri_e-40_Dgrim_hmlgs.fasta
grep -A1 -E "lcl_08031506 " 03_Dviri_r1.2_Zelda_ztringz.txt >> 09_3975_Dviri_e-40_Dgrim_hmlgs.fasta
grep -A1 -E "lcl_08031505 " 03_Dviri_r1.2_Zelda_ztringz.txt >> 09_3975_Dviri_e-40_Dgrim_hmlgs.fasta
grep -A1 -E "lcl_08031496 " 03_Dviri_r1.2_Zelda_ztringz.txt >> 09_3975_Dviri_e-40_Dgrim_hmlgs.fasta
grep -A1 -E "lcl_08031490 " 03_Dviri_r1.2_Zelda_ztringz.txt >> 09_3975_Dviri_e-40_Dgrim_hmlgs.fasta
grep -A1 -E "lcl_08031488 " 03_Dviri_r1.2_Zelda_ztringz.txt >> 09_3975_Dviri_e-40_Dgrim_hmlgs.fasta
grep -A1 -E "lcl_08031485 " 03_Dviri_r1.2_Zelda_ztringz.txt >> 09_3975_Dviri_e-40_Dgrim_hmlgs.fasta
grep -A1 -E "lcl_08031481 " 03_Dviri_r1.2_Zelda_ztringz.txt >> 09_3975_Dviri_e-40_Dgrim_hmlgs.fasta
grep -A1 -E "lcl_08031478 " 03_Dviri_r1.2_Zelda_ztringz.txt >> 09_3975_Dviri_e-40_Dgrim_hmlgs.fasta
grep -A1 -E "lcl_08031477 " 03_Dviri_r1.2_Zelda_ztringz.txt >> 09_3975_Dviri_e-40_Dgrim_hmlgs.fasta
grep -A1 -E "lcl_08031476 " 03_Dviri_r1.2_Zelda_ztringz.txt >> 09_3975_Dviri_e-40_Dgrim_hmlgs.fasta
grep -A1 -E "lcl_08031475 " 03_Dviri_r1.2_Zelda_ztringz.txt >> 09_3975_Dviri_e-40_Dgrim_hmlgs.fasta
grep -A1 -E "lcl_08031474 " 03_Dviri_r1.2_Zelda_ztringz.txt >> 09_3975_Dviri_e-40_Dgrim_hmlgs.fasta
grep -A1 -E "lcl_08031472 " 03_Dviri_r1.2_Zelda_ztringz.txt >> 09_3975_Dviri_e-40_Dgrim_hmlgs.fasta
grep -A1 -E "lcl_08031459 " 03_Dviri_r1.2_Zelda_ztringz.txt >> 09_3975_Dviri_e-40_Dgrim_hmlgs.fasta
grep -A1 -E "lcl_08031458 " 03_Dviri_r1.2_Zelda_ztringz.txt >> 09_3975_Dviri_e-40_Dgrim_hmlgs.fasta
grep -A1 -E "lcl_08031456 " 03_Dviri_r1.2_Zelda_ztringz.txt >> 09_3975_Dviri_e-40_Dgrim_hmlgs.fasta
grep -A1 -E "lcl_08031450 " 03_Dviri_r1.2_Zelda_ztringz.txt >> 09_3975_Dviri_e-40_Dgrim_hmlgs.fasta
grep -A1 -E "lcl_08031440 " 03_Dviri_r1.2_Zelda_ztringz.txt >> 09_3975_Dviri_e-40_Dgrim_hmlgs.fasta
grep -A1 -E "lcl_08031437 " 03_Dviri_r1.2_Zelda_ztringz.txt >> 09_3975_Dviri_e-40_Dgrim_hmlgs.fasta
grep -A1 -E "lcl_08031436 " 03_Dviri_r1.2_Zelda_ztringz.txt >> 09_3975_Dviri_e-40_Dgrim_hmlgs.fasta
grep -A1 -E "lcl_08031434 " 03_Dviri_r1.2_Zelda_ztringz.txt >> 09_3975_Dviri_e-40_Dgrim_hmlgs.fasta
grep -A1 -E "lcl_08031433 " 03_Dviri_r1.2_Zelda_ztringz.txt >> 09_3975_Dviri_e-40_Dgrim_hmlgs.fasta
grep -A1 -E "lcl_08031425 " 03_Dviri_r1.2_Zelda_ztringz.txt >> 09_3975_Dviri_e-40_Dgrim_hmlgs.fasta
grep -A1 -E "lcl_08031424 " 03_Dviri_r1.2_Zelda_ztringz.txt >> 09_3975_Dviri_e-40_Dgrim_hmlgs.fasta
grep -A1 -E "lcl_08031423 " 03_Dviri_r1.2_Zelda_ztringz.txt >> 09_3975_Dviri_e-40_Dgrim_hmlgs.fasta
grep -A1 -E "lcl_08031421 " 03_Dviri_r1.2_Zelda_ztringz.txt >> 09_3975_Dviri_e-40_Dgrim_hmlgs.fasta
grep -A1 -E "lcl_08031419 " 03_Dviri_r1.2_Zelda_ztringz.txt >> 09_3975_Dviri_e-40_Dgrim_hmlgs.fasta
grep -A1 -E "lcl_08031414 " 03_Dviri_r1.2_Zelda_ztringz.txt >> 09_3975_Dviri_e-40_Dgrim_hmlgs.fasta
grep -A1 -E "lcl_08031413 " 03_Dviri_r1.2_Zelda_ztringz.txt >> 09_3975_Dviri_e-40_Dgrim_hmlgs.fasta
grep -A1 -E "lcl_08028598 " 03_Dviri_r1.2_Zelda_ztringz.txt >> 09_3975_Dviri_e-40_Dgrim_hmlgs.fasta
grep -A1 -E "lcl_08028601 " 03_Dviri_r1.2_Zelda_ztringz.txt >> 09_3975_Dviri_e-40_Dgrim_hmlgs.fasta
grep -A1 -E "lcl_08028602 " 03_Dviri_r1.2_Zelda_ztringz.txt >> 09_3975_Dviri_e-40_Dgrim_hmlgs.fasta
grep -A1 -E "lcl_08028614 " 03_Dviri_r1.2_Zelda_ztringz.txt >> 09_3975_Dviri_e-40_Dgrim_hmlgs.fasta
grep -A1 -E "lcl_08028615 " 03_Dviri_r1.2_Zelda_ztringz.txt >> 09_3975_Dviri_e-40_Dgrim_hmlgs.fasta
grep -A1 -E "lcl_08028616 " 03_Dviri_r1.2_Zelda_ztringz.txt >> 09_3975_Dviri_e-40_Dgrim_hmlgs.fasta
grep -A1 -E "lcl_08028620 " 03_Dviri_r1.2_Zelda_ztringz.txt >> 09_3975_Dviri_e-40_Dgrim_hmlgs.fasta
grep -A1 -E "lcl_08028623 " 03_Dviri_r1.2_Zelda_ztringz.txt >> 09_3975_Dviri_e-40_Dgrim_hmlgs.fasta
grep -A1 -E "lcl_08028624 " 03_Dviri_r1.2_Zelda_ztringz.txt >> 09_3975_Dviri_e-40_Dgrim_hmlgs.fasta
grep -A1 -E "lcl_08028625 " 03_Dviri_r1.2_Zelda_ztringz.txt >> 09_3975_Dviri_e-40_Dgrim_hmlgs.fasta
grep -A1 -E "lcl_08028627 " 03_Dviri_r1.2_Zelda_ztringz.txt >> 09_3975_Dviri_e-40_Dgrim_hmlgs.fasta
grep -A1 -E "lcl_08030033 " 03_Dviri_r1.2_Zelda_ztringz.txt >> 09_3975_Dviri_e-40_Dgrim_hmlgs.fasta
grep -A1 -E "lcl_08031151 " 03_Dviri_r1.2_Zelda_ztringz.txt >> 09_3975_Dviri_e-40_Dgrim_hmlgs.fasta
grep -A1 -E "lcl_08030030 " 03_Dviri_r1.2_Zelda_ztringz.txt >> 09_3975_Dviri_e-40_Dgrim_hmlgs.fasta
grep -A1 -E "lcl_08036578 " 03_Dviri_r1.2_Zelda_ztringz.txt >> 09_3975_Dviri_e-40_Dgrim_hmlgs.fasta
grep -A1 -E "lcl_08030025 " 03_Dviri_r1.2_Zelda_ztringz.txt >> 09_3975_Dviri_e-40_Dgrim_hmlgs.fasta
grep -A1 -E "lcl_08029997 " 03_Dviri_r1.2_Zelda_ztringz.txt >> 09_3975_Dviri_e-40_Dgrim_hmlgs.fasta
grep -A1 -E "lcl_08029996 " 03_Dviri_r1.2_Zelda_ztringz.txt >> 09_3975_Dviri_e-40_Dgrim_hmlgs.fasta
grep -A1 -E "lcl_08029995 " 03_Dviri_r1.2_Zelda_ztringz.txt >> 09_3975_Dviri_e-40_Dgrim_hmlgs.fasta
grep -A1 -E "lcl_08029994 " 03_Dviri_r1.2_Zelda_ztringz.txt >> 09_3975_Dviri_e-40_Dgrim_hmlgs.fasta
grep -A1 -E "lcl_08029993 " 03_Dviri_r1.2_Zelda_ztringz.txt >> 09_3975_Dviri_e-40_Dgrim_hmlgs.fasta
grep -A1 -E "lcl_08029989 " 03_Dviri_r1.2_Zelda_ztringz.txt >> 09_3975_Dviri_e-40_Dgrim_hmlgs.fasta
grep -A1 -E "lcl_08029987 " 03_Dviri_r1.2_Zelda_ztringz.txt >> 09_3975_Dviri_e-40_Dgrim_hmlgs.fasta
grep -A1 -E "lcl_08029973 " 03_Dviri_r1.2_Zelda_ztringz.txt >> 09_3975_Dviri_e-40_Dgrim_hmlgs.fasta
grep -A1 -E "lcl_08029972 " 03_Dviri_r1.2_Zelda_ztringz.txt >> 09_3975_Dviri_e-40_Dgrim_hmlgs.fasta
grep -A1 -E "lcl_08029969 " 03_Dviri_r1.2_Zelda_ztringz.txt >> 09_3975_Dviri_e-40_Dgrim_hmlgs.fasta
grep -A1 -E "lcl_08029968 " 03_Dviri_r1.2_Zelda_ztringz.txt >> 09_3975_Dviri_e-40_Dgrim_hmlgs.fasta
grep -A1 -E "lcl_08030060 " 03_Dviri_r1.2_Zelda_ztringz.txt >> 09_3975_Dviri_e-40_Dgrim_hmlgs.fasta
grep -A1 -E "lcl_08030060 " 03_Dviri_r1.2_Zelda_ztringz.txt >> 09_3975_Dviri_e-40_Dgrim_hmlgs.fasta
grep -A1 -E "lcl_08030059 " 03_Dviri_r1.2_Zelda_ztringz.txt >> 09_3975_Dviri_e-40_Dgrim_hmlgs.fasta
grep -A1 -E "lcl_08030057 " 03_Dviri_r1.2_Zelda_ztringz.txt >> 09_3975_Dviri_e-40_Dgrim_hmlgs.fasta
grep -A1 -E "lcl_08030053 " 03_Dviri_r1.2_Zelda_ztringz.txt >> 09_3975_Dviri_e-40_Dgrim_hmlgs.fasta
grep -A1 -E "lcl_08030218 " 03_Dviri_r1.2_Zelda_ztringz.txt >> 09_3975_Dviri_e-40_Dgrim_hmlgs.fasta
grep -A1 -E "lcl_08030217 " 03_Dviri_r1.2_Zelda_ztringz.txt >> 09_3975_Dviri_e-40_Dgrim_hmlgs.fasta
grep -A1 -E "lcl_08030209 " 03_Dviri_r1.2_Zelda_ztringz.txt >> 09_3975_Dviri_e-40_Dgrim_hmlgs.fasta
grep -A1 -E "lcl_08030206 " 03_Dviri_r1.2_Zelda_ztringz.txt >> 09_3975_Dviri_e-40_Dgrim_hmlgs.fasta
grep -A1 -E "lcl_08030204 " 03_Dviri_r1.2_Zelda_ztringz.txt >> 09_3975_Dviri_e-40_Dgrim_hmlgs.fasta
grep -A1 -E "lcl_08031774 " 03_Dviri_r1.2_Zelda_ztringz.txt >> 09_3975_Dviri_e-40_Dgrim_hmlgs.fasta
grep -A1 -E "lcl_08031778 " 03_Dviri_r1.2_Zelda_ztringz.txt >> 09_3975_Dviri_e-40_Dgrim_hmlgs.fasta
grep -A1 -E "lcl_08031779 " 03_Dviri_r1.2_Zelda_ztringz.txt >> 09_3975_Dviri_e-40_Dgrim_hmlgs.fasta
grep -A1 -E "lcl_08031781 " 03_Dviri_r1.2_Zelda_ztringz.txt >> 09_3975_Dviri_e-40_Dgrim_hmlgs.fasta
grep -A1 -E "lcl_08031788 " 03_Dviri_r1.2_Zelda_ztringz.txt >> 09_3975_Dviri_e-40_Dgrim_hmlgs.fasta
grep -A1 -E "lcl_08031792 " 03_Dviri_r1.2_Zelda_ztringz.txt >> 09_3975_Dviri_e-40_Dgrim_hmlgs.fasta
grep -A1 -E "lcl_08028477 " 03_Dviri_r1.2_Zelda_ztringz.txt >> 09_3975_Dviri_e-40_Dgrim_hmlgs.fasta
grep -A1 -E "lcl_08028475 " 03_Dviri_r1.2_Zelda_ztringz.txt >> 09_3975_Dviri_e-40_Dgrim_hmlgs.fasta
grep -A1 -E "lcl_08028475 " 03_Dviri_r1.2_Zelda_ztringz.txt >> 09_3975_Dviri_e-40_Dgrim_hmlgs.fasta
grep -A1 -E "lcl_08028470 " 03_Dviri_r1.2_Zelda_ztringz.txt >> 09_3975_Dviri_e-40_Dgrim_hmlgs.fasta
grep -A1 -E "lcl_08028469 " 03_Dviri_r1.2_Zelda_ztringz.txt >> 09_3975_Dviri_e-40_Dgrim_hmlgs.fasta
grep -A1 -E "lcl_08028461 " 03_Dviri_r1.2_Zelda_ztringz.txt >> 09_3975_Dviri_e-40_Dgrim_hmlgs.fasta
grep -A1 -E "lcl_08028459 " 03_Dviri_r1.2_Zelda_ztringz.txt >> 09_3975_Dviri_e-40_Dgrim_hmlgs.fasta
grep -A1 -E "lcl_08028647 " 03_Dviri_r1.2_Zelda_ztringz.txt >> 09_3975_Dviri_e-40_Dgrim_hmlgs.fasta
grep -A1 -E "lcl_08028640 " 03_Dviri_r1.2_Zelda_ztringz.txt >> 09_3975_Dviri_e-40_Dgrim_hmlgs.fasta
grep -A1 -E "lcl_08028639 " 03_Dviri_r1.2_Zelda_ztringz.txt >> 09_3975_Dviri_e-40_Dgrim_hmlgs.fasta
grep -A1 -E "lcl_08028424 " 03_Dviri_r1.2_Zelda_ztringz.txt >> 09_3975_Dviri_e-40_Dgrim_hmlgs.fasta
grep -A1 -E "lcl_08028423 " 03_Dviri_r1.2_Zelda_ztringz.txt >> 09_3975_Dviri_e-40_Dgrim_hmlgs.fasta
grep -A1 -E "lcl_08037126 " 03_Dviri_r1.2_Zelda_ztringz.txt >> 09_3975_Dviri_e-40_Dgrim_hmlgs.fasta
grep -A1 -E "lcl_08028412 " 03_Dviri_r1.2_Zelda_ztringz.txt >> 09_3975_Dviri_e-40_Dgrim_hmlgs.fasta
grep -A1 -E "lcl_08028410 " 03_Dviri_r1.2_Zelda_ztringz.txt >> 09_3975_Dviri_e-40_Dgrim_hmlgs.fasta
grep -A1 -E "lcl_08028404 " 03_Dviri_r1.2_Zelda_ztringz.txt >> 09_3975_Dviri_e-40_Dgrim_hmlgs.fasta
grep -A1 -E "lcl_08028391 " 03_Dviri_r1.2_Zelda_ztringz.txt >> 09_3975_Dviri_e-40_Dgrim_hmlgs.fasta
grep -A1 -E "lcl_08028389 " 03_Dviri_r1.2_Zelda_ztringz.txt >> 09_3975_Dviri_e-40_Dgrim_hmlgs.fasta
grep -A1 -E "lcl_08031661 " 03_Dviri_r1.2_Zelda_ztringz.txt >> 09_3975_Dviri_e-40_Dgrim_hmlgs.fasta
grep -A1 -E "lcl_08031662 " 03_Dviri_r1.2_Zelda_ztringz.txt >> 09_3975_Dviri_e-40_Dgrim_hmlgs.fasta
grep -A1 -E "lcl_08031673 " 03_Dviri_r1.2_Zelda_ztringz.txt >> 09_3975_Dviri_e-40_Dgrim_hmlgs.fasta
grep -A1 -E "lcl_08031680 " 03_Dviri_r1.2_Zelda_ztringz.txt >> 09_3975_Dviri_e-40_Dgrim_hmlgs.fasta
grep -A1 -E "lcl_08031681 " 03_Dviri_r1.2_Zelda_ztringz.txt >> 09_3975_Dviri_e-40_Dgrim_hmlgs.fasta
grep -A1 -E "lcl_08031682 " 03_Dviri_r1.2_Zelda_ztringz.txt >> 09_3975_Dviri_e-40_Dgrim_hmlgs.fasta
grep -A1 -E "lcl_08031685 " 03_Dviri_r1.2_Zelda_ztringz.txt >> 09_3975_Dviri_e-40_Dgrim_hmlgs.fasta
grep -A1 -E "lcl_08031686 " 03_Dviri_r1.2_Zelda_ztringz.txt >> 09_3975_Dviri_e-40_Dgrim_hmlgs.fasta
grep -A1 -E "lcl_08031688 " 03_Dviri_r1.2_Zelda_ztringz.txt >> 09_3975_Dviri_e-40_Dgrim_hmlgs.fasta
grep -A1 -E "lcl_08031690 " 03_Dviri_r1.2_Zelda_ztringz.txt >> 09_3975_Dviri_e-40_Dgrim_hmlgs.fasta
grep -A1 -E "lcl_08031696 " 03_Dviri_r1.2_Zelda_ztringz.txt >> 09_3975_Dviri_e-40_Dgrim_hmlgs.fasta
grep -A1 -E "lcl_08031698 " 03_Dviri_r1.2_Zelda_ztringz.txt >> 09_3975_Dviri_e-40_Dgrim_hmlgs.fasta
grep -A1 -E "lcl_08018582 " 03_Dviri_r1.2_Zelda_ztringz.txt >> 09_3975_Dviri_e-40_Dgrim_hmlgs.fasta
grep -A1 -E "lcl_08018581 " 03_Dviri_r1.2_Zelda_ztringz.txt >> 09_3975_Dviri_e-40_Dgrim_hmlgs.fasta
grep -A1 -E "lcl_08018580 " 03_Dviri_r1.2_Zelda_ztringz.txt >> 09_3975_Dviri_e-40_Dgrim_hmlgs.fasta
grep -A1 -E "lcl_08018568 " 03_Dviri_r1.2_Zelda_ztringz.txt >> 09_3975_Dviri_e-40_Dgrim_hmlgs.fasta
grep -A1 -E "lcl_08018567 " 03_Dviri_r1.2_Zelda_ztringz.txt >> 09_3975_Dviri_e-40_Dgrim_hmlgs.fasta
grep -A1 -E "lcl_08018556 " 03_Dviri_r1.2_Zelda_ztringz.txt >> 09_3975_Dviri_e-40_Dgrim_hmlgs.fasta
grep -A1 -E "lcl_08018555 " 03_Dviri_r1.2_Zelda_ztringz.txt >> 09_3975_Dviri_e-40_Dgrim_hmlgs.fasta
grep -A1 -E "lcl_08018608 " 03_Dviri_r1.2_Zelda_ztringz.txt >> 09_3975_Dviri_e-40_Dgrim_hmlgs.fasta
grep -A1 -E "lcl_08018614 " 03_Dviri_r1.2_Zelda_ztringz.txt >> 09_3975_Dviri_e-40_Dgrim_hmlgs.fasta
grep -A1 -E "lcl_08018617 " 03_Dviri_r1.2_Zelda_ztringz.txt >> 09_3975_Dviri_e-40_Dgrim_hmlgs.fasta
grep -A1 -E "lcl_08018619 " 03_Dviri_r1.2_Zelda_ztringz.txt >> 09_3975_Dviri_e-40_Dgrim_hmlgs.fasta
grep -A1 -E "lcl_08018627 " 03_Dviri_r1.2_Zelda_ztringz.txt >> 09_3975_Dviri_e-40_Dgrim_hmlgs.fasta
grep -A1 -E "lcl_08030151 " 03_Dviri_r1.2_Zelda_ztringz.txt >> 09_3975_Dviri_e-40_Dgrim_hmlgs.fasta
grep -A1 -E "lcl_08030136 " 03_Dviri_r1.2_Zelda_ztringz.txt >> 09_3975_Dviri_e-40_Dgrim_hmlgs.fasta
grep -A1 -E "lcl_08030132 " 03_Dviri_r1.2_Zelda_ztringz.txt >> 09_3975_Dviri_e-40_Dgrim_hmlgs.fasta
grep -A1 -E "lcl_08030131 " 03_Dviri_r1.2_Zelda_ztringz.txt >> 09_3975_Dviri_e-40_Dgrim_hmlgs.fasta
grep -A1 -E "lcl_08030115 " 03_Dviri_r1.2_Zelda_ztringz.txt >> 09_3975_Dviri_e-40_Dgrim_hmlgs.fasta
grep -A1 -E "lcl_08030110 " 03_Dviri_r1.2_Zelda_ztringz.txt >> 09_3975_Dviri_e-40_Dgrim_hmlgs.fasta
grep -A1 -E "lcl_08030108 " 03_Dviri_r1.2_Zelda_ztringz.txt >> 09_3975_Dviri_e-40_Dgrim_hmlgs.fasta
grep -A1 -E "lcl_08030107 " 03_Dviri_r1.2_Zelda_ztringz.txt >> 09_3975_Dviri_e-40_Dgrim_hmlgs.fasta
grep -A1 -E "lcl_08030104 " 03_Dviri_r1.2_Zelda_ztringz.txt >> 09_3975_Dviri_e-40_Dgrim_hmlgs.fasta
grep -A1 -E "lcl_08030101 " 03_Dviri_r1.2_Zelda_ztringz.txt >> 09_3975_Dviri_e-40_Dgrim_hmlgs.fasta
grep -A1 -E "lcl_08030100 " 03_Dviri_r1.2_Zelda_ztringz.txt >> 09_3975_Dviri_e-40_Dgrim_hmlgs.fasta
grep -A1 -E "lcl_08030098 " 03_Dviri_r1.2_Zelda_ztringz.txt >> 09_3975_Dviri_e-40_Dgrim_hmlgs.fasta
grep -A1 -E "lcl_08030096 " 03_Dviri_r1.2_Zelda_ztringz.txt >> 09_3975_Dviri_e-40_Dgrim_hmlgs.fasta
grep -A1 -E "lcl_08030095 " 03_Dviri_r1.2_Zelda_ztringz.txt >> 09_3975_Dviri_e-40_Dgrim_hmlgs.fasta
grep -A1 -E "lcl_08030094 " 03_Dviri_r1.2_Zelda_ztringz.txt >> 09_3975_Dviri_e-40_Dgrim_hmlgs.fasta
grep -A1 -E "lcl_08030089 " 03_Dviri_r1.2_Zelda_ztringz.txt >> 09_3975_Dviri_e-40_Dgrim_hmlgs.fasta
grep -A1 -E "lcl_08030082 " 03_Dviri_r1.2_Zelda_ztringz.txt >> 09_3975_Dviri_e-40_Dgrim_hmlgs.fasta
grep -A1 -E "lcl_08030073 " 03_Dviri_r1.2_Zelda_ztringz.txt >> 09_3975_Dviri_e-40_Dgrim_hmlgs.fasta
grep -A1 -E "lcl_08030072 " 03_Dviri_r1.2_Zelda_ztringz.txt >> 09_3975_Dviri_e-40_Dgrim_hmlgs.fasta
grep -A1 -E "lcl_08030071 " 03_Dviri_r1.2_Zelda_ztringz.txt >> 09_3975_Dviri_e-40_Dgrim_hmlgs.fasta
grep -A1 -E "lcl_08029048 " 03_Dviri_r1.2_Zelda_ztringz.txt >> 09_3975_Dviri_e-40_Dgrim_hmlgs.fasta
grep -A1 -E "lcl_08030199 " 03_Dviri_r1.2_Zelda_ztringz.txt >> 09_3975_Dviri_e-40_Dgrim_hmlgs.fasta
grep -A1 -E "lcl_08030195 " 03_Dviri_r1.2_Zelda_ztringz.txt >> 09_3975_Dviri_e-40_Dgrim_hmlgs.fasta
grep -A1 -E "lcl_08030186 " 03_Dviri_r1.2_Zelda_ztringz.txt >> 09_3975_Dviri_e-40_Dgrim_hmlgs.fasta
grep -A1 -E "lcl_08030182 " 03_Dviri_r1.2_Zelda_ztringz.txt >> 09_3975_Dviri_e-40_Dgrim_hmlgs.fasta
grep -A1 -E "lcl_08030181 " 03_Dviri_r1.2_Zelda_ztringz.txt >> 09_3975_Dviri_e-40_Dgrim_hmlgs.fasta
grep -A1 -E "lcl_08030179 " 03_Dviri_r1.2_Zelda_ztringz.txt >> 09_3975_Dviri_e-40_Dgrim_hmlgs.fasta
grep -A1 -E "lcl_08030178 " 03_Dviri_r1.2_Zelda_ztringz.txt >> 09_3975_Dviri_e-40_Dgrim_hmlgs.fasta
grep -A1 -E "lcl_08030177 " 03_Dviri_r1.2_Zelda_ztringz.txt >> 09_3975_Dviri_e-40_Dgrim_hmlgs.fasta
grep -A1 -E "lcl_08030176 " 03_Dviri_r1.2_Zelda_ztringz.txt >> 09_3975_Dviri_e-40_Dgrim_hmlgs.fasta
grep -A1 -E "lcl_08030175 " 03_Dviri_r1.2_Zelda_ztringz.txt >> 09_3975_Dviri_e-40_Dgrim_hmlgs.fasta
grep -A1 -E "lcl_08030174 " 03_Dviri_r1.2_Zelda_ztringz.txt >> 09_3975_Dviri_e-40_Dgrim_hmlgs.fasta
grep -A1 -E "lcl_08030169 " 03_Dviri_r1.2_Zelda_ztringz.txt >> 09_3975_Dviri_e-40_Dgrim_hmlgs.fasta
grep -A1 -E "lcl_08030167 " 03_Dviri_r1.2_Zelda_ztringz.txt >> 09_3975_Dviri_e-40_Dgrim_hmlgs.fasta
grep -A1 -E "lcl_08030159 " 03_Dviri_r1.2_Zelda_ztringz.txt >> 09_3975_Dviri_e-40_Dgrim_hmlgs.fasta
grep -A1 -E "lcl_08029641 " 03_Dviri_r1.2_Zelda_ztringz.txt >> 09_3975_Dviri_e-40_Dgrim_hmlgs.fasta
grep -A1 -E "lcl_08029642 " 03_Dviri_r1.2_Zelda_ztringz.txt >> 09_3975_Dviri_e-40_Dgrim_hmlgs.fasta
grep -A1 -E "lcl_08029648 " 03_Dviri_r1.2_Zelda_ztringz.txt >> 09_3975_Dviri_e-40_Dgrim_hmlgs.fasta
grep -A1 -E "lcl_08029650 " 03_Dviri_r1.2_Zelda_ztringz.txt >> 09_3975_Dviri_e-40_Dgrim_hmlgs.fasta
grep -A1 -E "lcl_08029658 " 03_Dviri_r1.2_Zelda_ztringz.txt >> 09_3975_Dviri_e-40_Dgrim_hmlgs.fasta
grep -A1 -E "lcl_08029660 " 03_Dviri_r1.2_Zelda_ztringz.txt >> 09_3975_Dviri_e-40_Dgrim_hmlgs.fasta
grep -A1 -E "lcl_08029662 " 03_Dviri_r1.2_Zelda_ztringz.txt >> 09_3975_Dviri_e-40_Dgrim_hmlgs.fasta
grep -A1 -E "lcl_08029663 " 03_Dviri_r1.2_Zelda_ztringz.txt >> 09_3975_Dviri_e-40_Dgrim_hmlgs.fasta
grep -A1 -E "lcl_08029664 " 03_Dviri_r1.2_Zelda_ztringz.txt >> 09_3975_Dviri_e-40_Dgrim_hmlgs.fasta
grep -A1 -E "lcl_08029669 " 03_Dviri_r1.2_Zelda_ztringz.txt >> 09_3975_Dviri_e-40_Dgrim_hmlgs.fasta
grep -A1 -E "lcl_08037886 " 03_Dviri_r1.2_Zelda_ztringz.txt >> 09_3975_Dviri_e-40_Dgrim_hmlgs.fasta
grep -A1 -E "lcl_08029682 " 03_Dviri_r1.2_Zelda_ztringz.txt >> 09_3975_Dviri_e-40_Dgrim_hmlgs.fasta
grep -A1 -E "lcl_08029683 " 03_Dviri_r1.2_Zelda_ztringz.txt >> 09_3975_Dviri_e-40_Dgrim_hmlgs.fasta
grep -A1 -E "lcl_08029687 " 03_Dviri_r1.2_Zelda_ztringz.txt >> 09_3975_Dviri_e-40_Dgrim_hmlgs.fasta
grep -A1 -E "lcl_08029696 " 03_Dviri_r1.2_Zelda_ztringz.txt >> 09_3975_Dviri_e-40_Dgrim_hmlgs.fasta
grep -A1 -E "lcl_08029699 " 03_Dviri_r1.2_Zelda_ztringz.txt >> 09_3975_Dviri_e-40_Dgrim_hmlgs.fasta
grep -A1 -E "lcl_08029700 " 03_Dviri_r1.2_Zelda_ztringz.txt >> 09_3975_Dviri_e-40_Dgrim_hmlgs.fasta
grep -A1 -E "lcl_08029702 " 03_Dviri_r1.2_Zelda_ztringz.txt >> 09_3975_Dviri_e-40_Dgrim_hmlgs.fasta
grep -A1 -E "lcl_08029703 " 03_Dviri_r1.2_Zelda_ztringz.txt >> 09_3975_Dviri_e-40_Dgrim_hmlgs.fasta
grep -A1 -E "lcl_08029705 " 03_Dviri_r1.2_Zelda_ztringz.txt >> 09_3975_Dviri_e-40_Dgrim_hmlgs.fasta
grep -A1 -E "lcl_08029707 " 03_Dviri_r1.2_Zelda_ztringz.txt >> 09_3975_Dviri_e-40_Dgrim_hmlgs.fasta
grep -A1 -E "lcl_08029708 " 03_Dviri_r1.2_Zelda_ztringz.txt >> 09_3975_Dviri_e-40_Dgrim_hmlgs.fasta
grep -A1 -E "lcl_08029710 " 03_Dviri_r1.2_Zelda_ztringz.txt >> 09_3975_Dviri_e-40_Dgrim_hmlgs.fasta
grep -A1 -E "lcl_08029711 " 03_Dviri_r1.2_Zelda_ztringz.txt >> 09_3975_Dviri_e-40_Dgrim_hmlgs.fasta
grep -A1 -E "lcl_08029713 " 03_Dviri_r1.2_Zelda_ztringz.txt >> 09_3975_Dviri_e-40_Dgrim_hmlgs.fasta
grep -A1 -E "lcl_08029715 " 03_Dviri_r1.2_Zelda_ztringz.txt >> 09_3975_Dviri_e-40_Dgrim_hmlgs.fasta
grep -A1 -E "lcl_08029721 " 03_Dviri_r1.2_Zelda_ztringz.txt >> 09_3975_Dviri_e-40_Dgrim_hmlgs.fasta
grep -A1 -E "lcl_08029722 " 03_Dviri_r1.2_Zelda_ztringz.txt >> 09_3975_Dviri_e-40_Dgrim_hmlgs.fasta
grep -A1 -E "lcl_08029725 " 03_Dviri_r1.2_Zelda_ztringz.txt >> 09_3975_Dviri_e-40_Dgrim_hmlgs.fasta
grep -A1 -E "lcl_08029727 " 03_Dviri_r1.2_Zelda_ztringz.txt >> 09_3975_Dviri_e-40_Dgrim_hmlgs.fasta
grep -A1 -E "lcl_08029728 " 03_Dviri_r1.2_Zelda_ztringz.txt >> 09_3975_Dviri_e-40_Dgrim_hmlgs.fasta
grep -A1 -E "lcl_08029729 " 03_Dviri_r1.2_Zelda_ztringz.txt >> 09_3975_Dviri_e-40_Dgrim_hmlgs.fasta
grep -A1 -E "lcl_08029731 " 03_Dviri_r1.2_Zelda_ztringz.txt >> 09_3975_Dviri_e-40_Dgrim_hmlgs.fasta
grep -A1 -E "lcl_08029733 " 03_Dviri_r1.2_Zelda_ztringz.txt >> 09_3975_Dviri_e-40_Dgrim_hmlgs.fasta
grep -A1 -E "lcl_08029735 " 03_Dviri_r1.2_Zelda_ztringz.txt >> 09_3975_Dviri_e-40_Dgrim_hmlgs.fasta
grep -A1 -E "lcl_08029736 " 03_Dviri_r1.2_Zelda_ztringz.txt >> 09_3975_Dviri_e-40_Dgrim_hmlgs.fasta
grep -A1 -E "lcl_08029737 " 03_Dviri_r1.2_Zelda_ztringz.txt >> 09_3975_Dviri_e-40_Dgrim_hmlgs.fasta
grep -A1 -E "lcl_08029738 " 03_Dviri_r1.2_Zelda_ztringz.txt >> 09_3975_Dviri_e-40_Dgrim_hmlgs.fasta
grep -A1 -E "lcl_08029739 " 03_Dviri_r1.2_Zelda_ztringz.txt >> 09_3975_Dviri_e-40_Dgrim_hmlgs.fasta
grep -A1 -E "lcl_08029740 " 03_Dviri_r1.2_Zelda_ztringz.txt >> 09_3975_Dviri_e-40_Dgrim_hmlgs.fasta
grep -A1 -E "lcl_08029741 " 03_Dviri_r1.2_Zelda_ztringz.txt >> 09_3975_Dviri_e-40_Dgrim_hmlgs.fasta
grep -A1 -E "lcl_08029742 " 03_Dviri_r1.2_Zelda_ztringz.txt >> 09_3975_Dviri_e-40_Dgrim_hmlgs.fasta
grep -A1 -E "lcl_08029743 " 03_Dviri_r1.2_Zelda_ztringz.txt >> 09_3975_Dviri_e-40_Dgrim_hmlgs.fasta
grep -A1 -E "lcl_08029752 " 03_Dviri_r1.2_Zelda_ztringz.txt >> 09_3975_Dviri_e-40_Dgrim_hmlgs.fasta
grep -A1 -E "lcl_08029753 " 03_Dviri_r1.2_Zelda_ztringz.txt >> 09_3975_Dviri_e-40_Dgrim_hmlgs.fasta
grep -A1 -E "lcl_08029754 " 03_Dviri_r1.2_Zelda_ztringz.txt >> 09_3975_Dviri_e-40_Dgrim_hmlgs.fasta
grep -A1 -E "lcl_08029763 " 03_Dviri_r1.2_Zelda_ztringz.txt >> 09_3975_Dviri_e-40_Dgrim_hmlgs.fasta
grep -A1 -E "lcl_08029766 " 03_Dviri_r1.2_Zelda_ztringz.txt >> 09_3975_Dviri_e-40_Dgrim_hmlgs.fasta
grep -A1 -E "lcl_08029770 " 03_Dviri_r1.2_Zelda_ztringz.txt >> 09_3975_Dviri_e-40_Dgrim_hmlgs.fasta
grep -A1 -E "lcl_08029772 " 03_Dviri_r1.2_Zelda_ztringz.txt >> 09_3975_Dviri_e-40_Dgrim_hmlgs.fasta
grep -A1 -E "lcl_08029773 " 03_Dviri_r1.2_Zelda_ztringz.txt >> 09_3975_Dviri_e-40_Dgrim_hmlgs.fasta
grep -A1 -E "lcl_08029963 " 03_Dviri_r1.2_Zelda_ztringz.txt >> 09_3975_Dviri_e-40_Dgrim_hmlgs.fasta
grep -A1 -E "lcl_08029955 " 03_Dviri_r1.2_Zelda_ztringz.txt >> 09_3975_Dviri_e-40_Dgrim_hmlgs.fasta
grep -A1 -E "lcl_08029952 " 03_Dviri_r1.2_Zelda_ztringz.txt >> 09_3975_Dviri_e-40_Dgrim_hmlgs.fasta
grep -A1 -E "lcl_08029948 " 03_Dviri_r1.2_Zelda_ztringz.txt >> 09_3975_Dviri_e-40_Dgrim_hmlgs.fasta
grep -A1 -E "lcl_08029930 " 03_Dviri_r1.2_Zelda_ztringz.txt >> 09_3975_Dviri_e-40_Dgrim_hmlgs.fasta
grep -A1 -E "lcl_08029925 " 03_Dviri_r1.2_Zelda_ztringz.txt >> 09_3975_Dviri_e-40_Dgrim_hmlgs.fasta
grep -A1 -E "lcl_08029923 " 03_Dviri_r1.2_Zelda_ztringz.txt >> 09_3975_Dviri_e-40_Dgrim_hmlgs.fasta
grep -A1 -E "lcl_08029921 " 03_Dviri_r1.2_Zelda_ztringz.txt >> 09_3975_Dviri_e-40_Dgrim_hmlgs.fasta
grep -A1 -E "lcl_08029919 " 03_Dviri_r1.2_Zelda_ztringz.txt >> 09_3975_Dviri_e-40_Dgrim_hmlgs.fasta
grep -A1 -E "lcl_08029916 " 03_Dviri_r1.2_Zelda_ztringz.txt >> 09_3975_Dviri_e-40_Dgrim_hmlgs.fasta
grep -A1 -E "lcl_08029904 " 03_Dviri_r1.2_Zelda_ztringz.txt >> 09_3975_Dviri_e-40_Dgrim_hmlgs.fasta
grep -A1 -E "lcl_08029903 " 03_Dviri_r1.2_Zelda_ztringz.txt >> 09_3975_Dviri_e-40_Dgrim_hmlgs.fasta
grep -A1 -E "lcl_08029901 " 03_Dviri_r1.2_Zelda_ztringz.txt >> 09_3975_Dviri_e-40_Dgrim_hmlgs.fasta
grep -A1 -E "lcl_08029895 " 03_Dviri_r1.2_Zelda_ztringz.txt >> 09_3975_Dviri_e-40_Dgrim_hmlgs.fasta
grep -A1 -E "lcl_08029884 " 03_Dviri_r1.2_Zelda_ztringz.txt >> 09_3975_Dviri_e-40_Dgrim_hmlgs.fasta
grep -A1 -E "lcl_08029882 " 03_Dviri_r1.2_Zelda_ztringz.txt >> 09_3975_Dviri_e-40_Dgrim_hmlgs.fasta
grep -A1 -E "lcl_08029880 " 03_Dviri_r1.2_Zelda_ztringz.txt >> 09_3975_Dviri_e-40_Dgrim_hmlgs.fasta
grep -A1 -E "lcl_08029870 " 03_Dviri_r1.2_Zelda_ztringz.txt >> 09_3975_Dviri_e-40_Dgrim_hmlgs.fasta
grep -A1 -E "lcl_08028579 " 03_Dviri_r1.2_Zelda_ztringz.txt >> 09_3975_Dviri_e-40_Dgrim_hmlgs.fasta
grep -A1 -E "lcl_08028574 " 03_Dviri_r1.2_Zelda_ztringz.txt >> 09_3975_Dviri_e-40_Dgrim_hmlgs.fasta
grep -A1 -E "lcl_08028569 " 03_Dviri_r1.2_Zelda_ztringz.txt >> 09_3975_Dviri_e-40_Dgrim_hmlgs.fasta
grep -A1 -E "lcl_08028566 " 03_Dviri_r1.2_Zelda_ztringz.txt >> 09_3975_Dviri_e-40_Dgrim_hmlgs.fasta
grep -A1 -E "lcl_08028561 " 03_Dviri_r1.2_Zelda_ztringz.txt >> 09_3975_Dviri_e-40_Dgrim_hmlgs.fasta
grep -A1 -E "lcl_08028558 " 03_Dviri_r1.2_Zelda_ztringz.txt >> 09_3975_Dviri_e-40_Dgrim_hmlgs.fasta
grep -A1 -E "lcl_08028557 " 03_Dviri_r1.2_Zelda_ztringz.txt >> 09_3975_Dviri_e-40_Dgrim_hmlgs.fasta
grep -A1 -E "lcl_08028552 " 03_Dviri_r1.2_Zelda_ztringz.txt >> 09_3975_Dviri_e-40_Dgrim_hmlgs.fasta
grep -A1 -E "lcl_08028551 " 03_Dviri_r1.2_Zelda_ztringz.txt >> 09_3975_Dviri_e-40_Dgrim_hmlgs.fasta
grep -A1 -E "lcl_08028549 " 03_Dviri_r1.2_Zelda_ztringz.txt >> 09_3975_Dviri_e-40_Dgrim_hmlgs.fasta
grep -A1 -E "lcl_08028546 " 03_Dviri_r1.2_Zelda_ztringz.txt >> 09_3975_Dviri_e-40_Dgrim_hmlgs.fasta
grep -A1 -E "lcl_08028538 " 03_Dviri_r1.2_Zelda_ztringz.txt >> 09_3975_Dviri_e-40_Dgrim_hmlgs.fasta
grep -A1 -E "lcl_08028535 " 03_Dviri_r1.2_Zelda_ztringz.txt >> 09_3975_Dviri_e-40_Dgrim_hmlgs.fasta
grep -A1 -E "lcl_08028529 " 03_Dviri_r1.2_Zelda_ztringz.txt >> 09_3975_Dviri_e-40_Dgrim_hmlgs.fasta
grep -A1 -E "lcl_08028528 " 03_Dviri_r1.2_Zelda_ztringz.txt >> 09_3975_Dviri_e-40_Dgrim_hmlgs.fasta
grep -A1 -E "lcl_08028525 " 03_Dviri_r1.2_Zelda_ztringz.txt >> 09_3975_Dviri_e-40_Dgrim_hmlgs.fasta
grep -A1 -E "lcl_08028503 " 03_Dviri_r1.2_Zelda_ztringz.txt >> 09_3975_Dviri_e-40_Dgrim_hmlgs.fasta
grep -A1 -E "lcl_08028502 " 03_Dviri_r1.2_Zelda_ztringz.txt >> 09_3975_Dviri_e-40_Dgrim_hmlgs.fasta
grep -A1 -E "lcl_08028495 " 03_Dviri_r1.2_Zelda_ztringz.txt >> 09_3975_Dviri_e-40_Dgrim_hmlgs.fasta
grep -A1 -E "lcl_08028494 " 03_Dviri_r1.2_Zelda_ztringz.txt >> 09_3975_Dviri_e-40_Dgrim_hmlgs.fasta
grep -A1 -E "lcl_08031802 " 03_Dviri_r1.2_Zelda_ztringz.txt >> 09_3975_Dviri_e-40_Dgrim_hmlgs.fasta
grep -A1 -E "lcl_08031797 " 03_Dviri_r1.2_Zelda_ztringz.txt >> 09_3975_Dviri_e-40_Dgrim_hmlgs.fasta
grep -A1 -E "lcl_08036527 " 03_Dviri_r1.2_Zelda_ztringz.txt >> 09_3975_Dviri_e-40_Dgrim_hmlgs.fasta
grep -A1 -E "lcl_08036498 " 03_Dviri_r1.2_Zelda_ztringz.txt >> 09_3975_Dviri_e-40_Dgrim_hmlgs.fasta
grep -A1 -E "lcl_08036497 " 03_Dviri_r1.2_Zelda_ztringz.txt >> 09_3975_Dviri_e-40_Dgrim_hmlgs.fasta
grep -A1 -E "lcl_08036501 " 03_Dviri_r1.2_Zelda_ztringz.txt >> 09_3975_Dviri_e-40_Dgrim_hmlgs.fasta
grep -A1 -E "lcl_08036515 " 03_Dviri_r1.2_Zelda_ztringz.txt >> 09_3975_Dviri_e-40_Dgrim_hmlgs.fasta
grep -A1 -E "lcl_08036522 " 03_Dviri_r1.2_Zelda_ztringz.txt >> 09_3975_Dviri_e-40_Dgrim_hmlgs.fasta
grep -A1 -E "lcl_08031166 " 03_Dviri_r1.2_Zelda_ztringz.txt >> 09_3975_Dviri_e-40_Dgrim_hmlgs.fasta
grep -A1 -E "lcl_08031699 " 03_Dviri_r1.2_Zelda_ztringz.txt >> 09_3975_Dviri_e-40_Dgrim_hmlgs.fasta
grep -A1 -E "lcl_08031700 " 03_Dviri_r1.2_Zelda_ztringz.txt >> 09_3975_Dviri_e-40_Dgrim_hmlgs.fasta
grep -A1 -E "lcl_08031705 " 03_Dviri_r1.2_Zelda_ztringz.txt >> 09_3975_Dviri_e-40_Dgrim_hmlgs.fasta
grep -A1 -E "lcl_08031707 " 03_Dviri_r1.2_Zelda_ztringz.txt >> 09_3975_Dviri_e-40_Dgrim_hmlgs.fasta
grep -A1 -E "lcl_08031710 " 03_Dviri_r1.2_Zelda_ztringz.txt >> 09_3975_Dviri_e-40_Dgrim_hmlgs.fasta
grep -A1 -E "lcl_08031713 " 03_Dviri_r1.2_Zelda_ztringz.txt >> 09_3975_Dviri_e-40_Dgrim_hmlgs.fasta
grep -A1 -E "lcl_08031716 " 03_Dviri_r1.2_Zelda_ztringz.txt >> 09_3975_Dviri_e-40_Dgrim_hmlgs.fasta
grep -A1 -E "lcl_08031718 " 03_Dviri_r1.2_Zelda_ztringz.txt >> 09_3975_Dviri_e-40_Dgrim_hmlgs.fasta
grep -A1 -E "lcl_08031722 " 03_Dviri_r1.2_Zelda_ztringz.txt >> 09_3975_Dviri_e-40_Dgrim_hmlgs.fasta
grep -A1 -E "lcl_08031728 " 03_Dviri_r1.2_Zelda_ztringz.txt >> 09_3975_Dviri_e-40_Dgrim_hmlgs.fasta
grep -A1 -E "lcl_08031735 " 03_Dviri_r1.2_Zelda_ztringz.txt >> 09_3975_Dviri_e-40_Dgrim_hmlgs.fasta
grep -A1 -E "lcl_08031736 " 03_Dviri_r1.2_Zelda_ztringz.txt >> 09_3975_Dviri_e-40_Dgrim_hmlgs.fasta
grep -A1 -E "lcl_08031746 " 03_Dviri_r1.2_Zelda_ztringz.txt >> 09_3975_Dviri_e-40_Dgrim_hmlgs.fasta
grep -A1 -E "lcl_08031752 " 03_Dviri_r1.2_Zelda_ztringz.txt >> 09_3975_Dviri_e-40_Dgrim_hmlgs.fasta
grep -A1 -E "lcl_08031754 " 03_Dviri_r1.2_Zelda_ztringz.txt >> 09_3975_Dviri_e-40_Dgrim_hmlgs.fasta
grep -A1 -E "lcl_08031755 " 03_Dviri_r1.2_Zelda_ztringz.txt >> 09_3975_Dviri_e-40_Dgrim_hmlgs.fasta
grep -A1 -E "lcl_08031765 " 03_Dviri_r1.2_Zelda_ztringz.txt >> 09_3975_Dviri_e-40_Dgrim_hmlgs.fasta
grep -A1 -E "lcl_08031768 " 03_Dviri_r1.2_Zelda_ztringz.txt >> 09_3975_Dviri_e-40_Dgrim_hmlgs.fasta
grep -A1 -E "lcl_08025190 " 03_Dviri_r1.2_Zelda_ztringz.txt >> 09_3975_Dviri_e-40_Dgrim_hmlgs.fasta
grep -A1 -E "lcl_08025170 " 03_Dviri_r1.2_Zelda_ztringz.txt >> 09_3975_Dviri_e-40_Dgrim_hmlgs.fasta
grep -A1 -E "lcl_08025164 " 03_Dviri_r1.2_Zelda_ztringz.txt >> 09_3975_Dviri_e-40_Dgrim_hmlgs.fasta
grep -A1 -E "lcl_08025159 " 03_Dviri_r1.2_Zelda_ztringz.txt >> 09_3975_Dviri_e-40_Dgrim_hmlgs.fasta
grep -A1 -E "lcl_08025158 " 03_Dviri_r1.2_Zelda_ztringz.txt >> 09_3975_Dviri_e-40_Dgrim_hmlgs.fasta
grep -A1 -E "lcl_08025157 " 03_Dviri_r1.2_Zelda_ztringz.txt >> 09_3975_Dviri_e-40_Dgrim_hmlgs.fasta
grep -A1 -E "lcl_08025148 " 03_Dviri_r1.2_Zelda_ztringz.txt >> 09_3975_Dviri_e-40_Dgrim_hmlgs.fasta
grep -A1 -E "lcl_08025147 " 03_Dviri_r1.2_Zelda_ztringz.txt >> 09_3975_Dviri_e-40_Dgrim_hmlgs.fasta
grep -A1 -E "lcl_08025146 " 03_Dviri_r1.2_Zelda_ztringz.txt >> 09_3975_Dviri_e-40_Dgrim_hmlgs.fasta
grep -A1 -E "lcl_08025143 " 03_Dviri_r1.2_Zelda_ztringz.txt >> 09_3975_Dviri_e-40_Dgrim_hmlgs.fasta
grep -A1 -E "lcl_08025138 " 03_Dviri_r1.2_Zelda_ztringz.txt >> 09_3975_Dviri_e-40_Dgrim_hmlgs.fasta
grep -A1 -E "lcl_08025136 " 03_Dviri_r1.2_Zelda_ztringz.txt >> 09_3975_Dviri_e-40_Dgrim_hmlgs.fasta
grep -A1 -E "lcl_08025133 " 03_Dviri_r1.2_Zelda_ztringz.txt >> 09_3975_Dviri_e-40_Dgrim_hmlgs.fasta
grep -A1 -E "lcl_08025129 " 03_Dviri_r1.2_Zelda_ztringz.txt >> 09_3975_Dviri_e-40_Dgrim_hmlgs.fasta
grep -A1 -E "lcl_08025128 " 03_Dviri_r1.2_Zelda_ztringz.txt >> 09_3975_Dviri_e-40_Dgrim_hmlgs.fasta
grep -A1 -E "lcl_08025124 " 03_Dviri_r1.2_Zelda_ztringz.txt >> 09_3975_Dviri_e-40_Dgrim_hmlgs.fasta
grep -A1 -E "lcl_08025119 " 03_Dviri_r1.2_Zelda_ztringz.txt >> 09_3975_Dviri_e-40_Dgrim_hmlgs.fasta
grep -A1 -E "lcl_08025118 " 03_Dviri_r1.2_Zelda_ztringz.txt >> 09_3975_Dviri_e-40_Dgrim_hmlgs.fasta
grep -A1 -E "lcl_08025116 " 03_Dviri_r1.2_Zelda_ztringz.txt >> 09_3975_Dviri_e-40_Dgrim_hmlgs.fasta
grep -A1 -E "lcl_08024583 " 03_Dviri_r1.2_Zelda_ztringz.txt >> 09_3975_Dviri_e-40_Dgrim_hmlgs.fasta
grep -A1 -E "lcl_08024581 " 03_Dviri_r1.2_Zelda_ztringz.txt >> 09_3975_Dviri_e-40_Dgrim_hmlgs.fasta
grep -A1 -E "lcl_08024580 " 03_Dviri_r1.2_Zelda_ztringz.txt >> 09_3975_Dviri_e-40_Dgrim_hmlgs.fasta
grep -A1 -E "lcl_08024577 " 03_Dviri_r1.2_Zelda_ztringz.txt >> 09_3975_Dviri_e-40_Dgrim_hmlgs.fasta
grep -A1 -E "lcl_08024575 " 03_Dviri_r1.2_Zelda_ztringz.txt >> 09_3975_Dviri_e-40_Dgrim_hmlgs.fasta
grep -A1 -E "lcl_08024574 " 03_Dviri_r1.2_Zelda_ztringz.txt >> 09_3975_Dviri_e-40_Dgrim_hmlgs.fasta
grep -A1 -E "lcl_08024573 " 03_Dviri_r1.2_Zelda_ztringz.txt >> 09_3975_Dviri_e-40_Dgrim_hmlgs.fasta
grep -A1 -E "lcl_08024571 " 03_Dviri_r1.2_Zelda_ztringz.txt >> 09_3975_Dviri_e-40_Dgrim_hmlgs.fasta
grep -A1 -E "lcl_08024568 " 03_Dviri_r1.2_Zelda_ztringz.txt >> 09_3975_Dviri_e-40_Dgrim_hmlgs.fasta
grep -A1 -E "lcl_08024567 " 03_Dviri_r1.2_Zelda_ztringz.txt >> 09_3975_Dviri_e-40_Dgrim_hmlgs.fasta
grep -A1 -E "lcl_08024564 " 03_Dviri_r1.2_Zelda_ztringz.txt >> 09_3975_Dviri_e-40_Dgrim_hmlgs.fasta
grep -A1 -E "lcl_08024553 " 03_Dviri_r1.2_Zelda_ztringz.txt >> 09_3975_Dviri_e-40_Dgrim_hmlgs.fasta
grep -A1 -E "lcl_08024550 " 03_Dviri_r1.2_Zelda_ztringz.txt >> 09_3975_Dviri_e-40_Dgrim_hmlgs.fasta
grep -A1 -E "lcl_08024542 " 03_Dviri_r1.2_Zelda_ztringz.txt >> 09_3975_Dviri_e-40_Dgrim_hmlgs.fasta
grep -A1 -E "lcl_08024539 " 03_Dviri_r1.2_Zelda_ztringz.txt >> 09_3975_Dviri_e-40_Dgrim_hmlgs.fasta
grep -A1 -E "lcl_08024536 " 03_Dviri_r1.2_Zelda_ztringz.txt >> 09_3975_Dviri_e-40_Dgrim_hmlgs.fasta
grep -A1 -E "lcl_08024535 " 03_Dviri_r1.2_Zelda_ztringz.txt >> 09_3975_Dviri_e-40_Dgrim_hmlgs.fasta
grep -A1 -E "lcl_08024530 " 03_Dviri_r1.2_Zelda_ztringz.txt >> 09_3975_Dviri_e-40_Dgrim_hmlgs.fasta
grep -A1 -E "lcl_08024528 " 03_Dviri_r1.2_Zelda_ztringz.txt >> 09_3975_Dviri_e-40_Dgrim_hmlgs.fasta
grep -A1 -E "lcl_08024527 " 03_Dviri_r1.2_Zelda_ztringz.txt >> 09_3975_Dviri_e-40_Dgrim_hmlgs.fasta
grep -A1 -E "lcl_08024525 " 03_Dviri_r1.2_Zelda_ztringz.txt >> 09_3975_Dviri_e-40_Dgrim_hmlgs.fasta
grep -A1 -E "lcl_08024524 " 03_Dviri_r1.2_Zelda_ztringz.txt >> 09_3975_Dviri_e-40_Dgrim_hmlgs.fasta
grep -A1 -E "lcl_08024522 " 03_Dviri_r1.2_Zelda_ztringz.txt >> 09_3975_Dviri_e-40_Dgrim_hmlgs.fasta
grep -A1 -E "lcl_08024520 " 03_Dviri_r1.2_Zelda_ztringz.txt >> 09_3975_Dviri_e-40_Dgrim_hmlgs.fasta
grep -A1 -E "lcl_08024519 " 03_Dviri_r1.2_Zelda_ztringz.txt >> 09_3975_Dviri_e-40_Dgrim_hmlgs.fasta
grep -A1 -E "lcl_08024518 " 03_Dviri_r1.2_Zelda_ztringz.txt >> 09_3975_Dviri_e-40_Dgrim_hmlgs.fasta
grep -A1 -E "lcl_08024516 " 03_Dviri_r1.2_Zelda_ztringz.txt >> 09_3975_Dviri_e-40_Dgrim_hmlgs.fasta
grep -A1 -E "lcl_08024515 " 03_Dviri_r1.2_Zelda_ztringz.txt >> 09_3975_Dviri_e-40_Dgrim_hmlgs.fasta
grep -A1 -E "lcl_08024514 " 03_Dviri_r1.2_Zelda_ztringz.txt >> 09_3975_Dviri_e-40_Dgrim_hmlgs.fasta
grep -A1 -E "lcl_08024512 " 03_Dviri_r1.2_Zelda_ztringz.txt >> 09_3975_Dviri_e-40_Dgrim_hmlgs.fasta
grep -A1 -E "lcl_08024511 " 03_Dviri_r1.2_Zelda_ztringz.txt >> 09_3975_Dviri_e-40_Dgrim_hmlgs.fasta
grep -A1 -E "lcl_08024509 " 03_Dviri_r1.2_Zelda_ztringz.txt >> 09_3975_Dviri_e-40_Dgrim_hmlgs.fasta
grep -A1 -E "lcl_08024508 " 03_Dviri_r1.2_Zelda_ztringz.txt >> 09_3975_Dviri_e-40_Dgrim_hmlgs.fasta
grep -A1 -E "lcl_08024503 " 03_Dviri_r1.2_Zelda_ztringz.txt >> 09_3975_Dviri_e-40_Dgrim_hmlgs.fasta
grep -A1 -E "lcl_08024495 " 03_Dviri_r1.2_Zelda_ztringz.txt >> 09_3975_Dviri_e-40_Dgrim_hmlgs.fasta
grep -A1 -E "lcl_08024492 " 03_Dviri_r1.2_Zelda_ztringz.txt >> 09_3975_Dviri_e-40_Dgrim_hmlgs.fasta
grep -A1 -E "lcl_08024487 " 03_Dviri_r1.2_Zelda_ztringz.txt >> 09_3975_Dviri_e-40_Dgrim_hmlgs.fasta
grep -A1 -E "lcl_08024479 " 03_Dviri_r1.2_Zelda_ztringz.txt >> 09_3975_Dviri_e-40_Dgrim_hmlgs.fasta
grep -A1 -E "lcl_08024478 " 03_Dviri_r1.2_Zelda_ztringz.txt >> 09_3975_Dviri_e-40_Dgrim_hmlgs.fasta
grep -A1 -E "lcl_08024474 " 03_Dviri_r1.2_Zelda_ztringz.txt >> 09_3975_Dviri_e-40_Dgrim_hmlgs.fasta
grep -A1 -E "lcl_08024471 " 03_Dviri_r1.2_Zelda_ztringz.txt >> 09_3975_Dviri_e-40_Dgrim_hmlgs.fasta
grep -A1 -E "lcl_08024463 " 03_Dviri_r1.2_Zelda_ztringz.txt >> 09_3975_Dviri_e-40_Dgrim_hmlgs.fasta
grep -A1 -E "lcl_08025066 " 03_Dviri_r1.2_Zelda_ztringz.txt >> 09_3975_Dviri_e-40_Dgrim_hmlgs.fasta
grep -A1 -E "lcl_08025060 " 03_Dviri_r1.2_Zelda_ztringz.txt >> 09_3975_Dviri_e-40_Dgrim_hmlgs.fasta
grep -A1 -E "lcl_08025058 " 03_Dviri_r1.2_Zelda_ztringz.txt >> 09_3975_Dviri_e-40_Dgrim_hmlgs.fasta
grep -A1 -E "lcl_08025058 " 03_Dviri_r1.2_Zelda_ztringz.txt >> 09_3975_Dviri_e-40_Dgrim_hmlgs.fasta
grep -A1 -E "lcl_08025057 " 03_Dviri_r1.2_Zelda_ztringz.txt >> 09_3975_Dviri_e-40_Dgrim_hmlgs.fasta
grep -A1 -E "lcl_08025049 " 03_Dviri_r1.2_Zelda_ztringz.txt >> 09_3975_Dviri_e-40_Dgrim_hmlgs.fasta
grep -A1 -E "lcl_08025040 " 03_Dviri_r1.2_Zelda_ztringz.txt >> 09_3975_Dviri_e-40_Dgrim_hmlgs.fasta
grep -A1 -E "lcl_08025035 " 03_Dviri_r1.2_Zelda_ztringz.txt >> 09_3975_Dviri_e-40_Dgrim_hmlgs.fasta
grep -A1 -E "lcl_08032084 " 03_Dviri_r1.2_Zelda_ztringz.txt >> 09_3975_Dviri_e-40_Dgrim_hmlgs.fasta
grep -A1 -E "lcl_08032085 " 03_Dviri_r1.2_Zelda_ztringz.txt >> 09_3975_Dviri_e-40_Dgrim_hmlgs.fasta
grep -A1 -E "lcl_08032094 " 03_Dviri_r1.2_Zelda_ztringz.txt >> 09_3975_Dviri_e-40_Dgrim_hmlgs.fasta
grep -A1 -E "lcl_08032105 " 03_Dviri_r1.2_Zelda_ztringz.txt >> 09_3975_Dviri_e-40_Dgrim_hmlgs.fasta
grep -A1 -E "lcl_08032106 " 03_Dviri_r1.2_Zelda_ztringz.txt >> 09_3975_Dviri_e-40_Dgrim_hmlgs.fasta
grep -A1 -E "lcl_08032107 " 03_Dviri_r1.2_Zelda_ztringz.txt >> 09_3975_Dviri_e-40_Dgrim_hmlgs.fasta
grep -A1 -E "lcl_08032114 " 03_Dviri_r1.2_Zelda_ztringz.txt >> 09_3975_Dviri_e-40_Dgrim_hmlgs.fasta
grep -A1 -E "lcl_08032115 " 03_Dviri_r1.2_Zelda_ztringz.txt >> 09_3975_Dviri_e-40_Dgrim_hmlgs.fasta
grep -A1 -E "lcl_08032116 " 03_Dviri_r1.2_Zelda_ztringz.txt >> 09_3975_Dviri_e-40_Dgrim_hmlgs.fasta
grep -A1 -E "lcl_08034855 " 03_Dviri_r1.2_Zelda_ztringz.txt >> 09_3975_Dviri_e-40_Dgrim_hmlgs.fasta
grep -A1 -E "lcl_08034841 " 03_Dviri_r1.2_Zelda_ztringz.txt >> 09_3975_Dviri_e-40_Dgrim_hmlgs.fasta
grep -A1 -E "lcl_08034836 " 03_Dviri_r1.2_Zelda_ztringz.txt >> 09_3975_Dviri_e-40_Dgrim_hmlgs.fasta
grep -A1 -E "lcl_08034829 " 03_Dviri_r1.2_Zelda_ztringz.txt >> 09_3975_Dviri_e-40_Dgrim_hmlgs.fasta
grep -A1 -E "lcl_08034817 " 03_Dviri_r1.2_Zelda_ztringz.txt >> 09_3975_Dviri_e-40_Dgrim_hmlgs.fasta
grep -A1 -E "lcl_08034811 " 03_Dviri_r1.2_Zelda_ztringz.txt >> 09_3975_Dviri_e-40_Dgrim_hmlgs.fasta
grep -A1 -E "lcl_08034808 " 03_Dviri_r1.2_Zelda_ztringz.txt >> 09_3975_Dviri_e-40_Dgrim_hmlgs.fasta
grep -A1 -E "lcl_08034806 " 03_Dviri_r1.2_Zelda_ztringz.txt >> 09_3975_Dviri_e-40_Dgrim_hmlgs.fasta
grep -A1 -E "lcl_08034798 " 03_Dviri_r1.2_Zelda_ztringz.txt >> 09_3975_Dviri_e-40_Dgrim_hmlgs.fasta
grep -A1 -E "lcl_08034796 " 03_Dviri_r1.2_Zelda_ztringz.txt >> 09_3975_Dviri_e-40_Dgrim_hmlgs.fasta
grep -A1 -E "lcl_08034793 " 03_Dviri_r1.2_Zelda_ztringz.txt >> 09_3975_Dviri_e-40_Dgrim_hmlgs.fasta
grep -A1 -E "lcl_08034783 " 03_Dviri_r1.2_Zelda_ztringz.txt >> 09_3975_Dviri_e-40_Dgrim_hmlgs.fasta
grep -A1 -E "lcl_08034766 " 03_Dviri_r1.2_Zelda_ztringz.txt >> 09_3975_Dviri_e-40_Dgrim_hmlgs.fasta
grep -A1 -E "lcl_08034765 " 03_Dviri_r1.2_Zelda_ztringz.txt >> 09_3975_Dviri_e-40_Dgrim_hmlgs.fasta
grep -A1 -E "lcl_08034756 " 03_Dviri_r1.2_Zelda_ztringz.txt >> 09_3975_Dviri_e-40_Dgrim_hmlgs.fasta
grep -A1 -E "lcl_08034755 " 03_Dviri_r1.2_Zelda_ztringz.txt >> 09_3975_Dviri_e-40_Dgrim_hmlgs.fasta
grep -A1 -E "lcl_08034746 " 03_Dviri_r1.2_Zelda_ztringz.txt >> 09_3975_Dviri_e-40_Dgrim_hmlgs.fasta
grep -A1 -E "lcl_08034745 " 03_Dviri_r1.2_Zelda_ztringz.txt >> 09_3975_Dviri_e-40_Dgrim_hmlgs.fasta
grep -A1 -E "lcl_08034727 " 03_Dviri_r1.2_Zelda_ztringz.txt >> 09_3975_Dviri_e-40_Dgrim_hmlgs.fasta
grep -A1 -E "lcl_08034726 " 03_Dviri_r1.2_Zelda_ztringz.txt >> 09_3975_Dviri_e-40_Dgrim_hmlgs.fasta
grep -A1 -E "lcl_08034711 " 03_Dviri_r1.2_Zelda_ztringz.txt >> 09_3975_Dviri_e-40_Dgrim_hmlgs.fasta
grep -A1 -E "lcl_08034682 " 03_Dviri_r1.2_Zelda_ztringz.txt >> 09_3975_Dviri_e-40_Dgrim_hmlgs.fasta
grep -A1 -E "lcl_08034678 " 03_Dviri_r1.2_Zelda_ztringz.txt >> 09_3975_Dviri_e-40_Dgrim_hmlgs.fasta
grep -A1 -E "lcl_08023820 " 03_Dviri_r1.2_Zelda_ztringz.txt >> 09_3975_Dviri_e-40_Dgrim_hmlgs.fasta
grep -A1 -E "lcl_08024747 " 03_Dviri_r1.2_Zelda_ztringz.txt >> 09_3975_Dviri_e-40_Dgrim_hmlgs.fasta
grep -A1 -E "lcl_08024746 " 03_Dviri_r1.2_Zelda_ztringz.txt >> 09_3975_Dviri_e-40_Dgrim_hmlgs.fasta
grep -A1 -E "lcl_08024737 " 03_Dviri_r1.2_Zelda_ztringz.txt >> 09_3975_Dviri_e-40_Dgrim_hmlgs.fasta
grep -A1 -E "lcl_08024736 " 03_Dviri_r1.2_Zelda_ztringz.txt >> 09_3975_Dviri_e-40_Dgrim_hmlgs.fasta
grep -A1 -E "lcl_08032398 " 03_Dviri_r1.2_Zelda_ztringz.txt >> 09_3975_Dviri_e-40_Dgrim_hmlgs.fasta
grep -A1 -E "lcl_08025075 " 03_Dviri_r1.2_Zelda_ztringz.txt >> 09_3975_Dviri_e-40_Dgrim_hmlgs.fasta
grep -A1 -E "lcl_08025078 " 03_Dviri_r1.2_Zelda_ztringz.txt >> 09_3975_Dviri_e-40_Dgrim_hmlgs.fasta
grep -A1 -E "lcl_08032984 " 03_Dviri_r1.2_Zelda_ztringz.txt >> 09_3975_Dviri_e-40_Dgrim_hmlgs.fasta
grep -A1 -E "lcl_08032974 " 03_Dviri_r1.2_Zelda_ztringz.txt >> 09_3975_Dviri_e-40_Dgrim_hmlgs.fasta
grep -A1 -E "lcl_08032739 " 03_Dviri_r1.2_Zelda_ztringz.txt >> 09_3975_Dviri_e-40_Dgrim_hmlgs.fasta
grep -A1 -E "lcl_08032751 " 03_Dviri_r1.2_Zelda_ztringz.txt >> 09_3975_Dviri_e-40_Dgrim_hmlgs.fasta
grep -A1 -E "lcl_08032752 " 03_Dviri_r1.2_Zelda_ztringz.txt >> 09_3975_Dviri_e-40_Dgrim_hmlgs.fasta
grep -A1 -E "lcl_08032754 " 03_Dviri_r1.2_Zelda_ztringz.txt >> 09_3975_Dviri_e-40_Dgrim_hmlgs.fasta
grep -A1 -E "lcl_08032761 " 03_Dviri_r1.2_Zelda_ztringz.txt >> 09_3975_Dviri_e-40_Dgrim_hmlgs.fasta
grep -A1 -E "lcl_08032767 " 03_Dviri_r1.2_Zelda_ztringz.txt >> 09_3975_Dviri_e-40_Dgrim_hmlgs.fasta
grep -A1 -E "lcl_08032768 " 03_Dviri_r1.2_Zelda_ztringz.txt >> 09_3975_Dviri_e-40_Dgrim_hmlgs.fasta
grep -A1 -E "lcl_08032769 " 03_Dviri_r1.2_Zelda_ztringz.txt >> 09_3975_Dviri_e-40_Dgrim_hmlgs.fasta
grep -A1 -E "lcl_08032782 " 03_Dviri_r1.2_Zelda_ztringz.txt >> 09_3975_Dviri_e-40_Dgrim_hmlgs.fasta
grep -A1 -E "lcl_08032805 " 03_Dviri_r1.2_Zelda_ztringz.txt >> 09_3975_Dviri_e-40_Dgrim_hmlgs.fasta
grep -A1 -E "lcl_08032806 " 03_Dviri_r1.2_Zelda_ztringz.txt >> 09_3975_Dviri_e-40_Dgrim_hmlgs.fasta
grep -A1 -E "lcl_08032807 " 03_Dviri_r1.2_Zelda_ztringz.txt >> 09_3975_Dviri_e-40_Dgrim_hmlgs.fasta
grep -A1 -E "lcl_08032812 " 03_Dviri_r1.2_Zelda_ztringz.txt >> 09_3975_Dviri_e-40_Dgrim_hmlgs.fasta
grep -A1 -E "lcl_08032813 " 03_Dviri_r1.2_Zelda_ztringz.txt >> 09_3975_Dviri_e-40_Dgrim_hmlgs.fasta
grep -A1 -E "lcl_08032814 " 03_Dviri_r1.2_Zelda_ztringz.txt >> 09_3975_Dviri_e-40_Dgrim_hmlgs.fasta
grep -A1 -E "lcl_08032815 " 03_Dviri_r1.2_Zelda_ztringz.txt >> 09_3975_Dviri_e-40_Dgrim_hmlgs.fasta
grep -A1 -E "lcl_08032816 " 03_Dviri_r1.2_Zelda_ztringz.txt >> 09_3975_Dviri_e-40_Dgrim_hmlgs.fasta
grep -A1 -E "lcl_08032817 " 03_Dviri_r1.2_Zelda_ztringz.txt >> 09_3975_Dviri_e-40_Dgrim_hmlgs.fasta
grep -A1 -E "lcl_08032820 " 03_Dviri_r1.2_Zelda_ztringz.txt >> 09_3975_Dviri_e-40_Dgrim_hmlgs.fasta
grep -A1 -E "lcl_08028932 " 03_Dviri_r1.2_Zelda_ztringz.txt >> 09_3975_Dviri_e-40_Dgrim_hmlgs.fasta
grep -A1 -E "lcl_08032732 " 03_Dviri_r1.2_Zelda_ztringz.txt >> 09_3975_Dviri_e-40_Dgrim_hmlgs.fasta
grep -A1 -E "lcl_08032731 " 03_Dviri_r1.2_Zelda_ztringz.txt >> 09_3975_Dviri_e-40_Dgrim_hmlgs.fasta
grep -A1 -E "lcl_08032730 " 03_Dviri_r1.2_Zelda_ztringz.txt >> 09_3975_Dviri_e-40_Dgrim_hmlgs.fasta
grep -A1 -E "lcl_08032729 " 03_Dviri_r1.2_Zelda_ztringz.txt >> 09_3975_Dviri_e-40_Dgrim_hmlgs.fasta
grep -A1 -E "lcl_08032725 " 03_Dviri_r1.2_Zelda_ztringz.txt >> 09_3975_Dviri_e-40_Dgrim_hmlgs.fasta
grep -A1 -E "lcl_08032721 " 03_Dviri_r1.2_Zelda_ztringz.txt >> 09_3975_Dviri_e-40_Dgrim_hmlgs.fasta
grep -A1 -E "lcl_08032719 " 03_Dviri_r1.2_Zelda_ztringz.txt >> 09_3975_Dviri_e-40_Dgrim_hmlgs.fasta
grep -A1 -E "lcl_08032716 " 03_Dviri_r1.2_Zelda_ztringz.txt >> 09_3975_Dviri_e-40_Dgrim_hmlgs.fasta
grep -A1 -E "lcl_08032715 " 03_Dviri_r1.2_Zelda_ztringz.txt >> 09_3975_Dviri_e-40_Dgrim_hmlgs.fasta
grep -A1 -E "lcl_08032695 " 03_Dviri_r1.2_Zelda_ztringz.txt >> 09_3975_Dviri_e-40_Dgrim_hmlgs.fasta
grep -A1 -E "lcl_08032694 " 03_Dviri_r1.2_Zelda_ztringz.txt >> 09_3975_Dviri_e-40_Dgrim_hmlgs.fasta
grep -A1 -E "lcl_08032687 " 03_Dviri_r1.2_Zelda_ztringz.txt >> 09_3975_Dviri_e-40_Dgrim_hmlgs.fasta
grep -A1 -E "lcl_08032683 " 03_Dviri_r1.2_Zelda_ztringz.txt >> 09_3975_Dviri_e-40_Dgrim_hmlgs.fasta
grep -A1 -E "lcl_08032682 " 03_Dviri_r1.2_Zelda_ztringz.txt >> 09_3975_Dviri_e-40_Dgrim_hmlgs.fasta
grep -A1 -E "lcl_08032681 " 03_Dviri_r1.2_Zelda_ztringz.txt >> 09_3975_Dviri_e-40_Dgrim_hmlgs.fasta
grep -A1 -E "lcl_08032674 " 03_Dviri_r1.2_Zelda_ztringz.txt >> 09_3975_Dviri_e-40_Dgrim_hmlgs.fasta
grep -A1 -E "lcl_08032673 " 03_Dviri_r1.2_Zelda_ztringz.txt >> 09_3975_Dviri_e-40_Dgrim_hmlgs.fasta
grep -A1 -E "lcl_08032672 " 03_Dviri_r1.2_Zelda_ztringz.txt >> 09_3975_Dviri_e-40_Dgrim_hmlgs.fasta
grep -A1 -E "lcl_08032670 " 03_Dviri_r1.2_Zelda_ztringz.txt >> 09_3975_Dviri_e-40_Dgrim_hmlgs.fasta
grep -A1 -E "lcl_08032665 " 03_Dviri_r1.2_Zelda_ztringz.txt >> 09_3975_Dviri_e-40_Dgrim_hmlgs.fasta
grep -A1 -E "lcl_08032653 " 03_Dviri_r1.2_Zelda_ztringz.txt >> 09_3975_Dviri_e-40_Dgrim_hmlgs.fasta
grep -A1 -E "lcl_08032653 " 03_Dviri_r1.2_Zelda_ztringz.txt >> 09_3975_Dviri_e-40_Dgrim_hmlgs.fasta
grep -A1 -E "lcl_08023791 " 03_Dviri_r1.2_Zelda_ztringz.txt >> 09_3975_Dviri_e-40_Dgrim_hmlgs.fasta
grep -A1 -E "lcl_08023792 " 03_Dviri_r1.2_Zelda_ztringz.txt >> 09_3975_Dviri_e-40_Dgrim_hmlgs.fasta
grep -A1 -E "lcl_08023795 " 03_Dviri_r1.2_Zelda_ztringz.txt >> 09_3975_Dviri_e-40_Dgrim_hmlgs.fasta
grep -A1 -E "lcl_08023802 " 03_Dviri_r1.2_Zelda_ztringz.txt >> 09_3975_Dviri_e-40_Dgrim_hmlgs.fasta
grep -A1 -E "lcl_08023804 " 03_Dviri_r1.2_Zelda_ztringz.txt >> 09_3975_Dviri_e-40_Dgrim_hmlgs.fasta
grep -A1 -E "lcl_08023807 " 03_Dviri_r1.2_Zelda_ztringz.txt >> 09_3975_Dviri_e-40_Dgrim_hmlgs.fasta
grep -A1 -E "lcl_08023810 " 03_Dviri_r1.2_Zelda_ztringz.txt >> 09_3975_Dviri_e-40_Dgrim_hmlgs.fasta
grep -A1 -E "lcl_08023812 " 03_Dviri_r1.2_Zelda_ztringz.txt >> 09_3975_Dviri_e-40_Dgrim_hmlgs.fasta
grep -A1 -E "lcl_08023814 " 03_Dviri_r1.2_Zelda_ztringz.txt >> 09_3975_Dviri_e-40_Dgrim_hmlgs.fasta
grep -A1 -E "lcl_08023712 " 03_Dviri_r1.2_Zelda_ztringz.txt >> 09_3975_Dviri_e-40_Dgrim_hmlgs.fasta
grep -A1 -E "lcl_08025727 " 03_Dviri_r1.2_Zelda_ztringz.txt >> 09_3975_Dviri_e-40_Dgrim_hmlgs.fasta
grep -A1 -E "lcl_08025725 " 03_Dviri_r1.2_Zelda_ztringz.txt >> 09_3975_Dviri_e-40_Dgrim_hmlgs.fasta
grep -A1 -E "lcl_08025716 " 03_Dviri_r1.2_Zelda_ztringz.txt >> 09_3975_Dviri_e-40_Dgrim_hmlgs.fasta
grep -A1 -E "lcl_08025714 " 03_Dviri_r1.2_Zelda_ztringz.txt >> 09_3975_Dviri_e-40_Dgrim_hmlgs.fasta
grep -A1 -E "lcl_08025711 " 03_Dviri_r1.2_Zelda_ztringz.txt >> 09_3975_Dviri_e-40_Dgrim_hmlgs.fasta
grep -A1 -E "lcl_08025709 " 03_Dviri_r1.2_Zelda_ztringz.txt >> 09_3975_Dviri_e-40_Dgrim_hmlgs.fasta
grep -A1 -E "lcl_08025698 " 03_Dviri_r1.2_Zelda_ztringz.txt >> 09_3975_Dviri_e-40_Dgrim_hmlgs.fasta
grep -A1 -E "lcl_08025696 " 03_Dviri_r1.2_Zelda_ztringz.txt >> 09_3975_Dviri_e-40_Dgrim_hmlgs.fasta
grep -A1 -E "lcl_08025695 " 03_Dviri_r1.2_Zelda_ztringz.txt >> 09_3975_Dviri_e-40_Dgrim_hmlgs.fasta
grep -A1 -E "lcl_08025663 " 03_Dviri_r1.2_Zelda_ztringz.txt >> 09_3975_Dviri_e-40_Dgrim_hmlgs.fasta
grep -A1 -E "lcl_08025661 " 03_Dviri_r1.2_Zelda_ztringz.txt >> 09_3975_Dviri_e-40_Dgrim_hmlgs.fasta
grep -A1 -E "lcl_08025646 " 03_Dviri_r1.2_Zelda_ztringz.txt >> 09_3975_Dviri_e-40_Dgrim_hmlgs.fasta
grep -A1 -E "lcl_08025645 " 03_Dviri_r1.2_Zelda_ztringz.txt >> 09_3975_Dviri_e-40_Dgrim_hmlgs.fasta
grep -A1 -E "lcl_08025644 " 03_Dviri_r1.2_Zelda_ztringz.txt >> 09_3975_Dviri_e-40_Dgrim_hmlgs.fasta
grep -A1 -E "lcl_08025640 " 03_Dviri_r1.2_Zelda_ztringz.txt >> 09_3975_Dviri_e-40_Dgrim_hmlgs.fasta
grep -A1 -E "lcl_08025635 " 03_Dviri_r1.2_Zelda_ztringz.txt >> 09_3975_Dviri_e-40_Dgrim_hmlgs.fasta
grep -A1 -E "lcl_08025632 " 03_Dviri_r1.2_Zelda_ztringz.txt >> 09_3975_Dviri_e-40_Dgrim_hmlgs.fasta
grep -A1 -E "lcl_08025629 " 03_Dviri_r1.2_Zelda_ztringz.txt >> 09_3975_Dviri_e-40_Dgrim_hmlgs.fasta
grep -A1 -E "lcl_08025626 " 03_Dviri_r1.2_Zelda_ztringz.txt >> 09_3975_Dviri_e-40_Dgrim_hmlgs.fasta
grep -A1 -E "lcl_08025625 " 03_Dviri_r1.2_Zelda_ztringz.txt >> 09_3975_Dviri_e-40_Dgrim_hmlgs.fasta
grep -A1 -E "lcl_08025624 " 03_Dviri_r1.2_Zelda_ztringz.txt >> 09_3975_Dviri_e-40_Dgrim_hmlgs.fasta
grep -A1 -E "lcl_08025623 " 03_Dviri_r1.2_Zelda_ztringz.txt >> 09_3975_Dviri_e-40_Dgrim_hmlgs.fasta
grep -A1 -E "lcl_08025615 " 03_Dviri_r1.2_Zelda_ztringz.txt >> 09_3975_Dviri_e-40_Dgrim_hmlgs.fasta
grep -A1 -E "lcl_08025614 " 03_Dviri_r1.2_Zelda_ztringz.txt >> 09_3975_Dviri_e-40_Dgrim_hmlgs.fasta
grep -A1 -E "lcl_08025609 " 03_Dviri_r1.2_Zelda_ztringz.txt >> 09_3975_Dviri_e-40_Dgrim_hmlgs.fasta
grep -A1 -E "lcl_08025608 " 03_Dviri_r1.2_Zelda_ztringz.txt >> 09_3975_Dviri_e-40_Dgrim_hmlgs.fasta
grep -A1 -E "lcl_08025607 " 03_Dviri_r1.2_Zelda_ztringz.txt >> 09_3975_Dviri_e-40_Dgrim_hmlgs.fasta
grep -A1 -E "lcl_08023830 " 03_Dviri_r1.2_Zelda_ztringz.txt >> 09_3975_Dviri_e-40_Dgrim_hmlgs.fasta
grep -A1 -E "lcl_08023831 " 03_Dviri_r1.2_Zelda_ztringz.txt >> 09_3975_Dviri_e-40_Dgrim_hmlgs.fasta
grep -A1 -E "lcl_08023884 " 03_Dviri_r1.2_Zelda_ztringz.txt >> 09_3975_Dviri_e-40_Dgrim_hmlgs.fasta
grep -A1 -E "lcl_08023885 " 03_Dviri_r1.2_Zelda_ztringz.txt >> 09_3975_Dviri_e-40_Dgrim_hmlgs.fasta
grep -A1 -E "lcl_08023887 " 03_Dviri_r1.2_Zelda_ztringz.txt >> 09_3975_Dviri_e-40_Dgrim_hmlgs.fasta
grep -A1 -E "lcl_08023902 " 03_Dviri_r1.2_Zelda_ztringz.txt >> 09_3975_Dviri_e-40_Dgrim_hmlgs.fasta
grep -A1 -E "lcl_08023906 " 03_Dviri_r1.2_Zelda_ztringz.txt >> 09_3975_Dviri_e-40_Dgrim_hmlgs.fasta
grep -A1 -E "lcl_08023907 " 03_Dviri_r1.2_Zelda_ztringz.txt >> 09_3975_Dviri_e-40_Dgrim_hmlgs.fasta
grep -A1 -E "lcl_08023908 " 03_Dviri_r1.2_Zelda_ztringz.txt >> 09_3975_Dviri_e-40_Dgrim_hmlgs.fasta
grep -A1 -E "lcl_08023909 " 03_Dviri_r1.2_Zelda_ztringz.txt >> 09_3975_Dviri_e-40_Dgrim_hmlgs.fasta
grep -A1 -E "lcl_08023910 " 03_Dviri_r1.2_Zelda_ztringz.txt >> 09_3975_Dviri_e-40_Dgrim_hmlgs.fasta
grep -A1 -E "lcl_08023912 " 03_Dviri_r1.2_Zelda_ztringz.txt >> 09_3975_Dviri_e-40_Dgrim_hmlgs.fasta
grep -A1 -E "lcl_08023913 " 03_Dviri_r1.2_Zelda_ztringz.txt >> 09_3975_Dviri_e-40_Dgrim_hmlgs.fasta
grep -A1 -E "lcl_08023914 " 03_Dviri_r1.2_Zelda_ztringz.txt >> 09_3975_Dviri_e-40_Dgrim_hmlgs.fasta
grep -A1 -E "lcl_08023915 " 03_Dviri_r1.2_Zelda_ztringz.txt >> 09_3975_Dviri_e-40_Dgrim_hmlgs.fasta
grep -A1 -E "lcl_08023916 " 03_Dviri_r1.2_Zelda_ztringz.txt >> 09_3975_Dviri_e-40_Dgrim_hmlgs.fasta
grep -A1 -E "lcl_08023917 " 03_Dviri_r1.2_Zelda_ztringz.txt >> 09_3975_Dviri_e-40_Dgrim_hmlgs.fasta
grep -A1 -E "lcl_08023919 " 03_Dviri_r1.2_Zelda_ztringz.txt >> 09_3975_Dviri_e-40_Dgrim_hmlgs.fasta
grep -A1 -E "lcl_08023920 " 03_Dviri_r1.2_Zelda_ztringz.txt >> 09_3975_Dviri_e-40_Dgrim_hmlgs.fasta
grep -A1 -E "lcl_08032017 " 03_Dviri_r1.2_Zelda_ztringz.txt >> 09_3975_Dviri_e-40_Dgrim_hmlgs.fasta
grep -A1 -E "lcl_08032033 " 03_Dviri_r1.2_Zelda_ztringz.txt >> 09_3975_Dviri_e-40_Dgrim_hmlgs.fasta
grep -A1 -E "lcl_08032035 " 03_Dviri_r1.2_Zelda_ztringz.txt >> 09_3975_Dviri_e-40_Dgrim_hmlgs.fasta
grep -A1 -E "lcl_08032040 " 03_Dviri_r1.2_Zelda_ztringz.txt >> 09_3975_Dviri_e-40_Dgrim_hmlgs.fasta
grep -A1 -E "lcl_08032043 " 03_Dviri_r1.2_Zelda_ztringz.txt >> 09_3975_Dviri_e-40_Dgrim_hmlgs.fasta
grep -A1 -E "lcl_08032044 " 03_Dviri_r1.2_Zelda_ztringz.txt >> 09_3975_Dviri_e-40_Dgrim_hmlgs.fasta
grep -A1 -E "lcl_08032046 " 03_Dviri_r1.2_Zelda_ztringz.txt >> 09_3975_Dviri_e-40_Dgrim_hmlgs.fasta
grep -A1 -E "lcl_08032052 " 03_Dviri_r1.2_Zelda_ztringz.txt >> 09_3975_Dviri_e-40_Dgrim_hmlgs.fasta
grep -A1 -E "lcl_08032053 " 03_Dviri_r1.2_Zelda_ztringz.txt >> 09_3975_Dviri_e-40_Dgrim_hmlgs.fasta
grep -A1 -E "lcl_08032054 " 03_Dviri_r1.2_Zelda_ztringz.txt >> 09_3975_Dviri_e-40_Dgrim_hmlgs.fasta
grep -A1 -E "lcl_08032056 " 03_Dviri_r1.2_Zelda_ztringz.txt >> 09_3975_Dviri_e-40_Dgrim_hmlgs.fasta
grep -A1 -E "lcl_08032059 " 03_Dviri_r1.2_Zelda_ztringz.txt >> 09_3975_Dviri_e-40_Dgrim_hmlgs.fasta
grep -A1 -E "lcl_08032062 " 03_Dviri_r1.2_Zelda_ztringz.txt >> 09_3975_Dviri_e-40_Dgrim_hmlgs.fasta
grep -A1 -E "lcl_08032063 " 03_Dviri_r1.2_Zelda_ztringz.txt >> 09_3975_Dviri_e-40_Dgrim_hmlgs.fasta
grep -A1 -E "lcl_08032068 " 03_Dviri_r1.2_Zelda_ztringz.txt >> 09_3975_Dviri_e-40_Dgrim_hmlgs.fasta
grep -A1 -E "lcl_08025013 " 03_Dviri_r1.2_Zelda_ztringz.txt >> 09_3975_Dviri_e-40_Dgrim_hmlgs.fasta
grep -A1 -E "lcl_08025002 " 03_Dviri_r1.2_Zelda_ztringz.txt >> 09_3975_Dviri_e-40_Dgrim_hmlgs.fasta
grep -A1 -E "lcl_08024999 " 03_Dviri_r1.2_Zelda_ztringz.txt >> 09_3975_Dviri_e-40_Dgrim_hmlgs.fasta
grep -A1 -E "lcl_08024996 " 03_Dviri_r1.2_Zelda_ztringz.txt >> 09_3975_Dviri_e-40_Dgrim_hmlgs.fasta
grep -A1 -E "lcl_08024991 " 03_Dviri_r1.2_Zelda_ztringz.txt >> 09_3975_Dviri_e-40_Dgrim_hmlgs.fasta
grep -A1 -E "lcl_08024988 " 03_Dviri_r1.2_Zelda_ztringz.txt >> 09_3975_Dviri_e-40_Dgrim_hmlgs.fasta
grep -A1 -E "lcl_08024980 " 03_Dviri_r1.2_Zelda_ztringz.txt >> 09_3975_Dviri_e-40_Dgrim_hmlgs.fasta
grep -A1 -E "lcl_08024976 " 03_Dviri_r1.2_Zelda_ztringz.txt >> 09_3975_Dviri_e-40_Dgrim_hmlgs.fasta
grep -A1 -E "lcl_08024974 " 03_Dviri_r1.2_Zelda_ztringz.txt >> 09_3975_Dviri_e-40_Dgrim_hmlgs.fasta
grep -A1 -E "lcl_08024973 " 03_Dviri_r1.2_Zelda_ztringz.txt >> 09_3975_Dviri_e-40_Dgrim_hmlgs.fasta
grep -A1 -E "lcl_08024972 " 03_Dviri_r1.2_Zelda_ztringz.txt >> 09_3975_Dviri_e-40_Dgrim_hmlgs.fasta
grep -A1 -E "lcl_08024971 " 03_Dviri_r1.2_Zelda_ztringz.txt >> 09_3975_Dviri_e-40_Dgrim_hmlgs.fasta
grep -A1 -E "lcl_08024970 " 03_Dviri_r1.2_Zelda_ztringz.txt >> 09_3975_Dviri_e-40_Dgrim_hmlgs.fasta
grep -A1 -E "lcl_08032991 " 03_Dviri_r1.2_Zelda_ztringz.txt >> 09_3975_Dviri_e-40_Dgrim_hmlgs.fasta
grep -A1 -E "lcl_08032992 " 03_Dviri_r1.2_Zelda_ztringz.txt >> 09_3975_Dviri_e-40_Dgrim_hmlgs.fasta
grep -A1 -E "lcl_08032996 " 03_Dviri_r1.2_Zelda_ztringz.txt >> 09_3975_Dviri_e-40_Dgrim_hmlgs.fasta
grep -A1 -E "lcl_08032998 " 03_Dviri_r1.2_Zelda_ztringz.txt >> 09_3975_Dviri_e-40_Dgrim_hmlgs.fasta
grep -A1 -E "lcl_08032999 " 03_Dviri_r1.2_Zelda_ztringz.txt >> 09_3975_Dviri_e-40_Dgrim_hmlgs.fasta
grep -A1 -E "lcl_08031883 " 03_Dviri_r1.2_Zelda_ztringz.txt >> 09_3975_Dviri_e-40_Dgrim_hmlgs.fasta
grep -A1 -E "lcl_08024311 " 03_Dviri_r1.2_Zelda_ztringz.txt >> 09_3975_Dviri_e-40_Dgrim_hmlgs.fasta
grep -A1 -E "lcl_08024314 " 03_Dviri_r1.2_Zelda_ztringz.txt >> 09_3975_Dviri_e-40_Dgrim_hmlgs.fasta
grep -A1 -E "lcl_08032873 " 03_Dviri_r1.2_Zelda_ztringz.txt >> 09_3975_Dviri_e-40_Dgrim_hmlgs.fasta
grep -A1 -E "lcl_08032875 " 03_Dviri_r1.2_Zelda_ztringz.txt >> 09_3975_Dviri_e-40_Dgrim_hmlgs.fasta
grep -A1 -E "lcl_08032876 " 03_Dviri_r1.2_Zelda_ztringz.txt >> 09_3975_Dviri_e-40_Dgrim_hmlgs.fasta
grep -A1 -E "lcl_08032878 " 03_Dviri_r1.2_Zelda_ztringz.txt >> 09_3975_Dviri_e-40_Dgrim_hmlgs.fasta
grep -A1 -E "lcl_08032894 " 03_Dviri_r1.2_Zelda_ztringz.txt >> 09_3975_Dviri_e-40_Dgrim_hmlgs.fasta
grep -A1 -E "lcl_08032910 " 03_Dviri_r1.2_Zelda_ztringz.txt >> 09_3975_Dviri_e-40_Dgrim_hmlgs.fasta
grep -A1 -E "lcl_08032912 " 03_Dviri_r1.2_Zelda_ztringz.txt >> 09_3975_Dviri_e-40_Dgrim_hmlgs.fasta
grep -A1 -E "lcl_08032913 " 03_Dviri_r1.2_Zelda_ztringz.txt >> 09_3975_Dviri_e-40_Dgrim_hmlgs.fasta
grep -A1 -E "lcl_08032922 " 03_Dviri_r1.2_Zelda_ztringz.txt >> 09_3975_Dviri_e-40_Dgrim_hmlgs.fasta
grep -A1 -E "lcl_08032924 " 03_Dviri_r1.2_Zelda_ztringz.txt >> 09_3975_Dviri_e-40_Dgrim_hmlgs.fasta
grep -A1 -E "lcl_08032929 " 03_Dviri_r1.2_Zelda_ztringz.txt >> 09_3975_Dviri_e-40_Dgrim_hmlgs.fasta
grep -A1 -E "lcl_08032932 " 03_Dviri_r1.2_Zelda_ztringz.txt >> 09_3975_Dviri_e-40_Dgrim_hmlgs.fasta
grep -A1 -E "lcl_08032934 " 03_Dviri_r1.2_Zelda_ztringz.txt >> 09_3975_Dviri_e-40_Dgrim_hmlgs.fasta
grep -A1 -E "lcl_08032935 " 03_Dviri_r1.2_Zelda_ztringz.txt >> 09_3975_Dviri_e-40_Dgrim_hmlgs.fasta
grep -A1 -E "lcl_08032936 " 03_Dviri_r1.2_Zelda_ztringz.txt >> 09_3975_Dviri_e-40_Dgrim_hmlgs.fasta
grep -A1 -E "lcl_08032938 " 03_Dviri_r1.2_Zelda_ztringz.txt >> 09_3975_Dviri_e-40_Dgrim_hmlgs.fasta
grep -A1 -E "lcl_08032941 " 03_Dviri_r1.2_Zelda_ztringz.txt >> 09_3975_Dviri_e-40_Dgrim_hmlgs.fasta
grep -A1 -E "lcl_08032943 " 03_Dviri_r1.2_Zelda_ztringz.txt >> 09_3975_Dviri_e-40_Dgrim_hmlgs.fasta
grep -A1 -E "lcl_08032945 " 03_Dviri_r1.2_Zelda_ztringz.txt >> 09_3975_Dviri_e-40_Dgrim_hmlgs.fasta
grep -A1 -E "lcl_08032948 " 03_Dviri_r1.2_Zelda_ztringz.txt >> 09_3975_Dviri_e-40_Dgrim_hmlgs.fasta
grep -A1 -E "lcl_08032949 " 03_Dviri_r1.2_Zelda_ztringz.txt >> 09_3975_Dviri_e-40_Dgrim_hmlgs.fasta
grep -A1 -E "lcl_08032956 " 03_Dviri_r1.2_Zelda_ztringz.txt >> 09_3975_Dviri_e-40_Dgrim_hmlgs.fasta
grep -A1 -E "lcl_08032960 " 03_Dviri_r1.2_Zelda_ztringz.txt >> 09_3975_Dviri_e-40_Dgrim_hmlgs.fasta
grep -A1 -E "lcl_08028932 " 03_Dviri_r1.2_Zelda_ztringz.txt >> 09_3975_Dviri_e-40_Dgrim_hmlgs.fasta
grep -A1 -E "lcl_08032964 " 03_Dviri_r1.2_Zelda_ztringz.txt >> 09_3975_Dviri_e-40_Dgrim_hmlgs.fasta
grep -A1 -E "lcl_08032842 " 03_Dviri_r1.2_Zelda_ztringz.txt >> 09_3975_Dviri_e-40_Dgrim_hmlgs.fasta
grep -A1 -E "lcl_08032857 " 03_Dviri_r1.2_Zelda_ztringz.txt >> 09_3975_Dviri_e-40_Dgrim_hmlgs.fasta
grep -A1 -E "lcl_08032871 " 03_Dviri_r1.2_Zelda_ztringz.txt >> 09_3975_Dviri_e-40_Dgrim_hmlgs.fasta
grep -A1 -E "lcl_08032872 " 03_Dviri_r1.2_Zelda_ztringz.txt >> 09_3975_Dviri_e-40_Dgrim_hmlgs.fasta
grep -A1 -E "lcl_08024316 " 03_Dviri_r1.2_Zelda_ztringz.txt >> 09_3975_Dviri_e-40_Dgrim_hmlgs.fasta
grep -A1 -E "lcl_08024320 " 03_Dviri_r1.2_Zelda_ztringz.txt >> 09_3975_Dviri_e-40_Dgrim_hmlgs.fasta
grep -A1 -E "lcl_08024322 " 03_Dviri_r1.2_Zelda_ztringz.txt >> 09_3975_Dviri_e-40_Dgrim_hmlgs.fasta
grep -A1 -E "lcl_08024324 " 03_Dviri_r1.2_Zelda_ztringz.txt >> 09_3975_Dviri_e-40_Dgrim_hmlgs.fasta
grep -A1 -E "lcl_08024325 " 03_Dviri_r1.2_Zelda_ztringz.txt >> 09_3975_Dviri_e-40_Dgrim_hmlgs.fasta
grep -A1 -E "lcl_08024331 " 03_Dviri_r1.2_Zelda_ztringz.txt >> 09_3975_Dviri_e-40_Dgrim_hmlgs.fasta
grep -A1 -E "lcl_08024332 " 03_Dviri_r1.2_Zelda_ztringz.txt >> 09_3975_Dviri_e-40_Dgrim_hmlgs.fasta
grep -A1 -E "lcl_08024337 " 03_Dviri_r1.2_Zelda_ztringz.txt >> 09_3975_Dviri_e-40_Dgrim_hmlgs.fasta
grep -A1 -E "lcl_08024339 " 03_Dviri_r1.2_Zelda_ztringz.txt >> 09_3975_Dviri_e-40_Dgrim_hmlgs.fasta
grep -A1 -E "lcl_08024340 " 03_Dviri_r1.2_Zelda_ztringz.txt >> 09_3975_Dviri_e-40_Dgrim_hmlgs.fasta
grep -A1 -E "lcl_08024342 " 03_Dviri_r1.2_Zelda_ztringz.txt >> 09_3975_Dviri_e-40_Dgrim_hmlgs.fasta
grep -A1 -E "lcl_08024346 " 03_Dviri_r1.2_Zelda_ztringz.txt >> 09_3975_Dviri_e-40_Dgrim_hmlgs.fasta
grep -A1 -E "lcl_08024347 " 03_Dviri_r1.2_Zelda_ztringz.txt >> 09_3975_Dviri_e-40_Dgrim_hmlgs.fasta
grep -A1 -E "lcl_08024354 " 03_Dviri_r1.2_Zelda_ztringz.txt >> 09_3975_Dviri_e-40_Dgrim_hmlgs.fasta
grep -A1 -E "lcl_08024357 " 03_Dviri_r1.2_Zelda_ztringz.txt >> 09_3975_Dviri_e-40_Dgrim_hmlgs.fasta
grep -A1 -E "lcl_08024363 " 03_Dviri_r1.2_Zelda_ztringz.txt >> 09_3975_Dviri_e-40_Dgrim_hmlgs.fasta
grep -A1 -E "lcl_08024365 " 03_Dviri_r1.2_Zelda_ztringz.txt >> 09_3975_Dviri_e-40_Dgrim_hmlgs.fasta
grep -A1 -E "lcl_08024367 " 03_Dviri_r1.2_Zelda_ztringz.txt >> 09_3975_Dviri_e-40_Dgrim_hmlgs.fasta
grep -A1 -E "lcl_08024381 " 03_Dviri_r1.2_Zelda_ztringz.txt >> 09_3975_Dviri_e-40_Dgrim_hmlgs.fasta
grep -A1 -E "lcl_08024393 " 03_Dviri_r1.2_Zelda_ztringz.txt >> 09_3975_Dviri_e-40_Dgrim_hmlgs.fasta
grep -A1 -E "lcl_08024395 " 03_Dviri_r1.2_Zelda_ztringz.txt >> 09_3975_Dviri_e-40_Dgrim_hmlgs.fasta
grep -A1 -E "lcl_08024397 " 03_Dviri_r1.2_Zelda_ztringz.txt >> 09_3975_Dviri_e-40_Dgrim_hmlgs.fasta
grep -A1 -E "lcl_08024402 " 03_Dviri_r1.2_Zelda_ztringz.txt >> 09_3975_Dviri_e-40_Dgrim_hmlgs.fasta
grep -A1 -E "lcl_08024417 " 03_Dviri_r1.2_Zelda_ztringz.txt >> 09_3975_Dviri_e-40_Dgrim_hmlgs.fasta
grep -A1 -E "lcl_08024419 " 03_Dviri_r1.2_Zelda_ztringz.txt >> 09_3975_Dviri_e-40_Dgrim_hmlgs.fasta
grep -A1 -E "lcl_08024424 " 03_Dviri_r1.2_Zelda_ztringz.txt >> 09_3975_Dviri_e-40_Dgrim_hmlgs.fasta
grep -A1 -E "lcl_08024425 " 03_Dviri_r1.2_Zelda_ztringz.txt >> 09_3975_Dviri_e-40_Dgrim_hmlgs.fasta
grep -A1 -E "lcl_08024426 " 03_Dviri_r1.2_Zelda_ztringz.txt >> 09_3975_Dviri_e-40_Dgrim_hmlgs.fasta
grep -A1 -E "lcl_08024427 " 03_Dviri_r1.2_Zelda_ztringz.txt >> 09_3975_Dviri_e-40_Dgrim_hmlgs.fasta
grep -A1 -E "lcl_08024431 " 03_Dviri_r1.2_Zelda_ztringz.txt >> 09_3975_Dviri_e-40_Dgrim_hmlgs.fasta
grep -A1 -E "lcl_08035025 " 03_Dviri_r1.2_Zelda_ztringz.txt >> 09_3975_Dviri_e-40_Dgrim_hmlgs.fasta
grep -A1 -E "lcl_08035019 " 03_Dviri_r1.2_Zelda_ztringz.txt >> 09_3975_Dviri_e-40_Dgrim_hmlgs.fasta
grep -A1 -E "lcl_08025733 " 03_Dviri_r1.2_Zelda_ztringz.txt >> 09_3975_Dviri_e-40_Dgrim_hmlgs.fasta
grep -A1 -E "lcl_08025734 " 03_Dviri_r1.2_Zelda_ztringz.txt >> 09_3975_Dviri_e-40_Dgrim_hmlgs.fasta
grep -A1 -E "lcl_08025735 " 03_Dviri_r1.2_Zelda_ztringz.txt >> 09_3975_Dviri_e-40_Dgrim_hmlgs.fasta
grep -A1 -E "lcl_08025742 " 03_Dviri_r1.2_Zelda_ztringz.txt >> 09_3975_Dviri_e-40_Dgrim_hmlgs.fasta
grep -A1 -E "lcl_08025744 " 03_Dviri_r1.2_Zelda_ztringz.txt >> 09_3975_Dviri_e-40_Dgrim_hmlgs.fasta
grep -A1 -E "lcl_08025745 " 03_Dviri_r1.2_Zelda_ztringz.txt >> 09_3975_Dviri_e-40_Dgrim_hmlgs.fasta
grep -A1 -E "lcl_08025746 " 03_Dviri_r1.2_Zelda_ztringz.txt >> 09_3975_Dviri_e-40_Dgrim_hmlgs.fasta
grep -A1 -E "lcl_08025747 " 03_Dviri_r1.2_Zelda_ztringz.txt >> 09_3975_Dviri_e-40_Dgrim_hmlgs.fasta
grep -A1 -E "lcl_08025748 " 03_Dviri_r1.2_Zelda_ztringz.txt >> 09_3975_Dviri_e-40_Dgrim_hmlgs.fasta
grep -A1 -E "lcl_08025749 " 03_Dviri_r1.2_Zelda_ztringz.txt >> 09_3975_Dviri_e-40_Dgrim_hmlgs.fasta
grep -A1 -E "lcl_08025750 " 03_Dviri_r1.2_Zelda_ztringz.txt >> 09_3975_Dviri_e-40_Dgrim_hmlgs.fasta
grep -A1 -E "lcl_08025753 " 03_Dviri_r1.2_Zelda_ztringz.txt >> 09_3975_Dviri_e-40_Dgrim_hmlgs.fasta
grep -A1 -E "lcl_08025436 " 03_Dviri_r1.2_Zelda_ztringz.txt >> 09_3975_Dviri_e-40_Dgrim_hmlgs.fasta
grep -A1 -E "lcl_08025426 " 03_Dviri_r1.2_Zelda_ztringz.txt >> 09_3975_Dviri_e-40_Dgrim_hmlgs.fasta
grep -A1 -E "lcl_08025421 " 03_Dviri_r1.2_Zelda_ztringz.txt >> 09_3975_Dviri_e-40_Dgrim_hmlgs.fasta
grep -A1 -E "lcl_08025418 " 03_Dviri_r1.2_Zelda_ztringz.txt >> 09_3975_Dviri_e-40_Dgrim_hmlgs.fasta
grep -A1 -E "lcl_08025410 " 03_Dviri_r1.2_Zelda_ztringz.txt >> 09_3975_Dviri_e-40_Dgrim_hmlgs.fasta
grep -A1 -E "lcl_08025409 " 03_Dviri_r1.2_Zelda_ztringz.txt >> 09_3975_Dviri_e-40_Dgrim_hmlgs.fasta
grep -A1 -E "lcl_08025403 " 03_Dviri_r1.2_Zelda_ztringz.txt >> 09_3975_Dviri_e-40_Dgrim_hmlgs.fasta
grep -A1 -E "lcl_08025394 " 03_Dviri_r1.2_Zelda_ztringz.txt >> 09_3975_Dviri_e-40_Dgrim_hmlgs.fasta
grep -A1 -E "lcl_08025393 " 03_Dviri_r1.2_Zelda_ztringz.txt >> 09_3975_Dviri_e-40_Dgrim_hmlgs.fasta
grep -A1 -E "lcl_08025392 " 03_Dviri_r1.2_Zelda_ztringz.txt >> 09_3975_Dviri_e-40_Dgrim_hmlgs.fasta
grep -A1 -E "lcl_08025388 " 03_Dviri_r1.2_Zelda_ztringz.txt >> 09_3975_Dviri_e-40_Dgrim_hmlgs.fasta
grep -A1 -E "lcl_08025386 " 03_Dviri_r1.2_Zelda_ztringz.txt >> 09_3975_Dviri_e-40_Dgrim_hmlgs.fasta
grep -A1 -E "lcl_08025383 " 03_Dviri_r1.2_Zelda_ztringz.txt >> 09_3975_Dviri_e-40_Dgrim_hmlgs.fasta
grep -A1 -E "lcl_08025380 " 03_Dviri_r1.2_Zelda_ztringz.txt >> 09_3975_Dviri_e-40_Dgrim_hmlgs.fasta
grep -A1 -E "lcl_08025374 " 03_Dviri_r1.2_Zelda_ztringz.txt >> 09_3975_Dviri_e-40_Dgrim_hmlgs.fasta
grep -A1 -E "lcl_08025370 " 03_Dviri_r1.2_Zelda_ztringz.txt >> 09_3975_Dviri_e-40_Dgrim_hmlgs.fasta
grep -A1 -E "lcl_08025369 " 03_Dviri_r1.2_Zelda_ztringz.txt >> 09_3975_Dviri_e-40_Dgrim_hmlgs.fasta
grep -A1 -E "lcl_08025368 " 03_Dviri_r1.2_Zelda_ztringz.txt >> 09_3975_Dviri_e-40_Dgrim_hmlgs.fasta
grep -A1 -E "lcl_08025363 " 03_Dviri_r1.2_Zelda_ztringz.txt >> 09_3975_Dviri_e-40_Dgrim_hmlgs.fasta
grep -A1 -E "lcl_08025362 " 03_Dviri_r1.2_Zelda_ztringz.txt >> 09_3975_Dviri_e-40_Dgrim_hmlgs.fasta
grep -A1 -E "lcl_08025357 " 03_Dviri_r1.2_Zelda_ztringz.txt >> 09_3975_Dviri_e-40_Dgrim_hmlgs.fasta
grep -A1 -E "lcl_08025356 " 03_Dviri_r1.2_Zelda_ztringz.txt >> 09_3975_Dviri_e-40_Dgrim_hmlgs.fasta
grep -A1 -E "lcl_08025352 " 03_Dviri_r1.2_Zelda_ztringz.txt >> 09_3975_Dviri_e-40_Dgrim_hmlgs.fasta
grep -A1 -E "lcl_08025350 " 03_Dviri_r1.2_Zelda_ztringz.txt >> 09_3975_Dviri_e-40_Dgrim_hmlgs.fasta
grep -A1 -E "lcl_08025349 " 03_Dviri_r1.2_Zelda_ztringz.txt >> 09_3975_Dviri_e-40_Dgrim_hmlgs.fasta
grep -A1 -E "lcl_08025346 " 03_Dviri_r1.2_Zelda_ztringz.txt >> 09_3975_Dviri_e-40_Dgrim_hmlgs.fasta
grep -A1 -E "lcl_08025339 " 03_Dviri_r1.2_Zelda_ztringz.txt >> 09_3975_Dviri_e-40_Dgrim_hmlgs.fasta
grep -A1 -E "lcl_08025334 " 03_Dviri_r1.2_Zelda_ztringz.txt >> 09_3975_Dviri_e-40_Dgrim_hmlgs.fasta
grep -A1 -E "lcl_08025331 " 03_Dviri_r1.2_Zelda_ztringz.txt >> 09_3975_Dviri_e-40_Dgrim_hmlgs.fasta
grep -A1 -E "lcl_08025329 " 03_Dviri_r1.2_Zelda_ztringz.txt >> 09_3975_Dviri_e-40_Dgrim_hmlgs.fasta
grep -A1 -E "lcl_08025328 " 03_Dviri_r1.2_Zelda_ztringz.txt >> 09_3975_Dviri_e-40_Dgrim_hmlgs.fasta
grep -A1 -E "lcl_08025327 " 03_Dviri_r1.2_Zelda_ztringz.txt >> 09_3975_Dviri_e-40_Dgrim_hmlgs.fasta
grep -A1 -E "lcl_08025317 " 03_Dviri_r1.2_Zelda_ztringz.txt >> 09_3975_Dviri_e-40_Dgrim_hmlgs.fasta
grep -A1 -E "lcl_08025313 " 03_Dviri_r1.2_Zelda_ztringz.txt >> 09_3975_Dviri_e-40_Dgrim_hmlgs.fasta
grep -A1 -E "lcl_08025310 " 03_Dviri_r1.2_Zelda_ztringz.txt >> 09_3975_Dviri_e-40_Dgrim_hmlgs.fasta
grep -A1 -E "lcl_08025307 " 03_Dviri_r1.2_Zelda_ztringz.txt >> 09_3975_Dviri_e-40_Dgrim_hmlgs.fasta
grep -A1 -E "lcl_08025305 " 03_Dviri_r1.2_Zelda_ztringz.txt >> 09_3975_Dviri_e-40_Dgrim_hmlgs.fasta
grep -A1 -E "lcl_08025304 " 03_Dviri_r1.2_Zelda_ztringz.txt >> 09_3975_Dviri_e-40_Dgrim_hmlgs.fasta
grep -A1 -E "lcl_08025302 " 03_Dviri_r1.2_Zelda_ztringz.txt >> 09_3975_Dviri_e-40_Dgrim_hmlgs.fasta
grep -A1 -E "lcl_08025297 " 03_Dviri_r1.2_Zelda_ztringz.txt >> 09_3975_Dviri_e-40_Dgrim_hmlgs.fasta
grep -A1 -E "lcl_08025295 " 03_Dviri_r1.2_Zelda_ztringz.txt >> 09_3975_Dviri_e-40_Dgrim_hmlgs.fasta
grep -A1 -E "lcl_08025293 " 03_Dviri_r1.2_Zelda_ztringz.txt >> 09_3975_Dviri_e-40_Dgrim_hmlgs.fasta
grep -A1 -E "lcl_08025291 " 03_Dviri_r1.2_Zelda_ztringz.txt >> 09_3975_Dviri_e-40_Dgrim_hmlgs.fasta
grep -A1 -E "lcl_08025290 " 03_Dviri_r1.2_Zelda_ztringz.txt >> 09_3975_Dviri_e-40_Dgrim_hmlgs.fasta
grep -A1 -E "lcl_08025289 " 03_Dviri_r1.2_Zelda_ztringz.txt >> 09_3975_Dviri_e-40_Dgrim_hmlgs.fasta
grep -A1 -E "lcl_08025288 " 03_Dviri_r1.2_Zelda_ztringz.txt >> 09_3975_Dviri_e-40_Dgrim_hmlgs.fasta
grep -A1 -E "lcl_08025285 " 03_Dviri_r1.2_Zelda_ztringz.txt >> 09_3975_Dviri_e-40_Dgrim_hmlgs.fasta
grep -A1 -E "lcl_08025283 " 03_Dviri_r1.2_Zelda_ztringz.txt >> 09_3975_Dviri_e-40_Dgrim_hmlgs.fasta
grep -A1 -E "lcl_08025281 " 03_Dviri_r1.2_Zelda_ztringz.txt >> 09_3975_Dviri_e-40_Dgrim_hmlgs.fasta
grep -A1 -E "lcl_08025278 " 03_Dviri_r1.2_Zelda_ztringz.txt >> 09_3975_Dviri_e-40_Dgrim_hmlgs.fasta
grep -A1 -E "lcl_08025276 " 03_Dviri_r1.2_Zelda_ztringz.txt >> 09_3975_Dviri_e-40_Dgrim_hmlgs.fasta
grep -A1 -E "lcl_08025271 " 03_Dviri_r1.2_Zelda_ztringz.txt >> 09_3975_Dviri_e-40_Dgrim_hmlgs.fasta
grep -A1 -E "lcl_08025269 " 03_Dviri_r1.2_Zelda_ztringz.txt >> 09_3975_Dviri_e-40_Dgrim_hmlgs.fasta
grep -A1 -E "lcl_08025265 " 03_Dviri_r1.2_Zelda_ztringz.txt >> 09_3975_Dviri_e-40_Dgrim_hmlgs.fasta
grep -A1 -E "lcl_08025264 " 03_Dviri_r1.2_Zelda_ztringz.txt >> 09_3975_Dviri_e-40_Dgrim_hmlgs.fasta
grep -A1 -E "lcl_08025260 " 03_Dviri_r1.2_Zelda_ztringz.txt >> 09_3975_Dviri_e-40_Dgrim_hmlgs.fasta
grep -A1 -E "lcl_08025259 " 03_Dviri_r1.2_Zelda_ztringz.txt >> 09_3975_Dviri_e-40_Dgrim_hmlgs.fasta
grep -A1 -E "lcl_08025257 " 03_Dviri_r1.2_Zelda_ztringz.txt >> 09_3975_Dviri_e-40_Dgrim_hmlgs.fasta
grep -A1 -E "lcl_08025255 " 03_Dviri_r1.2_Zelda_ztringz.txt >> 09_3975_Dviri_e-40_Dgrim_hmlgs.fasta
grep -A1 -E "lcl_08025252 " 03_Dviri_r1.2_Zelda_ztringz.txt >> 09_3975_Dviri_e-40_Dgrim_hmlgs.fasta
grep -A1 -E "lcl_08025250 " 03_Dviri_r1.2_Zelda_ztringz.txt >> 09_3975_Dviri_e-40_Dgrim_hmlgs.fasta
grep -A1 -E "lcl_08025247 " 03_Dviri_r1.2_Zelda_ztringz.txt >> 09_3975_Dviri_e-40_Dgrim_hmlgs.fasta
grep -A1 -E "lcl_08025241 " 03_Dviri_r1.2_Zelda_ztringz.txt >> 09_3975_Dviri_e-40_Dgrim_hmlgs.fasta
grep -A1 -E "lcl_08025240 " 03_Dviri_r1.2_Zelda_ztringz.txt >> 09_3975_Dviri_e-40_Dgrim_hmlgs.fasta
grep -A1 -E "lcl_08025238 " 03_Dviri_r1.2_Zelda_ztringz.txt >> 09_3975_Dviri_e-40_Dgrim_hmlgs.fasta
grep -A1 -E "lcl_08025237 " 03_Dviri_r1.2_Zelda_ztringz.txt >> 09_3975_Dviri_e-40_Dgrim_hmlgs.fasta
grep -A1 -E "lcl_08025235 " 03_Dviri_r1.2_Zelda_ztringz.txt >> 09_3975_Dviri_e-40_Dgrim_hmlgs.fasta
grep -A1 -E "lcl_08025234 " 03_Dviri_r1.2_Zelda_ztringz.txt >> 09_3975_Dviri_e-40_Dgrim_hmlgs.fasta
grep -A1 -E "lcl_08025233 " 03_Dviri_r1.2_Zelda_ztringz.txt >> 09_3975_Dviri_e-40_Dgrim_hmlgs.fasta
grep -A1 -E "lcl_08025228 " 03_Dviri_r1.2_Zelda_ztringz.txt >> 09_3975_Dviri_e-40_Dgrim_hmlgs.fasta
grep -A1 -E "lcl_08025216 " 03_Dviri_r1.2_Zelda_ztringz.txt >> 09_3975_Dviri_e-40_Dgrim_hmlgs.fasta
grep -A1 -E "lcl_08025214 " 03_Dviri_r1.2_Zelda_ztringz.txt >> 09_3975_Dviri_e-40_Dgrim_hmlgs.fasta
grep -A1 -E "lcl_08025201 " 03_Dviri_r1.2_Zelda_ztringz.txt >> 09_3975_Dviri_e-40_Dgrim_hmlgs.fasta
grep -A1 -E "lcl_08025193 " 03_Dviri_r1.2_Zelda_ztringz.txt >> 09_3975_Dviri_e-40_Dgrim_hmlgs.fasta
grep -A1 -E "lcl_08025190 " 03_Dviri_r1.2_Zelda_ztringz.txt >> 09_3975_Dviri_e-40_Dgrim_hmlgs.fasta
grep -A1 -E "lcl_08025185 " 03_Dviri_r1.2_Zelda_ztringz.txt >> 09_3975_Dviri_e-40_Dgrim_hmlgs.fasta
grep -A1 -E "lcl_08025170 " 03_Dviri_r1.2_Zelda_ztringz.txt >> 09_3975_Dviri_e-40_Dgrim_hmlgs.fasta
grep -A1 -E "lcl_08025159 " 03_Dviri_r1.2_Zelda_ztringz.txt >> 09_3975_Dviri_e-40_Dgrim_hmlgs.fasta
grep -A1 -E "lcl_08025158 " 03_Dviri_r1.2_Zelda_ztringz.txt >> 09_3975_Dviri_e-40_Dgrim_hmlgs.fasta
grep -A1 -E "lcl_08025157 " 03_Dviri_r1.2_Zelda_ztringz.txt >> 09_3975_Dviri_e-40_Dgrim_hmlgs.fasta
grep -A1 -E "lcl_08025148 " 03_Dviri_r1.2_Zelda_ztringz.txt >> 09_3975_Dviri_e-40_Dgrim_hmlgs.fasta
grep -A1 -E "lcl_08025145 " 03_Dviri_r1.2_Zelda_ztringz.txt >> 09_3975_Dviri_e-40_Dgrim_hmlgs.fasta
grep -A1 -E "lcl_08025143 " 03_Dviri_r1.2_Zelda_ztringz.txt >> 09_3975_Dviri_e-40_Dgrim_hmlgs.fasta
grep -A1 -E "lcl_08025601 " 03_Dviri_r1.2_Zelda_ztringz.txt >> 09_3975_Dviri_e-40_Dgrim_hmlgs.fasta
grep -A1 -E "lcl_08019454 " 03_Dviri_r1.2_Zelda_ztringz.txt >> 09_3975_Dviri_e-40_Dgrim_hmlgs.fasta
grep -A1 -E "lcl_08019453 " 03_Dviri_r1.2_Zelda_ztringz.txt >> 09_3975_Dviri_e-40_Dgrim_hmlgs.fasta
grep -A1 -E "lcl_08019446 " 03_Dviri_r1.2_Zelda_ztringz.txt >> 09_3975_Dviri_e-40_Dgrim_hmlgs.fasta
grep -A1 -E "lcl_08019442 " 03_Dviri_r1.2_Zelda_ztringz.txt >> 09_3975_Dviri_e-40_Dgrim_hmlgs.fasta
grep -A1 -E "lcl_08019441 " 03_Dviri_r1.2_Zelda_ztringz.txt >> 09_3975_Dviri_e-40_Dgrim_hmlgs.fasta
grep -A1 -E "lcl_08019431 " 03_Dviri_r1.2_Zelda_ztringz.txt >> 09_3975_Dviri_e-40_Dgrim_hmlgs.fasta
grep -A1 -E "lcl_08019268 " 03_Dviri_r1.2_Zelda_ztringz.txt >> 09_3975_Dviri_e-40_Dgrim_hmlgs.fasta
grep -A1 -E "lcl_08019267 " 03_Dviri_r1.2_Zelda_ztringz.txt >> 09_3975_Dviri_e-40_Dgrim_hmlgs.fasta
grep -A1 -E "lcl_08019249 " 03_Dviri_r1.2_Zelda_ztringz.txt >> 09_3975_Dviri_e-40_Dgrim_hmlgs.fasta
grep -A1 -E "lcl_08019240 " 03_Dviri_r1.2_Zelda_ztringz.txt >> 09_3975_Dviri_e-40_Dgrim_hmlgs.fasta
grep -A1 -E "lcl_08019239 " 03_Dviri_r1.2_Zelda_ztringz.txt >> 09_3975_Dviri_e-40_Dgrim_hmlgs.fasta
grep -A1 -E "lcl_08019237 " 03_Dviri_r1.2_Zelda_ztringz.txt >> 09_3975_Dviri_e-40_Dgrim_hmlgs.fasta
grep -A1 -E "lcl_08019231 " 03_Dviri_r1.2_Zelda_ztringz.txt >> 09_3975_Dviri_e-40_Dgrim_hmlgs.fasta
grep -A1 -E "lcl_08019224 " 03_Dviri_r1.2_Zelda_ztringz.txt >> 09_3975_Dviri_e-40_Dgrim_hmlgs.fasta
grep -A1 -E "lcl_08019220 " 03_Dviri_r1.2_Zelda_ztringz.txt >> 09_3975_Dviri_e-40_Dgrim_hmlgs.fasta
grep -A1 -E "lcl_08019218 " 03_Dviri_r1.2_Zelda_ztringz.txt >> 09_3975_Dviri_e-40_Dgrim_hmlgs.fasta
grep -A1 -E "lcl_08019214 " 03_Dviri_r1.2_Zelda_ztringz.txt >> 09_3975_Dviri_e-40_Dgrim_hmlgs.fasta
grep -A1 -E "lcl_08019213 " 03_Dviri_r1.2_Zelda_ztringz.txt >> 09_3975_Dviri_e-40_Dgrim_hmlgs.fasta
grep -A1 -E "lcl_08019210 " 03_Dviri_r1.2_Zelda_ztringz.txt >> 09_3975_Dviri_e-40_Dgrim_hmlgs.fasta
grep -A1 -E "lcl_08034296 " 03_Dviri_r1.2_Zelda_ztringz.txt >> 09_3975_Dviri_e-40_Dgrim_hmlgs.fasta
grep -A1 -E "lcl_08034299 " 03_Dviri_r1.2_Zelda_ztringz.txt >> 09_3975_Dviri_e-40_Dgrim_hmlgs.fasta
grep -A1 -E "lcl_08034304 " 03_Dviri_r1.2_Zelda_ztringz.txt >> 09_3975_Dviri_e-40_Dgrim_hmlgs.fasta
grep -A1 -E "lcl_08019122 " 03_Dviri_r1.2_Zelda_ztringz.txt >> 09_3975_Dviri_e-40_Dgrim_hmlgs.fasta
grep -A1 -E "lcl_08019123 " 03_Dviri_r1.2_Zelda_ztringz.txt >> 09_3975_Dviri_e-40_Dgrim_hmlgs.fasta
grep -A1 -E "lcl_08019135 " 03_Dviri_r1.2_Zelda_ztringz.txt >> 09_3975_Dviri_e-40_Dgrim_hmlgs.fasta
grep -A1 -E "lcl_08019159 " 03_Dviri_r1.2_Zelda_ztringz.txt >> 09_3975_Dviri_e-40_Dgrim_hmlgs.fasta
grep -A1 -E "lcl_08019073 " 03_Dviri_r1.2_Zelda_ztringz.txt >> 09_3975_Dviri_e-40_Dgrim_hmlgs.fasta
grep -A1 -E "lcl_08019089 " 03_Dviri_r1.2_Zelda_ztringz.txt >> 09_3975_Dviri_e-40_Dgrim_hmlgs.fasta
grep -A1 -E "lcl_08019109 " 03_Dviri_r1.2_Zelda_ztringz.txt >> 09_3975_Dviri_e-40_Dgrim_hmlgs.fasta
grep -A1 -E "lcl_08034306 " 03_Dviri_r1.2_Zelda_ztringz.txt >> 09_3975_Dviri_e-40_Dgrim_hmlgs.fasta
grep -A1 -E "lcl_08034308 " 03_Dviri_r1.2_Zelda_ztringz.txt >> 09_3975_Dviri_e-40_Dgrim_hmlgs.fasta
grep -A1 -E "lcl_08034309 " 03_Dviri_r1.2_Zelda_ztringz.txt >> 09_3975_Dviri_e-40_Dgrim_hmlgs.fasta
grep -A1 -E "lcl_08034311 " 03_Dviri_r1.2_Zelda_ztringz.txt >> 09_3975_Dviri_e-40_Dgrim_hmlgs.fasta
grep -A1 -E "lcl_08034316 " 03_Dviri_r1.2_Zelda_ztringz.txt >> 09_3975_Dviri_e-40_Dgrim_hmlgs.fasta
grep -A1 -E "lcl_08034356 " 03_Dviri_r1.2_Zelda_ztringz.txt >> 09_3975_Dviri_e-40_Dgrim_hmlgs.fasta
grep -A1 -E "lcl_08034358 " 03_Dviri_r1.2_Zelda_ztringz.txt >> 09_3975_Dviri_e-40_Dgrim_hmlgs.fasta
grep -A1 -E "lcl_08034360 " 03_Dviri_r1.2_Zelda_ztringz.txt >> 09_3975_Dviri_e-40_Dgrim_hmlgs.fasta
grep -A1 -E "lcl_08034363 " 03_Dviri_r1.2_Zelda_ztringz.txt >> 09_3975_Dviri_e-40_Dgrim_hmlgs.fasta
grep -A1 -E "lcl_08034366 " 03_Dviri_r1.2_Zelda_ztringz.txt >> 09_3975_Dviri_e-40_Dgrim_hmlgs.fasta
grep -A1 -E "lcl_08033723 " 03_Dviri_r1.2_Zelda_ztringz.txt >> 09_3975_Dviri_e-40_Dgrim_hmlgs.fasta
grep -A1 -E "lcl_08033722 " 03_Dviri_r1.2_Zelda_ztringz.txt >> 09_3975_Dviri_e-40_Dgrim_hmlgs.fasta
grep -A1 -E "lcl_08033720 " 03_Dviri_r1.2_Zelda_ztringz.txt >> 09_3975_Dviri_e-40_Dgrim_hmlgs.fasta
grep -A1 -E "lcl_08034486 " 03_Dviri_r1.2_Zelda_ztringz.txt >> 09_3975_Dviri_e-40_Dgrim_hmlgs.fasta
grep -A1 -E "lcl_08034484 " 03_Dviri_r1.2_Zelda_ztringz.txt >> 09_3975_Dviri_e-40_Dgrim_hmlgs.fasta
grep -A1 -E "lcl_08034482 " 03_Dviri_r1.2_Zelda_ztringz.txt >> 09_3975_Dviri_e-40_Dgrim_hmlgs.fasta
grep -A1 -E "lcl_08033748 " 03_Dviri_r1.2_Zelda_ztringz.txt >> 09_3975_Dviri_e-40_Dgrim_hmlgs.fasta
grep -A1 -E "lcl_08033745 " 03_Dviri_r1.2_Zelda_ztringz.txt >> 09_3975_Dviri_e-40_Dgrim_hmlgs.fasta
grep -A1 -E "lcl_08033744 " 03_Dviri_r1.2_Zelda_ztringz.txt >> 09_3975_Dviri_e-40_Dgrim_hmlgs.fasta
grep -A1 -E "lcl_08033741 " 03_Dviri_r1.2_Zelda_ztringz.txt >> 09_3975_Dviri_e-40_Dgrim_hmlgs.fasta
grep -A1 -E "lcl_08033738 " 03_Dviri_r1.2_Zelda_ztringz.txt >> 09_3975_Dviri_e-40_Dgrim_hmlgs.fasta
grep -A1 -E "lcl_08033735 " 03_Dviri_r1.2_Zelda_ztringz.txt >> 09_3975_Dviri_e-40_Dgrim_hmlgs.fasta
grep -A1 -E "lcl_08033734 " 03_Dviri_r1.2_Zelda_ztringz.txt >> 09_3975_Dviri_e-40_Dgrim_hmlgs.fasta
grep -A1 -E "lcl_08033730 " 03_Dviri_r1.2_Zelda_ztringz.txt >> 09_3975_Dviri_e-40_Dgrim_hmlgs.fasta
grep -A1 -E "lcl_08033728 " 03_Dviri_r1.2_Zelda_ztringz.txt >> 09_3975_Dviri_e-40_Dgrim_hmlgs.fasta
grep -A1 -E "lcl_08034649 " 03_Dviri_r1.2_Zelda_ztringz.txt >> 09_3975_Dviri_e-40_Dgrim_hmlgs.fasta
grep -A1 -E "lcl_08034652 " 03_Dviri_r1.2_Zelda_ztringz.txt >> 09_3975_Dviri_e-40_Dgrim_hmlgs.fasta
grep -A1 -E "lcl_08033412 " 03_Dviri_r1.2_Zelda_ztringz.txt >> 09_3975_Dviri_e-40_Dgrim_hmlgs.fasta
grep -A1 -E "lcl_08033402 " 03_Dviri_r1.2_Zelda_ztringz.txt >> 09_3975_Dviri_e-40_Dgrim_hmlgs.fasta
grep -A1 -E "lcl_08033398 " 03_Dviri_r1.2_Zelda_ztringz.txt >> 09_3975_Dviri_e-40_Dgrim_hmlgs.fasta
grep -A1 -E "lcl_08033397 " 03_Dviri_r1.2_Zelda_ztringz.txt >> 09_3975_Dviri_e-40_Dgrim_hmlgs.fasta
grep -A1 -E "lcl_08024754 " 03_Dviri_r1.2_Zelda_ztringz.txt >> 09_3975_Dviri_e-40_Dgrim_hmlgs.fasta
grep -A1 -E "lcl_08024755 " 03_Dviri_r1.2_Zelda_ztringz.txt >> 09_3975_Dviri_e-40_Dgrim_hmlgs.fasta
grep -A1 -E "lcl_08024758 " 03_Dviri_r1.2_Zelda_ztringz.txt >> 09_3975_Dviri_e-40_Dgrim_hmlgs.fasta
grep -A1 -E "lcl_08024760 " 03_Dviri_r1.2_Zelda_ztringz.txt >> 09_3975_Dviri_e-40_Dgrim_hmlgs.fasta
grep -A1 -E "lcl_08024765 " 03_Dviri_r1.2_Zelda_ztringz.txt >> 09_3975_Dviri_e-40_Dgrim_hmlgs.fasta
grep -A1 -E "lcl_08024773 " 03_Dviri_r1.2_Zelda_ztringz.txt >> 09_3975_Dviri_e-40_Dgrim_hmlgs.fasta
grep -A1 -E "lcl_08024781 " 03_Dviri_r1.2_Zelda_ztringz.txt >> 09_3975_Dviri_e-40_Dgrim_hmlgs.fasta
grep -A1 -E "lcl_08024784 " 03_Dviri_r1.2_Zelda_ztringz.txt >> 09_3975_Dviri_e-40_Dgrim_hmlgs.fasta
grep -A1 -E "lcl_08024785 " 03_Dviri_r1.2_Zelda_ztringz.txt >> 09_3975_Dviri_e-40_Dgrim_hmlgs.fasta
grep -A1 -E "lcl_08024789 " 03_Dviri_r1.2_Zelda_ztringz.txt >> 09_3975_Dviri_e-40_Dgrim_hmlgs.fasta
grep -A1 -E "lcl_08024847 " 03_Dviri_r1.2_Zelda_ztringz.txt >> 09_3975_Dviri_e-40_Dgrim_hmlgs.fasta
grep -A1 -E "lcl_08024856 " 03_Dviri_r1.2_Zelda_ztringz.txt >> 09_3975_Dviri_e-40_Dgrim_hmlgs.fasta
grep -A1 -E "lcl_08024862 " 03_Dviri_r1.2_Zelda_ztringz.txt >> 09_3975_Dviri_e-40_Dgrim_hmlgs.fasta
grep -A1 -E "lcl_08024866 " 03_Dviri_r1.2_Zelda_ztringz.txt >> 09_3975_Dviri_e-40_Dgrim_hmlgs.fasta
grep -A1 -E "lcl_08024867 " 03_Dviri_r1.2_Zelda_ztringz.txt >> 09_3975_Dviri_e-40_Dgrim_hmlgs.fasta
grep -A1 -E "lcl_08024868 " 03_Dviri_r1.2_Zelda_ztringz.txt >> 09_3975_Dviri_e-40_Dgrim_hmlgs.fasta
grep -A1 -E "lcl_08024869 " 03_Dviri_r1.2_Zelda_ztringz.txt >> 09_3975_Dviri_e-40_Dgrim_hmlgs.fasta
grep -A1 -E "lcl_08024877 " 03_Dviri_r1.2_Zelda_ztringz.txt >> 09_3975_Dviri_e-40_Dgrim_hmlgs.fasta
grep -A1 -E "lcl_08024896 " 03_Dviri_r1.2_Zelda_ztringz.txt >> 09_3975_Dviri_e-40_Dgrim_hmlgs.fasta
grep -A1 -E "lcl_08024901 " 03_Dviri_r1.2_Zelda_ztringz.txt >> 09_3975_Dviri_e-40_Dgrim_hmlgs.fasta
grep -A1 -E "lcl_08024902 " 03_Dviri_r1.2_Zelda_ztringz.txt >> 09_3975_Dviri_e-40_Dgrim_hmlgs.fasta
grep -A1 -E "lcl_08024905 " 03_Dviri_r1.2_Zelda_ztringz.txt >> 09_3975_Dviri_e-40_Dgrim_hmlgs.fasta
grep -A1 -E "lcl_08024909 " 03_Dviri_r1.2_Zelda_ztringz.txt >> 09_3975_Dviri_e-40_Dgrim_hmlgs.fasta
grep -A1 -E "lcl_08024922 " 03_Dviri_r1.2_Zelda_ztringz.txt >> 09_3975_Dviri_e-40_Dgrim_hmlgs.fasta
grep -A1 -E "lcl_08024925 " 03_Dviri_r1.2_Zelda_ztringz.txt >> 09_3975_Dviri_e-40_Dgrim_hmlgs.fasta
grep -A1 -E "lcl_08024939 " 03_Dviri_r1.2_Zelda_ztringz.txt >> 09_3975_Dviri_e-40_Dgrim_hmlgs.fasta
grep -A1 -E "lcl_08024954 " 03_Dviri_r1.2_Zelda_ztringz.txt >> 09_3975_Dviri_e-40_Dgrim_hmlgs.fasta
grep -A1 -E "lcl_08032152 " 03_Dviri_r1.2_Zelda_ztringz.txt >> 09_3975_Dviri_e-40_Dgrim_hmlgs.fasta
grep -A1 -E "lcl_08032144 " 03_Dviri_r1.2_Zelda_ztringz.txt >> 09_3975_Dviri_e-40_Dgrim_hmlgs.fasta
grep -A1 -E "lcl_08032137 " 03_Dviri_r1.2_Zelda_ztringz.txt >> 09_3975_Dviri_e-40_Dgrim_hmlgs.fasta
grep -A1 -E "lcl_08032129 " 03_Dviri_r1.2_Zelda_ztringz.txt >> 09_3975_Dviri_e-40_Dgrim_hmlgs.fasta
grep -A1 -E "lcl_08032127 " 03_Dviri_r1.2_Zelda_ztringz.txt >> 09_3975_Dviri_e-40_Dgrim_hmlgs.fasta
grep -A1 -E "lcl_08034861 " 03_Dviri_r1.2_Zelda_ztringz.txt >> 09_3975_Dviri_e-40_Dgrim_hmlgs.fasta
grep -A1 -E "lcl_08034862 " 03_Dviri_r1.2_Zelda_ztringz.txt >> 09_3975_Dviri_e-40_Dgrim_hmlgs.fasta
grep -A1 -E "lcl_08034871 " 03_Dviri_r1.2_Zelda_ztringz.txt >> 09_3975_Dviri_e-40_Dgrim_hmlgs.fasta
grep -A1 -E "lcl_08034875 " 03_Dviri_r1.2_Zelda_ztringz.txt >> 09_3975_Dviri_e-40_Dgrim_hmlgs.fasta
grep -A1 -E "lcl_08034881 " 03_Dviri_r1.2_Zelda_ztringz.txt >> 09_3975_Dviri_e-40_Dgrim_hmlgs.fasta
grep -A1 -E "lcl_08034898 " 03_Dviri_r1.2_Zelda_ztringz.txt >> 09_3975_Dviri_e-40_Dgrim_hmlgs.fasta
grep -A1 -E "lcl_08034906 " 03_Dviri_r1.2_Zelda_ztringz.txt >> 09_3975_Dviri_e-40_Dgrim_hmlgs.fasta
grep -A1 -E "lcl_08034907 " 03_Dviri_r1.2_Zelda_ztringz.txt >> 09_3975_Dviri_e-40_Dgrim_hmlgs.fasta
grep -A1 -E "lcl_08034912 " 03_Dviri_r1.2_Zelda_ztringz.txt >> 09_3975_Dviri_e-40_Dgrim_hmlgs.fasta
grep -A1 -E "lcl_08034932 " 03_Dviri_r1.2_Zelda_ztringz.txt >> 09_3975_Dviri_e-40_Dgrim_hmlgs.fasta
grep -A1 -E "lcl_08034951 " 03_Dviri_r1.2_Zelda_ztringz.txt >> 09_3975_Dviri_e-40_Dgrim_hmlgs.fasta
grep -A1 -E "lcl_08034952 " 03_Dviri_r1.2_Zelda_ztringz.txt >> 09_3975_Dviri_e-40_Dgrim_hmlgs.fasta
grep -A1 -E "lcl_08034956 " 03_Dviri_r1.2_Zelda_ztringz.txt >> 09_3975_Dviri_e-40_Dgrim_hmlgs.fasta
grep -A1 -E "lcl_08034958 " 03_Dviri_r1.2_Zelda_ztringz.txt >> 09_3975_Dviri_e-40_Dgrim_hmlgs.fasta
grep -A1 -E "lcl_08034959 " 03_Dviri_r1.2_Zelda_ztringz.txt >> 09_3975_Dviri_e-40_Dgrim_hmlgs.fasta
grep -A1 -E "lcl_08034961 " 03_Dviri_r1.2_Zelda_ztringz.txt >> 09_3975_Dviri_e-40_Dgrim_hmlgs.fasta
grep -A1 -E "lcl_08034962 " 03_Dviri_r1.2_Zelda_ztringz.txt >> 09_3975_Dviri_e-40_Dgrim_hmlgs.fasta
grep -A1 -E "lcl_08034963 " 03_Dviri_r1.2_Zelda_ztringz.txt >> 09_3975_Dviri_e-40_Dgrim_hmlgs.fasta
grep -A1 -E "lcl_08034964 " 03_Dviri_r1.2_Zelda_ztringz.txt >> 09_3975_Dviri_e-40_Dgrim_hmlgs.fasta
grep -A1 -E "lcl_08034967 " 03_Dviri_r1.2_Zelda_ztringz.txt >> 09_3975_Dviri_e-40_Dgrim_hmlgs.fasta
grep -A1 -E "lcl_08034969 " 03_Dviri_r1.2_Zelda_ztringz.txt >> 09_3975_Dviri_e-40_Dgrim_hmlgs.fasta
grep -A1 -E "lcl_08034975 " 03_Dviri_r1.2_Zelda_ztringz.txt >> 09_3975_Dviri_e-40_Dgrim_hmlgs.fasta
grep -A1 -E "lcl_08034979 " 03_Dviri_r1.2_Zelda_ztringz.txt >> 09_3975_Dviri_e-40_Dgrim_hmlgs.fasta
grep -A1 -E "lcl_08034987 " 03_Dviri_r1.2_Zelda_ztringz.txt >> 09_3975_Dviri_e-40_Dgrim_hmlgs.fasta
grep -A1 -E "lcl_08031947 " 03_Dviri_r1.2_Zelda_ztringz.txt >> 09_3975_Dviri_e-40_Dgrim_hmlgs.fasta
grep -A1 -E "lcl_08031948 " 03_Dviri_r1.2_Zelda_ztringz.txt >> 09_3975_Dviri_e-40_Dgrim_hmlgs.fasta
grep -A1 -E "lcl_08031952 " 03_Dviri_r1.2_Zelda_ztringz.txt >> 09_3975_Dviri_e-40_Dgrim_hmlgs.fasta
grep -A1 -E "lcl_08031963 " 03_Dviri_r1.2_Zelda_ztringz.txt >> 09_3975_Dviri_e-40_Dgrim_hmlgs.fasta
grep -A1 -E "lcl_08031970 " 03_Dviri_r1.2_Zelda_ztringz.txt >> 09_3975_Dviri_e-40_Dgrim_hmlgs.fasta
grep -A1 -E "lcl_08031973 " 03_Dviri_r1.2_Zelda_ztringz.txt >> 09_3975_Dviri_e-40_Dgrim_hmlgs.fasta
grep -A1 -E "lcl_08031978 " 03_Dviri_r1.2_Zelda_ztringz.txt >> 09_3975_Dviri_e-40_Dgrim_hmlgs.fasta
grep -A1 -E "lcl_08031983 " 03_Dviri_r1.2_Zelda_ztringz.txt >> 09_3975_Dviri_e-40_Dgrim_hmlgs.fasta
grep -A1 -E "lcl_08031994 " 03_Dviri_r1.2_Zelda_ztringz.txt >> 09_3975_Dviri_e-40_Dgrim_hmlgs.fasta
grep -A1 -E "lcl_08031997 " 03_Dviri_r1.2_Zelda_ztringz.txt >> 09_3975_Dviri_e-40_Dgrim_hmlgs.fasta
grep -A1 -E "lcl_08032011 " 03_Dviri_r1.2_Zelda_ztringz.txt >> 09_3975_Dviri_e-40_Dgrim_hmlgs.fasta
grep -A1 -E "lcl_08025601 " 03_Dviri_r1.2_Zelda_ztringz.txt >> 09_3975_Dviri_e-40_Dgrim_hmlgs.fasta
grep -A1 -E "lcl_08025601 " 03_Dviri_r1.2_Zelda_ztringz.txt >> 09_3975_Dviri_e-40_Dgrim_hmlgs.fasta
grep -A1 -E "lcl_08025601 " 03_Dviri_r1.2_Zelda_ztringz.txt >> 09_3975_Dviri_e-40_Dgrim_hmlgs.fasta
grep -A1 -E "lcl_08034174 " 03_Dviri_r1.2_Zelda_ztringz.txt >> 09_3975_Dviri_e-40_Dgrim_hmlgs.fasta
grep -A1 -E "lcl_08034193 " 03_Dviri_r1.2_Zelda_ztringz.txt >> 09_3975_Dviri_e-40_Dgrim_hmlgs.fasta
grep -A1 -E "lcl_08033995 " 03_Dviri_r1.2_Zelda_ztringz.txt >> 09_3975_Dviri_e-40_Dgrim_hmlgs.fasta
grep -A1 -E "lcl_08036758 " 03_Dviri_r1.2_Zelda_ztringz.txt >> 09_3975_Dviri_e-40_Dgrim_hmlgs.fasta
grep -A1 -E "lcl_08036727 " 03_Dviri_r1.2_Zelda_ztringz.txt >> 09_3975_Dviri_e-40_Dgrim_hmlgs.fasta
grep -A1 -E "lcl_08033865 " 03_Dviri_r1.2_Zelda_ztringz.txt >> 09_3975_Dviri_e-40_Dgrim_hmlgs.fasta
grep -A1 -E "lcl_08033864 " 03_Dviri_r1.2_Zelda_ztringz.txt >> 09_3975_Dviri_e-40_Dgrim_hmlgs.fasta
grep -A1 -E "lcl_08033839 " 03_Dviri_r1.2_Zelda_ztringz.txt >> 09_3975_Dviri_e-40_Dgrim_hmlgs.fasta
grep -A1 -E "lcl_08033814 " 03_Dviri_r1.2_Zelda_ztringz.txt >> 09_3975_Dviri_e-40_Dgrim_hmlgs.fasta
grep -A1 -E "lcl_08025601 " 03_Dviri_r1.2_Zelda_ztringz.txt >> 09_3975_Dviri_e-40_Dgrim_hmlgs.fasta
grep -A1 -E "lcl_08037348 " 03_Dviri_r1.2_Zelda_ztringz.txt >> 09_3975_Dviri_e-40_Dgrim_hmlgs.fasta
grep -A1 -E "lcl_08037348 " 03_Dviri_r1.2_Zelda_ztringz.txt >> 09_3975_Dviri_e-40_Dgrim_hmlgs.fasta
grep -A1 -E "lcl_08025755 " 03_Dviri_r1.2_Zelda_ztringz.txt >> 09_3975_Dviri_e-40_Dgrim_hmlgs.fasta
grep -A1 -E "lcl_08025437 " 03_Dviri_r1.2_Zelda_ztringz.txt >> 09_3975_Dviri_e-40_Dgrim_hmlgs.fasta
grep -A1 -E "lcl_08025451 " 03_Dviri_r1.2_Zelda_ztringz.txt >> 09_3975_Dviri_e-40_Dgrim_hmlgs.fasta
grep -A1 -E "lcl_08025452 " 03_Dviri_r1.2_Zelda_ztringz.txt >> 09_3975_Dviri_e-40_Dgrim_hmlgs.fasta
grep -A1 -E "lcl_08025454 " 03_Dviri_r1.2_Zelda_ztringz.txt >> 09_3975_Dviri_e-40_Dgrim_hmlgs.fasta
grep -A1 -E "lcl_08025456 " 03_Dviri_r1.2_Zelda_ztringz.txt >> 09_3975_Dviri_e-40_Dgrim_hmlgs.fasta
grep -A1 -E "lcl_08025459 " 03_Dviri_r1.2_Zelda_ztringz.txt >> 09_3975_Dviri_e-40_Dgrim_hmlgs.fasta
grep -A1 -E "lcl_08025470 " 03_Dviri_r1.2_Zelda_ztringz.txt >> 09_3975_Dviri_e-40_Dgrim_hmlgs.fasta
grep -A1 -E "lcl_08025474 " 03_Dviri_r1.2_Zelda_ztringz.txt >> 09_3975_Dviri_e-40_Dgrim_hmlgs.fasta
grep -A1 -E "lcl_08025475 " 03_Dviri_r1.2_Zelda_ztringz.txt >> 09_3975_Dviri_e-40_Dgrim_hmlgs.fasta
grep -A1 -E "lcl_08025476 " 03_Dviri_r1.2_Zelda_ztringz.txt >> 09_3975_Dviri_e-40_Dgrim_hmlgs.fasta
grep -A1 -E "lcl_08025479 " 03_Dviri_r1.2_Zelda_ztringz.txt >> 09_3975_Dviri_e-40_Dgrim_hmlgs.fasta
grep -A1 -E "lcl_08025480 " 03_Dviri_r1.2_Zelda_ztringz.txt >> 09_3975_Dviri_e-40_Dgrim_hmlgs.fasta
grep -A1 -E "lcl_08025483 " 03_Dviri_r1.2_Zelda_ztringz.txt >> 09_3975_Dviri_e-40_Dgrim_hmlgs.fasta
grep -A1 -E "lcl_08025486 " 03_Dviri_r1.2_Zelda_ztringz.txt >> 09_3975_Dviri_e-40_Dgrim_hmlgs.fasta
grep -A1 -E "lcl_08025491 " 03_Dviri_r1.2_Zelda_ztringz.txt >> 09_3975_Dviri_e-40_Dgrim_hmlgs.fasta
grep -A1 -E "lcl_08025493 " 03_Dviri_r1.2_Zelda_ztringz.txt >> 09_3975_Dviri_e-40_Dgrim_hmlgs.fasta
grep -A1 -E "lcl_08025494 " 03_Dviri_r1.2_Zelda_ztringz.txt >> 09_3975_Dviri_e-40_Dgrim_hmlgs.fasta
grep -A1 -E "lcl_08025496 " 03_Dviri_r1.2_Zelda_ztringz.txt >> 09_3975_Dviri_e-40_Dgrim_hmlgs.fasta
grep -A1 -E "lcl_08025503 " 03_Dviri_r1.2_Zelda_ztringz.txt >> 09_3975_Dviri_e-40_Dgrim_hmlgs.fasta
grep -A1 -E "lcl_08030946 " 03_Dviri_r1.2_Zelda_ztringz.txt >> 09_3975_Dviri_e-40_Dgrim_hmlgs.fasta
grep -A1 -E "lcl_08030946 " 03_Dviri_r1.2_Zelda_ztringz.txt >> 09_3975_Dviri_e-40_Dgrim_hmlgs.fasta
grep -A1 -E "lcl_08031519 " 03_Dviri_r1.2_Zelda_ztringz.txt >> 09_3975_Dviri_e-40_Dgrim_hmlgs.fasta
grep -A1 -E "lcl_08031519 " 03_Dviri_r1.2_Zelda_ztringz.txt >> 09_3975_Dviri_e-40_Dgrim_hmlgs.fasta
grep -A1 -E "lcl_08031520 " 03_Dviri_r1.2_Zelda_ztringz.txt >> 09_3975_Dviri_e-40_Dgrim_hmlgs.fasta
grep -A1 -E "lcl_08031521 " 03_Dviri_r1.2_Zelda_ztringz.txt >> 09_3975_Dviri_e-40_Dgrim_hmlgs.fasta
grep -A1 -E "lcl_08031524 " 03_Dviri_r1.2_Zelda_ztringz.txt >> 09_3975_Dviri_e-40_Dgrim_hmlgs.fasta
grep -A1 -E "lcl_08031525 " 03_Dviri_r1.2_Zelda_ztringz.txt >> 09_3975_Dviri_e-40_Dgrim_hmlgs.fasta
grep -A1 -E "lcl_08031526 " 03_Dviri_r1.2_Zelda_ztringz.txt >> 09_3975_Dviri_e-40_Dgrim_hmlgs.fasta
grep -A1 -E "lcl_08031527 " 03_Dviri_r1.2_Zelda_ztringz.txt >> 09_3975_Dviri_e-40_Dgrim_hmlgs.fasta
grep -A1 -E "lcl_08031534 " 03_Dviri_r1.2_Zelda_ztringz.txt >> 09_3975_Dviri_e-40_Dgrim_hmlgs.fasta
grep -A1 -E "lcl_08031536 " 03_Dviri_r1.2_Zelda_ztringz.txt >> 09_3975_Dviri_e-40_Dgrim_hmlgs.fasta
grep -A1 -E "lcl_08031537 " 03_Dviri_r1.2_Zelda_ztringz.txt >> 09_3975_Dviri_e-40_Dgrim_hmlgs.fasta
grep -A1 -E "lcl_08031538 " 03_Dviri_r1.2_Zelda_ztringz.txt >> 09_3975_Dviri_e-40_Dgrim_hmlgs.fasta
grep -A1 -E "lcl_08028377 " 03_Dviri_r1.2_Zelda_ztringz.txt >> 09_3975_Dviri_e-40_Dgrim_hmlgs.fasta
grep -A1 -E "lcl_08028376 " 03_Dviri_r1.2_Zelda_ztringz.txt >> 09_3975_Dviri_e-40_Dgrim_hmlgs.fasta
grep -A1 -E "lcl_08028373 " 03_Dviri_r1.2_Zelda_ztringz.txt >> 09_3975_Dviri_e-40_Dgrim_hmlgs.fasta
grep -A1 -E "lcl_08028585 " 03_Dviri_r1.2_Zelda_ztringz.txt >> 09_3975_Dviri_e-40_Dgrim_hmlgs.fasta
grep -A1 -E "lcl_08028582 " 03_Dviri_r1.2_Zelda_ztringz.txt >> 09_3975_Dviri_e-40_Dgrim_hmlgs.fasta
grep -A1 -E "lcl_08018699 " 03_Dviri_r1.2_Zelda_ztringz.txt >> 09_3975_Dviri_e-40_Dgrim_hmlgs.fasta
grep -A1 -E "lcl_08018699 " 03_Dviri_r1.2_Zelda_ztringz.txt >> 09_3975_Dviri_e-40_Dgrim_hmlgs.fasta
grep -A1 -E "lcl_08018699 " 03_Dviri_r1.2_Zelda_ztringz.txt >> 09_3975_Dviri_e-40_Dgrim_hmlgs.fasta
grep -A1 -E "lcl_08018699 " 03_Dviri_r1.2_Zelda_ztringz.txt >> 09_3975_Dviri_e-40_Dgrim_hmlgs.fasta
grep -A1 -E "lcl_08018699 " 03_Dviri_r1.2_Zelda_ztringz.txt >> 09_3975_Dviri_e-40_Dgrim_hmlgs.fasta
grep -A1 -E "lcl_08018699 " 03_Dviri_r1.2_Zelda_ztringz.txt >> 09_3975_Dviri_e-40_Dgrim_hmlgs.fasta
grep -A1 -E "lcl_08018699 " 03_Dviri_r1.2_Zelda_ztringz.txt >> 09_3975_Dviri_e-40_Dgrim_hmlgs.fasta
grep -A1 -E "lcl_08018699 " 03_Dviri_r1.2_Zelda_ztringz.txt >> 09_3975_Dviri_e-40_Dgrim_hmlgs.fasta
grep -A1 -E "lcl_08018699 " 03_Dviri_r1.2_Zelda_ztringz.txt >> 09_3975_Dviri_e-40_Dgrim_hmlgs.fasta
grep -A1 -E "lcl_08018699 " 03_Dviri_r1.2_Zelda_ztringz.txt >> 09_3975_Dviri_e-40_Dgrim_hmlgs.fasta
grep -A1 -E "lcl_08018699 " 03_Dviri_r1.2_Zelda_ztringz.txt >> 09_3975_Dviri_e-40_Dgrim_hmlgs.fasta
grep -A1 -E "lcl_08018699 " 03_Dviri_r1.2_Zelda_ztringz.txt >> 09_3975_Dviri_e-40_Dgrim_hmlgs.fasta
grep -A1 -E "lcl_08018699 " 03_Dviri_r1.2_Zelda_ztringz.txt >> 09_3975_Dviri_e-40_Dgrim_hmlgs.fasta
grep -A1 -E "lcl_08018699 " 03_Dviri_r1.2_Zelda_ztringz.txt >> 09_3975_Dviri_e-40_Dgrim_hmlgs.fasta
grep -A1 -E "lcl_08029867 " 03_Dviri_r1.2_Zelda_ztringz.txt >> 09_3975_Dviri_e-40_Dgrim_hmlgs.fasta
grep -A1 -E "lcl_08029841 " 03_Dviri_r1.2_Zelda_ztringz.txt >> 09_3975_Dviri_e-40_Dgrim_hmlgs.fasta
grep -A1 -E "lcl_08029832 " 03_Dviri_r1.2_Zelda_ztringz.txt >> 09_3975_Dviri_e-40_Dgrim_hmlgs.fasta
grep -A1 -E "lcl_08029831 " 03_Dviri_r1.2_Zelda_ztringz.txt >> 09_3975_Dviri_e-40_Dgrim_hmlgs.fasta
grep -A1 -E "lcl_08029811 " 03_Dviri_r1.2_Zelda_ztringz.txt >> 09_3975_Dviri_e-40_Dgrim_hmlgs.fasta
grep -A1 -E "lcl_08029810 " 03_Dviri_r1.2_Zelda_ztringz.txt >> 09_3975_Dviri_e-40_Dgrim_hmlgs.fasta
grep -A1 -E "lcl_08029809 " 03_Dviri_r1.2_Zelda_ztringz.txt >> 09_3975_Dviri_e-40_Dgrim_hmlgs.fasta
grep -A1 -E "lcl_08029806 " 03_Dviri_r1.2_Zelda_ztringz.txt >> 09_3975_Dviri_e-40_Dgrim_hmlgs.fasta
grep -A1 -E "lcl_08029805 " 03_Dviri_r1.2_Zelda_ztringz.txt >> 09_3975_Dviri_e-40_Dgrim_hmlgs.fasta
grep -A1 -E "lcl_08029800 " 03_Dviri_r1.2_Zelda_ztringz.txt >> 09_3975_Dviri_e-40_Dgrim_hmlgs.fasta
grep -A1 -E "lcl_08029797 " 03_Dviri_r1.2_Zelda_ztringz.txt >> 09_3975_Dviri_e-40_Dgrim_hmlgs.fasta
grep -A1 -E "lcl_08035478 " 03_Dviri_r1.2_Zelda_ztringz.txt >> 09_3975_Dviri_e-40_Dgrim_hmlgs.fasta
grep -A1 -E "lcl_08035467 " 03_Dviri_r1.2_Zelda_ztringz.txt >> 09_3975_Dviri_e-40_Dgrim_hmlgs.fasta
grep -A1 -E "lcl_08035465 " 03_Dviri_r1.2_Zelda_ztringz.txt >> 09_3975_Dviri_e-40_Dgrim_hmlgs.fasta
grep -A1 -E "lcl_08035464 " 03_Dviri_r1.2_Zelda_ztringz.txt >> 09_3975_Dviri_e-40_Dgrim_hmlgs.fasta
grep -A1 -E "lcl_08035460 " 03_Dviri_r1.2_Zelda_ztringz.txt >> 09_3975_Dviri_e-40_Dgrim_hmlgs.fasta
grep -A1 -E "lcl_08035453 " 03_Dviri_r1.2_Zelda_ztringz.txt >> 09_3975_Dviri_e-40_Dgrim_hmlgs.fasta
grep -A1 -E "lcl_08035449 " 03_Dviri_r1.2_Zelda_ztringz.txt >> 09_3975_Dviri_e-40_Dgrim_hmlgs.fasta
grep -A1 -E "lcl_08035442 " 03_Dviri_r1.2_Zelda_ztringz.txt >> 09_3975_Dviri_e-40_Dgrim_hmlgs.fasta
grep -A1 -E "lcl_08035436 " 03_Dviri_r1.2_Zelda_ztringz.txt >> 09_3975_Dviri_e-40_Dgrim_hmlgs.fasta
grep -A1 -E "lcl_08035417 " 03_Dviri_r1.2_Zelda_ztringz.txt >> 09_3975_Dviri_e-40_Dgrim_hmlgs.fasta
grep -A1 -E "lcl_08025601 " 03_Dviri_r1.2_Zelda_ztringz.txt >> 09_3975_Dviri_e-40_Dgrim_hmlgs.fasta
grep -A1 -E "lcl_08035523 " 03_Dviri_r1.2_Zelda_ztringz.txt >> 09_3975_Dviri_e-40_Dgrim_hmlgs.fasta
grep -A1 -E "lcl_08035536 " 03_Dviri_r1.2_Zelda_ztringz.txt >> 09_3975_Dviri_e-40_Dgrim_hmlgs.fasta
grep -A1 -E "lcl_08035486 " 03_Dviri_r1.2_Zelda_ztringz.txt >> 09_3975_Dviri_e-40_Dgrim_hmlgs.fasta
grep -A1 -E "lcl_08023082 " 03_Dviri_r1.2_Zelda_ztringz.txt >> 09_3975_Dviri_e-40_Dgrim_hmlgs.fasta
grep -A1 -E "lcl_08023087 " 03_Dviri_r1.2_Zelda_ztringz.txt >> 09_3975_Dviri_e-40_Dgrim_hmlgs.fasta
grep -A1 -E "lcl_08023095 " 03_Dviri_r1.2_Zelda_ztringz.txt >> 09_3975_Dviri_e-40_Dgrim_hmlgs.fasta
grep -A1 -E "lcl_08023097 " 03_Dviri_r1.2_Zelda_ztringz.txt >> 09_3975_Dviri_e-40_Dgrim_hmlgs.fasta
grep -A1 -E "lcl_08023105 " 03_Dviri_r1.2_Zelda_ztringz.txt >> 09_3975_Dviri_e-40_Dgrim_hmlgs.fasta
grep -A1 -E "lcl_08023110 " 03_Dviri_r1.2_Zelda_ztringz.txt >> 09_3975_Dviri_e-40_Dgrim_hmlgs.fasta
grep -A1 -E "lcl_08023111 " 03_Dviri_r1.2_Zelda_ztringz.txt >> 09_3975_Dviri_e-40_Dgrim_hmlgs.fasta
grep -A1 -E "lcl_08025601 " 03_Dviri_r1.2_Zelda_ztringz.txt >> 09_3975_Dviri_e-40_Dgrim_hmlgs.fasta
grep -A1 -E "lcl_08023172 " 03_Dviri_r1.2_Zelda_ztringz.txt >> 09_3975_Dviri_e-40_Dgrim_hmlgs.fasta
grep -A1 -E "lcl_08023176 " 03_Dviri_r1.2_Zelda_ztringz.txt >> 09_3975_Dviri_e-40_Dgrim_hmlgs.fasta
grep -A1 -E "lcl_08023177 " 03_Dviri_r1.2_Zelda_ztringz.txt >> 09_3975_Dviri_e-40_Dgrim_hmlgs.fasta
grep -A1 -E "lcl_08023178 " 03_Dviri_r1.2_Zelda_ztringz.txt >> 09_3975_Dviri_e-40_Dgrim_hmlgs.fasta
grep -A1 -E "lcl_08023179 " 03_Dviri_r1.2_Zelda_ztringz.txt >> 09_3975_Dviri_e-40_Dgrim_hmlgs.fasta
grep -A1 -E "lcl_08023184 " 03_Dviri_r1.2_Zelda_ztringz.txt >> 09_3975_Dviri_e-40_Dgrim_hmlgs.fasta
grep -A1 -E "lcl_08023188 " 03_Dviri_r1.2_Zelda_ztringz.txt >> 09_3975_Dviri_e-40_Dgrim_hmlgs.fasta
grep -A1 -E "lcl_08023195 " 03_Dviri_r1.2_Zelda_ztringz.txt >> 09_3975_Dviri_e-40_Dgrim_hmlgs.fasta
grep -A1 -E "lcl_08025669 " 03_Dviri_r1.2_Zelda_ztringz.txt >> 09_3975_Dviri_e-40_Dgrim_hmlgs.fasta
grep -A1 -E "lcl_08025692 " 03_Dviri_r1.2_Zelda_ztringz.txt >> 09_3975_Dviri_e-40_Dgrim_hmlgs.fasta
grep -A1 -E "lcl_08025696 " 03_Dviri_r1.2_Zelda_ztringz.txt >> 09_3975_Dviri_e-40_Dgrim_hmlgs.fasta
grep -A1 -E "lcl_08025698 " 03_Dviri_r1.2_Zelda_ztringz.txt >> 09_3975_Dviri_e-40_Dgrim_hmlgs.fasta
grep -A1 -E "lcl_08037348 " 03_Dviri_r1.2_Zelda_ztringz.txt >> 09_3975_Dviri_e-40_Dgrim_hmlgs.fasta
grep -A1 -E "lcl_08021232 " 03_Dviri_r1.2_Zelda_ztringz.txt >> 09_3975_Dviri_e-40_Dgrim_hmlgs.fasta
grep -A1 -E "lcl_08021233 " 03_Dviri_r1.2_Zelda_ztringz.txt >> 09_3975_Dviri_e-40_Dgrim_hmlgs.fasta
grep -A1 -E "lcl_08021234 " 03_Dviri_r1.2_Zelda_ztringz.txt >> 09_3975_Dviri_e-40_Dgrim_hmlgs.fasta
grep -A1 -E "lcl_08021237 " 03_Dviri_r1.2_Zelda_ztringz.txt >> 09_3975_Dviri_e-40_Dgrim_hmlgs.fasta
grep -A1 -E "lcl_08021241 " 03_Dviri_r1.2_Zelda_ztringz.txt >> 09_3975_Dviri_e-40_Dgrim_hmlgs.fasta
grep -A1 -E "lcl_08021242 " 03_Dviri_r1.2_Zelda_ztringz.txt >> 09_3975_Dviri_e-40_Dgrim_hmlgs.fasta
grep -A1 -E "lcl_08021243 " 03_Dviri_r1.2_Zelda_ztringz.txt >> 09_3975_Dviri_e-40_Dgrim_hmlgs.fasta
grep -A1 -E "lcl_08021244 " 03_Dviri_r1.2_Zelda_ztringz.txt >> 09_3975_Dviri_e-40_Dgrim_hmlgs.fasta
grep -A1 -E "lcl_08021249 " 03_Dviri_r1.2_Zelda_ztringz.txt >> 09_3975_Dviri_e-40_Dgrim_hmlgs.fasta
grep -A1 -E "lcl_08025601 " 03_Dviri_r1.2_Zelda_ztringz.txt >> 09_3975_Dviri_e-40_Dgrim_hmlgs.fasta
grep -A1 -E "lcl_08023463 " 03_Dviri_r1.2_Zelda_ztringz.txt >> 09_3975_Dviri_e-40_Dgrim_hmlgs.fasta
grep -A1 -E "lcl_08023463 " 03_Dviri_r1.2_Zelda_ztringz.txt >> 09_3975_Dviri_e-40_Dgrim_hmlgs.fasta
grep -A1 -E "lcl_08038017 " 03_Dviri_r1.2_Zelda_ztringz.txt >> 09_3975_Dviri_e-40_Dgrim_hmlgs.fasta
grep -A1 -E "lcl_08025601 " 03_Dviri_r1.2_Zelda_ztringz.txt >> 09_3975_Dviri_e-40_Dgrim_hmlgs.fasta
grep -A1 -E "lcl_08035568 " 03_Dviri_r1.2_Zelda_ztringz.txt >> 09_3975_Dviri_e-40_Dgrim_hmlgs.fasta
grep -A1 -E "lcl_08025601 " 03_Dviri_r1.2_Zelda_ztringz.txt >> 09_3975_Dviri_e-40_Dgrim_hmlgs.fasta
grep -A1 -E "lcl_08025601 " 03_Dviri_r1.2_Zelda_ztringz.txt >> 09_3975_Dviri_e-40_Dgrim_hmlgs.fasta
grep -A1 -E "lcl_08037348 " 03_Dviri_r1.2_Zelda_ztringz.txt >> 09_3975_Dviri_e-40_Dgrim_hmlgs.fasta
grep -A1 -E "lcl_08028964 " 03_Dviri_r1.2_Zelda_ztringz.txt >> 09_3975_Dviri_e-40_Dgrim_hmlgs.fasta
grep -A1 -E "lcl_08028967 " 03_Dviri_r1.2_Zelda_ztringz.txt >> 09_3975_Dviri_e-40_Dgrim_hmlgs.fasta
grep -A1 -E "lcl_08028968 " 03_Dviri_r1.2_Zelda_ztringz.txt >> 09_3975_Dviri_e-40_Dgrim_hmlgs.fasta
grep -A1 -E "lcl_08028969 " 03_Dviri_r1.2_Zelda_ztringz.txt >> 09_3975_Dviri_e-40_Dgrim_hmlgs.fasta
grep -A1 -E "lcl_08028970 " 03_Dviri_r1.2_Zelda_ztringz.txt >> 09_3975_Dviri_e-40_Dgrim_hmlgs.fasta
grep -A1 -E "lcl_08025601 " 03_Dviri_r1.2_Zelda_ztringz.txt >> 09_3975_Dviri_e-40_Dgrim_hmlgs.fasta
grep -A1 -E "lcl_08025601 " 03_Dviri_r1.2_Zelda_ztringz.txt >> 09_3975_Dviri_e-40_Dgrim_hmlgs.fasta
grep -A1 -E "lcl_08025601 " 03_Dviri_r1.2_Zelda_ztringz.txt >> 09_3975_Dviri_e-40_Dgrim_hmlgs.fasta
grep -A1 -E "lcl_08023061 " 03_Dviri_r1.2_Zelda_ztringz.txt >> 09_3975_Dviri_e-40_Dgrim_hmlgs.fasta
grep -A1 -E "lcl_08023062 " 03_Dviri_r1.2_Zelda_ztringz.txt >> 09_3975_Dviri_e-40_Dgrim_hmlgs.fasta
grep -A1 -E "lcl_08025601 " 03_Dviri_r1.2_Zelda_ztringz.txt >> 09_3975_Dviri_e-40_Dgrim_hmlgs.fasta
grep -A1 -E "lcl_08037348 " 03_Dviri_r1.2_Zelda_ztringz.txt >> 09_3975_Dviri_e-40_Dgrim_hmlgs.fasta
grep -A1 -E "lcl_08022976 " 03_Dviri_r1.2_Zelda_ztringz.txt >> 09_3975_Dviri_e-40_Dgrim_hmlgs.fasta
grep -A1 -E "lcl_08022977 " 03_Dviri_r1.2_Zelda_ztringz.txt >> 09_3975_Dviri_e-40_Dgrim_hmlgs.fasta
grep -A1 -E "lcl_08030069 " 03_Dviri_r1.2_Zelda_ztringz.txt >> 09_3975_Dviri_e-40_Dgrim_hmlgs.fasta
grep -A1 -E "lcl_08022274 " 03_Dviri_r1.2_Zelda_ztringz.txt >> 09_3975_Dviri_e-40_Dgrim_hmlgs.fasta
grep -A1 -E "lcl_08022275 " 03_Dviri_r1.2_Zelda_ztringz.txt >> 09_3975_Dviri_e-40_Dgrim_hmlgs.fasta
grep -A1 -E "lcl_08022276 " 03_Dviri_r1.2_Zelda_ztringz.txt >> 09_3975_Dviri_e-40_Dgrim_hmlgs.fasta
grep -A1 -E "lcl_08032768 " 03_Dviri_r1.2_Zelda_ztringz.txt >> 09_3975_Dviri_e-40_Dgrim_hmlgs.fasta
grep -A1 -E "lcl_08037348 " 03_Dviri_r1.2_Zelda_ztringz.txt >> 09_3975_Dviri_e-40_Dgrim_hmlgs.fasta
grep -A1 -E "lcl_08030318 " 03_Dviri_r1.2_Zelda_ztringz.txt >> 09_3975_Dviri_e-40_Dgrim_hmlgs.fasta
grep -A1 -E "lcl_08026455 " 03_Dviri_r1.2_Zelda_ztringz.txt >> 09_3975_Dviri_e-40_Dgrim_hmlgs.fasta
grep -A1 -E "lcl_08018699 " 03_Dviri_r1.2_Zelda_ztringz.txt >> 09_3975_Dviri_e-40_Dgrim_hmlgs.fasta
grep -A1 -E "lcl_08020908 " 03_Dviri_r1.2_Zelda_ztringz.txt >> 09_3975_Dviri_e-40_Dgrim_hmlgs.fasta
grep -A1 -E "lcl_08020906 " 03_Dviri_r1.2_Zelda_ztringz.txt >> 09_3975_Dviri_e-40_Dgrim_hmlgs.fasta
grep -A1 -E "lcl_08025601 " 03_Dviri_r1.2_Zelda_ztringz.txt >> 09_3975_Dviri_e-40_Dgrim_hmlgs.fasta
grep -A1 -E "lcl_08025601 " 03_Dviri_r1.2_Zelda_ztringz.txt >> 09_3975_Dviri_e-40_Dgrim_hmlgs.fasta
grep -A1 -E "lcl_08025601 " 03_Dviri_r1.2_Zelda_ztringz.txt >> 09_3975_Dviri_e-40_Dgrim_hmlgs.fasta
grep -A1 -E "lcl_08018699 " 03_Dviri_r1.2_Zelda_ztringz.txt >> 09_3975_Dviri_e-40_Dgrim_hmlgs.fasta
grep -A1 -E "lcl_08018699 " 03_Dviri_r1.2_Zelda_ztringz.txt >> 09_3975_Dviri_e-40_Dgrim_hmlgs.fasta
grep -A1 -E "lcl_08018699 " 03_Dviri_r1.2_Zelda_ztringz.txt >> 09_3975_Dviri_e-40_Dgrim_hmlgs.fasta
grep -A1 -E "lcl_08018699 " 03_Dviri_r1.2_Zelda_ztringz.txt >> 09_3975_Dviri_e-40_Dgrim_hmlgs.fasta
grep -A1 -E "lcl_08018699 " 03_Dviri_r1.2_Zelda_ztringz.txt >> 09_3975_Dviri_e-40_Dgrim_hmlgs.fasta
grep -A1 -E "lcl_08018699 " 03_Dviri_r1.2_Zelda_ztringz.txt >> 09_3975_Dviri_e-40_Dgrim_hmlgs.fasta
grep -A1 -E "lcl_08029696 " 03_Dviri_r1.2_Zelda_ztringz.txt >> 09_3975_Dviri_e-40_Dgrim_hmlgs.fasta
grep -A1 -E "lcl_08029416 " 03_Dviri_r1.2_Zelda_ztringz.txt >> 09_3975_Dviri_e-40_Dgrim_hmlgs.fasta
grep -A1 -E "lcl_08028971 " 03_Dviri_r1.2_Zelda_ztringz.txt >> 09_3975_Dviri_e-40_Dgrim_hmlgs.fasta
grep -A1 -E "lcl_08028972 " 03_Dviri_r1.2_Zelda_ztringz.txt >> 09_3975_Dviri_e-40_Dgrim_hmlgs.fasta
grep -A1 -E "lcl_08037348 " 03_Dviri_r1.2_Zelda_ztringz.txt >> 09_3975_Dviri_e-40_Dgrim_hmlgs.fasta
grep -A1 -E "lcl_08023463 " 03_Dviri_r1.2_Zelda_ztringz.txt >> 09_3975_Dviri_e-40_Dgrim_hmlgs.fasta
grep -A1 -E "lcl_08025601 " 03_Dviri_r1.2_Zelda_ztringz.txt >> 09_3975_Dviri_e-40_Dgrim_hmlgs.fasta
grep -A1 -E "lcl_08025601 " 03_Dviri_r1.2_Zelda_ztringz.txt >> 09_3975_Dviri_e-40_Dgrim_hmlgs.fasta
grep -A1 -E "lcl_08025238 " 03_Dviri_r1.2_Zelda_ztringz.txt >> 09_3975_Dviri_e-40_Dgrim_hmlgs.fasta
grep -A1 -E "lcl_08025237 " 03_Dviri_r1.2_Zelda_ztringz.txt >> 09_3975_Dviri_e-40_Dgrim_hmlgs.fasta
grep -A1 -E "lcl_08025869 " 03_Dviri_r1.2_Zelda_ztringz.txt >> 09_3975_Dviri_e-40_Dgrim_hmlgs.fasta
grep -A1 -E "lcl_08025852 " 03_Dviri_r1.2_Zelda_ztringz.txt >> 09_3975_Dviri_e-40_Dgrim_hmlgs.fasta
grep -A1 -E "lcl_08036438 " 03_Dviri_r1.2_Zelda_ztringz.txt >> 09_3975_Dviri_e-40_Dgrim_hmlgs.fasta
grep -A1 -E "lcl_08022339 " 03_Dviri_r1.2_Zelda_ztringz.txt >> 09_3975_Dviri_e-40_Dgrim_hmlgs.fasta
grep -A1 -E "lcl_08018594 " 03_Dviri_r1.2_Zelda_ztringz.txt >> 09_3975_Dviri_e-40_Dgrim_hmlgs.fasta
grep -A1 -E "lcl_08018595 " 03_Dviri_r1.2_Zelda_ztringz.txt >> 09_3975_Dviri_e-40_Dgrim_hmlgs.fasta
grep -A1 -E "lcl_08026439 " 03_Dviri_r1.2_Zelda_ztringz.txt >> 09_3975_Dviri_e-40_Dgrim_hmlgs.fasta
grep -A1 -E "lcl_08025601 " 03_Dviri_r1.2_Zelda_ztringz.txt >> 09_3975_Dviri_e-40_Dgrim_hmlgs.fasta
grep -A1 -E "lcl_08025601 " 03_Dviri_r1.2_Zelda_ztringz.txt >> 09_3975_Dviri_e-40_Dgrim_hmlgs.fasta
grep -A1 -E "lcl_08027750 " 03_Dviri_r1.2_Zelda_ztringz.txt >> 09_3975_Dviri_e-40_Dgrim_hmlgs.fasta
grep -A1 -E "lcl_08025601 " 03_Dviri_r1.2_Zelda_ztringz.txt >> 09_3975_Dviri_e-40_Dgrim_hmlgs.fasta
grep -A1 -E "lcl_08029456 " 03_Dviri_r1.2_Zelda_ztringz.txt >> 09_3975_Dviri_e-40_Dgrim_hmlgs.fasta
grep -A1 -E "lcl_08028389 " 03_Dviri_r1.2_Zelda_ztringz.txt >> 09_3975_Dviri_e-40_Dgrim_hmlgs.fasta
grep -A1 -E "lcl_08031774 " 03_Dviri_r1.2_Zelda_ztringz.txt >> 09_3975_Dviri_e-40_Dgrim_hmlgs.fasta
grep -A1 -E "lcl_08029586 " 03_Dviri_r1.2_Zelda_ztringz.txt >> 09_3975_Dviri_e-40_Dgrim_hmlgs.fasta
grep -A1 -E "lcl_08025601 " 03_Dviri_r1.2_Zelda_ztringz.txt >> 09_3975_Dviri_e-40_Dgrim_hmlgs.fasta
grep -A1 -E "lcl_08037229 " 03_Dviri_r1.2_Zelda_ztringz.txt >> 09_3975_Dviri_e-40_Dgrim_hmlgs.fasta
grep -A1 -E "lcl_08022327 " 03_Dviri_r1.2_Zelda_ztringz.txt >> 09_3975_Dviri_e-40_Dgrim_hmlgs.fasta
grep -A1 -E "lcl_08037348 " 03_Dviri_r1.2_Zelda_ztringz.txt >> 09_3975_Dviri_e-40_Dgrim_hmlgs.fasta
grep -A1 -E "lcl_08037348 " 03_Dviri_r1.2_Zelda_ztringz.txt >> 09_3975_Dviri_e-40_Dgrim_hmlgs.fasta
grep -A1 -E "lcl_08025601 " 03_Dviri_r1.2_Zelda_ztringz.txt >> 09_3975_Dviri_e-40_Dgrim_hmlgs.fasta
grep -A1 -E "lcl_08031558 " 03_Dviri_r1.2_Zelda_ztringz.txt >> 09_3975_Dviri_e-40_Dgrim_hmlgs.fasta
grep -A1 -E "lcl_08023463 " 03_Dviri_r1.2_Zelda_ztringz.txt >> 09_3975_Dviri_e-40_Dgrim_hmlgs.fasta
grep -A1 -E "lcl_08030089 " 03_Dviri_r1.2_Zelda_ztringz.txt >> 09_3975_Dviri_e-40_Dgrim_hmlgs.fasta
grep -A1 -E "lcl_08037920 " 03_Dviri_r1.2_Zelda_ztringz.txt >> 09_3975_Dviri_e-40_Dgrim_hmlgs.fasta
grep -A1 -E "lcl_08032702 " 03_Dviri_r1.2_Zelda_ztringz.txt >> 09_3975_Dviri_e-40_Dgrim_hmlgs.fasta
grep -A1 -E "lcl_08029770 " 03_Dviri_r1.2_Zelda_ztringz.txt >> 09_3975_Dviri_e-40_Dgrim_hmlgs.fasta
grep -A1 -E "lcl_08018041 " 03_Dviri_r1.2_Zelda_ztringz.txt >> 09_3975_Dviri_e-40_Dgrim_hmlgs.fasta
grep -A1 -E "lcl_08018699 " 03_Dviri_r1.2_Zelda_ztringz.txt >> 09_3975_Dviri_e-40_Dgrim_hmlgs.fasta
grep -A1 -E "lcl_08018699 " 03_Dviri_r1.2_Zelda_ztringz.txt >> 09_3975_Dviri_e-40_Dgrim_hmlgs.fasta
grep -A1 -E "lcl_08022330 " 03_Dviri_r1.2_Zelda_ztringz.txt >> 09_3975_Dviri_e-40_Dgrim_hmlgs.fasta
grep -A1 -E "lcl_08022331 " 03_Dviri_r1.2_Zelda_ztringz.txt >> 09_3975_Dviri_e-40_Dgrim_hmlgs.fasta
grep -A1 -E "lcl_08037348 " 03_Dviri_r1.2_Zelda_ztringz.txt >> 09_3975_Dviri_e-40_Dgrim_hmlgs.fasta
grep -A1 -E "lcl_08022774 " 03_Dviri_r1.2_Zelda_ztringz.txt >> 09_3975_Dviri_e-40_Dgrim_hmlgs.fasta
grep -A1 -E "lcl_08023164 " 03_Dviri_r1.2_Zelda_ztringz.txt >> 09_3975_Dviri_e-40_Dgrim_hmlgs.fasta
grep -A1 -E "lcl_08029054 " 03_Dviri_r1.2_Zelda_ztringz.txt >> 09_3975_Dviri_e-40_Dgrim_hmlgs.fasta
grep -A1 -E "lcl_08026420 " 03_Dviri_r1.2_Zelda_ztringz.txt >> 09_3975_Dviri_e-40_Dgrim_hmlgs.fasta
grep -A1 -E "lcl_08037348 " 03_Dviri_r1.2_Zelda_ztringz.txt >> 09_3975_Dviri_e-40_Dgrim_hmlgs.fasta
grep -A1 -E "lcl_08025601 " 03_Dviri_r1.2_Zelda_ztringz.txt >> 09_3975_Dviri_e-40_Dgrim_hmlgs.fasta
grep -A1 -E "lcl_08025601 " 03_Dviri_r1.2_Zelda_ztringz.txt >> 09_3975_Dviri_e-40_Dgrim_hmlgs.fasta
grep -A1 -E "lcl_08027260 " 03_Dviri_r1.2_Zelda_ztringz.txt >> 09_3975_Dviri_e-40_Dgrim_hmlgs.fasta
grep -A1 -E "lcl_08021319 " 03_Dviri_r1.2_Zelda_ztringz.txt >> 09_3975_Dviri_e-40_Dgrim_hmlgs.fasta
grep -A1 -E "lcl_08022097 " 03_Dviri_r1.2_Zelda_ztringz.txt >> 09_3975_Dviri_e-40_Dgrim_hmlgs.fasta
grep -A1 -E "lcl_08023174 " 03_Dviri_r1.2_Zelda_ztringz.txt >> 09_3975_Dviri_e-40_Dgrim_hmlgs.fasta
grep -A1 -E "lcl_08020200 " 03_Dviri_r1.2_Zelda_ztringz.txt >> 09_3975_Dviri_e-40_Dgrim_hmlgs.fasta
grep -A1 -E "lcl_08021894 " 03_Dviri_r1.2_Zelda_ztringz.txt >> 09_3975_Dviri_e-40_Dgrim_hmlgs.fasta
grep -A1 -E "lcl_08023141 " 03_Dviri_r1.2_Zelda_ztringz.txt >> 09_3975_Dviri_e-40_Dgrim_hmlgs.fasta
grep -A1 -E "lcl_08038162 " 03_Dviri_r1.2_Zelda_ztringz.txt >> 09_3975_Dviri_e-40_Dgrim_hmlgs.fasta
grep -A1 -E "lcl_08037793 " 03_Dviri_r1.2_Zelda_ztringz.txt >> 09_3975_Dviri_e-40_Dgrim_hmlgs.fasta
grep -A1 -E "lcl_08031997 " 03_Dviri_r1.2_Zelda_ztringz.txt >> 09_3975_Dviri_e-40_Dgrim_hmlgs.fasta
grep -A1 -E "lcl_08031538 " 03_Dviri_r1.2_Zelda_ztringz.txt >> 09_3975_Dviri_e-40_Dgrim_hmlgs.fasta
grep -A1 -E "lcl_08031537 " 03_Dviri_r1.2_Zelda_ztringz.txt >> 09_3975_Dviri_e-40_Dgrim_hmlgs.fasta
grep -A1 -E "lcl_08032769 " 03_Dviri_r1.2_Zelda_ztringz.txt >> 09_3975_Dviri_e-40_Dgrim_hmlgs.fasta
grep -A1 -E "lcl_08022089 " 03_Dviri_r1.2_Zelda_ztringz.txt >> 09_3975_Dviri_e-40_Dgrim_hmlgs.fasta
grep -A1 -E "lcl_08031973 " 03_Dviri_r1.2_Zelda_ztringz.txt >> 09_3975_Dviri_e-40_Dgrim_hmlgs.fasta
grep -A1 -E "lcl_08029752 " 03_Dviri_r1.2_Zelda_ztringz.txt >> 09_3975_Dviri_e-40_Dgrim_hmlgs.fasta
grep -A1 -E "lcl_08029753 " 03_Dviri_r1.2_Zelda_ztringz.txt >> 09_3975_Dviri_e-40_Dgrim_hmlgs.fasta
grep -A1 -E "lcl_08023129 " 03_Dviri_r1.2_Zelda_ztringz.txt >> 09_3975_Dviri_e-40_Dgrim_hmlgs.fasta
grep -A1 -E "lcl_08026208 " 03_Dviri_r1.2_Zelda_ztringz.txt >> 09_3975_Dviri_e-40_Dgrim_hmlgs.fasta
grep -A1 -E "lcl_08030589 " 03_Dviri_r1.2_Zelda_ztringz.txt >> 09_3975_Dviri_e-40_Dgrim_hmlgs.fasta
grep -A1 -E "lcl_08029535 " 03_Dviri_r1.2_Zelda_ztringz.txt >> 09_3975_Dviri_e-40_Dgrim_hmlgs.fasta
grep -A1 -E "lcl_08030594 " 03_Dviri_r1.2_Zelda_ztringz.txt >> 09_3975_Dviri_e-40_Dgrim_hmlgs.fasta
grep -A1 -E "lcl_08035134 " 03_Dviri_r1.2_Zelda_ztringz.txt >> 09_3975_Dviri_e-40_Dgrim_hmlgs.fasta
grep -A1 -E "lcl_08022713 " 03_Dviri_r1.2_Zelda_ztringz.txt >> 09_3975_Dviri_e-40_Dgrim_hmlgs.fasta
grep -A1 -E "lcl_08036254 " 03_Dviri_r1.2_Zelda_ztringz.txt >> 09_3975_Dviri_e-40_Dgrim_hmlgs.fasta
grep -A1 -E "lcl_08018614 " 03_Dviri_r1.2_Zelda_ztringz.txt >> 09_3975_Dviri_e-40_Dgrim_hmlgs.fasta
grep -A1 -E "lcl_08037754 " 03_Dviri_r1.2_Zelda_ztringz.txt >> 09_3975_Dviri_e-40_Dgrim_hmlgs.fasta
grep -A1 -E "lcl_08038162 " 03_Dviri_r1.2_Zelda_ztringz.txt >> 09_3975_Dviri_e-40_Dgrim_hmlgs.fasta
grep -A1 -E "lcl_08021659 " 03_Dviri_r1.2_Zelda_ztringz.txt >> 09_3975_Dviri_e-40_Dgrim_hmlgs.fasta
grep -A1 -E "lcl_08025241 " 03_Dviri_r1.2_Zelda_ztringz.txt >> 09_3975_Dviri_e-40_Dgrim_hmlgs.fasta
grep -A1 -E "lcl_08027354 " 03_Dviri_r1.2_Zelda_ztringz.txt >> 09_3975_Dviri_e-40_Dgrim_hmlgs.fasta
grep -A1 -E "lcl_08037348 " 03_Dviri_r1.2_Zelda_ztringz.txt >> 09_3975_Dviri_e-40_Dgrim_hmlgs.fasta
grep -A1 -E "lcl_08020043 " 03_Dviri_r1.2_Zelda_ztringz.txt >> 09_3975_Dviri_e-40_Dgrim_hmlgs.fasta
grep -A1 -E "lcl_08020864 " 03_Dviri_r1.2_Zelda_ztringz.txt >> 09_3975_Dviri_e-40_Dgrim_hmlgs.fasta
grep -A1 -E "lcl_08036002 " 03_Dviri_r1.2_Zelda_ztringz.txt >> 09_3975_Dviri_e-40_Dgrim_hmlgs.fasta
grep -A1 -E "lcl_08026600 " 03_Dviri_r1.2_Zelda_ztringz.txt >> 09_3975_Dviri_e-40_Dgrim_hmlgs.fasta
grep -A1 -E "lcl_08021244 " 03_Dviri_r1.2_Zelda_ztringz.txt >> 09_3975_Dviri_e-40_Dgrim_hmlgs.fasta
grep -A1 -E "lcl_08038719 " 03_Dviri_r1.2_Zelda_ztringz.txt >> 09_3975_Dviri_e-40_Dgrim_hmlgs.fasta
grep -A1 -E "lcl_08023263 " 03_Dviri_r1.2_Zelda_ztringz.txt >> 09_3975_Dviri_e-40_Dgrim_hmlgs.fasta
grep -A1 -E "lcl_08021649 " 03_Dviri_r1.2_Zelda_ztringz.txt >> 09_3975_Dviri_e-40_Dgrim_hmlgs.fasta
grep -A1 -E "lcl_08021648 " 03_Dviri_r1.2_Zelda_ztringz.txt >> 09_3975_Dviri_e-40_Dgrim_hmlgs.fasta
grep -A1 -E "lcl_08027391 " 03_Dviri_r1.2_Zelda_ztringz.txt >> 09_3975_Dviri_e-40_Dgrim_hmlgs.fasta
grep -A1 -E "lcl_08025124 " 03_Dviri_r1.2_Zelda_ztringz.txt >> 09_3975_Dviri_e-40_Dgrim_hmlgs.fasta
grep -A1 -E "lcl_08026126 " 03_Dviri_r1.2_Zelda_ztringz.txt >> 09_3975_Dviri_e-40_Dgrim_hmlgs.fasta
grep -A1 -E "lcl_08036225 " 03_Dviri_r1.2_Zelda_ztringz.txt >> 09_3975_Dviri_e-40_Dgrim_hmlgs.fasta
grep -A1 -E "lcl_08036225 " 03_Dviri_r1.2_Zelda_ztringz.txt >> 09_3975_Dviri_e-40_Dgrim_hmlgs.fasta
grep -A1 -E "lcl_08025601 " 03_Dviri_r1.2_Zelda_ztringz.txt >> 09_3975_Dviri_e-40_Dgrim_hmlgs.fasta
grep -A1 -E "lcl_08021798 " 03_Dviri_r1.2_Zelda_ztringz.txt >> 09_3975_Dviri_e-40_Dgrim_hmlgs.fasta
grep -A1 -E "lcl_08037348 " 03_Dviri_r1.2_Zelda_ztringz.txt >> 09_3975_Dviri_e-40_Dgrim_hmlgs.fasta
grep -A1 -E "lcl_08035124 " 03_Dviri_r1.2_Zelda_ztringz.txt >> 09_3975_Dviri_e-40_Dgrim_hmlgs.fasta
grep -A1 -E "lcl_08022344 " 03_Dviri_r1.2_Zelda_ztringz.txt >> 09_3975_Dviri_e-40_Dgrim_hmlgs.fasta
grep -A1 -E "lcl_08021337 " 03_Dviri_r1.2_Zelda_ztringz.txt >> 09_3975_Dviri_e-40_Dgrim_hmlgs.fasta
grep -A1 -E "lcl_08021260 " 03_Dviri_r1.2_Zelda_ztringz.txt >> 09_3975_Dviri_e-40_Dgrim_hmlgs.fasta
grep -A1 -E "lcl_08021930 " 03_Dviri_r1.2_Zelda_ztringz.txt >> 09_3975_Dviri_e-40_Dgrim_hmlgs.fasta
grep -A1 -E "lcl_08024691 " 03_Dviri_r1.2_Zelda_ztringz.txt >> 09_3975_Dviri_e-40_Dgrim_hmlgs.fasta
grep -A1 -E "lcl_08023172 " 03_Dviri_r1.2_Zelda_ztringz.txt >> 09_3975_Dviri_e-40_Dgrim_hmlgs.fasta
grep -A1 -E "lcl_08037348 " 03_Dviri_r1.2_Zelda_ztringz.txt >> 09_3975_Dviri_e-40_Dgrim_hmlgs.fasta
grep -A1 -E "lcl_08020190 " 03_Dviri_r1.2_Zelda_ztringz.txt >> 09_3975_Dviri_e-40_Dgrim_hmlgs.fasta
grep -A1 -E "lcl_08027845 " 03_Dviri_r1.2_Zelda_ztringz.txt >> 09_3975_Dviri_e-40_Dgrim_hmlgs.fasta
grep -A1 -E "lcl_08022940 " 03_Dviri_r1.2_Zelda_ztringz.txt >> 09_3975_Dviri_e-40_Dgrim_hmlgs.fasta
grep -A1 -E "lcl_08026441 " 03_Dviri_r1.2_Zelda_ztringz.txt >> 09_3975_Dviri_e-40_Dgrim_hmlgs.fasta
grep -A1 -E "lcl_08035074 " 03_Dviri_r1.2_Zelda_ztringz.txt >> 09_3975_Dviri_e-40_Dgrim_hmlgs.fasta
grep -A1 -E "lcl_08022885 " 03_Dviri_r1.2_Zelda_ztringz.txt >> 09_3975_Dviri_e-40_Dgrim_hmlgs.fasta
grep -A1 -E "lcl_08029457 " 03_Dviri_r1.2_Zelda_ztringz.txt >> 09_3975_Dviri_e-40_Dgrim_hmlgs.fasta
grep -A1 -E "lcl_08021154 " 03_Dviri_r1.2_Zelda_ztringz.txt >> 09_3975_Dviri_e-40_Dgrim_hmlgs.fasta
grep -A1 -E "lcl_08018699 " 03_Dviri_r1.2_Zelda_ztringz.txt >> 09_3975_Dviri_e-40_Dgrim_hmlgs.fasta
grep -A1 -E "lcl_08026351 " 03_Dviri_r1.2_Zelda_ztringz.txt >> 09_3975_Dviri_e-40_Dgrim_hmlgs.fasta
grep -A1 -E "lcl_08017998 " 03_Dviri_r1.2_Zelda_ztringz.txt >> 09_3975_Dviri_e-40_Dgrim_hmlgs.fasta
grep -A1 -E "lcl_08028977 " 03_Dviri_r1.2_Zelda_ztringz.txt >> 09_3975_Dviri_e-40_Dgrim_hmlgs.fasta
grep -A1 -E "lcl_08023016 " 03_Dviri_r1.2_Zelda_ztringz.txt >> 09_3975_Dviri_e-40_Dgrim_hmlgs.fasta
grep -A1 -E "lcl_08020883 " 03_Dviri_r1.2_Zelda_ztringz.txt >> 09_3975_Dviri_e-40_Dgrim_hmlgs.fasta
grep -A1 -E "lcl_08027919 " 03_Dviri_r1.2_Zelda_ztringz.txt >> 09_3975_Dviri_e-40_Dgrim_hmlgs.fasta
grep -A1 -E "lcl_08025601 " 03_Dviri_r1.2_Zelda_ztringz.txt >> 09_3975_Dviri_e-40_Dgrim_hmlgs.fasta
grep -A1 -E "lcl_08022254 " 03_Dviri_r1.2_Zelda_ztringz.txt >> 09_3975_Dviri_e-40_Dgrim_hmlgs.fasta
grep -A1 -E "lcl_08026336 " 03_Dviri_r1.2_Zelda_ztringz.txt >> 09_3975_Dviri_e-40_Dgrim_hmlgs.fasta
grep -A1 -E "lcl_08024412 " 03_Dviri_r1.2_Zelda_ztringz.txt >> 09_3975_Dviri_e-40_Dgrim_hmlgs.fasta
grep -A1 -E "lcl_08022818 " 03_Dviri_r1.2_Zelda_ztringz.txt >> 09_3975_Dviri_e-40_Dgrim_hmlgs.fasta
grep -A1 -E "lcl_08029633 " 03_Dviri_r1.2_Zelda_ztringz.txt >> 09_3975_Dviri_e-40_Dgrim_hmlgs.fasta
grep -A1 -E "lcl_08032011 " 03_Dviri_r1.2_Zelda_ztringz.txt >> 09_3975_Dviri_e-40_Dgrim_hmlgs.fasta
grep -A1 -E "lcl_08018699 " 03_Dviri_r1.2_Zelda_ztringz.txt >> 09_3975_Dviri_e-40_Dgrim_hmlgs.fasta
grep -A1 -E "lcl_08020734 " 03_Dviri_r1.2_Zelda_ztringz.txt >> 09_3975_Dviri_e-40_Dgrim_hmlgs.fasta
grep -A1 -E "lcl_08020736 " 03_Dviri_r1.2_Zelda_ztringz.txt >> 09_3975_Dviri_e-40_Dgrim_hmlgs.fasta
grep -A1 -E "lcl_08029596 " 03_Dviri_r1.2_Zelda_ztringz.txt >> 09_3975_Dviri_e-40_Dgrim_hmlgs.fasta
grep -A1 -E "lcl_08024078 " 03_Dviri_r1.2_Zelda_ztringz.txt >> 09_3975_Dviri_e-40_Dgrim_hmlgs.fasta
grep -A1 -E "lcl_08037752 " 03_Dviri_r1.2_Zelda_ztringz.txt >> 09_3975_Dviri_e-40_Dgrim_hmlgs.fasta
grep -A1 -E "lcl_08037348 " 03_Dviri_r1.2_Zelda_ztringz.txt >> 09_3975_Dviri_e-40_Dgrim_hmlgs.fasta
grep -A1 -E "lcl_08025601 " 03_Dviri_r1.2_Zelda_ztringz.txt >> 09_3975_Dviri_e-40_Dgrim_hmlgs.fasta
grep -A1 -E "lcl_08020184 " 03_Dviri_r1.2_Zelda_ztringz.txt >> 09_3975_Dviri_e-40_Dgrim_hmlgs.fasta
grep -A1 -E "lcl_08026455 " 03_Dviri_r1.2_Zelda_ztringz.txt >> 09_3975_Dviri_e-40_Dgrim_hmlgs.fasta
grep -A1 -E "lcl_08024730 " 03_Dviri_r1.2_Zelda_ztringz.txt >> 09_3975_Dviri_e-40_Dgrim_hmlgs.fasta
grep -A1 -E "lcl_08035298 " 03_Dviri_r1.2_Zelda_ztringz.txt >> 09_3975_Dviri_e-40_Dgrim_hmlgs.fasta
grep -A1 -E "lcl_08038013 " 03_Dviri_r1.2_Zelda_ztringz.txt >> 09_3975_Dviri_e-40_Dgrim_hmlgs.fasta
grep -A1 -E "lcl_08037348 " 03_Dviri_r1.2_Zelda_ztringz.txt >> 09_3975_Dviri_e-40_Dgrim_hmlgs.fasta
grep -A1 -E "lcl_08022990 " 03_Dviri_r1.2_Zelda_ztringz.txt >> 09_3975_Dviri_e-40_Dgrim_hmlgs.fasta
grep -A1 -E "lcl_08037348 " 03_Dviri_r1.2_Zelda_ztringz.txt >> 09_3975_Dviri_e-40_Dgrim_hmlgs.fasta
grep -A1 -E "lcl_08018699 " 03_Dviri_r1.2_Zelda_ztringz.txt >> 09_3975_Dviri_e-40_Dgrim_hmlgs.fasta
grep -A1 -E "lcl_08029053 " 03_Dviri_r1.2_Zelda_ztringz.txt >> 09_3975_Dviri_e-40_Dgrim_hmlgs.fasta
grep -A1 -E "lcl_08037348 " 03_Dviri_r1.2_Zelda_ztringz.txt >> 09_3975_Dviri_e-40_Dgrim_hmlgs.fasta
grep -A1 -E "lcl_08036235 " 03_Dviri_r1.2_Zelda_ztringz.txt >> 09_3975_Dviri_e-40_Dgrim_hmlgs.fasta
grep -A1 -E "lcl_08018276 " 03_Dviri_r1.2_Zelda_ztringz.txt >> 09_3975_Dviri_e-40_Dgrim_hmlgs.fasta
grep -A1 -E "lcl_08029870 " 03_Dviri_r1.2_Zelda_ztringz.txt >> 09_3975_Dviri_e-40_Dgrim_hmlgs.fasta
grep -A1 -E "lcl_08029777 " 03_Dviri_r1.2_Zelda_ztringz.txt >> 09_3975_Dviri_e-40_Dgrim_hmlgs.fasta
grep -A1 -E "lcl_08022499 " 03_Dviri_r1.2_Zelda_ztringz.txt >> 09_3975_Dviri_e-40_Dgrim_hmlgs.fasta
grep -A1 -E "lcl_08029241 " 03_Dviri_r1.2_Zelda_ztringz.txt >> 09_3975_Dviri_e-40_Dgrim_hmlgs.fasta
grep -A1 -E "lcl_08038596 " 03_Dviri_r1.2_Zelda_ztringz.txt >> 09_3975_Dviri_e-40_Dgrim_hmlgs.fasta
grep -A1 -E "lcl_08025601 " 03_Dviri_r1.2_Zelda_ztringz.txt >> 09_3975_Dviri_e-40_Dgrim_hmlgs.fasta
grep -A1 -E "lcl_08030151 " 03_Dviri_r1.2_Zelda_ztringz.txt >> 09_3975_Dviri_e-40_Dgrim_hmlgs.fasta
grep -A1 -E "lcl_08022858 " 03_Dviri_r1.2_Zelda_ztringz.txt >> 09_3975_Dviri_e-40_Dgrim_hmlgs.fasta
grep -A1 -E "lcl_08021317 " 03_Dviri_r1.2_Zelda_ztringz.txt >> 09_3975_Dviri_e-40_Dgrim_hmlgs.fasta
grep -A1 -E "lcl_08031967 " 03_Dviri_r1.2_Zelda_ztringz.txt >> 09_3975_Dviri_e-40_Dgrim_hmlgs.fasta
grep -A1 -E "lcl_08025260 " 03_Dviri_r1.2_Zelda_ztringz.txt >> 09_3975_Dviri_e-40_Dgrim_hmlgs.fasta
grep -A1 -E "lcl_08037348 " 03_Dviri_r1.2_Zelda_ztringz.txt >> 09_3975_Dviri_e-40_Dgrim_hmlgs.fasta
grep -A1 -E "lcl_08030709 " 03_Dviri_r1.2_Zelda_ztringz.txt >> 09_3975_Dviri_e-40_Dgrim_hmlgs.fasta
grep -A1 -E "lcl_08029276 " 03_Dviri_r1.2_Zelda_ztringz.txt >> 09_3975_Dviri_e-40_Dgrim_hmlgs.fasta
grep -A1 -E "lcl_08037348 " 03_Dviri_r1.2_Zelda_ztringz.txt >> 09_3975_Dviri_e-40_Dgrim_hmlgs.fasta
grep -A1 -E "lcl_08018699 " 03_Dviri_r1.2_Zelda_ztringz.txt >> 09_3975_Dviri_e-40_Dgrim_hmlgs.fasta
grep -A1 -E "lcl_08029741 " 03_Dviri_r1.2_Zelda_ztringz.txt >> 09_3975_Dviri_e-40_Dgrim_hmlgs.fasta
grep -A1 -E "lcl_08025601 " 03_Dviri_r1.2_Zelda_ztringz.txt >> 09_3975_Dviri_e-40_Dgrim_hmlgs.fasta
grep -A1 -E "lcl_08022885 " 03_Dviri_r1.2_Zelda_ztringz.txt >> 09_3975_Dviri_e-40_Dgrim_hmlgs.fasta
grep -A1 -E "lcl_08022356 " 03_Dviri_r1.2_Zelda_ztringz.txt >> 09_3975_Dviri_e-40_Dgrim_hmlgs.fasta
grep -A1 -E "lcl_08028791 " 03_Dviri_r1.2_Zelda_ztringz.txt >> 09_3975_Dviri_e-40_Dgrim_hmlgs.fasta
grep -A1 -E "lcl_08034793 " 03_Dviri_r1.2_Zelda_ztringz.txt >> 09_3975_Dviri_e-40_Dgrim_hmlgs.fasta
grep -A1 -E "lcl_08021743 " 03_Dviri_r1.2_Zelda_ztringz.txt >> 09_3975_Dviri_e-40_Dgrim_hmlgs.fasta
grep -A1 -E "lcl_08018699 " 03_Dviri_r1.2_Zelda_ztringz.txt >> 09_3975_Dviri_e-40_Dgrim_hmlgs.fasta
grep -A1 -E "lcl_08025716 " 03_Dviri_r1.2_Zelda_ztringz.txt >> 09_3975_Dviri_e-40_Dgrim_hmlgs.fasta
grep -A1 -E "lcl_08021342 " 03_Dviri_r1.2_Zelda_ztringz.txt >> 09_3975_Dviri_e-40_Dgrim_hmlgs.fasta
grep -A1 -E "lcl_08038725 " 03_Dviri_r1.2_Zelda_ztringz.txt >> 09_3975_Dviri_e-40_Dgrim_hmlgs.fasta
grep -A1 -E "lcl_08021653 " 03_Dviri_r1.2_Zelda_ztringz.txt >> 09_3975_Dviri_e-40_Dgrim_hmlgs.fasta
grep -A1 -E "lcl_08021651 " 03_Dviri_r1.2_Zelda_ztringz.txt >> 09_3975_Dviri_e-40_Dgrim_hmlgs.fasta
grep -A1 -E "lcl_08026288 " 03_Dviri_r1.2_Zelda_ztringz.txt >> 09_3975_Dviri_e-40_Dgrim_hmlgs.fasta
grep -A1 -E "lcl_08037727 " 03_Dviri_r1.2_Zelda_ztringz.txt >> 09_3975_Dviri_e-40_Dgrim_hmlgs.fasta
grep -A1 -E "lcl_08025601 " 03_Dviri_r1.2_Zelda_ztringz.txt >> 09_3975_Dviri_e-40_Dgrim_hmlgs.fasta
grep -A1 -E "lcl_08029085 " 03_Dviri_r1.2_Zelda_ztringz.txt >> 09_3975_Dviri_e-40_Dgrim_hmlgs.fasta
grep -A1 -E "lcl_08024209 " 03_Dviri_r1.2_Zelda_ztringz.txt >> 09_3975_Dviri_e-40_Dgrim_hmlgs.fasta
grep -A1 -E "lcl_08018699 " 03_Dviri_r1.2_Zelda_ztringz.txt >> 09_3975_Dviri_e-40_Dgrim_hmlgs.fasta
grep -A1 -E "lcl_08027394 " 03_Dviri_r1.2_Zelda_ztringz.txt >> 09_3975_Dviri_e-40_Dgrim_hmlgs.fasta
grep -A1 -E "lcl_08021074 " 03_Dviri_r1.2_Zelda_ztringz.txt >> 09_3975_Dviri_e-40_Dgrim_hmlgs.fasta
grep -A1 -E "lcl_08032816 " 03_Dviri_r1.2_Zelda_ztringz.txt >> 09_3975_Dviri_e-40_Dgrim_hmlgs.fasta
grep -A1 -E "lcl_08025601 " 03_Dviri_r1.2_Zelda_ztringz.txt >> 09_3975_Dviri_e-40_Dgrim_hmlgs.fasta
grep -A1 -E "lcl_08022934 " 03_Dviri_r1.2_Zelda_ztringz.txt >> 09_3975_Dviri_e-40_Dgrim_hmlgs.fasta
grep -A1 -E "lcl_08021865 " 03_Dviri_r1.2_Zelda_ztringz.txt >> 09_3975_Dviri_e-40_Dgrim_hmlgs.fasta
grep -A1 -E "lcl_08018699 " 03_Dviri_r1.2_Zelda_ztringz.txt >> 09_3975_Dviri_e-40_Dgrim_hmlgs.fasta
grep -A1 -E "lcl_08018699 " 03_Dviri_r1.2_Zelda_ztringz.txt >> 09_3975_Dviri_e-40_Dgrim_hmlgs.fasta
grep -A1 -E "lcl_08018699 " 03_Dviri_r1.2_Zelda_ztringz.txt >> 09_3975_Dviri_e-40_Dgrim_hmlgs.fasta
grep -A1 -E "lcl_08025615 " 03_Dviri_r1.2_Zelda_ztringz.txt >> 09_3975_Dviri_e-40_Dgrim_hmlgs.fasta
grep -A1 -E "lcl_08029384 " 03_Dviri_r1.2_Zelda_ztringz.txt >> 09_3975_Dviri_e-40_Dgrim_hmlgs.fasta
grep -A1 -E "lcl_08022704 " 03_Dviri_r1.2_Zelda_ztringz.txt >> 09_3975_Dviri_e-40_Dgrim_hmlgs.fasta
grep -A1 -E "lcl_08029831 " 03_Dviri_r1.2_Zelda_ztringz.txt >> 09_3975_Dviri_e-40_Dgrim_hmlgs.fasta
grep -A1 -E "lcl_08030549 " 03_Dviri_r1.2_Zelda_ztringz.txt >> 09_3975_Dviri_e-40_Dgrim_hmlgs.fasta
grep -A1 -E "lcl_08018699 " 03_Dviri_r1.2_Zelda_ztringz.txt >> 09_3975_Dviri_e-40_Dgrim_hmlgs.fasta
grep -A1 -E "lcl_08029731 " 03_Dviri_r1.2_Zelda_ztringz.txt >> 09_3975_Dviri_e-40_Dgrim_hmlgs.fasta
grep -A1 -E "lcl_08030594 " 03_Dviri_r1.2_Zelda_ztringz.txt >> 09_3975_Dviri_e-40_Dgrim_hmlgs.fasta
grep -A1 -E "lcl_08037727 " 03_Dviri_r1.2_Zelda_ztringz.txt >> 09_3975_Dviri_e-40_Dgrim_hmlgs.fasta
grep -A1 -E "lcl_08027713 " 03_Dviri_r1.2_Zelda_ztringz.txt >> 09_3975_Dviri_e-40_Dgrim_hmlgs.fasta
grep -A1 -E "lcl_08021219 " 03_Dviri_r1.2_Zelda_ztringz.txt >> 09_3975_Dviri_e-40_Dgrim_hmlgs.fasta
grep -A1 -E "lcl_08029066 " 03_Dviri_r1.2_Zelda_ztringz.txt >> 09_3975_Dviri_e-40_Dgrim_hmlgs.fasta
grep -A1 -E "lcl_08026914 " 03_Dviri_r1.2_Zelda_ztringz.txt >> 09_3975_Dviri_e-40_Dgrim_hmlgs.fasta
grep -A1 -E "lcl_08029491 " 03_Dviri_r1.2_Zelda_ztringz.txt >> 09_3975_Dviri_e-40_Dgrim_hmlgs.fasta
grep -A1 -E "lcl_08020986 " 03_Dviri_r1.2_Zelda_ztringz.txt >> 09_3975_Dviri_e-40_Dgrim_hmlgs.fasta
grep -A1 -E "lcl_08037348 " 03_Dviri_r1.2_Zelda_ztringz.txt >> 09_3975_Dviri_e-40_Dgrim_hmlgs.fasta
grep -A1 -E "lcl_08028337 " 03_Dviri_r1.2_Zelda_ztringz.txt >> 09_3975_Dviri_e-40_Dgrim_hmlgs.fasta
grep -A1 -E "lcl_08018159 " 03_Dviri_r1.2_Zelda_ztringz.txt >> 09_3975_Dviri_e-40_Dgrim_hmlgs.fasta
grep -A1 -E "lcl_08037727 " 03_Dviri_r1.2_Zelda_ztringz.txt >> 09_3975_Dviri_e-40_Dgrim_hmlgs.fasta
grep -A1 -E "lcl_08032395 " 03_Dviri_r1.2_Zelda_ztringz.txt >> 09_3975_Dviri_e-40_Dgrim_hmlgs.fasta
grep -A1 -E "lcl_08018699 " 03_Dviri_r1.2_Zelda_ztringz.txt >> 09_3975_Dviri_e-40_Dgrim_hmlgs.fasta
grep -A1 -E "lcl_08025601 " 03_Dviri_r1.2_Zelda_ztringz.txt >> 09_3975_Dviri_e-40_Dgrim_hmlgs.fasta
grep -A1 -E "lcl_08029738 " 03_Dviri_r1.2_Zelda_ztringz.txt >> 09_3975_Dviri_e-40_Dgrim_hmlgs.fasta
grep -A1 -E "lcl_08025601 " 03_Dviri_r1.2_Zelda_ztringz.txt >> 09_3975_Dviri_e-40_Dgrim_hmlgs.fasta
grep -A1 -E "lcl_08026467 " 03_Dviri_r1.2_Zelda_ztringz.txt >> 09_3975_Dviri_e-40_Dgrim_hmlgs.fasta
grep -A1 -E "lcl_08021836 " 03_Dviri_r1.2_Zelda_ztringz.txt >> 09_3975_Dviri_e-40_Dgrim_hmlgs.fasta
grep -A1 -E "lcl_08021837 " 03_Dviri_r1.2_Zelda_ztringz.txt >> 09_3975_Dviri_e-40_Dgrim_hmlgs.fasta
grep -A1 -E "lcl_08025601 " 03_Dviri_r1.2_Zelda_ztringz.txt >> 09_3975_Dviri_e-40_Dgrim_hmlgs.fasta
grep -A1 -E "lcl_08023009 " 03_Dviri_r1.2_Zelda_ztringz.txt >> 09_3975_Dviri_e-40_Dgrim_hmlgs.fasta
grep -A1 -E "lcl_08024638 " 03_Dviri_r1.2_Zelda_ztringz.txt >> 09_3975_Dviri_e-40_Dgrim_hmlgs.fasta
grep -A1 -E "lcl_08031994 " 03_Dviri_r1.2_Zelda_ztringz.txt >> 09_3975_Dviri_e-40_Dgrim_hmlgs.fasta
grep -A1 -E "lcl_08035792 " 03_Dviri_r1.2_Zelda_ztringz.txt >> 09_3975_Dviri_e-40_Dgrim_hmlgs.fasta
grep -A1 -E "lcl_08026320 " 03_Dviri_r1.2_Zelda_ztringz.txt >> 09_3975_Dviri_e-40_Dgrim_hmlgs.fasta
grep -A1 -E "lcl_08026677 " 03_Dviri_r1.2_Zelda_ztringz.txt >> 09_3975_Dviri_e-40_Dgrim_hmlgs.fasta
grep -A1 -E "lcl_08025995 " 03_Dviri_r1.2_Zelda_ztringz.txt >> 09_3975_Dviri_e-40_Dgrim_hmlgs.fasta
grep -A1 -E "lcl_08037348 " 03_Dviri_r1.2_Zelda_ztringz.txt >> 09_3975_Dviri_e-40_Dgrim_hmlgs.fasta
grep -A1 -E "lcl_08021411 " 03_Dviri_r1.2_Zelda_ztringz.txt >> 09_3975_Dviri_e-40_Dgrim_hmlgs.fasta
grep -A1 -E "lcl_08031496 " 03_Dviri_r1.2_Zelda_ztringz.txt >> 09_3975_Dviri_e-40_Dgrim_hmlgs.fasta
