# Supplementary material for: Microsatellite Repeat Instability Fuels Evolution of Embryonic Enhancers in Hawaiian Drosophila
Source: PLoS One. 2014 Jun 30;9(6):e101177. doi: 10.1371/journal.pone.0101177 (PMC4076327; doi:10.1371/journal.pone.0101177)
Supplement: File S1 — Unix computer scripts. (TGZ) [file pone.0101177.s002.tgz › PLoS-ONE-scripts/10_A_script_for_AACCRCA_Runt]

grep -B1 -E "(AACC[AG]CA)|(TG[CT]GGTT)" 09_3975_Dgrim_e-40_Dviri_hmlgs.fasta > 10_740_Runt_Dgrim.txt
grep -B1 -E "(AACC[AG]CA)|(TG[CT]GGTT)" 09_3975_Dviri_e-40_Dgrim_hmlgs.fasta > 10_648_Runt_Dviri.txt

if cp 10_740_Runt_Dgrim.txt blastdb-10_740_Runt_Dgrim.txt; then
makeblastdb -dbtype nucl -in blastdb-10_740_Runt_Dgrim.txt -out blastdb-10_740_Runt_Dgrim.txt
fi

if cp 10_648_Runt_Dviri.txt blastdb-10_648_Runt_Dviri.txt; then
makeblastdb -dbtype nucl -in blastdb-10_648_Runt_Dviri.txt -out blastdb-10_648_Runt_Dviri.txt
fi

if tput bel; then
   blastn -query blastdb-10_648_Runt_Dviri.txt -task blastn -db blastdb-10_740_Runt_Dgrim.txt -out 11_2way_648_ZeldaRunt_Dviri_to_Dgrim_e-40.out -evalue 1E-40 -penalty -4 -reward 5 -word_size 9 -gapopen 8 -gapextend 6 -xdrop_gap_final 90 -best_hit_overhang 0.25 -best_hit_score_edge 0.1 -num_alignments 0
fi

if grep -B3 -A2 alignments 11_2way_648_ZeldaRunt_Dviri_to_Dgrim_e-40.out > 12_2way_648_ZeldaRunt_Dviri_hits_to_Dgrim_e-40.txt; then
perl -pi -e 's/^--\n//' 12_2way_648_ZeldaRunt_Dviri_hits_to_Dgrim_e-40.txt
fi

tput bel
