# Supplementary material for: Microsatellite Repeat Instability Fuels Evolution of Embryonic Enhancers in Hawaiian Drosophila
Source: PLoS One. 2014 Jun 30;9(6):e101177. doi: 10.1371/journal.pone.0101177 (PMC4076327; doi:10.1371/journal.pone.0101177)
Supplement: File S1 — Unix computer scripts. (TGZ) [file pone.0101177.s002.tgz › PLoS-ONE-scripts/13_A_script_to_build_fetch_318_scripts]

#
# icon:BATCHFETCH_8.0-300bp_Zld aerives$ head 08_A_script_to_fetch_3975_D*
# ==> 08_A_script_to_fetch_3975_Dgrim_e-40_to_Dviri <==
# Query=  lcl_08020 Zelda_block_type_ZFf
# ... 
# ==> 08_A_script_to_fetch_3975_Dviri_e-40_to_Dgrim <==
#  lcl_08030484 Zelda_block_type_ZFf                                    207    1e-53
# ...

if grep Query 12_2way_648_ZeldaRunt_Dviri_hits_to_Dgrim_e-40.txt > 14_A_script_to_fetch_318.txt && grep -E '^  lcl' 12_2way_648_ZeldaRunt_Dviri_hits_to_Dgrim_e-40.txt >> 14_A_script_to_fetch_318.txt; then
perl -pi -e 's/^Query=  (lcl_\d* ).*/grep -A1 -E "$1" 10_648_Runt_Dviri.txt >> 15_318_RuntZld_Dviri_hmlgs.fasta/' 14_A_script_to_fetch_318.txt
fi

if perl -pi -e 's/^  (lcl_\d* )Zelda_.*/grep -A1 -E "$1" 10_740_Runt_Dgrim.txt >> 15_318_RuntZld_Dgrim_hmlgs.fasta/' 14_A_script_to_fetch_318.txt; then
perl -pi -e 's/^--\n//' 14_A_script_to_fetch_318.txt
fi

cat 14_A_script_to_fetch_318.txt | sort | uniq >> 15_A_script_to_fetch_UNIQ318.txt

if chmod +x 15_A_script_to_fetch_UNIQ318.txt; then
./15_A_script_to_fetch_UNIQ318.txt
fi

perl -pi -e 's/^--\n//' 15_318_RuntZld_D*
