# Supplementary material for: Microsatellite Repeat Instability Fuels Evolution of Embryonic Enhancers in Hawaiian Drosophila
Source: PLoS One. 2014 Jun 30;9(6):e101177. doi: 10.1371/journal.pone.0101177 (PMC4076327; doi:10.1371/journal.pone.0101177)
Supplement: File S1 — Unix computer scripts. (TGZ) [file pone.0101177.s002.tgz › PLoS-ONE-scripts/16_A_script_for_reciprocal_287_Dgrim_to_Dviri]

if cp 15_318_RuntZld_Dgrim_hmlgs.fasta blastdb_RuntZld_287_Dgrim_hmlgs; then
makeblastdb -dbtype nucl -in blastdb_RuntZld_287_Dgrim_hmlgs -out blastdb_RuntZld_287_Dgrim_hmlgs
fi

if cp 15_318_RuntZld_Dviri_hmlgs.fasta blastdb_RuntZld_318_Dviri_hmlgs; then
makeblastdb -dbtype nucl -in blastdb_RuntZld_318_Dviri_hmlgs -out blastdb_RuntZld_318_Dviri_hmlgs
fi

if tput bel; then
   blastn -query blastdb_RuntZld_287_Dgrim_hmlgs -task blastn -db blastdb_RuntZld_318_Dviri_hmlgs -out 17_RuntZld_287_Dgrim_to_Dviri.out  -penalty -4 -reward 5 -word_size 9 -gapopen 8 -gapextend 6 -xdrop_gap_final 90 -best_hit_overhang 0.25 -best_hit_score_edge 0.1 -num_alignments 0
fi

if tput bel; then
   blastn -query blastdb_RuntZld_287_Dgrim_hmlgs -task blastn -db blastdb_RuntZld_318_Dviri_hmlgs -out 17_RuntZld_287_Dgrim_to_Dviri.align  -penalty -4 -reward 5 -word_size 9 -gapopen 8 -gapextend 6 -xdrop_gap_final 90 -best_hit_overhang 0.25 -best_hit_score_edge 0.1 -num_alignments 2
fi

if grep -B3 -A2 alignments 17_RuntZld_287_Dgrim_to_Dviri.out > 18_2way_287_Dgrim_Dviri_reciprocals; then
perl -pi -e 's/^--\n//' 18_2way_287_Dgrim_Dviri_reciprocals
fi

tput bel
