# Supplementary material for: Microsatellite Repeat Instability Fuels Evolution of Embryonic Enhancers in Hawaiian Drosophila
Source: PLoS One. 2014 Jun 30;9(6):e101177. doi: 10.1371/journal.pone.0101177 (PMC4076327; doi:10.1371/journal.pone.0101177)
Supplement: File S1 — Unix computer scripts. (TGZ) [file pone.0101177.s002.tgz › PLoS-ONE-scripts/19_A_script_for_fetching_287_fasta]

# cat 18_2way_287_Dgrim_Dviri_reciprocals | sort | uniq > 19_two-way_287_Dgrim_Dviri_uniq_sort_recip

if grep Zelda 19_two-way_287_Dgrim_Dviri_uniq_sort_recip > 20_A_script_to_fetch_287_part2; then
perl -pi -e 's/^--\n//' 20_A_script*
fi

if perl -pi -e 's/Query=  (lcl_\d* ).*/grep -A1 -E "$1" 15_318_RuntZld_Dgrim_hmlgs.fasta >> 21_287_Dgrim_RuntZld_reciprocal_hmlgs.txt/' 20_A_script_to_fetch_287_part2; then
perl -pi -e 's/^  (lcl_\d* ).*/grep -A1 -E "$1" 15_318_RuntZld_Dviri_hmlgs.fasta >> 21_287_Dviri_RuntZld_reciprocal_hmlgs.txt/' 20_A_script_to_fetch_287_part2
fi

if chmod +x 20_A_script_to_fetch_287_part2; then
./20_A_script_to_fetch_287_part2
fi
