# Supplementary material for: Microsatellite Repeat Instability Fuels Evolution of Embryonic Enhancers in Hawaiian Drosophila
Source: PLoS One. 2014 Jun 30;9(6):e101177. doi: 10.1371/journal.pone.0101177 (PMC4076327; doi:10.1371/journal.pone.0101177)
Supplement: File S1 — Unix computer scripts. (TGZ) [file pone.0101177.s002.tgz › PLoS-ONE-scripts/21_A_script_to_fetch_287_part2_sortuniq]

grep -A1 -E "lcl_08010096 " 15_318_RuntZld_Dgrim_hmlgs.fasta >> 21_287_Dgrim_RuntZld_reciprocal_hmlgs.txt
grep -A1 -E "lcl_08010132 " 15_318_RuntZld_Dgrim_hmlgs.fasta >> 21_287_Dgrim_RuntZld_reciprocal_hmlgs.txt
grep -A1 -E "lcl_08010221 " 15_318_RuntZld_Dgrim_hmlgs.fasta >> 21_287_Dgrim_RuntZld_reciprocal_hmlgs.txt
grep -A1 -E "lcl_0801025 " 15_318_RuntZld_Dgrim_hmlgs.fasta >> 21_287_Dgrim_RuntZld_reciprocal_hmlgs.txt
grep -A1 -E "lcl_08010348 " 15_318_RuntZld_Dgrim_hmlgs.fasta >> 21_287_Dgrim_RuntZld_reciprocal_hmlgs.txt
grep -A1 -E "lcl_08010413 " 15_318_RuntZld_Dgrim_hmlgs.fasta >> 21_287_Dgrim_RuntZld_reciprocal_hmlgs.txt
grep -A1 -E "lcl_08010528 " 15_318_RuntZld_Dgrim_hmlgs.fasta >> 21_287_Dgrim_RuntZld_reciprocal_hmlgs.txt
grep -A1 -E "lcl_08010648 " 15_318_RuntZld_Dgrim_hmlgs.fasta >> 21_287_Dgrim_RuntZld_reciprocal_hmlgs.txt
grep -A1 -E "lcl_08010696 " 15_318_RuntZld_Dgrim_hmlgs.fasta >> 21_287_Dgrim_RuntZld_reciprocal_hmlgs.txt
grep -A1 -E "lcl_0801074 " 15_318_RuntZld_Dgrim_hmlgs.fasta >> 21_287_Dgrim_RuntZld_reciprocal_hmlgs.txt
grep -A1 -E "lcl_08010748 " 15_318_RuntZld_Dgrim_hmlgs.fasta >> 21_287_Dgrim_RuntZld_reciprocal_hmlgs.txt
grep -A1 -E "lcl_08010782 " 15_318_RuntZld_Dgrim_hmlgs.fasta >> 21_287_Dgrim_RuntZld_reciprocal_hmlgs.txt
grep -A1 -E "lcl_0801082 " 15_318_RuntZld_Dgrim_hmlgs.fasta >> 21_287_Dgrim_RuntZld_reciprocal_hmlgs.txt
grep -A1 -E "lcl_08010859 " 15_318_RuntZld_Dgrim_hmlgs.fasta >> 21_287_Dgrim_RuntZld_reciprocal_hmlgs.txt
grep -A1 -E "lcl_08010944 " 15_318_RuntZld_Dgrim_hmlgs.fasta >> 21_287_Dgrim_RuntZld_reciprocal_hmlgs.txt
grep -A1 -E "lcl_08010983 " 15_318_RuntZld_Dgrim_hmlgs.fasta >> 21_287_Dgrim_RuntZld_reciprocal_hmlgs.txt
grep -A1 -E "lcl_08011060 " 15_318_RuntZld_Dgrim_hmlgs.fasta >> 21_287_Dgrim_RuntZld_reciprocal_hmlgs.txt
grep -A1 -E "lcl_08011073 " 15_318_RuntZld_Dgrim_hmlgs.fasta >> 21_287_Dgrim_RuntZld_reciprocal_hmlgs.txt
grep -A1 -E "lcl_08011116 " 15_318_RuntZld_Dgrim_hmlgs.fasta >> 21_287_Dgrim_RuntZld_reciprocal_hmlgs.txt
grep -A1 -E "lcl_08011153 " 15_318_RuntZld_Dgrim_hmlgs.fasta >> 21_287_Dgrim_RuntZld_reciprocal_hmlgs.txt
grep -A1 -E "lcl_08011160 " 15_318_RuntZld_Dgrim_hmlgs.fasta >> 21_287_Dgrim_RuntZld_reciprocal_hmlgs.txt
grep -A1 -E "lcl_0801120 " 15_318_RuntZld_Dgrim_hmlgs.fasta >> 21_287_Dgrim_RuntZld_reciprocal_hmlgs.txt
grep -A1 -E "lcl_08011201 " 15_318_RuntZld_Dgrim_hmlgs.fasta >> 21_287_Dgrim_RuntZld_reciprocal_hmlgs.txt
grep -A1 -E "lcl_08011208 " 15_318_RuntZld_Dgrim_hmlgs.fasta >> 21_287_Dgrim_RuntZld_reciprocal_hmlgs.txt
grep -A1 -E "lcl_0801121 " 15_318_RuntZld_Dgrim_hmlgs.fasta >> 21_287_Dgrim_RuntZld_reciprocal_hmlgs.txt
grep -A1 -E "lcl_08011316 " 15_318_RuntZld_Dgrim_hmlgs.fasta >> 21_287_Dgrim_RuntZld_reciprocal_hmlgs.txt
grep -A1 -E "lcl_0801132 " 15_318_RuntZld_Dgrim_hmlgs.fasta >> 21_287_Dgrim_RuntZld_reciprocal_hmlgs.txt
grep -A1 -E "lcl_08011410 " 15_318_RuntZld_Dgrim_hmlgs.fasta >> 21_287_Dgrim_RuntZld_reciprocal_hmlgs.txt
grep -A1 -E "lcl_08011630 " 15_318_RuntZld_Dgrim_hmlgs.fasta >> 21_287_Dgrim_RuntZld_reciprocal_hmlgs.txt
grep -A1 -E "lcl_08011642 " 15_318_RuntZld_Dgrim_hmlgs.fasta >> 21_287_Dgrim_RuntZld_reciprocal_hmlgs.txt
grep -A1 -E "lcl_08011671 " 15_318_RuntZld_Dgrim_hmlgs.fasta >> 21_287_Dgrim_RuntZld_reciprocal_hmlgs.txt
grep -A1 -E "lcl_08011686 " 15_318_RuntZld_Dgrim_hmlgs.fasta >> 21_287_Dgrim_RuntZld_reciprocal_hmlgs.txt
grep -A1 -E "lcl_08011699 " 15_318_RuntZld_Dgrim_hmlgs.fasta >> 21_287_Dgrim_RuntZld_reciprocal_hmlgs.txt
grep -A1 -E "lcl_08011720 " 15_318_RuntZld_Dgrim_hmlgs.fasta >> 21_287_Dgrim_RuntZld_reciprocal_hmlgs.txt
grep -A1 -E "lcl_08011826 " 15_318_RuntZld_Dgrim_hmlgs.fasta >> 21_287_Dgrim_RuntZld_reciprocal_hmlgs.txt
grep -A1 -E "lcl_0801183 " 15_318_RuntZld_Dgrim_hmlgs.fasta >> 21_287_Dgrim_RuntZld_reciprocal_hmlgs.txt
grep -A1 -E "lcl_08011847 " 15_318_RuntZld_Dgrim_hmlgs.fasta >> 21_287_Dgrim_RuntZld_reciprocal_hmlgs.txt
grep -A1 -E "lcl_08011851 " 15_318_RuntZld_Dgrim_hmlgs.fasta >> 21_287_Dgrim_RuntZld_reciprocal_hmlgs.txt
grep -A1 -E "lcl_08011961 " 15_318_RuntZld_Dgrim_hmlgs.fasta >> 21_287_Dgrim_RuntZld_reciprocal_hmlgs.txt
grep -A1 -E "lcl_08011966 " 15_318_RuntZld_Dgrim_hmlgs.fasta >> 21_287_Dgrim_RuntZld_reciprocal_hmlgs.txt
grep -A1 -E "lcl_08011994 " 15_318_RuntZld_Dgrim_hmlgs.fasta >> 21_287_Dgrim_RuntZld_reciprocal_hmlgs.txt
grep -A1 -E "lcl_08012006 " 15_318_RuntZld_Dgrim_hmlgs.fasta >> 21_287_Dgrim_RuntZld_reciprocal_hmlgs.txt
grep -A1 -E "lcl_08012086 " 15_318_RuntZld_Dgrim_hmlgs.fasta >> 21_287_Dgrim_RuntZld_reciprocal_hmlgs.txt
grep -A1 -E "lcl_08012095 " 15_318_RuntZld_Dgrim_hmlgs.fasta >> 21_287_Dgrim_RuntZld_reciprocal_hmlgs.txt
grep -A1 -E "lcl_08012103 " 15_318_RuntZld_Dgrim_hmlgs.fasta >> 21_287_Dgrim_RuntZld_reciprocal_hmlgs.txt
grep -A1 -E "lcl_08012106 " 15_318_RuntZld_Dgrim_hmlgs.fasta >> 21_287_Dgrim_RuntZld_reciprocal_hmlgs.txt
grep -A1 -E "lcl_08012130 " 15_318_RuntZld_Dgrim_hmlgs.fasta >> 21_287_Dgrim_RuntZld_reciprocal_hmlgs.txt
grep -A1 -E "lcl_08012141 " 15_318_RuntZld_Dgrim_hmlgs.fasta >> 21_287_Dgrim_RuntZld_reciprocal_hmlgs.txt
grep -A1 -E "lcl_08012142 " 15_318_RuntZld_Dgrim_hmlgs.fasta >> 21_287_Dgrim_RuntZld_reciprocal_hmlgs.txt
grep -A1 -E "lcl_08012145 " 15_318_RuntZld_Dgrim_hmlgs.fasta >> 21_287_Dgrim_RuntZld_reciprocal_hmlgs.txt
grep -A1 -E "lcl_08012186 " 15_318_RuntZld_Dgrim_hmlgs.fasta >> 21_287_Dgrim_RuntZld_reciprocal_hmlgs.txt
grep -A1 -E "lcl_08012367 " 15_318_RuntZld_Dgrim_hmlgs.fasta >> 21_287_Dgrim_RuntZld_reciprocal_hmlgs.txt
grep -A1 -E "lcl_08012625 " 15_318_RuntZld_Dgrim_hmlgs.fasta >> 21_287_Dgrim_RuntZld_reciprocal_hmlgs.txt
grep -A1 -E "lcl_0801264 " 15_318_RuntZld_Dgrim_hmlgs.fasta >> 21_287_Dgrim_RuntZld_reciprocal_hmlgs.txt
grep -A1 -E "lcl_08012651 " 15_318_RuntZld_Dgrim_hmlgs.fasta >> 21_287_Dgrim_RuntZld_reciprocal_hmlgs.txt
grep -A1 -E "lcl_0801270 " 15_318_RuntZld_Dgrim_hmlgs.fasta >> 21_287_Dgrim_RuntZld_reciprocal_hmlgs.txt
grep -A1 -E "lcl_08012764 " 15_318_RuntZld_Dgrim_hmlgs.fasta >> 21_287_Dgrim_RuntZld_reciprocal_hmlgs.txt
grep -A1 -E "lcl_08012768 " 15_318_RuntZld_Dgrim_hmlgs.fasta >> 21_287_Dgrim_RuntZld_reciprocal_hmlgs.txt
grep -A1 -E "lcl_08012784 " 15_318_RuntZld_Dgrim_hmlgs.fasta >> 21_287_Dgrim_RuntZld_reciprocal_hmlgs.txt
grep -A1 -E "lcl_08012886 " 15_318_RuntZld_Dgrim_hmlgs.fasta >> 21_287_Dgrim_RuntZld_reciprocal_hmlgs.txt
grep -A1 -E "lcl_08012958 " 15_318_RuntZld_Dgrim_hmlgs.fasta >> 21_287_Dgrim_RuntZld_reciprocal_hmlgs.txt
grep -A1 -E "lcl_08012987 " 15_318_RuntZld_Dgrim_hmlgs.fasta >> 21_287_Dgrim_RuntZld_reciprocal_hmlgs.txt
grep -A1 -E "lcl_08013065 " 15_318_RuntZld_Dgrim_hmlgs.fasta >> 21_287_Dgrim_RuntZld_reciprocal_hmlgs.txt
grep -A1 -E "lcl_08013076 " 15_318_RuntZld_Dgrim_hmlgs.fasta >> 21_287_Dgrim_RuntZld_reciprocal_hmlgs.txt
grep -A1 -E "lcl_08013198 " 15_318_RuntZld_Dgrim_hmlgs.fasta >> 21_287_Dgrim_RuntZld_reciprocal_hmlgs.txt
grep -A1 -E "lcl_0801320 " 15_318_RuntZld_Dgrim_hmlgs.fasta >> 21_287_Dgrim_RuntZld_reciprocal_hmlgs.txt
grep -A1 -E "lcl_08013262 " 15_318_RuntZld_Dgrim_hmlgs.fasta >> 21_287_Dgrim_RuntZld_reciprocal_hmlgs.txt
grep -A1 -E "lcl_08013267 " 15_318_RuntZld_Dgrim_hmlgs.fasta >> 21_287_Dgrim_RuntZld_reciprocal_hmlgs.txt
grep -A1 -E "lcl_08013274 " 15_318_RuntZld_Dgrim_hmlgs.fasta >> 21_287_Dgrim_RuntZld_reciprocal_hmlgs.txt
grep -A1 -E "lcl_08013280 " 15_318_RuntZld_Dgrim_hmlgs.fasta >> 21_287_Dgrim_RuntZld_reciprocal_hmlgs.txt
grep -A1 -E "lcl_08013291 " 15_318_RuntZld_Dgrim_hmlgs.fasta >> 21_287_Dgrim_RuntZld_reciprocal_hmlgs.txt
grep -A1 -E "lcl_08013314 " 15_318_RuntZld_Dgrim_hmlgs.fasta >> 21_287_Dgrim_RuntZld_reciprocal_hmlgs.txt
grep -A1 -E "lcl_08013315 " 15_318_RuntZld_Dgrim_hmlgs.fasta >> 21_287_Dgrim_RuntZld_reciprocal_hmlgs.txt
grep -A1 -E "lcl_08013330 " 15_318_RuntZld_Dgrim_hmlgs.fasta >> 21_287_Dgrim_RuntZld_reciprocal_hmlgs.txt
grep -A1 -E "lcl_08013334 " 15_318_RuntZld_Dgrim_hmlgs.fasta >> 21_287_Dgrim_RuntZld_reciprocal_hmlgs.txt
grep -A1 -E "lcl_08013339 " 15_318_RuntZld_Dgrim_hmlgs.fasta >> 21_287_Dgrim_RuntZld_reciprocal_hmlgs.txt
grep -A1 -E "lcl_08013344 " 15_318_RuntZld_Dgrim_hmlgs.fasta >> 21_287_Dgrim_RuntZld_reciprocal_hmlgs.txt
grep -A1 -E "lcl_08013409 " 15_318_RuntZld_Dgrim_hmlgs.fasta >> 21_287_Dgrim_RuntZld_reciprocal_hmlgs.txt
grep -A1 -E "lcl_08013443 " 15_318_RuntZld_Dgrim_hmlgs.fasta >> 21_287_Dgrim_RuntZld_reciprocal_hmlgs.txt
grep -A1 -E "lcl_08013452 " 15_318_RuntZld_Dgrim_hmlgs.fasta >> 21_287_Dgrim_RuntZld_reciprocal_hmlgs.txt
grep -A1 -E "lcl_0801369 " 15_318_RuntZld_Dgrim_hmlgs.fasta >> 21_287_Dgrim_RuntZld_reciprocal_hmlgs.txt
grep -A1 -E "lcl_08013723 " 15_318_RuntZld_Dgrim_hmlgs.fasta >> 21_287_Dgrim_RuntZld_reciprocal_hmlgs.txt
grep -A1 -E "lcl_08013780 " 15_318_RuntZld_Dgrim_hmlgs.fasta >> 21_287_Dgrim_RuntZld_reciprocal_hmlgs.txt
grep -A1 -E "lcl_0801380 " 15_318_RuntZld_Dgrim_hmlgs.fasta >> 21_287_Dgrim_RuntZld_reciprocal_hmlgs.txt
grep -A1 -E "lcl_08013856 " 15_318_RuntZld_Dgrim_hmlgs.fasta >> 21_287_Dgrim_RuntZld_reciprocal_hmlgs.txt
grep -A1 -E "lcl_08013954 " 15_318_RuntZld_Dgrim_hmlgs.fasta >> 21_287_Dgrim_RuntZld_reciprocal_hmlgs.txt
grep -A1 -E "lcl_0801398 " 15_318_RuntZld_Dgrim_hmlgs.fasta >> 21_287_Dgrim_RuntZld_reciprocal_hmlgs.txt
grep -A1 -E "lcl_08014075 " 15_318_RuntZld_Dgrim_hmlgs.fasta >> 21_287_Dgrim_RuntZld_reciprocal_hmlgs.txt
grep -A1 -E "lcl_08014135 " 15_318_RuntZld_Dgrim_hmlgs.fasta >> 21_287_Dgrim_RuntZld_reciprocal_hmlgs.txt
grep -A1 -E "lcl_08014512 " 15_318_RuntZld_Dgrim_hmlgs.fasta >> 21_287_Dgrim_RuntZld_reciprocal_hmlgs.txt
grep -A1 -E "lcl_08014516 " 15_318_RuntZld_Dgrim_hmlgs.fasta >> 21_287_Dgrim_RuntZld_reciprocal_hmlgs.txt
grep -A1 -E "lcl_08014563 " 15_318_RuntZld_Dgrim_hmlgs.fasta >> 21_287_Dgrim_RuntZld_reciprocal_hmlgs.txt
grep -A1 -E "lcl_08014729 " 15_318_RuntZld_Dgrim_hmlgs.fasta >> 21_287_Dgrim_RuntZld_reciprocal_hmlgs.txt
grep -A1 -E "lcl_08014914 " 15_318_RuntZld_Dgrim_hmlgs.fasta >> 21_287_Dgrim_RuntZld_reciprocal_hmlgs.txt
grep -A1 -E "lcl_08014929 " 15_318_RuntZld_Dgrim_hmlgs.fasta >> 21_287_Dgrim_RuntZld_reciprocal_hmlgs.txt
grep -A1 -E "lcl_08014960 " 15_318_RuntZld_Dgrim_hmlgs.fasta >> 21_287_Dgrim_RuntZld_reciprocal_hmlgs.txt
grep -A1 -E "lcl_08014967 " 15_318_RuntZld_Dgrim_hmlgs.fasta >> 21_287_Dgrim_RuntZld_reciprocal_hmlgs.txt
grep -A1 -E "lcl_08015045 " 15_318_RuntZld_Dgrim_hmlgs.fasta >> 21_287_Dgrim_RuntZld_reciprocal_hmlgs.txt
grep -A1 -E "lcl_08015398 " 15_318_RuntZld_Dgrim_hmlgs.fasta >> 21_287_Dgrim_RuntZld_reciprocal_hmlgs.txt
grep -A1 -E "lcl_08015463 " 15_318_RuntZld_Dgrim_hmlgs.fasta >> 21_287_Dgrim_RuntZld_reciprocal_hmlgs.txt
grep -A1 -E "lcl_08015666 " 15_318_RuntZld_Dgrim_hmlgs.fasta >> 21_287_Dgrim_RuntZld_reciprocal_hmlgs.txt
grep -A1 -E "lcl_08015715 " 15_318_RuntZld_Dgrim_hmlgs.fasta >> 21_287_Dgrim_RuntZld_reciprocal_hmlgs.txt
grep -A1 -E "lcl_0801583 " 15_318_RuntZld_Dgrim_hmlgs.fasta >> 21_287_Dgrim_RuntZld_reciprocal_hmlgs.txt
grep -A1 -E "lcl_08016034 " 15_318_RuntZld_Dgrim_hmlgs.fasta >> 21_287_Dgrim_RuntZld_reciprocal_hmlgs.txt
grep -A1 -E "lcl_0801624 " 15_318_RuntZld_Dgrim_hmlgs.fasta >> 21_287_Dgrim_RuntZld_reciprocal_hmlgs.txt
grep -A1 -E "lcl_08016297 " 15_318_RuntZld_Dgrim_hmlgs.fasta >> 21_287_Dgrim_RuntZld_reciprocal_hmlgs.txt
grep -A1 -E "lcl_08016501 " 15_318_RuntZld_Dgrim_hmlgs.fasta >> 21_287_Dgrim_RuntZld_reciprocal_hmlgs.txt
grep -A1 -E "lcl_0801656 " 15_318_RuntZld_Dgrim_hmlgs.fasta >> 21_287_Dgrim_RuntZld_reciprocal_hmlgs.txt
grep -A1 -E "lcl_0801678 " 15_318_RuntZld_Dgrim_hmlgs.fasta >> 21_287_Dgrim_RuntZld_reciprocal_hmlgs.txt
grep -A1 -E "lcl_0801679 " 15_318_RuntZld_Dgrim_hmlgs.fasta >> 21_287_Dgrim_RuntZld_reciprocal_hmlgs.txt
grep -A1 -E "lcl_08016859 " 15_318_RuntZld_Dgrim_hmlgs.fasta >> 21_287_Dgrim_RuntZld_reciprocal_hmlgs.txt
grep -A1 -E "lcl_08016988 " 15_318_RuntZld_Dgrim_hmlgs.fasta >> 21_287_Dgrim_RuntZld_reciprocal_hmlgs.txt
grep -A1 -E "lcl_08017089 " 15_318_RuntZld_Dgrim_hmlgs.fasta >> 21_287_Dgrim_RuntZld_reciprocal_hmlgs.txt
grep -A1 -E "lcl_0801722 " 15_318_RuntZld_Dgrim_hmlgs.fasta >> 21_287_Dgrim_RuntZld_reciprocal_hmlgs.txt
grep -A1 -E "lcl_08017509 " 15_318_RuntZld_Dgrim_hmlgs.fasta >> 21_287_Dgrim_RuntZld_reciprocal_hmlgs.txt
grep -A1 -E "lcl_0801760 " 15_318_RuntZld_Dgrim_hmlgs.fasta >> 21_287_Dgrim_RuntZld_reciprocal_hmlgs.txt
grep -A1 -E "lcl_08018041 " 15_318_RuntZld_Dviri_hmlgs.fasta >> 21_287_Dviri_RuntZld_reciprocal_hmlgs.txt
grep -A1 -E "lcl_08018098 " 15_318_RuntZld_Dviri_hmlgs.fasta >> 21_287_Dviri_RuntZld_reciprocal_hmlgs.txt
grep -A1 -E "lcl_08018113 " 15_318_RuntZld_Dviri_hmlgs.fasta >> 21_287_Dviri_RuntZld_reciprocal_hmlgs.txt
grep -A1 -E "lcl_0801815 " 15_318_RuntZld_Dgrim_hmlgs.fasta >> 21_287_Dgrim_RuntZld_reciprocal_hmlgs.txt
grep -A1 -E "lcl_08018228 " 15_318_RuntZld_Dviri_hmlgs.fasta >> 21_287_Dviri_RuntZld_reciprocal_hmlgs.txt
grep -A1 -E "lcl_0801828 " 15_318_RuntZld_Dgrim_hmlgs.fasta >> 21_287_Dgrim_RuntZld_reciprocal_hmlgs.txt
grep -A1 -E "lcl_08018329 " 15_318_RuntZld_Dviri_hmlgs.fasta >> 21_287_Dviri_RuntZld_reciprocal_hmlgs.txt
grep -A1 -E "lcl_08018450 " 15_318_RuntZld_Dviri_hmlgs.fasta >> 21_287_Dviri_RuntZld_reciprocal_hmlgs.txt
grep -A1 -E "lcl_08018460 " 15_318_RuntZld_Dviri_hmlgs.fasta >> 21_287_Dviri_RuntZld_reciprocal_hmlgs.txt
grep -A1 -E "lcl_08018715 " 15_318_RuntZld_Dviri_hmlgs.fasta >> 21_287_Dviri_RuntZld_reciprocal_hmlgs.txt
grep -A1 -E "lcl_08018752 " 15_318_RuntZld_Dviri_hmlgs.fasta >> 21_287_Dviri_RuntZld_reciprocal_hmlgs.txt
grep -A1 -E "lcl_08018897 " 15_318_RuntZld_Dviri_hmlgs.fasta >> 21_287_Dviri_RuntZld_reciprocal_hmlgs.txt
grep -A1 -E "lcl_08019164 " 15_318_RuntZld_Dviri_hmlgs.fasta >> 21_287_Dviri_RuntZld_reciprocal_hmlgs.txt
grep -A1 -E "lcl_08019293 " 15_318_RuntZld_Dviri_hmlgs.fasta >> 21_287_Dviri_RuntZld_reciprocal_hmlgs.txt
grep -A1 -E "lcl_0801932 " 15_318_RuntZld_Dgrim_hmlgs.fasta >> 21_287_Dgrim_RuntZld_reciprocal_hmlgs.txt
grep -A1 -E "lcl_08019337 " 15_318_RuntZld_Dviri_hmlgs.fasta >> 21_287_Dviri_RuntZld_reciprocal_hmlgs.txt
grep -A1 -E "lcl_08019507 " 15_318_RuntZld_Dviri_hmlgs.fasta >> 21_287_Dviri_RuntZld_reciprocal_hmlgs.txt
grep -A1 -E "lcl_08019567 " 15_318_RuntZld_Dviri_hmlgs.fasta >> 21_287_Dviri_RuntZld_reciprocal_hmlgs.txt
grep -A1 -E "lcl_0801958 " 15_318_RuntZld_Dgrim_hmlgs.fasta >> 21_287_Dgrim_RuntZld_reciprocal_hmlgs.txt
grep -A1 -E "lcl_08019622 " 15_318_RuntZld_Dviri_hmlgs.fasta >> 21_287_Dviri_RuntZld_reciprocal_hmlgs.txt
grep -A1 -E "lcl_08019667 " 15_318_RuntZld_Dviri_hmlgs.fasta >> 21_287_Dviri_RuntZld_reciprocal_hmlgs.txt
grep -A1 -E "lcl_0801981 " 15_318_RuntZld_Dgrim_hmlgs.fasta >> 21_287_Dgrim_RuntZld_reciprocal_hmlgs.txt
grep -A1 -E "lcl_08019858 " 15_318_RuntZld_Dviri_hmlgs.fasta >> 21_287_Dviri_RuntZld_reciprocal_hmlgs.txt
grep -A1 -E "lcl_0801991 " 15_318_RuntZld_Dgrim_hmlgs.fasta >> 21_287_Dgrim_RuntZld_reciprocal_hmlgs.txt
grep -A1 -E "lcl_08019915 " 15_318_RuntZld_Dviri_hmlgs.fasta >> 21_287_Dviri_RuntZld_reciprocal_hmlgs.txt
grep -A1 -E "lcl_08019976 " 15_318_RuntZld_Dviri_hmlgs.fasta >> 21_287_Dviri_RuntZld_reciprocal_hmlgs.txt
grep -A1 -E "lcl_08020013 " 15_318_RuntZld_Dviri_hmlgs.fasta >> 21_287_Dviri_RuntZld_reciprocal_hmlgs.txt
grep -A1 -E "lcl_08020099 " 15_318_RuntZld_Dviri_hmlgs.fasta >> 21_287_Dviri_RuntZld_reciprocal_hmlgs.txt
grep -A1 -E "lcl_0802020 " 15_318_RuntZld_Dgrim_hmlgs.fasta >> 21_287_Dgrim_RuntZld_reciprocal_hmlgs.txt
grep -A1 -E "lcl_0802042 " 15_318_RuntZld_Dgrim_hmlgs.fasta >> 21_287_Dgrim_RuntZld_reciprocal_hmlgs.txt
grep -A1 -E "lcl_08020663 " 15_318_RuntZld_Dviri_hmlgs.fasta >> 21_287_Dviri_RuntZld_reciprocal_hmlgs.txt
grep -A1 -E "lcl_08020713 " 15_318_RuntZld_Dviri_hmlgs.fasta >> 21_287_Dviri_RuntZld_reciprocal_hmlgs.txt
grep -A1 -E "lcl_08020721 " 15_318_RuntZld_Dviri_hmlgs.fasta >> 21_287_Dviri_RuntZld_reciprocal_hmlgs.txt
grep -A1 -E "lcl_08020767 " 15_318_RuntZld_Dviri_hmlgs.fasta >> 21_287_Dviri_RuntZld_reciprocal_hmlgs.txt
grep -A1 -E "lcl_0802077 " 15_318_RuntZld_Dgrim_hmlgs.fasta >> 21_287_Dgrim_RuntZld_reciprocal_hmlgs.txt
grep -A1 -E "lcl_08020770 " 15_318_RuntZld_Dviri_hmlgs.fasta >> 21_287_Dviri_RuntZld_reciprocal_hmlgs.txt
grep -A1 -E "lcl_08020777 " 15_318_RuntZld_Dviri_hmlgs.fasta >> 21_287_Dviri_RuntZld_reciprocal_hmlgs.txt
grep -A1 -E "lcl_08020846 " 15_318_RuntZld_Dviri_hmlgs.fasta >> 21_287_Dviri_RuntZld_reciprocal_hmlgs.txt
grep -A1 -E "lcl_08020965 " 15_318_RuntZld_Dviri_hmlgs.fasta >> 21_287_Dviri_RuntZld_reciprocal_hmlgs.txt
grep -A1 -E "lcl_08020985 " 15_318_RuntZld_Dviri_hmlgs.fasta >> 21_287_Dviri_RuntZld_reciprocal_hmlgs.txt
grep -A1 -E "lcl_08021015 " 15_318_RuntZld_Dviri_hmlgs.fasta >> 21_287_Dviri_RuntZld_reciprocal_hmlgs.txt
grep -A1 -E "lcl_0802117 " 15_318_RuntZld_Dgrim_hmlgs.fasta >> 21_287_Dgrim_RuntZld_reciprocal_hmlgs.txt
grep -A1 -E "lcl_08021198 " 15_318_RuntZld_Dviri_hmlgs.fasta >> 21_287_Dviri_RuntZld_reciprocal_hmlgs.txt
grep -A1 -E "lcl_08021233 " 15_318_RuntZld_Dviri_hmlgs.fasta >> 21_287_Dviri_RuntZld_reciprocal_hmlgs.txt
grep -A1 -E "lcl_08021242 " 15_318_RuntZld_Dviri_hmlgs.fasta >> 21_287_Dviri_RuntZld_reciprocal_hmlgs.txt
grep -A1 -E "lcl_0802128 " 15_318_RuntZld_Dgrim_hmlgs.fasta >> 21_287_Dgrim_RuntZld_reciprocal_hmlgs.txt
grep -A1 -E "lcl_08021343 " 15_318_RuntZld_Dviri_hmlgs.fasta >> 21_287_Dviri_RuntZld_reciprocal_hmlgs.txt
grep -A1 -E "lcl_08021362 " 15_318_RuntZld_Dviri_hmlgs.fasta >> 21_287_Dviri_RuntZld_reciprocal_hmlgs.txt
grep -A1 -E "lcl_08021370 " 15_318_RuntZld_Dviri_hmlgs.fasta >> 21_287_Dviri_RuntZld_reciprocal_hmlgs.txt
grep -A1 -E "lcl_08021475 " 15_318_RuntZld_Dviri_hmlgs.fasta >> 21_287_Dviri_RuntZld_reciprocal_hmlgs.txt
grep -A1 -E "lcl_08021505 " 15_318_RuntZld_Dviri_hmlgs.fasta >> 21_287_Dviri_RuntZld_reciprocal_hmlgs.txt
grep -A1 -E "lcl_08021510 " 15_318_RuntZld_Dviri_hmlgs.fasta >> 21_287_Dviri_RuntZld_reciprocal_hmlgs.txt
grep -A1 -E "lcl_08021565 " 15_318_RuntZld_Dviri_hmlgs.fasta >> 21_287_Dviri_RuntZld_reciprocal_hmlgs.txt
grep -A1 -E "lcl_0802158 " 15_318_RuntZld_Dgrim_hmlgs.fasta >> 21_287_Dgrim_RuntZld_reciprocal_hmlgs.txt
grep -A1 -E "lcl_08021697 " 15_318_RuntZld_Dviri_hmlgs.fasta >> 21_287_Dviri_RuntZld_reciprocal_hmlgs.txt
grep -A1 -E "lcl_08021733 " 15_318_RuntZld_Dviri_hmlgs.fasta >> 21_287_Dviri_RuntZld_reciprocal_hmlgs.txt
grep -A1 -E "lcl_0802176 " 15_318_RuntZld_Dgrim_hmlgs.fasta >> 21_287_Dgrim_RuntZld_reciprocal_hmlgs.txt
grep -A1 -E "lcl_0802177 " 15_318_RuntZld_Dgrim_hmlgs.fasta >> 21_287_Dgrim_RuntZld_reciprocal_hmlgs.txt
grep -A1 -E "lcl_08021786 " 15_318_RuntZld_Dviri_hmlgs.fasta >> 21_287_Dviri_RuntZld_reciprocal_hmlgs.txt
grep -A1 -E "lcl_08021787 " 15_318_RuntZld_Dviri_hmlgs.fasta >> 21_287_Dviri_RuntZld_reciprocal_hmlgs.txt
grep -A1 -E "lcl_08021814 " 15_318_RuntZld_Dviri_hmlgs.fasta >> 21_287_Dviri_RuntZld_reciprocal_hmlgs.txt
grep -A1 -E "lcl_08021848 " 15_318_RuntZld_Dviri_hmlgs.fasta >> 21_287_Dviri_RuntZld_reciprocal_hmlgs.txt
grep -A1 -E "lcl_08021868 " 15_318_RuntZld_Dviri_hmlgs.fasta >> 21_287_Dviri_RuntZld_reciprocal_hmlgs.txt
grep -A1 -E "lcl_08021905 " 15_318_RuntZld_Dviri_hmlgs.fasta >> 21_287_Dviri_RuntZld_reciprocal_hmlgs.txt
grep -A1 -E "lcl_08021930 " 15_318_RuntZld_Dviri_hmlgs.fasta >> 21_287_Dviri_RuntZld_reciprocal_hmlgs.txt
grep -A1 -E "lcl_08021975 " 15_318_RuntZld_Dviri_hmlgs.fasta >> 21_287_Dviri_RuntZld_reciprocal_hmlgs.txt
grep -A1 -E "lcl_08021982 " 15_318_RuntZld_Dviri_hmlgs.fasta >> 21_287_Dviri_RuntZld_reciprocal_hmlgs.txt
grep -A1 -E "lcl_08021986 " 15_318_RuntZld_Dviri_hmlgs.fasta >> 21_287_Dviri_RuntZld_reciprocal_hmlgs.txt
grep -A1 -E "lcl_0802219 " 15_318_RuntZld_Dgrim_hmlgs.fasta >> 21_287_Dgrim_RuntZld_reciprocal_hmlgs.txt
grep -A1 -E "lcl_08022214 " 15_318_RuntZld_Dviri_hmlgs.fasta >> 21_287_Dviri_RuntZld_reciprocal_hmlgs.txt
grep -A1 -E "lcl_08022272 " 15_318_RuntZld_Dviri_hmlgs.fasta >> 21_287_Dviri_RuntZld_reciprocal_hmlgs.txt
grep -A1 -E "lcl_0802231 " 15_318_RuntZld_Dgrim_hmlgs.fasta >> 21_287_Dgrim_RuntZld_reciprocal_hmlgs.txt
grep -A1 -E "lcl_08022353 " 15_318_RuntZld_Dviri_hmlgs.fasta >> 21_287_Dviri_RuntZld_reciprocal_hmlgs.txt
grep -A1 -E "lcl_08022362 " 15_318_RuntZld_Dviri_hmlgs.fasta >> 21_287_Dviri_RuntZld_reciprocal_hmlgs.txt
grep -A1 -E "lcl_08022395 " 15_318_RuntZld_Dviri_hmlgs.fasta >> 21_287_Dviri_RuntZld_reciprocal_hmlgs.txt
grep -A1 -E "lcl_08022396 " 15_318_RuntZld_Dviri_hmlgs.fasta >> 21_287_Dviri_RuntZld_reciprocal_hmlgs.txt
grep -A1 -E "lcl_08022414 " 15_318_RuntZld_Dviri_hmlgs.fasta >> 21_287_Dviri_RuntZld_reciprocal_hmlgs.txt
grep -A1 -E "lcl_0802243 " 15_318_RuntZld_Dgrim_hmlgs.fasta >> 21_287_Dgrim_RuntZld_reciprocal_hmlgs.txt
grep -A1 -E "lcl_08022451 " 15_318_RuntZld_Dviri_hmlgs.fasta >> 21_287_Dviri_RuntZld_reciprocal_hmlgs.txt
grep -A1 -E "lcl_08022465 " 15_318_RuntZld_Dviri_hmlgs.fasta >> 21_287_Dviri_RuntZld_reciprocal_hmlgs.txt
grep -A1 -E "lcl_08022553 " 15_318_RuntZld_Dviri_hmlgs.fasta >> 21_287_Dviri_RuntZld_reciprocal_hmlgs.txt
grep -A1 -E "lcl_08022555 " 15_318_RuntZld_Dviri_hmlgs.fasta >> 21_287_Dviri_RuntZld_reciprocal_hmlgs.txt
grep -A1 -E "lcl_08022598 " 15_318_RuntZld_Dviri_hmlgs.fasta >> 21_287_Dviri_RuntZld_reciprocal_hmlgs.txt
grep -A1 -E "lcl_08022746 " 15_318_RuntZld_Dviri_hmlgs.fasta >> 21_287_Dviri_RuntZld_reciprocal_hmlgs.txt
grep -A1 -E "lcl_08022755 " 15_318_RuntZld_Dviri_hmlgs.fasta >> 21_287_Dviri_RuntZld_reciprocal_hmlgs.txt
grep -A1 -E "lcl_08022858 " 15_318_RuntZld_Dviri_hmlgs.fasta >> 21_287_Dviri_RuntZld_reciprocal_hmlgs.txt
grep -A1 -E "lcl_08022882 " 15_318_RuntZld_Dviri_hmlgs.fasta >> 21_287_Dviri_RuntZld_reciprocal_hmlgs.txt
grep -A1 -E "lcl_08022885 " 15_318_RuntZld_Dviri_hmlgs.fasta >> 21_287_Dviri_RuntZld_reciprocal_hmlgs.txt
grep -A1 -E "lcl_08022917 " 15_318_RuntZld_Dviri_hmlgs.fasta >> 21_287_Dviri_RuntZld_reciprocal_hmlgs.txt
grep -A1 -E "lcl_08022987 " 15_318_RuntZld_Dviri_hmlgs.fasta >> 21_287_Dviri_RuntZld_reciprocal_hmlgs.txt
grep -A1 -E "lcl_08023050 " 15_318_RuntZld_Dviri_hmlgs.fasta >> 21_287_Dviri_RuntZld_reciprocal_hmlgs.txt
grep -A1 -E "lcl_08023136 " 15_318_RuntZld_Dviri_hmlgs.fasta >> 21_287_Dviri_RuntZld_reciprocal_hmlgs.txt
grep -A1 -E "lcl_08023168 " 15_318_RuntZld_Dviri_hmlgs.fasta >> 21_287_Dviri_RuntZld_reciprocal_hmlgs.txt
grep -A1 -E "lcl_08023172 " 15_318_RuntZld_Dviri_hmlgs.fasta >> 21_287_Dviri_RuntZld_reciprocal_hmlgs.txt
grep -A1 -E "lcl_08023195 " 15_318_RuntZld_Dviri_hmlgs.fasta >> 21_287_Dviri_RuntZld_reciprocal_hmlgs.txt
grep -A1 -E "lcl_08023263 " 15_318_RuntZld_Dviri_hmlgs.fasta >> 21_287_Dviri_RuntZld_reciprocal_hmlgs.txt
grep -A1 -E "lcl_08023312 " 15_318_RuntZld_Dviri_hmlgs.fasta >> 21_287_Dviri_RuntZld_reciprocal_hmlgs.txt
grep -A1 -E "lcl_08023377 " 15_318_RuntZld_Dviri_hmlgs.fasta >> 21_287_Dviri_RuntZld_reciprocal_hmlgs.txt
grep -A1 -E "lcl_0802339 " 15_318_RuntZld_Dgrim_hmlgs.fasta >> 21_287_Dgrim_RuntZld_reciprocal_hmlgs.txt
grep -A1 -E "lcl_08023510 " 15_318_RuntZld_Dviri_hmlgs.fasta >> 21_287_Dviri_RuntZld_reciprocal_hmlgs.txt
grep -A1 -E "lcl_08023620 " 15_318_RuntZld_Dviri_hmlgs.fasta >> 21_287_Dviri_RuntZld_reciprocal_hmlgs.txt
grep -A1 -E "lcl_08023718 " 15_318_RuntZld_Dviri_hmlgs.fasta >> 21_287_Dviri_RuntZld_reciprocal_hmlgs.txt
grep -A1 -E "lcl_08023792 " 15_318_RuntZld_Dviri_hmlgs.fasta >> 21_287_Dviri_RuntZld_reciprocal_hmlgs.txt
grep -A1 -E "lcl_0802393 " 15_318_RuntZld_Dgrim_hmlgs.fasta >> 21_287_Dgrim_RuntZld_reciprocal_hmlgs.txt
grep -A1 -E "lcl_08023949 " 15_318_RuntZld_Dviri_hmlgs.fasta >> 21_287_Dviri_RuntZld_reciprocal_hmlgs.txt
grep -A1 -E "lcl_08023959 " 15_318_RuntZld_Dviri_hmlgs.fasta >> 21_287_Dviri_RuntZld_reciprocal_hmlgs.txt
grep -A1 -E "lcl_08023964 " 15_318_RuntZld_Dviri_hmlgs.fasta >> 21_287_Dviri_RuntZld_reciprocal_hmlgs.txt
grep -A1 -E "lcl_08024070 " 15_318_RuntZld_Dviri_hmlgs.fasta >> 21_287_Dviri_RuntZld_reciprocal_hmlgs.txt
grep -A1 -E "lcl_08024085 " 15_318_RuntZld_Dviri_hmlgs.fasta >> 21_287_Dviri_RuntZld_reciprocal_hmlgs.txt
grep -A1 -E "lcl_08024105 " 15_318_RuntZld_Dviri_hmlgs.fasta >> 21_287_Dviri_RuntZld_reciprocal_hmlgs.txt
grep -A1 -E "lcl_08024161 " 15_318_RuntZld_Dviri_hmlgs.fasta >> 21_287_Dviri_RuntZld_reciprocal_hmlgs.txt
grep -A1 -E "lcl_08024183 " 15_318_RuntZld_Dviri_hmlgs.fasta >> 21_287_Dviri_RuntZld_reciprocal_hmlgs.txt
grep -A1 -E "lcl_08024245 " 15_318_RuntZld_Dviri_hmlgs.fasta >> 21_287_Dviri_RuntZld_reciprocal_hmlgs.txt
grep -A1 -E "lcl_08024277 " 15_318_RuntZld_Dviri_hmlgs.fasta >> 21_287_Dviri_RuntZld_reciprocal_hmlgs.txt
grep -A1 -E "lcl_08024293 " 15_318_RuntZld_Dviri_hmlgs.fasta >> 21_287_Dviri_RuntZld_reciprocal_hmlgs.txt
grep -A1 -E "lcl_0802435 " 15_318_RuntZld_Dgrim_hmlgs.fasta >> 21_287_Dgrim_RuntZld_reciprocal_hmlgs.txt
grep -A1 -E "lcl_0802437 " 15_318_RuntZld_Dgrim_hmlgs.fasta >> 21_287_Dgrim_RuntZld_reciprocal_hmlgs.txt
grep -A1 -E "lcl_08024397 " 15_318_RuntZld_Dviri_hmlgs.fasta >> 21_287_Dviri_RuntZld_reciprocal_hmlgs.txt
grep -A1 -E "lcl_08024412 " 15_318_RuntZld_Dviri_hmlgs.fasta >> 21_287_Dviri_RuntZld_reciprocal_hmlgs.txt
grep -A1 -E "lcl_08024495 " 15_318_RuntZld_Dviri_hmlgs.fasta >> 21_287_Dviri_RuntZld_reciprocal_hmlgs.txt
grep -A1 -E "lcl_08024535 " 15_318_RuntZld_Dviri_hmlgs.fasta >> 21_287_Dviri_RuntZld_reciprocal_hmlgs.txt
grep -A1 -E "lcl_08024539 " 15_318_RuntZld_Dviri_hmlgs.fasta >> 21_287_Dviri_RuntZld_reciprocal_hmlgs.txt
grep -A1 -E "lcl_08024542 " 15_318_RuntZld_Dviri_hmlgs.fasta >> 21_287_Dviri_RuntZld_reciprocal_hmlgs.txt
grep -A1 -E "lcl_08024553 " 15_318_RuntZld_Dviri_hmlgs.fasta >> 21_287_Dviri_RuntZld_reciprocal_hmlgs.txt
grep -A1 -E "lcl_08024575 " 15_318_RuntZld_Dviri_hmlgs.fasta >> 21_287_Dviri_RuntZld_reciprocal_hmlgs.txt
grep -A1 -E "lcl_08024577 " 15_318_RuntZld_Dviri_hmlgs.fasta >> 21_287_Dviri_RuntZld_reciprocal_hmlgs.txt
grep -A1 -E "lcl_08024653 " 15_318_RuntZld_Dviri_hmlgs.fasta >> 21_287_Dviri_RuntZld_reciprocal_hmlgs.txt
grep -A1 -E "lcl_08024684 " 15_318_RuntZld_Dviri_hmlgs.fasta >> 21_287_Dviri_RuntZld_reciprocal_hmlgs.txt
grep -A1 -E "lcl_08024691 " 15_318_RuntZld_Dviri_hmlgs.fasta >> 21_287_Dviri_RuntZld_reciprocal_hmlgs.txt
grep -A1 -E "lcl_08024692 " 15_318_RuntZld_Dviri_hmlgs.fasta >> 21_287_Dviri_RuntZld_reciprocal_hmlgs.txt
grep -A1 -E "lcl_08024713 " 15_318_RuntZld_Dviri_hmlgs.fasta >> 21_287_Dviri_RuntZld_reciprocal_hmlgs.txt
grep -A1 -E "lcl_08024722 " 15_318_RuntZld_Dviri_hmlgs.fasta >> 21_287_Dviri_RuntZld_reciprocal_hmlgs.txt
grep -A1 -E "lcl_08024729 " 15_318_RuntZld_Dviri_hmlgs.fasta >> 21_287_Dviri_RuntZld_reciprocal_hmlgs.txt
grep -A1 -E "lcl_08024755 " 15_318_RuntZld_Dviri_hmlgs.fasta >> 21_287_Dviri_RuntZld_reciprocal_hmlgs.txt
grep -A1 -E "lcl_08024869 " 15_318_RuntZld_Dviri_hmlgs.fasta >> 21_287_Dviri_RuntZld_reciprocal_hmlgs.txt
grep -A1 -E "lcl_08024922 " 15_318_RuntZld_Dviri_hmlgs.fasta >> 21_287_Dviri_RuntZld_reciprocal_hmlgs.txt
grep -A1 -E "lcl_08024980 " 15_318_RuntZld_Dviri_hmlgs.fasta >> 21_287_Dviri_RuntZld_reciprocal_hmlgs.txt
grep -A1 -E "lcl_08025089 " 15_318_RuntZld_Dviri_hmlgs.fasta >> 21_287_Dviri_RuntZld_reciprocal_hmlgs.txt
grep -A1 -E "lcl_08025119 " 15_318_RuntZld_Dviri_hmlgs.fasta >> 21_287_Dviri_RuntZld_reciprocal_hmlgs.txt
grep -A1 -E "lcl_08025128 " 15_318_RuntZld_Dviri_hmlgs.fasta >> 21_287_Dviri_RuntZld_reciprocal_hmlgs.txt
grep -A1 -E "lcl_08025252 " 15_318_RuntZld_Dviri_hmlgs.fasta >> 21_287_Dviri_RuntZld_reciprocal_hmlgs.txt
grep -A1 -E "lcl_08025259 " 15_318_RuntZld_Dviri_hmlgs.fasta >> 21_287_Dviri_RuntZld_reciprocal_hmlgs.txt
grep -A1 -E "lcl_0802530 " 15_318_RuntZld_Dgrim_hmlgs.fasta >> 21_287_Dgrim_RuntZld_reciprocal_hmlgs.txt
grep -A1 -E "lcl_08025302 " 15_318_RuntZld_Dviri_hmlgs.fasta >> 21_287_Dviri_RuntZld_reciprocal_hmlgs.txt
grep -A1 -E "lcl_08025362 " 15_318_RuntZld_Dviri_hmlgs.fasta >> 21_287_Dviri_RuntZld_reciprocal_hmlgs.txt
grep -A1 -E "lcl_08025368 " 15_318_RuntZld_Dviri_hmlgs.fasta >> 21_287_Dviri_RuntZld_reciprocal_hmlgs.txt
grep -A1 -E "lcl_08025374 " 15_318_RuntZld_Dviri_hmlgs.fasta >> 21_287_Dviri_RuntZld_reciprocal_hmlgs.txt
grep -A1 -E "lcl_08025380 " 15_318_RuntZld_Dviri_hmlgs.fasta >> 21_287_Dviri_RuntZld_reciprocal_hmlgs.txt
grep -A1 -E "lcl_08025393 " 15_318_RuntZld_Dviri_hmlgs.fasta >> 21_287_Dviri_RuntZld_reciprocal_hmlgs.txt
grep -A1 -E "lcl_08025394 " 15_318_RuntZld_Dviri_hmlgs.fasta >> 21_287_Dviri_RuntZld_reciprocal_hmlgs.txt
grep -A1 -E "lcl_08025418 " 15_318_RuntZld_Dviri_hmlgs.fasta >> 21_287_Dviri_RuntZld_reciprocal_hmlgs.txt
grep -A1 -E "lcl_08025436 " 15_318_RuntZld_Dviri_hmlgs.fasta >> 21_287_Dviri_RuntZld_reciprocal_hmlgs.txt
grep -A1 -E "lcl_08025452 " 15_318_RuntZld_Dviri_hmlgs.fasta >> 21_287_Dviri_RuntZld_reciprocal_hmlgs.txt
grep -A1 -E "lcl_08025456 " 15_318_RuntZld_Dviri_hmlgs.fasta >> 21_287_Dviri_RuntZld_reciprocal_hmlgs.txt
grep -A1 -E "lcl_08025480 " 15_318_RuntZld_Dviri_hmlgs.fasta >> 21_287_Dviri_RuntZld_reciprocal_hmlgs.txt
grep -A1 -E "lcl_08025607 " 15_318_RuntZld_Dviri_hmlgs.fasta >> 21_287_Dviri_RuntZld_reciprocal_hmlgs.txt
grep -A1 -E "lcl_08025626 " 15_318_RuntZld_Dviri_hmlgs.fasta >> 21_287_Dviri_RuntZld_reciprocal_hmlgs.txt
grep -A1 -E "lcl_08025632 " 15_318_RuntZld_Dviri_hmlgs.fasta >> 21_287_Dviri_RuntZld_reciprocal_hmlgs.txt
grep -A1 -E "lcl_08025734 " 15_318_RuntZld_Dviri_hmlgs.fasta >> 21_287_Dviri_RuntZld_reciprocal_hmlgs.txt
grep -A1 -E "lcl_08025742 " 15_318_RuntZld_Dviri_hmlgs.fasta >> 21_287_Dviri_RuntZld_reciprocal_hmlgs.txt
grep -A1 -E "lcl_08025749 " 15_318_RuntZld_Dviri_hmlgs.fasta >> 21_287_Dviri_RuntZld_reciprocal_hmlgs.txt
grep -A1 -E "lcl_08025869 " 15_318_RuntZld_Dviri_hmlgs.fasta >> 21_287_Dviri_RuntZld_reciprocal_hmlgs.txt
grep -A1 -E "lcl_08025997 " 15_318_RuntZld_Dviri_hmlgs.fasta >> 21_287_Dviri_RuntZld_reciprocal_hmlgs.txt
grep -A1 -E "lcl_08026067 " 15_318_RuntZld_Dviri_hmlgs.fasta >> 21_287_Dviri_RuntZld_reciprocal_hmlgs.txt
grep -A1 -E "lcl_08026112 " 15_318_RuntZld_Dviri_hmlgs.fasta >> 21_287_Dviri_RuntZld_reciprocal_hmlgs.txt
grep -A1 -E "lcl_08026167 " 15_318_RuntZld_Dviri_hmlgs.fasta >> 21_287_Dviri_RuntZld_reciprocal_hmlgs.txt
grep -A1 -E "lcl_08026172 " 15_318_RuntZld_Dviri_hmlgs.fasta >> 21_287_Dviri_RuntZld_reciprocal_hmlgs.txt
grep -A1 -E "lcl_08026255 " 15_318_RuntZld_Dviri_hmlgs.fasta >> 21_287_Dviri_RuntZld_reciprocal_hmlgs.txt
grep -A1 -E "lcl_08026289 " 15_318_RuntZld_Dviri_hmlgs.fasta >> 21_287_Dviri_RuntZld_reciprocal_hmlgs.txt
grep -A1 -E "lcl_08026304 " 15_318_RuntZld_Dviri_hmlgs.fasta >> 21_287_Dviri_RuntZld_reciprocal_hmlgs.txt
grep -A1 -E "lcl_08026406 " 15_318_RuntZld_Dviri_hmlgs.fasta >> 21_287_Dviri_RuntZld_reciprocal_hmlgs.txt
grep -A1 -E "lcl_08026407 " 15_318_RuntZld_Dviri_hmlgs.fasta >> 21_287_Dviri_RuntZld_reciprocal_hmlgs.txt
grep -A1 -E "lcl_08026563 " 15_318_RuntZld_Dviri_hmlgs.fasta >> 21_287_Dviri_RuntZld_reciprocal_hmlgs.txt
grep -A1 -E "lcl_08026615 " 15_318_RuntZld_Dviri_hmlgs.fasta >> 21_287_Dviri_RuntZld_reciprocal_hmlgs.txt
grep -A1 -E "lcl_08026666 " 15_318_RuntZld_Dviri_hmlgs.fasta >> 21_287_Dviri_RuntZld_reciprocal_hmlgs.txt
grep -A1 -E "lcl_08026732 " 15_318_RuntZld_Dviri_hmlgs.fasta >> 21_287_Dviri_RuntZld_reciprocal_hmlgs.txt
grep -A1 -E "lcl_08026734 " 15_318_RuntZld_Dviri_hmlgs.fasta >> 21_287_Dviri_RuntZld_reciprocal_hmlgs.txt
grep -A1 -E "lcl_08026839 " 15_318_RuntZld_Dviri_hmlgs.fasta >> 21_287_Dviri_RuntZld_reciprocal_hmlgs.txt
grep -A1 -E "lcl_08026849 " 15_318_RuntZld_Dviri_hmlgs.fasta >> 21_287_Dviri_RuntZld_reciprocal_hmlgs.txt
grep -A1 -E "lcl_08026850 " 15_318_RuntZld_Dviri_hmlgs.fasta >> 21_287_Dviri_RuntZld_reciprocal_hmlgs.txt
grep -A1 -E "lcl_08026865 " 15_318_RuntZld_Dviri_hmlgs.fasta >> 21_287_Dviri_RuntZld_reciprocal_hmlgs.txt
grep -A1 -E "lcl_08026889 " 15_318_RuntZld_Dviri_hmlgs.fasta >> 21_287_Dviri_RuntZld_reciprocal_hmlgs.txt
grep -A1 -E "lcl_08026890 " 15_318_RuntZld_Dviri_hmlgs.fasta >> 21_287_Dviri_RuntZld_reciprocal_hmlgs.txt
grep -A1 -E "lcl_08026910 " 15_318_RuntZld_Dviri_hmlgs.fasta >> 21_287_Dviri_RuntZld_reciprocal_hmlgs.txt
grep -A1 -E "lcl_08026915 " 15_318_RuntZld_Dviri_hmlgs.fasta >> 21_287_Dviri_RuntZld_reciprocal_hmlgs.txt
grep -A1 -E "lcl_08026979 " 15_318_RuntZld_Dviri_hmlgs.fasta >> 21_287_Dviri_RuntZld_reciprocal_hmlgs.txt
grep -A1 -E "lcl_0802699 " 15_318_RuntZld_Dgrim_hmlgs.fasta >> 21_287_Dgrim_RuntZld_reciprocal_hmlgs.txt
grep -A1 -E "lcl_08027073 " 15_318_RuntZld_Dviri_hmlgs.fasta >> 21_287_Dviri_RuntZld_reciprocal_hmlgs.txt
grep -A1 -E "lcl_08027094 " 15_318_RuntZld_Dviri_hmlgs.fasta >> 21_287_Dviri_RuntZld_reciprocal_hmlgs.txt
grep -A1 -E "lcl_08027095 " 15_318_RuntZld_Dviri_hmlgs.fasta >> 21_287_Dviri_RuntZld_reciprocal_hmlgs.txt
grep -A1 -E "lcl_08027098 " 15_318_RuntZld_Dviri_hmlgs.fasta >> 21_287_Dviri_RuntZld_reciprocal_hmlgs.txt
grep -A1 -E "lcl_08027119 " 15_318_RuntZld_Dviri_hmlgs.fasta >> 21_287_Dviri_RuntZld_reciprocal_hmlgs.txt
grep -A1 -E "lcl_0802716 " 15_318_RuntZld_Dgrim_hmlgs.fasta >> 21_287_Dgrim_RuntZld_reciprocal_hmlgs.txt
grep -A1 -E "lcl_08027179 " 15_318_RuntZld_Dviri_hmlgs.fasta >> 21_287_Dviri_RuntZld_reciprocal_hmlgs.txt
grep -A1 -E "lcl_08027239 " 15_318_RuntZld_Dviri_hmlgs.fasta >> 21_287_Dviri_RuntZld_reciprocal_hmlgs.txt
grep -A1 -E "lcl_08027273 " 15_318_RuntZld_Dviri_hmlgs.fasta >> 21_287_Dviri_RuntZld_reciprocal_hmlgs.txt
grep -A1 -E "lcl_08027358 " 15_318_RuntZld_Dviri_hmlgs.fasta >> 21_287_Dviri_RuntZld_reciprocal_hmlgs.txt
grep -A1 -E "lcl_08027362 " 15_318_RuntZld_Dviri_hmlgs.fasta >> 21_287_Dviri_RuntZld_reciprocal_hmlgs.txt
grep -A1 -E "lcl_08027503 " 15_318_RuntZld_Dviri_hmlgs.fasta >> 21_287_Dviri_RuntZld_reciprocal_hmlgs.txt
grep -A1 -E "lcl_08027516 " 15_318_RuntZld_Dviri_hmlgs.fasta >> 21_287_Dviri_RuntZld_reciprocal_hmlgs.txt
grep -A1 -E "lcl_08027608 " 15_318_RuntZld_Dviri_hmlgs.fasta >> 21_287_Dviri_RuntZld_reciprocal_hmlgs.txt
grep -A1 -E "lcl_08027672 " 15_318_RuntZld_Dviri_hmlgs.fasta >> 21_287_Dviri_RuntZld_reciprocal_hmlgs.txt
grep -A1 -E "lcl_0802773 " 15_318_RuntZld_Dgrim_hmlgs.fasta >> 21_287_Dgrim_RuntZld_reciprocal_hmlgs.txt
grep -A1 -E "lcl_08027753 " 15_318_RuntZld_Dviri_hmlgs.fasta >> 21_287_Dviri_RuntZld_reciprocal_hmlgs.txt
grep -A1 -E "lcl_08027782 " 15_318_RuntZld_Dviri_hmlgs.fasta >> 21_287_Dviri_RuntZld_reciprocal_hmlgs.txt
grep -A1 -E "lcl_08027801 " 15_318_RuntZld_Dviri_hmlgs.fasta >> 21_287_Dviri_RuntZld_reciprocal_hmlgs.txt
grep -A1 -E "lcl_08027860 " 15_318_RuntZld_Dviri_hmlgs.fasta >> 21_287_Dviri_RuntZld_reciprocal_hmlgs.txt
grep -A1 -E "lcl_08027973 " 15_318_RuntZld_Dviri_hmlgs.fasta >> 21_287_Dviri_RuntZld_reciprocal_hmlgs.txt
grep -A1 -E "lcl_08028065 " 15_318_RuntZld_Dviri_hmlgs.fasta >> 21_287_Dviri_RuntZld_reciprocal_hmlgs.txt
grep -A1 -E "lcl_08028069 " 15_318_RuntZld_Dviri_hmlgs.fasta >> 21_287_Dviri_RuntZld_reciprocal_hmlgs.txt
grep -A1 -E "lcl_08028151 " 15_318_RuntZld_Dviri_hmlgs.fasta >> 21_287_Dviri_RuntZld_reciprocal_hmlgs.txt
grep -A1 -E "lcl_08028164 " 15_318_RuntZld_Dviri_hmlgs.fasta >> 21_287_Dviri_RuntZld_reciprocal_hmlgs.txt
grep -A1 -E "lcl_08028170 " 15_318_RuntZld_Dviri_hmlgs.fasta >> 21_287_Dviri_RuntZld_reciprocal_hmlgs.txt
grep -A1 -E "lcl_08028211 " 15_318_RuntZld_Dviri_hmlgs.fasta >> 21_287_Dviri_RuntZld_reciprocal_hmlgs.txt
grep -A1 -E "lcl_08028216 " 15_318_RuntZld_Dviri_hmlgs.fasta >> 21_287_Dviri_RuntZld_reciprocal_hmlgs.txt
grep -A1 -E "lcl_08028227 " 15_318_RuntZld_Dviri_hmlgs.fasta >> 21_287_Dviri_RuntZld_reciprocal_hmlgs.txt
grep -A1 -E "lcl_08028236 " 15_318_RuntZld_Dviri_hmlgs.fasta >> 21_287_Dviri_RuntZld_reciprocal_hmlgs.txt
grep -A1 -E "lcl_08028410 " 15_318_RuntZld_Dviri_hmlgs.fasta >> 21_287_Dviri_RuntZld_reciprocal_hmlgs.txt
grep -A1 -E "lcl_08028557 " 15_318_RuntZld_Dviri_hmlgs.fasta >> 21_287_Dviri_RuntZld_reciprocal_hmlgs.txt
grep -A1 -E "lcl_08028561 " 15_318_RuntZld_Dviri_hmlgs.fasta >> 21_287_Dviri_RuntZld_reciprocal_hmlgs.txt
grep -A1 -E "lcl_08028615 " 15_318_RuntZld_Dviri_hmlgs.fasta >> 21_287_Dviri_RuntZld_reciprocal_hmlgs.txt
grep -A1 -E "lcl_08028623 " 15_318_RuntZld_Dviri_hmlgs.fasta >> 21_287_Dviri_RuntZld_reciprocal_hmlgs.txt
grep -A1 -E "lcl_08028711 " 15_318_RuntZld_Dviri_hmlgs.fasta >> 21_287_Dviri_RuntZld_reciprocal_hmlgs.txt
grep -A1 -E "lcl_08028770 " 15_318_RuntZld_Dviri_hmlgs.fasta >> 21_287_Dviri_RuntZld_reciprocal_hmlgs.txt
grep -A1 -E "lcl_0802878 " 15_318_RuntZld_Dgrim_hmlgs.fasta >> 21_287_Dgrim_RuntZld_reciprocal_hmlgs.txt
grep -A1 -E "lcl_0802884 " 15_318_RuntZld_Dgrim_hmlgs.fasta >> 21_287_Dgrim_RuntZld_reciprocal_hmlgs.txt
grep -A1 -E "lcl_08028844 " 15_318_RuntZld_Dviri_hmlgs.fasta >> 21_287_Dviri_RuntZld_reciprocal_hmlgs.txt
grep -A1 -E "lcl_08028867 " 15_318_RuntZld_Dviri_hmlgs.fasta >> 21_287_Dviri_RuntZld_reciprocal_hmlgs.txt
grep -A1 -E "lcl_08028912 " 15_318_RuntZld_Dviri_hmlgs.fasta >> 21_287_Dviri_RuntZld_reciprocal_hmlgs.txt
grep -A1 -E "lcl_0802893 " 15_318_RuntZld_Dgrim_hmlgs.fasta >> 21_287_Dgrim_RuntZld_reciprocal_hmlgs.txt
grep -A1 -E "lcl_08029065 " 15_318_RuntZld_Dviri_hmlgs.fasta >> 21_287_Dviri_RuntZld_reciprocal_hmlgs.txt
grep -A1 -E "lcl_08029075 " 15_318_RuntZld_Dviri_hmlgs.fasta >> 21_287_Dviri_RuntZld_reciprocal_hmlgs.txt
grep -A1 -E "lcl_08029116 " 15_318_RuntZld_Dviri_hmlgs.fasta >> 21_287_Dviri_RuntZld_reciprocal_hmlgs.txt
grep -A1 -E "lcl_08029142 " 15_318_RuntZld_Dviri_hmlgs.fasta >> 21_287_Dviri_RuntZld_reciprocal_hmlgs.txt
grep -A1 -E "lcl_08029148 " 15_318_RuntZld_Dviri_hmlgs.fasta >> 21_287_Dviri_RuntZld_reciprocal_hmlgs.txt
grep -A1 -E "lcl_08029178 " 15_318_RuntZld_Dviri_hmlgs.fasta >> 21_287_Dviri_RuntZld_reciprocal_hmlgs.txt
grep -A1 -E "lcl_08029214 " 15_318_RuntZld_Dviri_hmlgs.fasta >> 21_287_Dviri_RuntZld_reciprocal_hmlgs.txt
grep -A1 -E "lcl_08029416 " 15_318_RuntZld_Dviri_hmlgs.fasta >> 21_287_Dviri_RuntZld_reciprocal_hmlgs.txt
grep -A1 -E "lcl_08029431 " 15_318_RuntZld_Dviri_hmlgs.fasta >> 21_287_Dviri_RuntZld_reciprocal_hmlgs.txt
grep -A1 -E "lcl_08029479 " 15_318_RuntZld_Dviri_hmlgs.fasta >> 21_287_Dviri_RuntZld_reciprocal_hmlgs.txt
grep -A1 -E "lcl_08029502 " 15_318_RuntZld_Dviri_hmlgs.fasta >> 21_287_Dviri_RuntZld_reciprocal_hmlgs.txt
grep -A1 -E "lcl_08029600 " 15_318_RuntZld_Dviri_hmlgs.fasta >> 21_287_Dviri_RuntZld_reciprocal_hmlgs.txt
grep -A1 -E "lcl_08029619 " 15_318_RuntZld_Dviri_hmlgs.fasta >> 21_287_Dviri_RuntZld_reciprocal_hmlgs.txt
grep -A1 -E "lcl_08029642 " 15_318_RuntZld_Dviri_hmlgs.fasta >> 21_287_Dviri_RuntZld_reciprocal_hmlgs.txt
grep -A1 -E "lcl_08029696 " 15_318_RuntZld_Dviri_hmlgs.fasta >> 21_287_Dviri_RuntZld_reciprocal_hmlgs.txt
grep -A1 -E "lcl_0802970 " 15_318_RuntZld_Dgrim_hmlgs.fasta >> 21_287_Dgrim_RuntZld_reciprocal_hmlgs.txt
grep -A1 -E "lcl_08029715 " 15_318_RuntZld_Dviri_hmlgs.fasta >> 21_287_Dviri_RuntZld_reciprocal_hmlgs.txt
grep -A1 -E "lcl_08029742 " 15_318_RuntZld_Dviri_hmlgs.fasta >> 21_287_Dviri_RuntZld_reciprocal_hmlgs.txt
grep -A1 -E "lcl_08029789 " 15_318_RuntZld_Dviri_hmlgs.fasta >> 21_287_Dviri_RuntZld_reciprocal_hmlgs.txt
grep -A1 -E "lcl_08029797 " 15_318_RuntZld_Dviri_hmlgs.fasta >> 21_287_Dviri_RuntZld_reciprocal_hmlgs.txt
grep -A1 -E "lcl_08029882 " 15_318_RuntZld_Dviri_hmlgs.fasta >> 21_287_Dviri_RuntZld_reciprocal_hmlgs.txt
grep -A1 -E "lcl_08030174 " 15_318_RuntZld_Dviri_hmlgs.fasta >> 21_287_Dviri_RuntZld_reciprocal_hmlgs.txt
grep -A1 -E "lcl_08030204 " 15_318_RuntZld_Dviri_hmlgs.fasta >> 21_287_Dviri_RuntZld_reciprocal_hmlgs.txt
grep -A1 -E "lcl_08030286 " 15_318_RuntZld_Dviri_hmlgs.fasta >> 21_287_Dviri_RuntZld_reciprocal_hmlgs.txt
grep -A1 -E "lcl_08030408 " 15_318_RuntZld_Dviri_hmlgs.fasta >> 21_287_Dviri_RuntZld_reciprocal_hmlgs.txt
grep -A1 -E "lcl_08030553 " 15_318_RuntZld_Dviri_hmlgs.fasta >> 21_287_Dviri_RuntZld_reciprocal_hmlgs.txt
grep -A1 -E "lcl_08030574 " 15_318_RuntZld_Dviri_hmlgs.fasta >> 21_287_Dviri_RuntZld_reciprocal_hmlgs.txt
grep -A1 -E "lcl_08030606 " 15_318_RuntZld_Dviri_hmlgs.fasta >> 21_287_Dviri_RuntZld_reciprocal_hmlgs.txt
grep -A1 -E "lcl_08030669 " 15_318_RuntZld_Dviri_hmlgs.fasta >> 21_287_Dviri_RuntZld_reciprocal_hmlgs.txt
grep -A1 -E "lcl_08030684 " 15_318_RuntZld_Dviri_hmlgs.fasta >> 21_287_Dviri_RuntZld_reciprocal_hmlgs.txt
grep -A1 -E "lcl_0803110 " 15_318_RuntZld_Dgrim_hmlgs.fasta >> 21_287_Dgrim_RuntZld_reciprocal_hmlgs.txt
grep -A1 -E "lcl_08031192 " 15_318_RuntZld_Dviri_hmlgs.fasta >> 21_287_Dviri_RuntZld_reciprocal_hmlgs.txt
grep -A1 -E "lcl_08031272 " 15_318_RuntZld_Dviri_hmlgs.fasta >> 21_287_Dviri_RuntZld_reciprocal_hmlgs.txt
grep -A1 -E "lcl_08031277 " 15_318_RuntZld_Dviri_hmlgs.fasta >> 21_287_Dviri_RuntZld_reciprocal_hmlgs.txt
grep -A1 -E "lcl_08031334 " 15_318_RuntZld_Dviri_hmlgs.fasta >> 21_287_Dviri_RuntZld_reciprocal_hmlgs.txt
grep -A1 -E "lcl_0803136 " 15_318_RuntZld_Dgrim_hmlgs.fasta >> 21_287_Dgrim_RuntZld_reciprocal_hmlgs.txt
grep -A1 -E "lcl_08031383 " 15_318_RuntZld_Dviri_hmlgs.fasta >> 21_287_Dviri_RuntZld_reciprocal_hmlgs.txt
grep -A1 -E "lcl_08031414 " 15_318_RuntZld_Dviri_hmlgs.fasta >> 21_287_Dviri_RuntZld_reciprocal_hmlgs.txt
grep -A1 -E "lcl_08031419 " 15_318_RuntZld_Dviri_hmlgs.fasta >> 21_287_Dviri_RuntZld_reciprocal_hmlgs.txt
grep -A1 -E "lcl_08031472 " 15_318_RuntZld_Dviri_hmlgs.fasta >> 21_287_Dviri_RuntZld_reciprocal_hmlgs.txt
grep -A1 -E "lcl_08031558 " 15_318_RuntZld_Dviri_hmlgs.fasta >> 21_287_Dviri_RuntZld_reciprocal_hmlgs.txt
grep -A1 -E "lcl_08031582 " 15_318_RuntZld_Dviri_hmlgs.fasta >> 21_287_Dviri_RuntZld_reciprocal_hmlgs.txt
grep -A1 -E "lcl_08031617 " 15_318_RuntZld_Dviri_hmlgs.fasta >> 21_287_Dviri_RuntZld_reciprocal_hmlgs.txt
grep -A1 -E "lcl_08031700 " 15_318_RuntZld_Dviri_hmlgs.fasta >> 21_287_Dviri_RuntZld_reciprocal_hmlgs.txt
grep -A1 -E "lcl_08031707 " 15_318_RuntZld_Dviri_hmlgs.fasta >> 21_287_Dviri_RuntZld_reciprocal_hmlgs.txt
grep -A1 -E "lcl_08031735 " 15_318_RuntZld_Dviri_hmlgs.fasta >> 21_287_Dviri_RuntZld_reciprocal_hmlgs.txt
grep -A1 -E "lcl_08031746 " 15_318_RuntZld_Dviri_hmlgs.fasta >> 21_287_Dviri_RuntZld_reciprocal_hmlgs.txt
grep -A1 -E "lcl_08031863 " 15_318_RuntZld_Dviri_hmlgs.fasta >> 21_287_Dviri_RuntZld_reciprocal_hmlgs.txt
grep -A1 -E "lcl_08031908 " 15_318_RuntZld_Dviri_hmlgs.fasta >> 21_287_Dviri_RuntZld_reciprocal_hmlgs.txt
grep -A1 -E "lcl_08031938 " 15_318_RuntZld_Dviri_hmlgs.fasta >> 21_287_Dviri_RuntZld_reciprocal_hmlgs.txt
grep -A1 -E "lcl_08031967 " 15_318_RuntZld_Dviri_hmlgs.fasta >> 21_287_Dviri_RuntZld_reciprocal_hmlgs.txt
grep -A1 -E "lcl_08032054 " 15_318_RuntZld_Dviri_hmlgs.fasta >> 21_287_Dviri_RuntZld_reciprocal_hmlgs.txt
grep -A1 -E "lcl_0803214 " 15_318_RuntZld_Dgrim_hmlgs.fasta >> 21_287_Dgrim_RuntZld_reciprocal_hmlgs.txt
grep -A1 -E "lcl_08032320 " 15_318_RuntZld_Dviri_hmlgs.fasta >> 21_287_Dviri_RuntZld_reciprocal_hmlgs.txt
grep -A1 -E "lcl_08032338 " 15_318_RuntZld_Dviri_hmlgs.fasta >> 21_287_Dviri_RuntZld_reciprocal_hmlgs.txt
grep -A1 -E "lcl_08032430 " 15_318_RuntZld_Dviri_hmlgs.fasta >> 21_287_Dviri_RuntZld_reciprocal_hmlgs.txt
grep -A1 -E "lcl_08032503 " 15_318_RuntZld_Dviri_hmlgs.fasta >> 21_287_Dviri_RuntZld_reciprocal_hmlgs.txt
grep -A1 -E "lcl_08032546 " 15_318_RuntZld_Dviri_hmlgs.fasta >> 21_287_Dviri_RuntZld_reciprocal_hmlgs.txt
grep -A1 -E "lcl_08032547 " 15_318_RuntZld_Dviri_hmlgs.fasta >> 21_287_Dviri_RuntZld_reciprocal_hmlgs.txt
grep -A1 -E "lcl_08032576 " 15_318_RuntZld_Dviri_hmlgs.fasta >> 21_287_Dviri_RuntZld_reciprocal_hmlgs.txt
grep -A1 -E "lcl_08032615 " 15_318_RuntZld_Dviri_hmlgs.fasta >> 21_287_Dviri_RuntZld_reciprocal_hmlgs.txt
grep -A1 -E "lcl_08032673 " 15_318_RuntZld_Dviri_hmlgs.fasta >> 21_287_Dviri_RuntZld_reciprocal_hmlgs.txt
grep -A1 -E "lcl_080328 " 15_318_RuntZld_Dgrim_hmlgs.fasta >> 21_287_Dgrim_RuntZld_reciprocal_hmlgs.txt
grep -A1 -E "lcl_08032934 " 15_318_RuntZld_Dviri_hmlgs.fasta >> 21_287_Dviri_RuntZld_reciprocal_hmlgs.txt
grep -A1 -E "lcl_0803294 " 15_318_RuntZld_Dgrim_hmlgs.fasta >> 21_287_Dgrim_RuntZld_reciprocal_hmlgs.txt
grep -A1 -E "lcl_08032945 " 15_318_RuntZld_Dviri_hmlgs.fasta >> 21_287_Dviri_RuntZld_reciprocal_hmlgs.txt
grep -A1 -E "lcl_0803299 " 15_318_RuntZld_Dgrim_hmlgs.fasta >> 21_287_Dgrim_RuntZld_reciprocal_hmlgs.txt
grep -A1 -E "lcl_08032998 " 15_318_RuntZld_Dviri_hmlgs.fasta >> 21_287_Dviri_RuntZld_reciprocal_hmlgs.txt
grep -A1 -E "lcl_0803301 " 15_318_RuntZld_Dgrim_hmlgs.fasta >> 21_287_Dgrim_RuntZld_reciprocal_hmlgs.txt
grep -A1 -E "lcl_08033079 " 15_318_RuntZld_Dviri_hmlgs.fasta >> 21_287_Dviri_RuntZld_reciprocal_hmlgs.txt
grep -A1 -E "lcl_08033436 " 15_318_RuntZld_Dviri_hmlgs.fasta >> 21_287_Dviri_RuntZld_reciprocal_hmlgs.txt
grep -A1 -E "lcl_08033730 " 15_318_RuntZld_Dviri_hmlgs.fasta >> 21_287_Dviri_RuntZld_reciprocal_hmlgs.txt
grep -A1 -E "lcl_08034263 " 15_318_RuntZld_Dviri_hmlgs.fasta >> 21_287_Dviri_RuntZld_reciprocal_hmlgs.txt
grep -A1 -E "lcl_08034306 " 15_318_RuntZld_Dviri_hmlgs.fasta >> 21_287_Dviri_RuntZld_reciprocal_hmlgs.txt
grep -A1 -E "lcl_08034366 " 15_318_RuntZld_Dviri_hmlgs.fasta >> 21_287_Dviri_RuntZld_reciprocal_hmlgs.txt
grep -A1 -E "lcl_0803471 " 15_318_RuntZld_Dgrim_hmlgs.fasta >> 21_287_Dgrim_RuntZld_reciprocal_hmlgs.txt
grep -A1 -E "lcl_0803474 " 15_318_RuntZld_Dgrim_hmlgs.fasta >> 21_287_Dgrim_RuntZld_reciprocal_hmlgs.txt
grep -A1 -E "lcl_08034755 " 15_318_RuntZld_Dviri_hmlgs.fasta >> 21_287_Dviri_RuntZld_reciprocal_hmlgs.txt
grep -A1 -E "lcl_08035095 " 15_318_RuntZld_Dviri_hmlgs.fasta >> 21_287_Dviri_RuntZld_reciprocal_hmlgs.txt
grep -A1 -E "lcl_0803552 " 15_318_RuntZld_Dgrim_hmlgs.fasta >> 21_287_Dgrim_RuntZld_reciprocal_hmlgs.txt
grep -A1 -E "lcl_08035637 " 15_318_RuntZld_Dviri_hmlgs.fasta >> 21_287_Dviri_RuntZld_reciprocal_hmlgs.txt
grep -A1 -E "lcl_08035792 " 15_318_RuntZld_Dviri_hmlgs.fasta >> 21_287_Dviri_RuntZld_reciprocal_hmlgs.txt
grep -A1 -E "lcl_0803599 " 15_318_RuntZld_Dgrim_hmlgs.fasta >> 21_287_Dgrim_RuntZld_reciprocal_hmlgs.txt
grep -A1 -E "lcl_0803603 " 15_318_RuntZld_Dgrim_hmlgs.fasta >> 21_287_Dgrim_RuntZld_reciprocal_hmlgs.txt
grep -A1 -E "lcl_08036137 " 15_318_RuntZld_Dviri_hmlgs.fasta >> 21_287_Dviri_RuntZld_reciprocal_hmlgs.txt
grep -A1 -E "lcl_08036157 " 15_318_RuntZld_Dviri_hmlgs.fasta >> 21_287_Dviri_RuntZld_reciprocal_hmlgs.txt
grep -A1 -E "lcl_08036208 " 15_318_RuntZld_Dviri_hmlgs.fasta >> 21_287_Dviri_RuntZld_reciprocal_hmlgs.txt
grep -A1 -E "lcl_08036262 " 15_318_RuntZld_Dviri_hmlgs.fasta >> 21_287_Dviri_RuntZld_reciprocal_hmlgs.txt
grep -A1 -E "lcl_08036267 " 15_318_RuntZld_Dviri_hmlgs.fasta >> 21_287_Dviri_RuntZld_reciprocal_hmlgs.txt
grep -A1 -E "lcl_0803696 " 15_318_RuntZld_Dgrim_hmlgs.fasta >> 21_287_Dgrim_RuntZld_reciprocal_hmlgs.txt
grep -A1 -E "lcl_080370 " 15_318_RuntZld_Dgrim_hmlgs.fasta >> 21_287_Dgrim_RuntZld_reciprocal_hmlgs.txt
grep -A1 -E "lcl_0803703 " 15_318_RuntZld_Dgrim_hmlgs.fasta >> 21_287_Dgrim_RuntZld_reciprocal_hmlgs.txt
grep -A1 -E "lcl_0803704 " 15_318_RuntZld_Dgrim_hmlgs.fasta >> 21_287_Dgrim_RuntZld_reciprocal_hmlgs.txt
grep -A1 -E "lcl_08037090 " 15_318_RuntZld_Dviri_hmlgs.fasta >> 21_287_Dviri_RuntZld_reciprocal_hmlgs.txt
grep -A1 -E "lcl_0803714 " 15_318_RuntZld_Dgrim_hmlgs.fasta >> 21_287_Dgrim_RuntZld_reciprocal_hmlgs.txt
grep -A1 -E "lcl_08037229 " 15_318_RuntZld_Dviri_hmlgs.fasta >> 21_287_Dviri_RuntZld_reciprocal_hmlgs.txt
grep -A1 -E "lcl_0803725 " 15_318_RuntZld_Dgrim_hmlgs.fasta >> 21_287_Dgrim_RuntZld_reciprocal_hmlgs.txt
grep -A1 -E "lcl_0803726 " 15_318_RuntZld_Dgrim_hmlgs.fasta >> 21_287_Dgrim_RuntZld_reciprocal_hmlgs.txt
grep -A1 -E "lcl_0803743 " 15_318_RuntZld_Dgrim_hmlgs.fasta >> 21_287_Dgrim_RuntZld_reciprocal_hmlgs.txt
grep -A1 -E "lcl_0803750 " 15_318_RuntZld_Dgrim_hmlgs.fasta >> 21_287_Dgrim_RuntZld_reciprocal_hmlgs.txt
grep -A1 -E "lcl_08037624 " 15_318_RuntZld_Dviri_hmlgs.fasta >> 21_287_Dviri_RuntZld_reciprocal_hmlgs.txt
grep -A1 -E "lcl_08037727 " 15_318_RuntZld_Dviri_hmlgs.fasta >> 21_287_Dviri_RuntZld_reciprocal_hmlgs.txt
grep -A1 -E "lcl_08037754 " 15_318_RuntZld_Dviri_hmlgs.fasta >> 21_287_Dviri_RuntZld_reciprocal_hmlgs.txt
grep -A1 -E "lcl_08037886 " 15_318_RuntZld_Dviri_hmlgs.fasta >> 21_287_Dviri_RuntZld_reciprocal_hmlgs.txt
grep -A1 -E "lcl_0803799 " 15_318_RuntZld_Dgrim_hmlgs.fasta >> 21_287_Dgrim_RuntZld_reciprocal_hmlgs.txt
grep -A1 -E "lcl_08038017 " 15_318_RuntZld_Dviri_hmlgs.fasta >> 21_287_Dviri_RuntZld_reciprocal_hmlgs.txt
grep -A1 -E "lcl_08038084 " 15_318_RuntZld_Dviri_hmlgs.fasta >> 21_287_Dviri_RuntZld_reciprocal_hmlgs.txt
grep -A1 -E "lcl_0803869 " 15_318_RuntZld_Dgrim_hmlgs.fasta >> 21_287_Dgrim_RuntZld_reciprocal_hmlgs.txt
grep -A1 -E "lcl_08038725 " 15_318_RuntZld_Dviri_hmlgs.fasta >> 21_287_Dviri_RuntZld_reciprocal_hmlgs.txt
grep -A1 -E "lcl_0803888 " 15_318_RuntZld_Dgrim_hmlgs.fasta >> 21_287_Dgrim_RuntZld_reciprocal_hmlgs.txt
grep -A1 -E "lcl_0803889 " 15_318_RuntZld_Dgrim_hmlgs.fasta >> 21_287_Dgrim_RuntZld_reciprocal_hmlgs.txt
grep -A1 -E "lcl_0803892 " 15_318_RuntZld_Dgrim_hmlgs.fasta >> 21_287_Dgrim_RuntZld_reciprocal_hmlgs.txt
grep -A1 -E "lcl_0803915 " 15_318_RuntZld_Dgrim_hmlgs.fasta >> 21_287_Dgrim_RuntZld_reciprocal_hmlgs.txt
grep -A1 -E "lcl_0803955 " 15_318_RuntZld_Dgrim_hmlgs.fasta >> 21_287_Dgrim_RuntZld_reciprocal_hmlgs.txt
grep -A1 -E "lcl_0803975 " 15_318_RuntZld_Dgrim_hmlgs.fasta >> 21_287_Dgrim_RuntZld_reciprocal_hmlgs.txt
grep -A1 -E "lcl_0803977 " 15_318_RuntZld_Dgrim_hmlgs.fasta >> 21_287_Dgrim_RuntZld_reciprocal_hmlgs.txt
grep -A1 -E "lcl_0804042 " 15_318_RuntZld_Dgrim_hmlgs.fasta >> 21_287_Dgrim_RuntZld_reciprocal_hmlgs.txt
grep -A1 -E "lcl_0804047 " 15_318_RuntZld_Dgrim_hmlgs.fasta >> 21_287_Dgrim_RuntZld_reciprocal_hmlgs.txt
grep -A1 -E "lcl_0804097 " 15_318_RuntZld_Dgrim_hmlgs.fasta >> 21_287_Dgrim_RuntZld_reciprocal_hmlgs.txt
grep -A1 -E "lcl_0804299 " 15_318_RuntZld_Dgrim_hmlgs.fasta >> 21_287_Dgrim_RuntZld_reciprocal_hmlgs.txt
grep -A1 -E "lcl_0804304 " 15_318_RuntZld_Dgrim_hmlgs.fasta >> 21_287_Dgrim_RuntZld_reciprocal_hmlgs.txt
grep -A1 -E "lcl_080434 " 15_318_RuntZld_Dgrim_hmlgs.fasta >> 21_287_Dgrim_RuntZld_reciprocal_hmlgs.txt
grep -A1 -E "lcl_0804361 " 15_318_RuntZld_Dgrim_hmlgs.fasta >> 21_287_Dgrim_RuntZld_reciprocal_hmlgs.txt
grep -A1 -E "lcl_0804376 " 15_318_RuntZld_Dgrim_hmlgs.fasta >> 21_287_Dgrim_RuntZld_reciprocal_hmlgs.txt
grep -A1 -E "lcl_0804431 " 15_318_RuntZld_Dgrim_hmlgs.fasta >> 21_287_Dgrim_RuntZld_reciprocal_hmlgs.txt
grep -A1 -E "lcl_080444 " 15_318_RuntZld_Dgrim_hmlgs.fasta >> 21_287_Dgrim_RuntZld_reciprocal_hmlgs.txt
grep -A1 -E "lcl_0804444 " 15_318_RuntZld_Dgrim_hmlgs.fasta >> 21_287_Dgrim_RuntZld_reciprocal_hmlgs.txt
grep -A1 -E "lcl_0804490 " 15_318_RuntZld_Dgrim_hmlgs.fasta >> 21_287_Dgrim_RuntZld_reciprocal_hmlgs.txt
grep -A1 -E "lcl_0804497 " 15_318_RuntZld_Dgrim_hmlgs.fasta >> 21_287_Dgrim_RuntZld_reciprocal_hmlgs.txt
grep -A1 -E "lcl_0804515 " 15_318_RuntZld_Dgrim_hmlgs.fasta >> 21_287_Dgrim_RuntZld_reciprocal_hmlgs.txt
grep -A1 -E "lcl_080470 " 15_318_RuntZld_Dgrim_hmlgs.fasta >> 21_287_Dgrim_RuntZld_reciprocal_hmlgs.txt
grep -A1 -E "lcl_0804792 " 15_318_RuntZld_Dgrim_hmlgs.fasta >> 21_287_Dgrim_RuntZld_reciprocal_hmlgs.txt
grep -A1 -E "lcl_0804824 " 15_318_RuntZld_Dgrim_hmlgs.fasta >> 21_287_Dgrim_RuntZld_reciprocal_hmlgs.txt
grep -A1 -E "lcl_0804892 " 15_318_RuntZld_Dgrim_hmlgs.fasta >> 21_287_Dgrim_RuntZld_reciprocal_hmlgs.txt
grep -A1 -E "lcl_0804920 " 15_318_RuntZld_Dgrim_hmlgs.fasta >> 21_287_Dgrim_RuntZld_reciprocal_hmlgs.txt
grep -A1 -E "lcl_0804948 " 15_318_RuntZld_Dgrim_hmlgs.fasta >> 21_287_Dgrim_RuntZld_reciprocal_hmlgs.txt
grep -A1 -E "lcl_0804955 " 15_318_RuntZld_Dgrim_hmlgs.fasta >> 21_287_Dgrim_RuntZld_reciprocal_hmlgs.txt
grep -A1 -E "lcl_0804963 " 15_318_RuntZld_Dgrim_hmlgs.fasta >> 21_287_Dgrim_RuntZld_reciprocal_hmlgs.txt
grep -A1 -E "lcl_0805020 " 15_318_RuntZld_Dgrim_hmlgs.fasta >> 21_287_Dgrim_RuntZld_reciprocal_hmlgs.txt
grep -A1 -E "lcl_0805103 " 15_318_RuntZld_Dgrim_hmlgs.fasta >> 21_287_Dgrim_RuntZld_reciprocal_hmlgs.txt
grep -A1 -E "lcl_0805189 " 15_318_RuntZld_Dgrim_hmlgs.fasta >> 21_287_Dgrim_RuntZld_reciprocal_hmlgs.txt
grep -A1 -E "lcl_0805211 " 15_318_RuntZld_Dgrim_hmlgs.fasta >> 21_287_Dgrim_RuntZld_reciprocal_hmlgs.txt
grep -A1 -E "lcl_0805275 " 15_318_RuntZld_Dgrim_hmlgs.fasta >> 21_287_Dgrim_RuntZld_reciprocal_hmlgs.txt
grep -A1 -E "lcl_0805415 " 15_318_RuntZld_Dgrim_hmlgs.fasta >> 21_287_Dgrim_RuntZld_reciprocal_hmlgs.txt
grep -A1 -E "lcl_0805426 " 15_318_RuntZld_Dgrim_hmlgs.fasta >> 21_287_Dgrim_RuntZld_reciprocal_hmlgs.txt
grep -A1 -E "lcl_0805480 " 15_318_RuntZld_Dgrim_hmlgs.fasta >> 21_287_Dgrim_RuntZld_reciprocal_hmlgs.txt
grep -A1 -E "lcl_0805489 " 15_318_RuntZld_Dgrim_hmlgs.fasta >> 21_287_Dgrim_RuntZld_reciprocal_hmlgs.txt
grep -A1 -E "lcl_0805499 " 15_318_RuntZld_Dgrim_hmlgs.fasta >> 21_287_Dgrim_RuntZld_reciprocal_hmlgs.txt
grep -A1 -E "lcl_0805505 " 15_318_RuntZld_Dgrim_hmlgs.fasta >> 21_287_Dgrim_RuntZld_reciprocal_hmlgs.txt
grep -A1 -E "lcl_080556 " 15_318_RuntZld_Dgrim_hmlgs.fasta >> 21_287_Dgrim_RuntZld_reciprocal_hmlgs.txt
grep -A1 -E "lcl_0805561 " 15_318_RuntZld_Dgrim_hmlgs.fasta >> 21_287_Dgrim_RuntZld_reciprocal_hmlgs.txt
grep -A1 -E "lcl_0805590 " 15_318_RuntZld_Dgrim_hmlgs.fasta >> 21_287_Dgrim_RuntZld_reciprocal_hmlgs.txt
grep -A1 -E "lcl_080560 " 15_318_RuntZld_Dgrim_hmlgs.fasta >> 21_287_Dgrim_RuntZld_reciprocal_hmlgs.txt
grep -A1 -E "lcl_0805629 " 15_318_RuntZld_Dgrim_hmlgs.fasta >> 21_287_Dgrim_RuntZld_reciprocal_hmlgs.txt
grep -A1 -E "lcl_0805654 " 15_318_RuntZld_Dgrim_hmlgs.fasta >> 21_287_Dgrim_RuntZld_reciprocal_hmlgs.txt
grep -A1 -E "lcl_0805733 " 15_318_RuntZld_Dgrim_hmlgs.fasta >> 21_287_Dgrim_RuntZld_reciprocal_hmlgs.txt
grep -A1 -E "lcl_0805810 " 15_318_RuntZld_Dgrim_hmlgs.fasta >> 21_287_Dgrim_RuntZld_reciprocal_hmlgs.txt
grep -A1 -E "lcl_0805856 " 15_318_RuntZld_Dgrim_hmlgs.fasta >> 21_287_Dgrim_RuntZld_reciprocal_hmlgs.txt
grep -A1 -E "lcl_0805908 " 15_318_RuntZld_Dgrim_hmlgs.fasta >> 21_287_Dgrim_RuntZld_reciprocal_hmlgs.txt
grep -A1 -E "lcl_0805934 " 15_318_RuntZld_Dgrim_hmlgs.fasta >> 21_287_Dgrim_RuntZld_reciprocal_hmlgs.txt
grep -A1 -E "lcl_0805953 " 15_318_RuntZld_Dgrim_hmlgs.fasta >> 21_287_Dgrim_RuntZld_reciprocal_hmlgs.txt
grep -A1 -E "lcl_0805978 " 15_318_RuntZld_Dgrim_hmlgs.fasta >> 21_287_Dgrim_RuntZld_reciprocal_hmlgs.txt
grep -A1 -E "lcl_0806041 " 15_318_RuntZld_Dgrim_hmlgs.fasta >> 21_287_Dgrim_RuntZld_reciprocal_hmlgs.txt
grep -A1 -E "lcl_0806043 " 15_318_RuntZld_Dgrim_hmlgs.fasta >> 21_287_Dgrim_RuntZld_reciprocal_hmlgs.txt
grep -A1 -E "lcl_0806097 " 15_318_RuntZld_Dgrim_hmlgs.fasta >> 21_287_Dgrim_RuntZld_reciprocal_hmlgs.txt
grep -A1 -E "lcl_0806107 " 15_318_RuntZld_Dgrim_hmlgs.fasta >> 21_287_Dgrim_RuntZld_reciprocal_hmlgs.txt
grep -A1 -E "lcl_0806243 " 15_318_RuntZld_Dgrim_hmlgs.fasta >> 21_287_Dgrim_RuntZld_reciprocal_hmlgs.txt
grep -A1 -E "lcl_0806262 " 15_318_RuntZld_Dgrim_hmlgs.fasta >> 21_287_Dgrim_RuntZld_reciprocal_hmlgs.txt
grep -A1 -E "lcl_0806286 " 15_318_RuntZld_Dgrim_hmlgs.fasta >> 21_287_Dgrim_RuntZld_reciprocal_hmlgs.txt
grep -A1 -E "lcl_0806485 " 15_318_RuntZld_Dgrim_hmlgs.fasta >> 21_287_Dgrim_RuntZld_reciprocal_hmlgs.txt
grep -A1 -E "lcl_0806539 " 15_318_RuntZld_Dgrim_hmlgs.fasta >> 21_287_Dgrim_RuntZld_reciprocal_hmlgs.txt
grep -A1 -E "lcl_0806543 " 15_318_RuntZld_Dgrim_hmlgs.fasta >> 21_287_Dgrim_RuntZld_reciprocal_hmlgs.txt
grep -A1 -E "lcl_0806573 " 15_318_RuntZld_Dgrim_hmlgs.fasta >> 21_287_Dgrim_RuntZld_reciprocal_hmlgs.txt
grep -A1 -E "lcl_0806602 " 15_318_RuntZld_Dgrim_hmlgs.fasta >> 21_287_Dgrim_RuntZld_reciprocal_hmlgs.txt
grep -A1 -E "lcl_0806609 " 15_318_RuntZld_Dgrim_hmlgs.fasta >> 21_287_Dgrim_RuntZld_reciprocal_hmlgs.txt
grep -A1 -E "lcl_0806634 " 15_318_RuntZld_Dgrim_hmlgs.fasta >> 21_287_Dgrim_RuntZld_reciprocal_hmlgs.txt
grep -A1 -E "lcl_0806659 " 15_318_RuntZld_Dgrim_hmlgs.fasta >> 21_287_Dgrim_RuntZld_reciprocal_hmlgs.txt
grep -A1 -E "lcl_0806712 " 15_318_RuntZld_Dgrim_hmlgs.fasta >> 21_287_Dgrim_RuntZld_reciprocal_hmlgs.txt
grep -A1 -E "lcl_0806721 " 15_318_RuntZld_Dgrim_hmlgs.fasta >> 21_287_Dgrim_RuntZld_reciprocal_hmlgs.txt
grep -A1 -E "lcl_0806787 " 15_318_RuntZld_Dgrim_hmlgs.fasta >> 21_287_Dgrim_RuntZld_reciprocal_hmlgs.txt
grep -A1 -E "lcl_080681 " 15_318_RuntZld_Dgrim_hmlgs.fasta >> 21_287_Dgrim_RuntZld_reciprocal_hmlgs.txt
grep -A1 -E "lcl_0806829 " 15_318_RuntZld_Dgrim_hmlgs.fasta >> 21_287_Dgrim_RuntZld_reciprocal_hmlgs.txt
grep -A1 -E "lcl_0806930 " 15_318_RuntZld_Dgrim_hmlgs.fasta >> 21_287_Dgrim_RuntZld_reciprocal_hmlgs.txt
grep -A1 -E "lcl_0806973 " 15_318_RuntZld_Dgrim_hmlgs.fasta >> 21_287_Dgrim_RuntZld_reciprocal_hmlgs.txt
grep -A1 -E "lcl_0807070 " 15_318_RuntZld_Dgrim_hmlgs.fasta >> 21_287_Dgrim_RuntZld_reciprocal_hmlgs.txt
grep -A1 -E "lcl_080717 " 15_318_RuntZld_Dgrim_hmlgs.fasta >> 21_287_Dgrim_RuntZld_reciprocal_hmlgs.txt
grep -A1 -E "lcl_0807194 " 15_318_RuntZld_Dgrim_hmlgs.fasta >> 21_287_Dgrim_RuntZld_reciprocal_hmlgs.txt
grep -A1 -E "lcl_0807202 " 15_318_RuntZld_Dgrim_hmlgs.fasta >> 21_287_Dgrim_RuntZld_reciprocal_hmlgs.txt
grep -A1 -E "lcl_0807295 " 15_318_RuntZld_Dgrim_hmlgs.fasta >> 21_287_Dgrim_RuntZld_reciprocal_hmlgs.txt
grep -A1 -E "lcl_0807332 " 15_318_RuntZld_Dgrim_hmlgs.fasta >> 21_287_Dgrim_RuntZld_reciprocal_hmlgs.txt
grep -A1 -E "lcl_0807347 " 15_318_RuntZld_Dgrim_hmlgs.fasta >> 21_287_Dgrim_RuntZld_reciprocal_hmlgs.txt
grep -A1 -E "lcl_0807349 " 15_318_RuntZld_Dgrim_hmlgs.fasta >> 21_287_Dgrim_RuntZld_reciprocal_hmlgs.txt
grep -A1 -E "lcl_0807460 " 15_318_RuntZld_Dgrim_hmlgs.fasta >> 21_287_Dgrim_RuntZld_reciprocal_hmlgs.txt
grep -A1 -E "lcl_0807517 " 15_318_RuntZld_Dgrim_hmlgs.fasta >> 21_287_Dgrim_RuntZld_reciprocal_hmlgs.txt
grep -A1 -E "lcl_0807543 " 15_318_RuntZld_Dgrim_hmlgs.fasta >> 21_287_Dgrim_RuntZld_reciprocal_hmlgs.txt
grep -A1 -E "lcl_0807561 " 15_318_RuntZld_Dgrim_hmlgs.fasta >> 21_287_Dgrim_RuntZld_reciprocal_hmlgs.txt
grep -A1 -E "lcl_0807581 " 15_318_RuntZld_Dgrim_hmlgs.fasta >> 21_287_Dgrim_RuntZld_reciprocal_hmlgs.txt
grep -A1 -E "lcl_0807608 " 15_318_RuntZld_Dgrim_hmlgs.fasta >> 21_287_Dgrim_RuntZld_reciprocal_hmlgs.txt
grep -A1 -E "lcl_0807614 " 15_318_RuntZld_Dgrim_hmlgs.fasta >> 21_287_Dgrim_RuntZld_reciprocal_hmlgs.txt
grep -A1 -E "lcl_0807630 " 15_318_RuntZld_Dgrim_hmlgs.fasta >> 21_287_Dgrim_RuntZld_reciprocal_hmlgs.txt
grep -A1 -E "lcl_0807911 " 15_318_RuntZld_Dgrim_hmlgs.fasta >> 21_287_Dgrim_RuntZld_reciprocal_hmlgs.txt
grep -A1 -E "lcl_0808053 " 15_318_RuntZld_Dgrim_hmlgs.fasta >> 21_287_Dgrim_RuntZld_reciprocal_hmlgs.txt
grep -A1 -E "lcl_0808058 " 15_318_RuntZld_Dgrim_hmlgs.fasta >> 21_287_Dgrim_RuntZld_reciprocal_hmlgs.txt
grep -A1 -E "lcl_0808110 " 15_318_RuntZld_Dgrim_hmlgs.fasta >> 21_287_Dgrim_RuntZld_reciprocal_hmlgs.txt
grep -A1 -E "lcl_0808121 " 15_318_RuntZld_Dgrim_hmlgs.fasta >> 21_287_Dgrim_RuntZld_reciprocal_hmlgs.txt
grep -A1 -E "lcl_0808157 " 15_318_RuntZld_Dgrim_hmlgs.fasta >> 21_287_Dgrim_RuntZld_reciprocal_hmlgs.txt
grep -A1 -E "lcl_080816 " 15_318_RuntZld_Dgrim_hmlgs.fasta >> 21_287_Dgrim_RuntZld_reciprocal_hmlgs.txt
grep -A1 -E "lcl_0808180 " 15_318_RuntZld_Dgrim_hmlgs.fasta >> 21_287_Dgrim_RuntZld_reciprocal_hmlgs.txt
grep -A1 -E "lcl_0808181 " 15_318_RuntZld_Dgrim_hmlgs.fasta >> 21_287_Dgrim_RuntZld_reciprocal_hmlgs.txt
grep -A1 -E "lcl_0808209 " 15_318_RuntZld_Dgrim_hmlgs.fasta >> 21_287_Dgrim_RuntZld_reciprocal_hmlgs.txt
grep -A1 -E "lcl_0808327 " 15_318_RuntZld_Dgrim_hmlgs.fasta >> 21_287_Dgrim_RuntZld_reciprocal_hmlgs.txt
grep -A1 -E "lcl_080835 " 15_318_RuntZld_Dgrim_hmlgs.fasta >> 21_287_Dgrim_RuntZld_reciprocal_hmlgs.txt
grep -A1 -E "lcl_0808391 " 15_318_RuntZld_Dgrim_hmlgs.fasta >> 21_287_Dgrim_RuntZld_reciprocal_hmlgs.txt
grep -A1 -E "lcl_0808406 " 15_318_RuntZld_Dgrim_hmlgs.fasta >> 21_287_Dgrim_RuntZld_reciprocal_hmlgs.txt
grep -A1 -E "lcl_0808430 " 15_318_RuntZld_Dgrim_hmlgs.fasta >> 21_287_Dgrim_RuntZld_reciprocal_hmlgs.txt
grep -A1 -E "lcl_0808475 " 15_318_RuntZld_Dgrim_hmlgs.fasta >> 21_287_Dgrim_RuntZld_reciprocal_hmlgs.txt
grep -A1 -E "lcl_0808490 " 15_318_RuntZld_Dgrim_hmlgs.fasta >> 21_287_Dgrim_RuntZld_reciprocal_hmlgs.txt
grep -A1 -E "lcl_0808548 " 15_318_RuntZld_Dgrim_hmlgs.fasta >> 21_287_Dgrim_RuntZld_reciprocal_hmlgs.txt
grep -A1 -E "lcl_0808577 " 15_318_RuntZld_Dgrim_hmlgs.fasta >> 21_287_Dgrim_RuntZld_reciprocal_hmlgs.txt
grep -A1 -E "lcl_0808591 " 15_318_RuntZld_Dgrim_hmlgs.fasta >> 21_287_Dgrim_RuntZld_reciprocal_hmlgs.txt
grep -A1 -E "lcl_0808689 " 15_318_RuntZld_Dgrim_hmlgs.fasta >> 21_287_Dgrim_RuntZld_reciprocal_hmlgs.txt
grep -A1 -E "lcl_0808731 " 15_318_RuntZld_Dgrim_hmlgs.fasta >> 21_287_Dgrim_RuntZld_reciprocal_hmlgs.txt
grep -A1 -E "lcl_0808792 " 15_318_RuntZld_Dgrim_hmlgs.fasta >> 21_287_Dgrim_RuntZld_reciprocal_hmlgs.txt
grep -A1 -E "lcl_0808900 " 15_318_RuntZld_Dgrim_hmlgs.fasta >> 21_287_Dgrim_RuntZld_reciprocal_hmlgs.txt
grep -A1 -E "lcl_0809223 " 15_318_RuntZld_Dgrim_hmlgs.fasta >> 21_287_Dgrim_RuntZld_reciprocal_hmlgs.txt
grep -A1 -E "lcl_0809690 " 15_318_RuntZld_Dgrim_hmlgs.fasta >> 21_287_Dgrim_RuntZld_reciprocal_hmlgs.txt
grep -A1 -E "lcl_0809932 " 15_318_RuntZld_Dgrim_hmlgs.fasta >> 21_287_Dgrim_RuntZld_reciprocal_hmlgs.txt
grep -A1 -E "lcl_0809968 " 15_318_RuntZld_Dgrim_hmlgs.fasta >> 21_287_Dgrim_RuntZld_reciprocal_hmlgs.txt
