# Supplementary material for: Microsatellite Repeat Instability Fuels Evolution of Embryonic Enhancers in Hawaiian Drosophila
Source: PLoS One. 2014 Jun 30;9(6):e101177. doi: 10.1371/journal.pone.0101177 (PMC4076327; doi:10.1371/journal.pone.0101177)
Supplement: File S1 — Unix computer scripts. (TGZ) [file pone.0101177.s002.tgz › PLoS-ONE-scripts/Dgrim_600bp_NEEs.txt]

>lcl_0641267 rho NEE
ACAGCAACAAACAAGTGCGGAATTTCCTGACTCCGGACACATGTGGCACGCACATGTTTGGCAGAGCGAAAAAGAAACACACATCAAAAAGGAATTCCCCAGGTCGAGAGAGGGAAGCCCACGCCCACAGGTGACTGGGTGACTGAGTGGGTGACTTACCTGTGATTTGCGACGAGTGACTGTGACCAGTGACTGTGACCAGTGACTGTGACTGTGACTTGGCAAGAGAATATTTGTTGCGTTGCGTGTGGAGTCCCCTACGTGCCTGGGACGTGCCTCCCCGCGCTGCAAGCGAACGTGGGAAAAAAGGATTTACGATGCTGGCTGCTGCTGGCTGCTGCTGCTGCTGTTGATGACGTGCCACGGTCATGGTCATGGTCACTGTGTGTAGTTGTGTATGTGTGTGTGTGTGTCTGTGTGTGTGCGGGCTTACCTGTTGCATGCACATGTTAAAAAGTCATCATAAATCTCTGTGCGTATGGTTTGTGTGTATGTGTATGTGATTTTTATGTGAAACTCTTCGAAAACACATTGGAAAAACACTTTTCACTTTCACATGCAGCTTGAGACTTTCTGCTGTGTTTGTCTTATCGAATGGCA
>lcl_0642343 vn NEE
ATGTGTCTGGCAGTTGCATCTCCCGCTGCTGCAGACAATATTTTCTTTTTAGCTGACGATTTAGTCGATTTCACGATCATAATCGCATTGATGTTGCAGCTACTGCCGATGATGATGTTGTTGCCACTTAAATCGCTTAATCTGTGCGATTGAATTGAGTTTTAACGTATTAATTAATTAATTGACAGAAGCTCAGCATTTGGCCAACTAACTAAGTGTGTTTGGCTCTTTGGCTCTTTGGCTTCGTGGCTCTCTGGTCCAGTCAAGGGCGCCGGGCTGCTTTTGCTGGCTACCTGCGTGGGAAAATCTTAAGATCGGGGCACTAAGCTGTTAGTGGTGTCGCCAGGTAAGGGGCGGTTGCAAGTGCAACGCACACACACACACACGCACACACACACAAATGCTGTTTGCCACATGTTTGGCCGGAAATTCCCCGCGCGCCTTTTGCCAGCCTGCCTTTTATGATGAATTGTGAGCTATGTGTGTATTTGTCACTTGGCGGGTTTTTCCGGGCACTGCCGCACTGCCCGGAAATTCCAACGAGTGCAACATTTGCGCTTATGGAAATTATATAAAATGTGTATTATTAAATGCCAAATT
>lcl_0648029 brk NEE
ATTTCATTCGAACGATATTTAAAAGTAGCGCTGTAAGCCAAAAAATAATCCGCTTAACAATAATAAAGCAACAAAATTTCGCTTTCTTTTTTAAGATTGAAGAAGACTTGAATATTTAATTTTGTTTATATATTTTTAATCATTACAAATTGATATTGAAATCTTTTCGAGCTCATATTTTTAAATCAAAACAGTTTAAATCGAGTCAAATCGTCGACAAATTGATAATCGCTGAGAAAAACACATTCAAATCGAGATAAGCTGTTCATGTTGGTTGGCCCTGGTGTAAATTGCATTTCTCACAACTATTTAGCAGTTTAATTATTAACTGGGATTGGTTTTTGGGCAGGCCAAGGATTCTGGTGAAGTTGCTCAACCTGTGCCATATACAAATGGCCCGACAAATGGCCACAACATGTGTCTTTGGTGCCTGGTGCCCGGTGCCTGGTGCATGGTGCCTCTGTTCACTGGCCAGCTTTAAAATGGGGCTTTCCCGCGTGGCCAGGAACACATGTGCTGTGCTCTCATCCCTGAAGACCAAAGACCGCAATCCGCATTGTGCCTCTCTGCCTTCCAATTTTGGCTTAGGTGCCCGAAAAT
>lcl_0648134 vnd NEE
CCCAGTTTCAGTTGCAGTTGCATTCTTAGTCGTAGCTTGTGAGCCGCAGTGGCTAAGCTGTGGCTAATACAAATTTGATTTTCCACTAATACCATCAACAATTAAACGCAAATCCGATTTTGGTGCATCGCACGCTGACAGCTGACCACTACCTGGTTGGGATGCTCGTCTTCGTTTTGGCCAGGCTAGCACTAGCAGTAAACGTTAAGCATTTTTCAGCCACATGTTGGCGCAAGTAAAAAGCGTTCTTGCTTCCGGTTTTTCCATGCTGAATTTTCCCAAATGTGCGCGCGAAATTCCCACGCGCTCAGGTCCACATCAGGACGCGGGGCATTCCCCGCATATCTGAGCGGAATTCCCTTTGCACTCGTCCAACCTTCGGCGCAGACAGTGTGTCGCCGTTTTGCGTCTTGTGTTGTTGTTGCTGGTGCTGGTTCTGTCGCGTCTCGTGTCTGCTGCACACATGTTGCCAGGTTGGGGTTTCCCATGCCACTCACCTATGGGAATTTCTAAGCCAAACAGGCCAAACTGATCACTTGAGCTATGATCGCCAATGCGAGGACTGTGAAAATACACAACAGGGAGTGCAGGAGTGTCGGA
