# Supplementary material for: Microsatellite Repeat Instability Fuels Evolution of Embryonic Enhancers in Hawaiian Drosophila
Source: PLoS One. 2014 Jun 30;9(6):e101177. doi: 10.1371/journal.pone.0101177 (PMC4076327; doi:10.1371/journal.pone.0101177)
Supplement: File S2 — FASTA file of D. mimica and D. grimshawi enhancer sequences. (TXT) [file pone.0101177.s003.txt]

>Dmim_rhomboid_NEE [organism=Drosophila mimica] Primer-free cloned enhancer sequence
aagggagcaaggacaacgaagcagacgatgaacctgtgttgctgcaacaacaagtgcggaatttcctgactccggacaca
tgtggcacgcacatgtttgccagggtgaacaagaaaaacgcacatcaaaaaggaatttcccgggtcgggagtgggaagcc
caccgatgaaacaccgcccacgcccacaggtgacactgagtgggtgacttacctgtgactgtgactgtgactgtgaccag
tgacagcgaacagtgactgtgacttggcaagagaatgtttgttggcattgcgtgtggagtcccctacgtgcttgggacgt
gcctccccgcgctgcaagggaacgtgggaaaaaaggatttacgatgctggctgctgctgctgctgttgatgacgtgccac
ggtcatggtcatggtcactgtgtgtgtgtgtgtgtgtgtgtgtgtgtgcgggcttacctgttgcatgcacatgttaaaaa
gtcatcataaatctctgtgcgtatgctgtgtatgtgtgtgtgtgtgtgtgatttttatgtgaaaacacattggaaaaaca
cttttcactttcacatgca

>Dmim_vein_NEE [organism=Drosophila mimica] Primer-free cloned enhancer sequence
caactaactaagtgtgtttggctctttggctctctggtccagtcaagggcgccgcgctgcttttgctggctacctgcgtg
ggaaaatcttaagatcggtgcactaagctgttagtggtgtcgccaggtaaggggcggttgcaagtgcaacacacacacca
aatgctgtttggccacatgtttggccggaaattccccgcgcgccttttgcccgcctgccttttatgatgaattgtgaact
gtgtgtgtatttgtcacttggcgggtttttccgggcactgccgcactgcccggaaattccagtgagtgcaacatttgcgc
ttatggaaattatataaaatgtgtattattaaatgccaaattgcgtccaatcatcctgcaaccgttctctgccggccggc
cggcaatctgaccgtgtgctacaaaacacaacaaaaatgcaaagcaacaaaaaaagcgaaaaaaaaaaaaca

>Dmim_vnd_NEE [organism=Drosophila mimica] Primer-free cloned enhancer sequence
tggcctgtttggcttagaaattcccataggtgagtggcagttgggaaacaccaacctggcaacatgtgtgcaacagacat
gagacgcgacagcaacagcaacagacaccaaacggcgacacactgtctgcgtcgaaggttggacgagtgcaaagggaatt
ccgctcggatatgcggggaatgccccgcgtcctcatgtcctcatgtcccgatgtcctaatttggacctgagcgcgtggga
atttcgcgcgcacatttgggaaaattcagcatggaaaaaccggaagcaagaacgctttttagttgcgccaacatgtggcc
gaaaaatgcttagcgcttactctgttactctcagtgttagccgggccaaaacgaaacaggtagtaatcagctggtgggcg
agcgatgcaccaaaatcggatttgcgtttaattgttgatgg 

>Dgrim_rho_NEE [organism=Drosophila grimshawi] 400 bp genomic sequence
atgcaacggaagggagcaaggacaccgacgtagacgatgaacctgtgttcctgtcgcagcaacagcaacaaacaagtgcg
gaatttcctgactccggacacatgtggcacgcacatgtttggcagagcgaaaaagaaacacacatcaaaaaggaattccc
caggtcgagagagggaagcccacgcccacaggtgactgggtgactgagtgggtgatttacctgtgatttgcgacgagtga
ctgtgaccagtgactgtgaccagtgactgtgactgtgacttggcaagagaatatttgttgcgttgcgtgtggagtcccct
acgtgcctgggacgtgcctccccgcgctgcaagcgaacgtgggaaaaaaggatttacgatgctggctgctgctggctgct 

>Dgrim_vein_NEE [organism=Drosophila grimshawi] 400 bp genomic sequence
gaagctcagcatttggccaactaactaagtgtgtttggctctttggctctttggcttcgtggctctctggtccagtcaag
ggcgccgggctgcttttgctggctacctgcgtgggaaaatcttaagatcggggcactaagctgttagtggtgtcgccagg
taaggggcggttgcaagtgcaacgcacacacacacacacgcacacacacacaaatgctgtttgccacatgtttggccgga
aattccccgcgcgccttttgccagcctgccttttatgatgaattgtgagctatgtgtgtatttgtcacttggcgggtttt
tccgggcactgccgcactgcccggaaattccaacgagtgcaacatttgcgcttatggaaattatataaaatgtgtattat 

>Dgrim_vnd_NEE [organism=Drosophila grimshawi] 400 bp genomic sequence
agctcaagtgatcagtttggcctgtttggcttagaaattcccataggtgagtggcatgggaaaccccaacctggcaacat
gtgtgcagcagacacgagacgcgacagaaccagcaccagcaacaacaacacaagacgcaaaacggcgacacactgtctgc
gccgaaggttggacgagtgcaaagggaattccgctcagatatgcggggaatgccccgcgtcctgatgtggacctgagcgc
gtgggaatttcgcgcgcacatttgggaaaattcagcatggaaaaaccggaagcaagaacgctttttacttgcgccaacat
gtggctgaaaaatgcttaacgtttactgctagtgctagcctggccaaaacgaagacgagcatcccaaccaggtagtggtc 

>Dgrim_brk_NEE [organism=Drosophila grimshawi] 600 bp genomic sequence
attttcgggcacctaagccaaaattggaaggcagagaggcacaatgcggattgcggtctttggtcttcagggatgagagc
acagcacatgtgttcctggccacgcgggaaagccccattttaaagctggccagtgaacagaggcaccatgcaccaggcac
cgggcaccaggcaccaaagacacatgttgtggccatttgtcgggccatttgtatatggcacaggttgagcaacttcacca
gaatccttggcctgcccaaaaaccaatcccagttaataattaaactgctaaatagttgtgagaaatgcaatttacaccag
ggccaaccaacatgaacagcttatctcgatttgaatgtgtttttctcagcgattatcaatttgtcgacgatttgactcga
tttaaactgttttgatttaaaaatatgagctcgaaaagatttcaatatcaatttgtaatgattaaaaatatataaacaaa
attaaatattcaagtcttcttcaatcttaaaaaagaaagcgaaattttgttgctttattattgttaagcggattattttt
tggcttacagcgctacttttaaatatcgttcgaatgaaat 
